# Supplementary material for: Multilocus phylogeny and cryptic diversity in Asian shrew-like moles (Uropsilus, Talpidae): implications for taxonomy and conservation
Source: BMC Evol Biol. 2013 Oct 25;13:232. doi: 10.1186/1471-2148-13-232 (PMC3819745; doi:10.1186/1471-2148-13-232)
Supplement: Additional file 1: Table S1 — GenBank accession numbers of sequences used in this study. [file 1471-2148-13-232-S1.xls]

## Sheet: Sheet1
Table S1 - GenBank accession numbers of sequences used in this study
Species/Putative species	Specimen voucher	Collection code	Identification code	GenBank Accession Number
				12S	CYT B	RAG1	RAG2	ADORA3	ATP7A	BDNF	BMI1	CREM	PLCB4
U. investigator	KIZ-020527	TC-H-KIZ-2206	Uinve_01	KF777872	KF778159	KF778274	KF778367	KF777879	KF777935	KF777991	KF778085	KF778108	KF778219
	KIZ-020539	TC-H-KIZ-2207	Uinve_02	KF777873	KF778160	KF778275	KF778331	KF777880	KF777936	KF777992	KF778086	KF778109	KF778216
	KIZ-028526	GLGS1910	Uinve_03	KF777869	KF778156	KF778271	KF778363	KF777874	KF777930	KF777988	KF778083	KF778104	KF778220
	KIZ-028527	GLGS1945	Uinve_04	KF777867	KF778154	KF778269	KF778364	KF777875	KF777931	KF777987	KF778049	KF778105	KF778215
	KIZ-028528	GLGS2028	Uinve_05	KF777871	KF778158	KF778272	KF778365	KF777876	KF777932	KF777990	KF778084	KF778106	KF778221
	KIZ-028529	GLGS2029	Uinve_06	KF777870	KF778157	KF778273	KF778330	KF777877	KF777933	KF777986	KF778048	KF778151	KF778218
	KIZ-028530	GLGS2416	Uinve_07	KF777868	KF778155	KF778270	KF778366	KF777878	KF777934	KF777989	KF778050	KF778107	KF778217
U. nivatus	KIZ-022473	FG1110508	Univa_01	KF777864	KF778168	KF778291	KF778356	KF777906	KF777942	KF778002	KF778065	KF778136	KF778247
	KIZ-022469	FG1110525	Univa_02	KF777862	KF778166	KF778292	KF778359	KF777907	KF777943	KF778003	KF778056	KF778137	KF778248
	KIZ-022974	FG1110541	Univa_03	KF777865	KF778170	KF778293	KF778360	KF777889	KF777944	KF778004	KF778061	KF778138	KF778249
	KIZ-022975	FG1110591	Univa_04	KF777863	KF778167	KF778294	KF778361	KF777890	KF777945	KF778005	KF778090	KF778110	KF778256
	KIZ-022976	FG1110648	Univa_05	KF777866	KF778169	KF778284	KF778362	KF777908	KF777946	KF778006	KF778066	KF778139	KF778254
	KIZ-016769	KIZ0709279	Univa_06	KF777853	KF778171	KF778287	KF778344	KF777891	KF777937	KF777993	KF778074	KF778112	KF778251
	KIZ-016783	KIZ0709501	Univa_07	KF777854	KF778172	KF778288	KF778345	KF777892	KF777938	KF777996	KF778087	KF778152	KF778228
	KIZ-016770	KIZ0709535	Univa_08	KF777855	KF778173	KF778289	KF778346	KF777893	KF777939	KF777997	KF778088	KF778124	KF778229
	KIZ-016768	KIZ0709730	Univa_09	KF777856	KF778174	KF778282	KF778347	KF777894	KF777940	KF777994	KF778091	KF778101	KF778250
	KIZ-016797	KIZ0709776	Univa_10	KF777857	KF778175	KF778290	KF778348	KF777895	KF777941	KF777995	KF778075	KF778113	KF778222
	KIZ-022467	DL1110252	Univa_11	KF777858	KF778176	KF778285	KF778352	KF777904	KF777947	KF777998	KF778095	KF778133	KF778214
	KIZ-022468	DL1110269	Univa_12	KF777859	KF778178	KF778295	KF778353	KF777905	KF777948	KF777999	KF778079	KF778153	KF778257
	KIZ-022470	DL1110314	Univa_13	KF777860	KF778177	KF778283	KF778357	KF777887	KF777949	KF778000	KF778089	KF778134	KF778246
	KIZ-022471	DL1110326	Univa_14	KF777861	KF778179	KF778286	KF778358	KF777888	KF777950	KF778001	KF778080	KF778135	KF778245
	N/A	N/A	Ugrac_D1		AB076700*
	N/A	N/A	Ugrac_D2		AB076699*
U. sp. 1	KIZ-028549	KIZ0905169	Usps1_01	KF777818	KF778161	KF778280	KF778376	KF777896	KF777951	KF778030	KF778051	KF778128	KF778212
	KIZ-028550	KIZ0905186	Usps1_02	KF777819	KF778162	KF778277	KF778375	KF777897	KF777952	KF778031	KF778093	KF778145	KF778213
	KIZ-028557	KIZ0905189	Usps1_03	KF777820	KF778164	KF778278	KF778328	KF777898	KF777953	KF778029	KF778078	KF778129	KF778211
	KIZ-028551	KIZ0905198	Usps1_04	KF777821	KF778165	KF778279	KF778329	KF777899	KF777954	KF778028	KF778052	KF778130	KF778210
	KIZ-028552	KIZ0905238	Usps1_05	KF777822	KF778163	KF778280	KF778377	KF777900	KF777955	KF778032	KF778044	KF778131	KF778223
	N/A	N/A	Ugrac_D3		NC018598*
	N/A	N/A	Ugrac_D4		JX034737*
U. sp. 2	KIZ-028539	KIZ0810003	Ugrac_01	KF777848	KF778202	KF778299	KF778349	KF777927	KF777978	KF778011	KF778092	KF778125	KF778260
	KIZ-028540	KIZ0810192	Ugrac_02	KF777852	KF778200	KF778297	KF778325	KF777926	KF777979	KF778012	KF778042	KF778099	KF778259
	KIZ-028541	KIZ0810245	Ugrac_03	KF777849	KF778201	KF778298	KF778355	KF777928	KF777980	KF778013	KF778097	KF778126	KF778252
	KIZ-028542	KIZ0810374	Ugrac_04	KF777850	KF778203	KF778300	KF778326	KF777965	KF777965	KF778014	KF778076	KF778127	KF778253
	KIZ-028543	KIZ0810504	Ugrac_05	KF777851	KF778204	KF778321	KF778327	KF777925	KF777981	KF778015	KF778077	KF778102	KF778258
U. gracilis	KIZ-028544	Y204002	Ugrac_06	KF777843	KF778208	KF778312	KF778368	KF777913	KF777968	KF778037	KF778046	KF778140	KF778244
	KIZ-028545	Y204011	Ugrac_07	KF777845	KF778209	KF778311	KF778369	KF777909	KF777969	KF778038	KF778045	KF778141	KF778243
	KIZ-028546	Y204036	Ugrac_08	KF777846	KF778206	KF778313	KF778371	KF777910	KF777970	KF778039	KF778047	KF778142	KF778241
	KIZ-028547	Y204043	Ugrac_09	KF777847	KF778207	KF778310	KF778370	KF777911	KF777971	KF778040	KF778096	KF778143	KF778255
	KIZ-028548	Y204058	Ugrac_10	KF777844	KF778205	KF778309	KF778372	KF777912	KF777972	KF778041	KF778057	KF778144	KF778242
U. soricipes	KIZ-028553	KIZ0905283	Usori_01	KF777823	KF778191	KF778317	KF778350	KF777901	KF777982	KF778033	KF778064	KF778147	KF778225
	KIZ-028554	KIZ0905307	Usori_02	KF777824	KF778192	KF778318	KF778351	KF777902	KF777983	KF778034	KF778094	KF778146	KF778226
	KIZ-028555	KIZ0905308	Usori_03	KF777826	KF778193	KF778319	KF778374	KF777903	KF777984	KF778035	KF778063	KF778148	KF778227
	KIZ-028556	KIZ0905322	Usori_04	KF777825	KF778194	KF778320	KF778373	KF777886	KF777985	KF778036	KF778060	KF778132	KF778224
	N/A	N/A	Usori_D1		JN867329*
	N/A	N/A	Usori_D2		JN867328*
	N/A	N/A	Usori_D3		JQ868727*
	N/A	N/A	Usori_D4		JQ868726*
	N/A	N/A	Usori_D5		JQ868725*
	N/A	N/A	Usori_D6		JQ868724*
	N/A	N/A	Usori_D7		JQ868723*
	N/A	N/A	Usori_D8		JQ868722*
	N/A	N/A	Usori_D9		JQ868721*
	N/A	N/A	Usori_D10		JQ868720*
	N/A	N/A	Usori_D11		JQ868719*
	N/A	N/A	Usori_D12		JQ868718*
	N/A	N/A	Usori_D13		JQ868717*
U. sp. 3	KIZ-016096	KIZ0509185	Usori_05	KF777827	KF778195	KF778266	KF778339	KF777881	KF777973	KF778026	KF778071	KF778121	KF778261
	KIZ-016099	KIZ0509335	Usori_06	KF777829	KF778199	KF778276	KF778340	KF777882	KF777974	KF778025	KF778072	KF778150	KF778262
	KIZ-016101	KIZ0509486	Usori_07	KF777830	KF778196	KF778314	KF778341	KF777883	KF777975	KF778024	KF778073	KF778122	KF778265
	KIZ-016109	KIZ0509516	Usori_08	KF777831	KF778197	KF778296	KF778342	KF777884	KF777976	KF778023	KF778058	KF778149	KF778264
	KIZ-016219	KIZ0509577	Usori_09	KF777828	KF778198	KF778315	KF778343	KF777885	KF777977	KF778027	KF778053	KF778111	KF778263
U. atronates	KIZ-028531	KIZ0212145	Uatro_01	KF777834	KF778180	KF778303	KF778332	KF777919	KF777960	KF778019	KF778067	KF778103	KF778238
	KIZ-028532	KIZ0212186	Uatro_02	KF777835	KF778184	KF778304	KF778333	KF777920	KF777961	KF778018	KF778068	KF778117	KF778237
	KIZ-028533	KIZ0212226	Uatro_03	KF777836	KF778183	KF778308	KF778334	KF777921	KF777962	KF778022	KF778069	KF778118	KF778239
	KIZ-028534	KIZ0212243	Uatro_04	KF777837	KF778185	KF778302	KF778337	KF777922	KF777963	KF778020	KF778054	KF778119	KF778232
	KIZ-028535	KIZ0212314	Uatro_05	KF777838	KF778186	KF778305	KF778338	KF777923	KF777964	KF778021	KF778070	KF778120	KF778240
	KIZ-028536	NGH2012204	Uatro_06	KF777832	KF778181	KF778267	KF778335	KF777914	KF777966	KF778016	KF778081	KF778100	KF778230
	KIZ-028537	NGH2012216	Uatro_07	KF777833	KF778182	KF778268	KF778336	KF777915	KF777967	KF778017	KF778082	KF778098	KF778231
	KIZ-019509	KIZ98001	Usps2_01	KF777839	KF778187	KF778301	KF778324	KF777916	KF777956	KF778007	KF778055	KF778114	KF778233
	KIZ-019515	KIZ98235	Usps2_02	KF777840	KF778189	KF778316	KF778322	KF777917	KF777957	KF778008	KF778059	KF778115	KF778235
	KIZ-019517	KIZ98264	Usps2_03	KF777841	KF778188	KF778307	KF778323	KF777918	KF777958	KF778009	KF778043	KF778116	KF778236
	KIZ-028538	KIZ0612150	Usps2_04	KF777842	KF778190	KF778306	KF778354	KF777924	KF777959	KF778010	KF778062	KF778123	KF778234
U. aequodonenia	N/A	N/A	Uaequ_D1		JN867327*
	N/A	N/A	Uaequ_D2		JN867324*
U. andersoni	N/A	N/A	Uande_D1		JN867326*
	N/A	N/A	Uande_D2		JN867325*
Talpa altaica	N/A	N/A	Talpa	AY012100*	FN640579*	AB176542*	AY011927*	AY011198*	AY011384*	AY011448*	AY011507*	AY011629*	AY011752*
Sorex araneus	N/A	N/A	Sorex	AY012102*	GU827395*		JN633320*	AY011200*	AY011386*	AY011450*	AY011509*	AY011631*	AY011754*
* sequence obtained from GenBank
