# Supplementary material for: Multilocus phylogeny and cryptic diversity in Asian shrew-like moles (Uropsilus, Talpidae): implications for taxonomy and conservation
Source: BMC Evol Biol. 2013 Oct 25;13:232. doi: 10.1186/1471-2148-13-232 (PMC3819745; doi:10.1186/1471-2148-13-232)
Supplement: Additional file 2: Table S2 — Sequence information of ingroup taxa. [file 1471-2148-13-232-S2.xls]

## Sheet: Sheet1
Table S2 - Sequence statistics of samples used in present studty
Locus	Alignment	N	h	S	PI
	(bp)
CYT B	1140	56	36	301	298
12S	845	56	18	89	89
RAG1	1010	54	31	36	36
RAG2	751	52	22	33	26
ADORA3	321	56	7	6	6
ATP7A	675	55	8	26	26
BDNF	555	55	10	13	13
BMI1	313	56	1	0	0
CREM	389	56	9	11	11
PLCB4	331	56	20	14	14
Combined	6330
N: number of sequences used in this study
h: number of haplotypes
S: polymorphic sites
PI: parsimony informative sites
