# Supplementary material for: Multilocus phylogeny and cryptic diversity in Asian shrew-like moles (Uropsilus, Talpidae): implications for taxonomy and conservation
Source: BMC Evol Biol. 2013 Oct 25;13:232. doi: 10.1186/1471-2148-13-232 (PMC3819745; doi:10.1186/1471-2148-13-232)
Supplement: Additional file 4: Table S3 — Mean CYT B distance between clades calculated using the Kimura 2-parameter. [file 1471-2148-13-232-S4.xls]

## Sheet: MatrixOutput
Table S3 - Mean CYT B distance between clades calculated using the Kimura 2-parameter model
	U. aequodonenia	U. andersoni	A	B	C	D	E	F	G	H	I
U. aequodonenia
U. andersoni	0.0850944
A (U. investigator)	0.196461	0.18691
B (U. investigator)	0.174984	0.180305	0.107502
C (U.nivatus)	0.10737	0.099623	0.180664	0.172183
D (U. sp.1)	0.147254	0.136254	0.183298	0.185856	0.142584
E (U. gracilis)	0.146942	0.151795	0.186094	0.178343	0.130417	0.14756
F (U. sp.2)	0.148872	0.148016	0.191089	0.180912	0.127569	0.150839	0.0132848
G (U. atronates)	0.155004	0.16077	0.200436	0.181807	0.153319	0.155969	0.109421	0.10158
H (U. atronates)	0.160977	0.158994	0.195975	0.203498	0.145683	0.135791	0.0984554	0.0912612	0.102191
I (U. sp.3)	0.143	0.150034	0.173935	0.175609	0.145295	0.149874	0.0999594	0.0974723	0.114063	0.092846
J (U.soricipes)	0.134707	0.14555	0.174926	0.176899	0.142145	0.142739	0.0950499	0.0950683	0.106293	0.0929451	0.0385264

## Sheet: Caption
Table. Estimates of Evolutionary Divergence over Sequence Pairs between Groups
The number of base substitutions per site from averaging over all sequence pairs between groups are shown. Analyses were conducted using the Kimura 2-parameter model [1]. The analysis involved 56 nucleotide sequences. Codon positions included were 1st+2nd+3rd. All positions containing gaps and missing data were eliminated. There were a total of 983 positions in the final dataset. Evolutionary ana…
1. Kimura M. (1980). A simple method for estimating evolutionary rate of base substitutions through comparative studies of nucleotide sequences. Journal of Molecular Evolution 16:111-120.
2. Tamura K., Peterson D., Peterson N., Stecher G., Nei M., and Kumar S. (2011). MEGA5: Molecular Evolutionary Genetics Analysis using Maximum Likelihood, Evolutionary Distance, and Maximum Parsimony Methods. Molecular Biology and Evolution 28: 2731-2739.
Disclaimer: Although utmost care has been taken to ensure the correctness of the caption, the caption text is provided "as is" without any warranty of any kind. Authors advise the user to carefully check the caption prior to its use for any purpose and report any errors or problems to the authors immediately (www.megasoftware.net). In no event shall the authors and their employers be liable for a…
