# Supplementary material for: Multilocus phylogeny and cryptic diversity in Asian shrew-like moles (Uropsilus, Talpidae): implications for taxonomy and conservation
Source: BMC Evol Biol. 2013 Oct 25;13:232. doi: 10.1186/1471-2148-13-232 (PMC3819745; doi:10.1186/1471-2148-13-232)
Supplement: Additional file 5: Table S4 — Results of the BPP analyses based on both mitochondrial-nuclear combined data set and nuclear genes alone. [file 1471-2148-13-232-S5.xls]

## Sheet: Sheet1
Table S4. Posterior probabilities supporting cryptic lineages as potential species using different algorithms and priors.
nDNA-algorithm0	speciesdelimitation=1 0 2	speciesdelimitation=1 0 10	speciesdelimitation=1 0 20	speciesdelimitation=1 0 2	speciesdelimitation=1 0 10	speciesdelimitation=1 0 20	Mean
	heredity= 1 4 4	heredity= 1 4 4	heredity= 1 4 4	locusrate = 1 10.0	locusrate = 1 10.0	locusrate = 1 10.0	-
A, B	0.65686	0.69691	0.75584	0.0246	0.02118	0.02113	0.362753
E, F	1	1	1	1	1	1	1
G, H	1	1	1	1	1	1	1
I, J	0.91947	0.94463	0.95209	0.00979	0.0072	0.00997	0.473858
lnL (median)	-6960.35	-6960.07	-6960.05	-6962.09	-6962.26	-6962.39	-
SD (lnL[median])	9.76247	9.73499	9.84382	9.53267	9.59339	9.54517	-
nDNA-algorithm1	speciesdelimitation=1 1 1.5 1	speciesdelimitation=1 1 1 0.5	speciesdelimitation=1 1 2 2	speciesdelimitation=1 1 1 0.5	speciesdelimitation=1 1 1.5 1	speciesdelimitation=1 1 2 2	Mean
	heredity= 1 4 4	heredity= 1 4 4	heredity= 1 4 4	locusrate = 1 10.0	locusrate = 1 10.0	locusrate = 1 10.0	-
A, B	0.71155	0.70849	0.70675	0.03008	0.02653	0.02312	0.367753
E, F	1	1	1	1	1	1	1
G, H	1	1	1	1	1	1	1
I, J	0.93678	0.93341	0.92703	0.01113	0.01083	0.01173	0.47
lnL (median)	-6960.28	-6960.48	-6960.39	-6962.16	-6962.21	-6962.06	-
SD (lnL[median])	9.81376	9.82765	9.86374	9.5747	9.55699	9.59755	-
mt&nDNA-algorithm0	speciesdelimitation=1 0 2	speciesdelimitation=1 0 10	speciesdelimitation=1 0 20	speciesdelimitation=1 0 2	speciesdelimitation=1 0 10	speciesdelimitation=1 0 20	Mean
	heredity= 1 1 4	heredity= 1 1 4	heredity= 1 1 4	locusrate = 1 10.0	locusrate = 1 10.0	locusrate = 1 10.0	-
A, B	0.99055	0.96593	0.9852	1	1	1	0.99
E, F	1	1	1	1	1	1	1
G, H	1	1	1	1	1	1	1
I, J	0.99956	0.99828	1	1	1	1	0.99964
lnL (mean)	-15123.1	-15123	-15123.1	-15150.9	-15144.8	-15151.6	-
SD (lnL[median])	12.2029	12.0691	12.2113	18.691	17.7763	18.5635	-
mt&nDNA-algorithm1	speciesdelimitation=1 1 1 0.5	speciesdelimitation=1 1 1.5 1	speciesdelimitation=1 1 2 2	speciesdelimitation=1 1 1 0.5	speciesdelimitation=1 1 1.5 1	speciesdelimitation=1 1 2 2	Mean
	heredity= 1 1 4	heredity= 1 1 4	heredity= 1 1 4	locusrate = 1 10.0	locusrate = 1 10.0	locusrate = 1 10.0	-
A, B	0.99091	0.97404	0.99499	1	1	1	0.99
E, F	1	1	1	1	1	1	1
G, H	1	1	1	1	1	1	1
I, J	1	1	1	1	1	1	1
lnL (mean)	-15122.5	-15122.5	-15123	-15143	-15148	-15145.7	-
SD (lnL[median])	12.0839	12.2214	12.1591	17.1375	18.1631	17.6477	-
The values are posterior probablities supporting each clasde as distinct species.
