# Supplementary material for: Multilocus phylogeny and cryptic diversity in Asian shrew-like moles (Uropsilus, Talpidae): implications for taxonomy and conservation
Source: BMC Evol Biol. 2013 Oct 25;13:232. doi: 10.1186/1471-2148-13-232 (PMC3819745; doi:10.1186/1471-2148-13-232)
Supplement: Additional file 6 — Datasets 1–4. [file 1471-2148-13-232-S6.zip]

Archive with 4 entries (4 files):
- data set 1.nex
- data set 2.nex
- data set 3.nex
- data set 4.nex
