# Supplementary material for: Multilocus phylogeny and cryptic diversity in Asian shrew-like moles (Uropsilus, Talpidae): implications for taxonomy and conservation
Source: BMC Evol Biol. 2013 Oct 25;13:232. doi: 10.1186/1471-2148-13-232 (PMC3819745; doi:10.1186/1471-2148-13-232)
Supplement: Additional file 6 — Datasets 1–4. [file 1471-2148-13-232-S6.zip › data set 1.nex]

#NEXUS
BEGIN DATA;
dimensions ntax=79 nchar=1984;
format missing=?
interleave datatype=DNA gap= -;

matrix
Ugrac_D3    NNNNNNNNNNNNNNNNNNNNNNNNNNNNNNNNNNNNNNNNNNNNNNNNNN
Ugrac_D4    NNNNNNNNNNNNNNNNNNNNNNNNNNNNNNNNNNNNNNNNNNNNNNNNNN
Usori_D1    NNNNNNNNNNNNNNNNNNNNNNNNNNNNNNNNNNNNNNNNNNNNNNNNNN
Usori_D2    NNNNNNNNNNNNNNNNNNNNNNNNNNNNNNNNNNNNNNNNNNNNNNNNNN
Usori_D8    NNNNNNNNNNNNNNNNNNNNNNNNNNNNNNNNNNNNNNNNNNNNNNNNNN
Usori_D9    NNNNNNNNNNNNNNNNNNNNNNNNNNNNNNNNNNNNNNNNNNNNNNNNNN
Usori_D7    NNNNNNNNNNNNNNNNNNNNNNNNNNNNNNNNNNNNNNNNNNNNNNNNNN
Usori_10    NNNNNNNNNNNNNNNNNNNNNNNNNNNNNNNNNNNNNNNNNNNNNNNNNN
Usori_11    NNNNNNNNNNNNNNNNNNNNNNNNNNNNNNNNNNNNNNNNNNNNNNNNNN
Usori_D5    NNNNNNNNNNNNNNNNNNNNNNNNNNNNNNNNNNNNNNNNNNNNNNNNNN
Usori_D4    NNNNNNNNNNNNNNNNNNNNNNNNNNNNNNNNNNNNNNNNNNNNNNNNNN
Usori_12    NNNNNNNNNNNNNNNNNNNNNNNNNNNNNNNNNNNNNNNNNNNNNNNNNN
Usori_13    NNNNNNNNNNNNNNNNNNNNNNNNNNNNNNNNNNNNNNNNNNNNNNNNNN
Usori_D6    NNNNNNNNNNNNNNNNNNNNNNNNNNNNNNNNNNNNNNNNNNNNNNNNNN
Usori_D3    NNNNNNNNNNNNNNNNNNNNNNNNNNNNNNNNNNNNNNNNNNNNNNNNNN
Ugrac_D1    NNNNNNNNNNNNNNNNNNNNNNNNNNNNNNNNNNNNNNNNNNNNNNNNNN
Ugrac_D2    NNNNNNNNNNNNNNNNNNNNNNNNNNNNNNNNNNNNNNNNNNNNNNNNNN
Uande_D1    NNNNNNNNNNNNNNNNNNNNNNNNNNNNNNNNNNNNNNNNNNNNNNNNNN
Uande_D2    NNNNNNNNNNNNNNNNNNNNNNNNNNNNNNNNNNNNNNNNNNNNNNNNNN
Uaequ_D1    NNNNNNNNNNNNNNNNNNNNNNNNNNNNNNNNNNNNNNNNNNNNNNNNNN
Uaequ_D2    NNNNNNNNNNNNNNNNNNNNNNNNNNNNNNNNNNNNNNNNNNNNNNNNNN
Uinve_04    CATAAAGGTTTGGTCCTGGCCTTTCTATTAGCTGTCAGTAAGATTACACA
Uinve_07    CATAAAGGTTTGGTCCTGGCCTTTCTATTAGCTGTCAGTAAGATTACACA
Uinve_03    CATAAAGGTTTGGTCCTGGCCTTTCTATTAGCTGTCAGTAAGATTACACA
Uinve_06    CATAAAGGTTTGGTCCTGGCCTTTCTATTAGCTGTCAGTAAGATTACACA
Uinve_05    CATAAAGGTTTGGTCCTGGCCTTTCTATTAGCTGTCAGTAAGATTACACA
Uinve_01    CATAAAGGTTTGGTCCTGGCCTTTCTATTAGCTGTCAGTAAGATTACACA
Uinve_02    CATAAAGGTTTGGTCCTGGCCTTTCTATTAGCTGTCAGTAAGATTACACA
Usps1_01    CATAAAGGTTTGGTCCTGGCCTTTCTATTAACTGTCAGTAAGATTACACA
Usps1_02    CATAAAGGTTTGGTCCTGGCCTTTCTATTAACTGTCAGTAAGATTACACA
Usps1_05    CATAAAGGTTTGGTCCTGGCCTTTCTATTAACTGTCAGTAAGATTACACA
Usps1_04    CATAAAGGTTTGGTCCTGGCCTTTCTATTAACTGTCAGTAAGATTACACA
Uropsp_6    CATAAAGGTTTGGTCCTGGCCTTTCTATTAACTGTCAGTAAGATTACACA
Univa_02    CATAAAGGTTTGGTCCTGGCCTTTCTATTAGCTGTCAGTAAGATTACACA
Univa_04    CATAAAGGTTTGGTCCTGGCCTTTCTATTAGCTGTCAGTAAGATTACACA
Univa_03    CATAAAGGTTTGGTCCTGGCCTTTCTATTAGCTGTCAGTAAGATTACACA
Univa_01    CATAAAGGTTTGGTCCTGGCCTTTCTATTAGCTGTCAGTAAGATTACACA
Univa_05    CATAAAGGTTTGGTCCTGGCCTTTCTATTAGCTGTCAGTAAGATTACACA
Univa_06    CATAAAGGTTTGGTCCTGGCCTTTCTATTAGCTGTCAGTAAGATTACACA
Univa_07    CATAAAGGTTTGGTCCTGGCCTTTCTATTAGCTGTCAGTAAGATTACACA
Univa_08    CATAAAGGTTTGGTCCTGGCCTTTCTATTAGCTGTCAGTAAGATTACACA
Univa_09    CATAAAGGTTTGGTCCTGGCCTTTCTATTAGCTGTCAGTAAGATTACACA
Univa_10    CATAAAGGTTTGGTCCTGGCCTTTCTATTAGCTGTCAGTAAGATTACACA
Univa_11    CATAAAGGTTTGGTCCTGGCCTTTCTATTAGCTGTCAGTAAGATTACACA
Univa_13    CATAAAGGTTTGGTCCTGGCCTTTCTATTAGCTGTCAGTAAGATTACACA
Univa_12    CATAAAGGTTTGGTCCTGGCCTTTCTATTAGCTGTCAGTAAGATTACACA
Univa_14    CATAAAGGTTTGGTCCTGGCCTTTCTATTAGCTGTCAGTAAGATTACACA
Uatro_01    CATAAAGGTTTGGTCCTGGCCTTTCTATTAGCTGTCAGTAAGATTACACA
Uatro_06    CATAAAGGTTTGGTCCTGGCCTTTCTATTAGCTGTCAGTAAGATTACACA
Uatro_07    CATAAAGGTTTGGTCCTGGCCTTTCTATTAGCTGTCAGTAAGATTACACA
Uatro_03    CATAAAGGTTTGGTCCTGGCCTTTCTATTAGCTGTCAGTAAGATTACACA
Uatro_02    CATAAAGGTTTGGTCCTGGCCTTTCTATTAGCTGTCAGTAAGATTACACA
Uatro_04    CATAAAGGTTTGGTCCTGGCCTTTCTATTAGCTGTCAGTAAGATTACACA
Uatro_05    CATAAAGGTTTGGTCCTGGCCTTTCTATTAGCTGTCAGTAAGATTACACA
Usori_01    TATAAAGGTTTGGTCCTAGCCTTTCTATTAGCTGTCAGTAAGATTACACA
Usori_02    TATAAAGGTTTGGTCCTAGCCTTTCTATTAGCTGTCAGTAAGATTACACA
Usori_03    TATAAAGGTTTGGTCCTAGCCTTTCTATTAGCTGTCAGTAAGATTACACA
Usori_04    TATAAAGGTTTGGTCCTAGCCTTTCTATTAGCTGTCAGTAAGATTACACA
Usori_05    CATAAAGGTTTGGTCCTAGCCTTTCTATTAGCTGTCAGTAAGATTACACA
Uropso_1    CATAAAGGTTTGGTCCTAGCCTTTCTATTAGCTGTCAGTAAGATTACACA
Uropso_2    CATAAAGGTTTGGTCCTAGCCTTTCTATTAGCTGTCAGTAAGATTACACA
Usori_09    CATAAAGGTTTGGTCCTAGCCTTTCTATTAGCTGTCAGTAAGATTACACA
Usori_06    CATAAAGGTTTGGTCCTAGCCTTTCTATTAGCTGTCAGTAAGATTACACA
Usps2_02    CATAAAGGTTTGGTCCTAGCCTTTCTATTAGCTGTCAGTAAGATTACACA
Usps2_01    CATAAAGGTTTGGTCCTAGCCTTTCTATTAGCTGTCAGTAAGATTACACA
Usps2_03    CATAAAGGTTTGGTCCTAGCCTTTCTATTAGCTGTCAGTAAGATTACACA
Usps2_04    CATAAAGGTTTGGTCCTAGCCTTTCTATTAGCTGTCAGTAAGATTACACA
Ugrac_06    TATAAAGGTTTGGTCCTGGCCTTTCTATTAGCTGTCAGTAAGATTACACA
Ugrac_10    TATAAAGGTTTGGTCCTGGCCTTTCTATTAGCTGTCAGTAAGATTACACA
Ugrac_08    TATAAAGGTTTGGTCCTGGCCTTTCTATTAGCTGTCAGTAAGATTACACA
Ugrac_09    TATAAAGGTTTGGTCCTGGCCTTTCTATTAGCTGTCAGTAAGATTACACA
Ugrac_07    TATAAAGGTTTGGTCCTGGCCTTTCTATTAGCTGTCAGTAAGATTACACA
Ugrac_02    TATAAAGGTTTGGTCCTGGTCTTTCTATTAGCTGTCAGTAAGATTACACA
Ugrac_03    TATAAAGGTTTGGTCCTGGTCTTTCTATTAGCTGTCAGTAAGATTACACA
Ugrac_01    TATAAAGGTTTGGTCCTGGTCTTTCTATTAGCTGTCAGTAAGATTACACA
Ugrac_04    TATAAAGGTTTGGTCCTGGTCTTTCTATTAGCTGTCAGTAAGATTACACA
Ugrac_05    TATAAAGGTTTGGTCCTGGTCTTTCTATTAGCTGTCAGTAAGATTACACA
Talpa       -----AGGTTTGGTCCTAGCCTTTCTATTAGCTGTCAGTAAAATTACACA
Sorex       -----AGGTTTGGTCCCAGCCTTCCTATTAGTTGTTAGCAAAATTACACA

Ugrac_D3    NNNNNNNNNNNNNNNNNNNNNNNNNNNNNNNNNNNNNNNNNNNNNNNNNN
Ugrac_D4    NNNNNNNNNNNNNNNNNNNNNNNNNNNNNNNNNNNNNNNNNNNNNNNNNN
Usori_D1    NNNNNNNNNNNNNNNNNNNNNNNNNNNNNNNNNNNNNNNNNNNNNNNNNN
Usori_D2    NNNNNNNNNNNNNNNNNNNNNNNNNNNNNNNNNNNNNNNNNNNNNNNNNN
Usori_D8    NNNNNNNNNNNNNNNNNNNNNNNNNNNNNNNNNNNNNNNNNNNNNNNNNN
Usori_D9    NNNNNNNNNNNNNNNNNNNNNNNNNNNNNNNNNNNNNNNNNNNNNNNNNN
Usori_D7    NNNNNNNNNNNNNNNNNNNNNNNNNNNNNNNNNNNNNNNNNNNNNNNNNN
Usori_10    NNNNNNNNNNNNNNNNNNNNNNNNNNNNNNNNNNNNNNNNNNNNNNNNNN
Usori_11    NNNNNNNNNNNNNNNNNNNNNNNNNNNNNNNNNNNNNNNNNNNNNNNNNN
Usori_D5    NNNNNNNNNNNNNNNNNNNNNNNNNNNNNNNNNNNNNNNNNNNNNNNNNN
Usori_D4    NNNNNNNNNNNNNNNNNNNNNNNNNNNNNNNNNNNNNNNNNNNNNNNNNN
Usori_12    NNNNNNNNNNNNNNNNNNNNNNNNNNNNNNNNNNNNNNNNNNNNNNNNNN
Usori_13    NNNNNNNNNNNNNNNNNNNNNNNNNNNNNNNNNNNNNNNNNNNNNNNNNN
Usori_D6    NNNNNNNNNNNNNNNNNNNNNNNNNNNNNNNNNNNNNNNNNNNNNNNNNN
Usori_D3    NNNNNNNNNNNNNNNNNNNNNNNNNNNNNNNNNNNNNNNNNNNNNNNNNN
Ugrac_D1    NNNNNNNNNNNNNNNNNNNNNNNNNNNNNNNNNNNNNNNNNNNNNNNNNN
Ugrac_D2    NNNNNNNNNNNNNNNNNNNNNNNNNNNNNNNNNNNNNNNNNNNNNNNNNN
Uande_D1    NNNNNNNNNNNNNNNNNNNNNNNNNNNNNNNNNNNNNNNNNNNNNNNNNN
Uande_D2    NNNNNNNNNNNNNNNNNNNNNNNNNNNNNNNNNNNNNNNNNNNNNNNNNN
Uaequ_D1    NNNNNNNNNNNNNNNNNNNNNNNNNNNNNNNNNNNNNNNNNNNNNNNNNN
Uaequ_D2    NNNNNNNNNNNNNNNNNNNNNNNNNNNNNNNNNNNNNNNNNNNNNNNNNN
Uinve_04    TGCAAGTATCCGCGCCCCTGTGAGAATGCCCTTAAAGTCCAATAAATG-T
Uinve_07    TGCAAGTATCCGCGCCCCTGTGAGAATGCCCTTAAAGTCCAATAAATG-T
Uinve_03    TGCAAGTATCCGCGCCCCTGTGAGAATGCCCTTAAAGTCCAATAAATG-T
Uinve_06    TGCAAGTATCCGCGCCCCTGTGAGAATGCCCTTAAAGTCCAATAAATG-T
Uinve_05    TGCAAGTATCCGCGCCCCTGTGAGAATGCCCTTAAAGTCCAATAAATG-T
Uinve_01    TGCAAGTATCCGCGCCCCTGTGAGAATGCCCTTAAAGTCCAATAAATG-T
Uinve_02    TGCAAGTATCCGCGCCCCTGTGAGAATGCCCTTAAAGTCCAATAAATG-T
Usps1_01    TGCAAGTCTCCGCGCCCCTGTGAGAATGCCCTTAAAGTCCCACTAAA--C
Usps1_02    TGCAAGTCTCCGCGCCCCTGTGAGAATGCCCTTAAAGTCCCACTAAA--C
Usps1_05    TGCAAGTCTCCGCGCCCCTGTGAGAATGCCCTTAAAGTCCCACTAAA--C
Usps1_04    TGCAAGTCTCCGCGCCCCTGTGAGAATGCCCTTAAAGTCCCACTAAA--C
Uropsp_6    TGCAAGTCTCCGCGCCCCTGTGAGAATGCCCTTAAAGTCCCACTAAA--C
Univa_02    TGCAAGTATCCGCGCCCCTGTGAGAATGCCCTTAAAGTCCATTAGA---T
Univa_04    TGCAAGTATCCGCGCCCCTGTGAGAATGCCCTTAAAGTCCATTAGA---T
Univa_03    TGCAAGTATCCGCGCCCCTGTGAGAATGCCCTTAAAGTCCATTAGA---T
Univa_01    TGCAAGTATCCGCGCCCCTGTGAGAATGCCCTTAAAGTCCATTAGA---T
Univa_05    TGCAAGTATCCGCGCCCCTGTGAGAATGCCCTTAAAGTCCATTAGA---T
Univa_06    TGCAAGTATCCGCGCCCCTGTGAGAATGCCCTTAAAGTCCATTAGA---T
Univa_07    TGCAAGTATCCGCGCCCCTGTGAGAATGCCCTTAAAGTCCATTAGA---T
Univa_08    TGCAAGTATCCGCGCCCCTGTGAGAATGCCCTTAAAGTCCATTAGA---T
Univa_09    TGCAAGTATCCGCGCCCCTGTGAGAATGCCCTTAAAGTCCATTAGA---T
Univa_10    TGCAAGTATCCGCGCCCCTGTGAGAATGCCCTTAAAGTCCATTAGA---T
Univa_11    TGCAAGTATCCGCGCCCCTGTGAGAATGCCCTTAAAGTCCATTAGA---T
Univa_13    TGCAAGTATCCGCGCCCCTGTGAGAATGCCCTTAAAGTCCATTAGA---T
Univa_12    TGCAAGTATCCGCGCCCCTGTGAGAATGCCCTTAAAGTCCATTAGA---T
Univa_14    TGCAAGTATCCGCGCCCCTGTGAGAATGCCCTTAAAGTCCATTAGA---T
Uatro_01    TGCAAGTATCCGCGCCCCTGTGAGAATGCCCTTAAAGTCTTTTAAAAATT
Uatro_06    TGCAAGTATCCGCGCCCCTGTGAGAATGCCCTTAAAGTCTTTTAAAAATT
Uatro_07    TGCAAGTATCCGCGCCCCTGTGAGAATGCCCTTAAAGTCTTTTAAAAATT
Uatro_03    TGCAAGTATCCGCGCCCCTGTGAGAATGCCCTTAAAGTCTTTTAAAAATT
Uatro_02    TGCAAGTATCCGCGCCCCTGTGAGAATGCCCTTAAAGTCTTTTAAAAATT
Uatro_04    TGCAAGTATCCGCGCCCCTGTGAGAATGCCCTTAAAGTCTTTTAAAAATT
Uatro_05    TGCAAGTATCCGCGCCCCTGTGAGAATGCCCTTAAAGTCTTTTAAAAATT
Usori_01    TGCAAGTATCCGCGCCCCTGTGAGAATGCCCTTAAAGTCCTTTAAAA--T
Usori_02    TGCAAGTATCCGCGCCCCTGTGAGAATGCCCTTAAAGTCCTTTAAAA--T
Usori_03    TGCAAGTATCCGCGCCCCTGTGAGAATGCCCTTAAAGTCCTTTAAAA--T
Usori_04    TGCAAGTATCCGCGCCCCTGTGAGAATGCCCTTAAAGTCCTTTAAAA--T
Usori_05    TGCAAGTATCCGCGCCCCTGTGAGAATGCCCTTAAAGTCCTTTATAAA-T
Uropso_1    TGCAAGTATCCGCGCCCCTGTGAGAATGCCCTTAAAGTCCTTTATAAA-T
Uropso_2    TGCAAGTATCCGCGCCCCTGTGAGAATGCCCTTAAAGTCCTTTATAAA-T
Usori_09    TGCAAGTATCCGCGCCCCTGTGAGAATGCCCTTAAAGTCCTTTATAAA-T
Usori_06    TGCAAGTATCCGCGCCCCTGTGAGAATGCCCTTAAAGTCCTTTATAAA-T
Usps2_02    TGCAAGTATCCGCGCCCCTGTGAGAATGCCCTTAAAGTCCCTTAAAA--T
Usps2_01    TGCAAGTATCCGCGCCCCTGTGAGAATGCCCTTAAAGTCCCTTAAAA--T
Usps2_03    TGCAAGTATCCGCGCCCCTGTGAGAATGCCCTTAAAGTCCCTTAAAA--T
Usps2_04    TGCAAGTATCCGCGCCCCTGTGAGAATGCCCTTAAAGTCCCTTAAAA--T
Ugrac_06    TGCAAGTATCCGCGCCCCTGTGAGAATGCCCTTAAAGTCCTTTAAAA--T
Ugrac_10    TGCAAGTATCCGCGCCCCTGTGAGAATGCCCTTAAAGTCCTTTAAAA--T
Ugrac_08    TGCAAGTATCCGCGCCCCTGTGAGAATGCCCTTAAAGTCCTTTAAAA--T
Ugrac_09    TGCAAGTATCCGCGCCCCTGTGAGAATGCCCTTAAAGTCCTTTAAAA--T
Ugrac_07    TGCAAGTATCCGCGCCCCTGTGAGAATGCCCTTAAAGTCCTTTAAAA--T
Ugrac_02    TGCAAGTATCCGCGCCCCTGTGAGAATGCCCTTAAAGTCTTTTAAAA--T
Ugrac_03    TGCAAGTATCCGCGCCCCTGTGAGAATGCCCTTAAAGTCTTTTAAAA--T
Ugrac_01    TGCAAGTATCCGCGCCCCTGTGAGAATGCCCTTAAAGTCTTTTAAAA--T
Ugrac_04    TGCAAGTATCCGCGCCCCTGTGAGAATGCCCTTAAAGTCTTTTAAAA--T
Ugrac_05    TGCAAGTATCCGCGCCCCTGTGAGAATGCCCTTAAAGTCTTTTAAAA--T
Talpa       TGCAAGTTTCCGCGCACCAGTGAGAATACCCTTAAAGTCACATG-----T
Sorex       TGCAAGTATCCGCACCCCTGTGAGAATACCCTCGAAATCACCCA-----T

Ugrac_D3    NNNNNNNNNNNNNNNNNNNNNNNNNNNNNNNNNNNNNNNNNNNNNNNNNN
Ugrac_D4    NNNNNNNNNNNNNNNNNNNNNNNNNNNNNNNNNNNNNNNNNNNNNNNNNN
Usori_D1    NNNNNNNNNNNNNNNNNNNNNNNNNNNNNNNNNNNNNNNNNNNNNNNNNN
Usori_D2    NNNNNNNNNNNNNNNNNNNNNNNNNNNNNNNNNNNNNNNNNNNNNNNNNN
Usori_D8    NNNNNNNNNNNNNNNNNNNNNNNNNNNNNNNNNNNNNNNNNNNNNNNNNN
Usori_D9    NNNNNNNNNNNNNNNNNNNNNNNNNNNNNNNNNNNNNNNNNNNNNNNNNN
Usori_D7    NNNNNNNNNNNNNNNNNNNNNNNNNNNNNNNNNNNNNNNNNNNNNNNNNN
Usori_10    NNNNNNNNNNNNNNNNNNNNNNNNNNNNNNNNNNNNNNNNNNNNNNNNNN
Usori_11    NNNNNNNNNNNNNNNNNNNNNNNNNNNNNNNNNNNNNNNNNNNNNNNNNN
Usori_D5    NNNNNNNNNNNNNNNNNNNNNNNNNNNNNNNNNNNNNNNNNNNNNNNNNN
Usori_D4    NNNNNNNNNNNNNNNNNNNNNNNNNNNNNNNNNNNNNNNNNNNNNNNNNN
Usori_12    NNNNNNNNNNNNNNNNNNNNNNNNNNNNNNNNNNNNNNNNNNNNNNNNNN
Usori_13    NNNNNNNNNNNNNNNNNNNNNNNNNNNNNNNNNNNNNNNNNNNNNNNNNN
Usori_D6    NNNNNNNNNNNNNNNNNNNNNNNNNNNNNNNNNNNNNNNNNNNNNNNNNN
Usori_D3    NNNNNNNNNNNNNNNNNNNNNNNNNNNNNNNNNNNNNNNNNNNNNNNNNN
Ugrac_D1    NNNNNNNNNNNNNNNNNNNNNNNNNNNNNNNNNNNNNNNNNNNNNNNNNN
Ugrac_D2    NNNNNNNNNNNNNNNNNNNNNNNNNNNNNNNNNNNNNNNNNNNNNNNNNN
Uande_D1    NNNNNNNNNNNNNNNNNNNNNNNNNNNNNNNNNNNNNNNNNNNNNNNNNN
Uande_D2    NNNNNNNNNNNNNNNNNNNNNNNNNNNNNNNNNNNNNNNNNNNNNNNNNN
Uaequ_D1    NNNNNNNNNNNNNNNNNNNNNNNNNNNNNNNNNNNNNNNNNNNNNNNNNN
Uaequ_D2    NNNNNNNNNNNNNNNNNNNNNNNNNNNNNNNNNNNNNNNNNNNNNNNNNN
Uinve_04    GACAATAAAGGAGCTGGTATAAAGTACACTATTAAGTAGCTCAAAACACC
Uinve_07    GACAATAAAGGAGCTGGTATAAAGTACACTATTAAGTAGCTCAAAACACC
Uinve_03    GACAATAAAGGAGCTGGTATAAAGTACACTTCTAAGTAGCTCAAAACACC
Uinve_06    GACAATAAAGGAGCTGGTATAAAGTACACTTCTAAGTAGCTCAAAACACC
Uinve_05    GACAATAAAGGAGCTGGTATAAAGTACACTTCTAAGTAGCTCAAAACACC
Uinve_01    GACAATAAAGGAGCTGGTATAAAGTACACTTCTAAGTAGCTCAAAACACC
Uinve_02    GACAATAAAGGAGCTGGTATAAAGTACACTTCTAAGTAGCTCAAAACACC
Usps1_01    GACAATAAAGGAGCTGGTATAAAGTTCACTTTTAAGTAGCTCAAAACACC
Usps1_02    GACAATAAAGGAGCTGGTATAAAGTTCACTTTTAAGTAGCTCAAAACACC
Usps1_05    GACAATAAAGGAGCTGGTATAAAGTTCACTTTTAAGTAGCTCAAAACACC
Usps1_04    GACAATAAAGGAGCTGGTATAAAGTTCACTTTTAAGTAGCTCAAAACACC
Uropsp_6    GACAATAAAGGAGCTGGTATAAAGTTCACTTTTAAGTAGCTCAAAACACC
Univa_02    GACAATAAAGGAGCTGGTATAAAGTTCACTTTTAAGTAGCTCAAAACACC
Univa_04    GACAATAAAGGAGCTGGTATAAAGTTCACTTTTAAGTAGCTCAAAACACC
Univa_03    GACAATAAAGGAGCTGGTATAAAGTTCACTTTTAAGTAGCTCAAAACACC
Univa_01    GACAATAAAGGAGCTGGTATAAAGTTCACTTTTAAGTAGCTCAAAACACC
Univa_05    GACAATAAAGGAGCTGGTATAAAGTTCACTTTTAAGTAGCTCAAAACACC
Univa_06    GACAATAAAGGAGCTGGTATAAAGTTCACTCTTAAGTAGCTCAAAACACC
Univa_07    GACAATAAAGGAGCTGGTATAAAGTTCACTCTTAAGTAGCTCAAAACACC
Univa_08    GACAATAAAGGAGCTGGTATAAAGTTCACTCTTAAGTAGCTCAAAACACC
Univa_09    GACAATAAAGGAGCTGGTATAAAGTTCACTCTTAAGTAGCTCAAAACACC
Univa_10    GACAATAAAGGAGCTGGTATAAAGTTCACTCTTAAGTAGCTCAAAACACC
Univa_11    GACAATAAAGGAGCTGGTATAAAGTTCACTCTTAAGTAGCTCAAAACACC
Univa_13    GACAATAAAGGAGCTGGTATAAAGTTCACTCTTAAGTAGCTCAAAACACC
Univa_12    GACAATAAAGGAGCTGGTATAAAGTTCACTCTTAAGTAGCTCAAAACACC
Univa_14    GACAATAAAGGAGCTGGTATAAAGTTCACTCTTAAGTAGCTCAAAACACC
Uatro_01    GACAACAAAGGAGCTGGTATAAAGTTCACTTCTAAGTAGCTCAAAACACC
Uatro_06    GACAACAAAGGAGCTGGTATAAAGTTCACTTCTAAGTAGCTCAAAACACC
Uatro_07    GACAACAAAGGAGCTGGTATAAAGTTCACTTCTAAGTAGCTCAAAACACC
Uatro_03    GACAACAAAGGAGCTGGTATAAAGTTCACTTCTAAGTAGCTCAAAACACC
Uatro_02    GACAACAAAGGAGCTGGTATAAAGTTCACTTCTAAGTAGCTCAAAACACC
Uatro_04    GACAACAAAGGAGCTGGTATAAAGTTCACTTCTAAGTAGCTCAAAACACC
Uatro_05    GACAACAAAGGAGCTGGTATAAAGTTCACTTCTAAGTAGCTCAAAACACC
Usori_01    GACGATAAAGGAGCTGGTATAAAGTTCACTTCAAAGTAGCTCAAAACACC
Usori_02    GACGATAAAGGAGCTGGTATAAAGTTCACTTCAAAGTAGCTCAAAACACC
Usori_03    GACGATAAAGGAGCTGGTATAAAGTTCACTTCAAAGTAGCTCAAAACACC
Usori_04    GACGATAAAGGAGCTGGTATAAAGTTCACTTCAAAGTAGCTCAAAACACC
Usori_05    GACGACAAAGGAGCTGGTATAAAGTTCACTTCAAAGTAGCTCAAAACACC
Uropso_1    GACGACAAAGGAGCTGGTATAAAGTTCACTTCAAAGTAGCTCAAAACACC
Uropso_2    GACGACAAAGGAGCTGGTATAAAGTTCACTTCAAAGTAGCTCAAAACACC
Usori_09    GACGACAAAGGAGCTGGTATAAAGTTCACTTCAAAGTAGCTCAAAACACC
Usori_06    GACGACAAAGGAGCTGGTATAAAGTTCACTTCAAAGTAGCTCAAAACACC
Usps2_02    GACAACAAAGGAGCTGGTATAAAGTTCACTTCTAAGTAGCTCAAAACACC
Usps2_01    GACAACAAAGGAGCTGGTATAAAGTTCACTTCTAAGTAGCTCAAAACACC
Usps2_03    GACAACAAAGGAGCTGGTATAAAGTTCACTTCTAAGTAGCTCAAAACACC
Usps2_04    GACAACAAAGGAGCTGGTATAAAGTTCACTTCTAAGTAGCTCAAAACACC
Ugrac_06    GACAATAAAGGAGCTGGTATAAAGTTCACTTCTAAGTAGCTCAAAACACC
Ugrac_10    GACAATAAAGGAGCTGGTATAAAGTTCACTTCTAAGTAGCTCAAAACACC
Ugrac_08    GACAATAAAGGAGCTGGTATAAAGTTCACTTCTAAGTAGCTCAAAACACC
Ugrac_09    GACAATAAAGGAGCTGGTATAAAGTTCACTTCTAAGTAGCTCAAAACACC
Ugrac_07    GACAATAAAGGAGCTGGTATAAAGTTCACTTCTAAGTAGCTCAAAACACC
Ugrac_02    GACAATAAAGGAGCTGGTATAAAGTTCACTTCTAAGTAGCTCAAAACACC
Ugrac_03    GACAATAAAGGAGCTGGTATAAAGTTCACTTCTAAGTAGCTCAAAACACC
Ugrac_01    GACAATAAAGGAGCTGGTATAAAGTTCACTTCTAAGTAGCTCAAAACACC
Ugrac_04    GACAATAAAGGAGCTGGTATAAAGTTCACTTCTAAGTAGCTCAAAACACC
Ugrac_05    GACAATAAAGGAGCTGGTATAAAGTTCACTTCTAAGTAGCTCAAAACACC
Talpa       GACAA-AAAGGAGTCGGCATCAAGTACACTTTAAGGTAGCCTAAGACGCC
Sorex       GATTA-AAAGGAGTAGGTATCAAGCACACTCTTGAGTAGCTTATAACACC

Ugrac_D3    NNNNNNNNNNNNNNNNNNNNNNNNNNNNNNNNNNNNNNNNNNNNNNNNNN
Ugrac_D4    NNNNNNNNNNNNNNNNNNNNNNNNNNNNNNNNNNNNNNNNNNNNNNNNNN
Usori_D1    NNNNNNNNNNNNNNNNNNNNNNNNNNNNNNNNNNNNNNNNNNNNNNNNNN
Usori_D2    NNNNNNNNNNNNNNNNNNNNNNNNNNNNNNNNNNNNNNNNNNNNNNNNNN
Usori_D8    NNNNNNNNNNNNNNNNNNNNNNNNNNNNNNNNNNNNNNNNNNNNNNNNNN
Usori_D9    NNNNNNNNNNNNNNNNNNNNNNNNNNNNNNNNNNNNNNNNNNNNNNNNNN
Usori_D7    NNNNNNNNNNNNNNNNNNNNNNNNNNNNNNNNNNNNNNNNNNNNNNNNNN
Usori_10    NNNNNNNNNNNNNNNNNNNNNNNNNNNNNNNNNNNNNNNNNNNNNNNNNN
Usori_11    NNNNNNNNNNNNNNNNNNNNNNNNNNNNNNNNNNNNNNNNNNNNNNNNNN
Usori_D5    NNNNNNNNNNNNNNNNNNNNNNNNNNNNNNNNNNNNNNNNNNNNNNNNNN
Usori_D4    NNNNNNNNNNNNNNNNNNNNNNNNNNNNNNNNNNNNNNNNNNNNNNNNNN
Usori_12    NNNNNNNNNNNNNNNNNNNNNNNNNNNNNNNNNNNNNNNNNNNNNNNNNN
Usori_13    NNNNNNNNNNNNNNNNNNNNNNNNNNNNNNNNNNNNNNNNNNNNNNNNNN
Usori_D6    NNNNNNNNNNNNNNNNNNNNNNNNNNNNNNNNNNNNNNNNNNNNNNNNNN
Usori_D3    NNNNNNNNNNNNNNNNNNNNNNNNNNNNNNNNNNNNNNNNNNNNNNNNNN
Ugrac_D1    NNNNNNNNNNNNNNNNNNNNNNNNNNNNNNNNNNNNNNNNNNNNNNNNNN
Ugrac_D2    NNNNNNNNNNNNNNNNNNNNNNNNNNNNNNNNNNNNNNNNNNNNNNNNNN
Uande_D1    NNNNNNNNNNNNNNNNNNNNNNNNNNNNNNNNNNNNNNNNNNNNNNNNNN
Uande_D2    NNNNNNNNNNNNNNNNNNNNNNNNNNNNNNNNNNNNNNNNNNNNNNNNNN
Uaequ_D1    NNNNNNNNNNNNNNNNNNNNNNNNNNNNNNNNNNNNNNNNNNNNNNNNNN
Uaequ_D2    NNNNNNNNNNNNNNNNNNNNNNNNNNNNNNNNNNNNNNNNNNNNNNNNNN
Uinve_04    TTGCATAGCCACACCCCCACGGGAAACAGCAGTGATAAAAATTAAGCCAT
Uinve_07    TTGCATAGCCACACCCCCACGGGAAACAGCAGTGATAAAAATTAAGCCAT
Uinve_03    TTGCACAGCCACACCCCCACGGGAAACAGCAGTGATAAAAATTAAGCCAT
Uinve_06    TTGCACAGCCACACCCCCACGGGAAACAGCAGTGATAAAAATTAAGCCAT
Uinve_05    TTGCACAGCCACACCCCCACGGGAAACAGCAGTGATAAAAATTAAGCCAT
Uinve_01    TTGCACAGCCACACCCCCACGGGAAACAGCAGTGATAAAAATTAAGCCAT
Uinve_02    TTGCACAGCCACACCCCCACGGGAAACAGCAGTGATAAAAATTAAGCCAT
Usps1_01    TTGCATAGCCACACCCCCACGGGAAACAGCAGTGATAAAAATTAAGCTAT
Usps1_02    TTGCATAGCCACACCCCCACGGGAAACAGCAGTGATAAAAATTAAGCTAT
Usps1_05    TTGCATAGCCACACCCCCACGGGAAACAGCAGTGATAAAAATTAAGCTAT
Usps1_04    TTGCATAGCCACACCCCCACGGGAAACAGCAGTGATAAAAATTAAGCTAT
Uropsp_6    TTGCATAGCCACACCCCCACGGGAAACAGCAGTGATAAAAATTAAGCTAT
Univa_02    TTGCACAGCCACACCCCCACGGGAAACAGCAGTGATAAAAATTAAGCCAT
Univa_04    TTGCACAGCCACACCCCCACGGGAAACAGCAGTGATAAAAATTAAGCCAT
Univa_03    TTGCACAGCCACACCCCCACGGGAAACAGCAGTGATAAAAATTAAGCCAT
Univa_01    TTGCACAGCCACACCCCCACGGGAAACAGCAGTGATAAAAATTAAGCCAT
Univa_05    TTGCACAGCCACACCCCCACGGGAAACAGCAGTGATAAAAATTAAGCCAT
Univa_06    TTGCACAGCCACACCCCCACGGGAAACAGCAGTGATAAAAATTAAGCCAT
Univa_07    TTGCACAGCCACACCCCCACGGGAAACAGCAGTGATAAAAATTAAGCCAT
Univa_08    TTGCACAGCCACACCCCCACGGGAAACAGCAGTGATAAAAATTAAGCCAT
Univa_09    TTGCACAGCCACACCCCCACGGGAAACAGCAGTGATAAAAATTAAGCCAT
Univa_10    TTGCACAGCCACACCCCCACGGGAAACAGCAGTGATAAAAATTAAGCCAT
Univa_11    TTGCACAGCCACACCCCCACGGGAAACAGCAGTGATAAAAATTAAGCCAT
Univa_13    TTGCACAGCCACACCCCCACGGGAAACAGCAGTGATAAAAATTAAGCCAT
Univa_12    TTGCACAGCCACACCCCCACGGGAAACAGCAGTGATAAAAATTAAGCCAT
Univa_14    TTGCACAGCCACACCCCCACGGGAAACAGCAGTGATAAAAATTAAGCCAT
Uatro_01    TTGCACAGCCACGCCCCCACGGGAAACAGCAGTGATAAAAATTAAGCCAT
Uatro_06    TTGCACAGCCACGCCCCCACGGGAAACAGCAGTGATAAAAATTAAGCCAT
Uatro_07    TTGCACAGCCACGCCCCCACGGGAAACAGCAGTGATAAAAATTAAGCCAT
Uatro_03    TTGCACAGCCACGCCCCCACGGGAAACAGCAGTGATAAAAATTAAGCCAT
Uatro_02    TTGCACAGCCACGCCCCCACGGGAAACAGCAGTGATAAAAATTAAGCCAT
Uatro_04    TTGCACAGCCACGCCCCCACGGGAAACAGCAGTGATAAAAATTAAGCCAT
Uatro_05    TTGCACAGCCACGCCCCCACGGGAAACAGCAGTGATAAAAATTAAGCCAT
Usori_01    TTGCATAGCCACACCCCCACGGGAAACAGCAGTGATAAAAATTAAGCCAT
Usori_02    TTGCATAGCCACACCCCCACGGGAAACAGCAGTGATAAAAATTAAGCCAT
Usori_03    TTGCATAGCCACACCCCCACGGGAAACAGCAGTGATAAAAATTAAGCCAT
Usori_04    TTGCATAGCCACACCCCCACGGGAAACAGCAGTGATAAAAATTAAGCCAT
Usori_05    TTGCATAGCCACACCCCCACGGGAAACAGCAGTGATAAAAATTAAGCCAT
Uropso_1    TTGCATAGCCACACCCCCACGGGAAACAGCAGTGATAAAAATTAAGCCAT
Uropso_2    TTGCATAGCCACACCCCCACGGGAAACAGCAGTGATAAAAATTAAGCCAT
Usori_09    TTGCATAGCCACACCCCCACGGGAAACAGCAGTGATAAAAATTAAGCCAT
Usori_06    TTGCATAGCCACACCCCCACGGGAAACAGCAGTGATAAAAATTAAGCCAT
Usps2_02    TTGCACAGCCACACCCCCACGGGAAACAGCAGTGATAAAAATTAAGCCAT
Usps2_01    TTGCACAGCCACACCCCCACGGGAAACAGCAGTGATAAAAATTAAGCCAT
Usps2_03    TTGCACAGCCACACCCCCACGGGAAACAGCAGTGATAAAAATTAAGCCAT
Usps2_04    TTGCACAGCCACACCCCCACGGGAAACAGCAGTGATAAAAATTAAGCCAT
Ugrac_06    TTGCACAGCCACACCCCCACGGGAAACAGCAGTGATAAAAATTAAGCCAT
Ugrac_10    TTGCACAGCCACACCCCCACGGGAAACAGCAGTGATAAAAATTAAGCCAT
Ugrac_08    TTGCACAGCCACACCCCCACGGGAAACAGCAGTGATAAAAATTAAGCCAT
Ugrac_09    TTGCACAGCCACACCCCCACGGGAAACAGCAGTGATAAAAATTAAGCCAT
Ugrac_07    TTGCACAGCCACACCCCCACGGGAAACAGCAGTGATAAAAATTAAGCCAT
Ugrac_02    TTGCACAGCCACGCCCCCACGGGAAACAGCAGTGATAAAAATTAAGCCAT
Ugrac_03    TTGCACAGCCACGCCCCCACGGGAAACAGCAGTGATAAAAATTAAGCCAT
Ugrac_01    TTGCACAGCCACGCCCCCACGGGAAACAGCAGTGATAAAAATTAAGCCAT
Ugrac_04    TTGCACAGCCACGCCCCCACGGGAAACAGCAGTGATAAAAATTAAGCCAT
Ugrac_05    TTGCACAGCCACGCCCCCACGGGAAACAGCAGTGATAAAAATTAAGCCAT
Talpa       TTGCTTAGCCACGCCCCCACGGGATACAGCAGTGATAAAAATTAAGCCAT
Sorex       TTGCTTAGCCACACCCCCACGGGTAACAGCAGTGATAAAAATTAAGCAAT

Ugrac_D3    NNNNNNNNNNNNNNNNNNNNNNNNNNNNNNNNNNNNNNNNNNNNNNNNNN
Ugrac_D4    NNNNNNNNNNNNNNNNNNNNNNNNNNNNNNNNNNNNNNNNNNNNNNNNNN
Usori_D1    NNNNNNNNNNNNNNNNNNNNNNNNNNNNNNNNNNNNNNNNNNNNNNNNNN
Usori_D2    NNNNNNNNNNNNNNNNNNNNNNNNNNNNNNNNNNNNNNNNNNNNNNNNNN
Usori_D8    NNNNNNNNNNNNNNNNNNNNNNNNNNNNNNNNNNNNNNNNNNNNNNNNNN
Usori_D9    NNNNNNNNNNNNNNNNNNNNNNNNNNNNNNNNNNNNNNNNNNNNNNNNNN
Usori_D7    NNNNNNNNNNNNNNNNNNNNNNNNNNNNNNNNNNNNNNNNNNNNNNNNNN
Usori_10    NNNNNNNNNNNNNNNNNNNNNNNNNNNNNNNNNNNNNNNNNNNNNNNNNN
Usori_11    NNNNNNNNNNNNNNNNNNNNNNNNNNNNNNNNNNNNNNNNNNNNNNNNNN
Usori_D5    NNNNNNNNNNNNNNNNNNNNNNNNNNNNNNNNNNNNNNNNNNNNNNNNNN
Usori_D4    NNNNNNNNNNNNNNNNNNNNNNNNNNNNNNNNNNNNNNNNNNNNNNNNNN
Usori_12    NNNNNNNNNNNNNNNNNNNNNNNNNNNNNNNNNNNNNNNNNNNNNNNNNN
Usori_13    NNNNNNNNNNNNNNNNNNNNNNNNNNNNNNNNNNNNNNNNNNNNNNNNNN
Usori_D6    NNNNNNNNNNNNNNNNNNNNNNNNNNNNNNNNNNNNNNNNNNNNNNNNNN
Usori_D3    NNNNNNNNNNNNNNNNNNNNNNNNNNNNNNNNNNNNNNNNNNNNNNNNNN
Ugrac_D1    NNNNNNNNNNNNNNNNNNNNNNNNNNNNNNNNNNNNNNNNNNNNNNNNNN
Ugrac_D2    NNNNNNNNNNNNNNNNNNNNNNNNNNNNNNNNNNNNNNNNNNNNNNNNNN
Uande_D1    NNNNNNNNNNNNNNNNNNNNNNNNNNNNNNNNNNNNNNNNNNNNNNNNNN
Uande_D2    NNNNNNNNNNNNNNNNNNNNNNNNNNNNNNNNNNNNNNNNNNNNNNNNNN
Uaequ_D1    NNNNNNNNNNNNNNNNNNNNNNNNNNNNNNNNNNNNNNNNNNNNNNNNNN
Uaequ_D2    NNNNNNNNNNNNNNNNNNNNNNNNNNNNNNNNNNNNNNNNNNNNNNNNNN
Uinve_04    GAACGAAAGTTTGACTAAGCTATACTGAC-TATAGGGTTGGTAAATTTCG
Uinve_07    GAACGAAAGTTTGACTAAGCTATACTGAC-TATAGGGTTGGTAAATTTCG
Uinve_03    GAACGAAAGTTTGACTAAGCTATACTGAC-TACAGGGTTGGTAAATTTCG
Uinve_06    GAACGAAAGTTTGACTAAGCTATACTGAC-TACAGGGTTGGTAAATTTCG
Uinve_05    GAACGAAAGTTTGACTAAGCTATACTGAC-TACAGGGTTGGTAAATTTCG
Uinve_01    GAACGAAAGTTTGACTAAGCTATACTGAC-TACAGGGTTGGTAAATTTCG
Uinve_02    GAACGAAAGTTTGACTAAGCTATACTGAC-TACAGGGTTGGTAAATTTCG
Usps1_01    AAACGAAAGTTTGACTAAGCTATACTGAC-TTCAGGGTTGGTAAATTTCG
Usps1_02    AAACGAAAGTTTGACTAAGCTATACTGAC-TTCAGGGTTGGTAAATTTCG
Usps1_05    AAACGAAAGTTTGACTAAGCTATACTGAC-TTCAGGGTTGGTAAATTTCG
Usps1_04    AAACGAAAGTTTGACTAAGCTATACTGAC-TTCAGGGTTGGTAAATTTCG
Uropsp_6    AAACGAAAGTTTGACTAAGCTATACTGAC-TTCAGGGTTGGTAAATTTCG
Univa_02    GAACGAAAGTTTGACTAAGCTATACTGACTATTAGGGTTGGTAAATTTCG
Univa_04    GAACGAAAGTTTGACTAAGCTATACTGACTATTAGGGTTGGTAAATTTCG
Univa_03    GAACGAAAGTTTGACTAAGCTATACTGACTATTAGGGTTGGTAAATTTCG
Univa_01    GAACGAAAGTTTGACTAAGCTATACTGACTATTAGGGTTGGTAAATTTCG
Univa_05    GAACGAAAGTTTGACTAAGCTATACTGACTATTAGGGTTGGTAAATTTCG
Univa_06    GAACGAAAGTTTGACTAAGCTATACTGACTATTAGGGTTGGTAAATTTCG
Univa_07    GAACGAAAGTTTGACTAAGCTATACTGACTATTAGGGTTGGTAAATTTCG
Univa_08    GAACGAAAGTTTGACTAAGCTATACTGACTATTAGGGTTGGTAAATTTCG
Univa_09    GAACGAAAGTTTGACTAAGCTATACTGACTATTAGGGTTGGTAAATTTCG
Univa_10    GAACGAAAGTTTGACTAAGCTATACTGACTATTAGGGTTGGTAAATTTCG
Univa_11    GAACGAAAGTTTGACTAAGCTATACTGACTATTAGGGTTGGTAAATTTCG
Univa_13    GAACGAAAGTTTGACTAAGCTATACTGACTATTAGGGTTGGTAAATTTCG
Univa_12    GAACGAAAGTTTGACTAAGCTATACTGACTATTAGGGTTGGTAAATTTCG
Univa_14    GAACGAAAGTTTGACTAAGCTATACTGACTATTAGGGTTGGTAAATTTCG
Uatro_01    AAACGAAAGTTTGACTAAGCTATACTGAC-AATAGGGTTGGTAAATTTCG
Uatro_06    AAACGAAAGTTTGACTAAGCTATACTGAC--ATAGGGTTGGTAAATTTCG
Uatro_07    AAACGAAAGTTTGACTAAGCTATACTGAC--ATAGGGTTGGTAAATTTCG
Uatro_03    AAACGAAAGTTTGACTAAGCTATACTGAC-AATAGGGTTGGTAAATTTCG
Uatro_02    AAACGAAAGTTTGACTAAGCTATACTGAC-AATAGGGTTGGTAAATTTCG
Uatro_04    AAACGAAAGTTTGACTAAGCTATACTGAC-AATAGGGTTGGTAAATTTCG
Uatro_05    AAACGAAAGTTTGACTAAGCTATACTGAC-AATAGGGTTGGTAAATTTCG
Usori_01    GAACGAAAGTTTGACTAAGCTATACTGACTATTAGGGTTGGTAAATTTCG
Usori_02    GAACGAAAGTTTGACTAAGCTATACTGACTATTAGGGTTGGTAAATTTCG
Usori_03    GAACGAAAGTTTGACTAAGCTATACTGACTATTAGGGTTGGTAAATTTCG
Usori_04    GAACGAAAGTTTGACTAAGCTATACTGACTATTAGGGTTGGTAAATTTCG
Usori_05    GAACGAAAGTTTGACTAAGCTATACTGACTATTAGGGTTGGTAAATTTCG
Uropso_1    GAACGAAAGTTTGACTAAGCTATACTGACTATTAGGGTTGGTAAATTTCG
Uropso_2    GAACGAAAGTTTGACTAAGCTATACTGACTATTAGGGTTGGTAAATTTCG
Usori_09    GAACGAAAGTTTGACTAAGCTATACTGACTATTAGGGTTGGTAAATTTCG
Usori_06    GAACGAAAGTTTGACTAAGCTATACTGACTATTAGGGTTGGTAAATTTCG
Usps2_02    GAACGAAAGTTCGACTAAGCTATACTGAC-AATAGGGTTGGTAAATTTCG
Usps2_01    GAACGAAAGTTCGACTAAGCTATACTGAC-AATAGGGTTGGTAAATTTCG
Usps2_03    GAACGAAAGTTCGACTAAGCTATACTGAC-AATAGGGTTGGTAAATTTCG
Usps2_04    GAACGAAAGTTCGACTAAGCTATACTGAC-AATAGGGTTGGTAAATTTCG
Ugrac_06    GAACGAAAGTTTGACTAAGCTATACTGAC-AACAGGGTTGGTAAATTTCG
Ugrac_10    GAACGAAAGTTTGACTAAGCTATACTGAC-AACAGGGTTGGTAAATTTCG
Ugrac_08    GAACGAAAGTTTGACTAAGCTATACTGAC-AACAGGGTTGGTAAATTTCG
Ugrac_09    GAACGAAAGTTTGACTAAGCTATACTGAC-AACAGGGTTGGTAAATTTCG
Ugrac_07    GAACGAAAGTTTGACTAAGCTATACTGAC-AACAGGGTTGGTAAATTTCG
Ugrac_02    GAACGAAAGTTTGACTAAGCTATACTGAC-AACAGGGTTGGTAAATTTCG
Ugrac_03    GAACGAAAGTTTGACTAAGCTATACTGAC-AACAGGGTTGGTAAATTTCG
Ugrac_01    GAACGAAAGTTTGACTAAGCTATACTGAC-AACAGGGTTGGTAAATTTCG
Ugrac_04    GAACGAAAGTTTGACTAAGCTATACTGAC-AACAGGGTTGGTAAATTTCG
Ugrac_05    GAACGAAAGTTTGACTAAGCTATACTGAC-AACAGGGTTGGTAAATTTCG
Talpa       GAACGAAAGTTTGACTAAGTTATACTGAC--AAAGGGTTGGTAAATTTCG
Sorex       AAACGAAAGTTTGACTAAGTTATGCTAAC--ATAGGGTTGGTAAATTTCG

Ugrac_D3    NNNNNNNNNNNNNNNNNNNNNNNNNNNNNNNNNNNNNNNNNNNNNNNNNN
Ugrac_D4    NNNNNNNNNNNNNNNNNNNNNNNNNNNNNNNNNNNNNNNNNNNNNNNNNN
Usori_D1    NNNNNNNNNNNNNNNNNNNNNNNNNNNNNNNNNNNNNNNNNNNNNNNNNN
Usori_D2    NNNNNNNNNNNNNNNNNNNNNNNNNNNNNNNNNNNNNNNNNNNNNNNNNN
Usori_D8    NNNNNNNNNNNNNNNNNNNNNNNNNNNNNNNNNNNNNNNNNNNNNNNNNN
Usori_D9    NNNNNNNNNNNNNNNNNNNNNNNNNNNNNNNNNNNNNNNNNNNNNNNNNN
Usori_D7    NNNNNNNNNNNNNNNNNNNNNNNNNNNNNNNNNNNNNNNNNNNNNNNNNN
Usori_10    NNNNNNNNNNNNNNNNNNNNNNNNNNNNNNNNNNNNNNNNNNNNNNNNNN
Usori_11    NNNNNNNNNNNNNNNNNNNNNNNNNNNNNNNNNNNNNNNNNNNNNNNNNN
Usori_D5    NNNNNNNNNNNNNNNNNNNNNNNNNNNNNNNNNNNNNNNNNNNNNNNNNN
Usori_D4    NNNNNNNNNNNNNNNNNNNNNNNNNNNNNNNNNNNNNNNNNNNNNNNNNN
Usori_12    NNNNNNNNNNNNNNNNNNNNNNNNNNNNNNNNNNNNNNNNNNNNNNNNNN
Usori_13    NNNNNNNNNNNNNNNNNNNNNNNNNNNNNNNNNNNNNNNNNNNNNNNNNN
Usori_D6    NNNNNNNNNNNNNNNNNNNNNNNNNNNNNNNNNNNNNNNNNNNNNNNNNN
Usori_D3    NNNNNNNNNNNNNNNNNNNNNNNNNNNNNNNNNNNNNNNNNNNNNNNNNN
Ugrac_D1    NNNNNNNNNNNNNNNNNNNNNNNNNNNNNNNNNNNNNNNNNNNNNNNNNN
Ugrac_D2    NNNNNNNNNNNNNNNNNNNNNNNNNNNNNNNNNNNNNNNNNNNNNNNNNN
Uande_D1    NNNNNNNNNNNNNNNNNNNNNNNNNNNNNNNNNNNNNNNNNNNNNNNNNN
Uande_D2    NNNNNNNNNNNNNNNNNNNNNNNNNNNNNNNNNNNNNNNNNNNNNNNNNN
Uaequ_D1    NNNNNNNNNNNNNNNNNNNNNNNNNNNNNNNNNNNNNNNNNNNNNNNNNN
Uaequ_D2    NNNNNNNNNNNNNNNNNNNNNNNNNNNNNNNNNNNNNNNNNNNNNNNNNN
Uinve_04    TGCCAGCCACCGCGGTCATACGATGGACCCAAGTTAATAGAACAACGGCG
Uinve_07    TGCCAGCCACCGCGGTCATACGATGGACCCAAGTTAATAGAACAACGGTG
Uinve_03    TGCCAGCCACCGCGGTCATACGATGGACCCAAGTTAATAGAACAACGGTG
Uinve_06    TGCCAGCCACCGCGGTCATACGATGGACCCAAGTTAATAGAACAACGGTG
Uinve_05    TGCCAGCCACCGCGGTCATACGATGGACCCAAGTTAATAGAATAACGGTG
Uinve_01    TGCCAGCCACCGCGGTCATACGATGGACCCAAGTTAATAGAATAACGGTG
Uinve_02    TGCCAGCCACCGCGGTCATACGATGGACCCAAGTTAATAGAACAACGGTG
Usps1_01    TGCCAGCCACCGCGGTCATACGATGGACCCAAGTTAATAGAACAACGGCG
Usps1_02    TGCCAGCCACCGCGGTCATACGATGGACCCAAGTTAATAGAACAACGGCG
Usps1_05    TGCCAGCCACCGCGGTCATACGATGGACCCAAGTTAATAGAACAACGGCG
Usps1_04    TGCCAGCCACCGCGGTCATACGATGGACCCAAGTTAATAGAACAACGGCG
Uropsp_6    TGCCAGCCACCGCGGTCATACGATGGACCCAAGTTAATAGAACAACGGCG
Univa_02    TGCCAGCCACCGCGGTCATACGATGAACCCAAGTTAATAGAATAACGGCG
Univa_04    TGCCAGCCACCGCGGTCATACGATGAACCCAAGTTAATAGAATAACGGCG
Univa_03    TGCCAGCCACCGCGGTCATACGATGAACCCAAGTTAATAGAATAACGGCG
Univa_01    TGCCAGCCACCGCGGTCATACGATGAACCCAAGTTAATAGAATAACGGCG
Univa_05    TGCCAGCCACCGCGGTCATACGATGAACCCAAGTTAATAGAATAACGGCG
Univa_06    TGCCAGCCACCGCGGTCATACGATGGACCCAAGTTAATAGAATAACGGCG
Univa_07    TGCCAGCCACCGCGGTCATACGATGGACCCAAGTTAATAGAATAACGGCG
Univa_08    TGCCAGCCACCGCGGTCATACGATGGACCCAAGTTAATAGAATAACGGCG
Univa_09    TGCCAGCCACCGCGGTCATACGATGGACCCAAGTTAATAGAATAACGGCG
Univa_10    TGCCAGCCACCGCGGTCATACGATGGACCCAAGTTAATAGAATAACGGCG
Univa_11    TGCCAGCCACCGCGGTCATACGATGGACCCAAGTTAATAGAATAACGGCG
Univa_13    TGCCAGCCACCGCGGTCATACGATGGACCCAAGTTAATAGAATAACGGCG
Univa_12    TGCCAGCCACCGCGGTCATACGATGGACCCAAGTTAATAGAATAACGGCG
Univa_14    TGCCAGCCACCGCGGTCATACGATGGACCCAAGTTAATAGAATAACGGCG
Uatro_01    TGCCAGCCACCGCGGTCATACGATGGACCCAAGTTAATAGAGTAACGGCG
Uatro_06    TGCCAGCCACCGCGGTCATACGATGGACCCAAGTTAATAGAATAACGGCG
Uatro_07    TGCCAGCCACCGCGGTCATACGATGGACCCAAGTTAATAGAATAACGGCG
Uatro_03    TGCCAGCCACCGCGGTCATACGATGGACCCAAGTTAATAGAGTAACGGCG
Uatro_02    TGCCAGCCACCGCGGTCATACGATGGACCCAAGTTAATAGAGTAACGGCG
Uatro_04    TGCCAGCCACCGCGGTCATACGATGGACCCAAGTTAATAGAGTAACGGCG
Uatro_05    TGCCAGCCACCGCGGTCATACGATGGACCCAAGTTAATAGAGTAACGGCG
Usori_01    TGCCAGCCACCGCGGTCATACGATGGACCCGAGTTAATAGAACAACGGCG
Usori_02    TGCCAGCCACCGCGGTCATACGATGGACCCGAGTTAATAGAACAACGGCG
Usori_03    TGCCAGCCACCGCGGTCATACGATGGACCCGAGTTAATAGAACAACGGCG
Usori_04    TGCCAGCCACCGCGGTCATACGATGGACCCGAGTTAATAGAACAACGGCG
Usori_05    TGCCAGCCACCGCGGTCATACGATGGACCCAAGTTAATAGAATAACGGCG
Uropso_1    TGCCAGCCACCGCGGTCATACGATGGACCCAAGTTAATAGAATAACGGCG
Uropso_2    TGCCAGCCACCGCGGTCATACGATGGACCCAAGTTAATAGAATAACGGCG
Usori_09    TGCCAGCCACCGCGGTCATACGATGGACCCAAGTTAATAGAATAACGGCG
Usori_06    TGCCAGCCACCGCGGTCATACGATGGACCCAAGTTAATAGAATAACGGCG
Usps2_02    TGCCAGCCACCGCGGTCATACGATGGACCCGAGTTAATAGAATAACGGCG
Usps2_01    TGCCAGCCACCGCGGTCATACGATGGACCCGAGTTAATAGAATAACGGCG
Usps2_03    TGCCAGCCACCGCGGTCATACGATGGACCCGAGTTAATAGAATAACGGCG
Usps2_04    TGCCAGCCACCGCGGTCATACGATGGACCCGAGTTAATAGAATAACGGCG
Ugrac_06    TGCCAGCCACCGCGGTCATACGATGGACCCAAGTTAATAGAATAACGGCG
Ugrac_10    TGCCAGCCACCGCGGTCATACGATGGACCCAAGTTAATAGAATAACGGCG
Ugrac_08    TGCCAGCCACCGCGGTCATACGATGGACCCAAGTTAATAGAATAACGGCG
Ugrac_09    TGCCAGCCACCGCGGTCATACGATGGACCCAAGTTAATAGAATAACGGCG
Ugrac_07    TGCCAGCCACCGCGGTCATACGATGGACCCAAGTTAATAGAATAACGGCG
Ugrac_02    TGCCAGCCACCGCGGTCATACGATGGACCCAAGTTAATAGAATAACGGCG
Ugrac_03    TGCCAGCCACCGCGGTCATACGATGGACCCAAGTTAATAGAATAACGGCG
Ugrac_01    TGCCAGCCACCGCGGTCATACGATGGACCCAAGTTAATAGAATAACGGCG
Ugrac_04    TGCCAGCCACCGCGGTCATACGATGGACCCAAGTTAATAGAATAACGGCG
Ugrac_05    TGCCAGCCACCGCGGTCATACGATGGACCCAAGTTAATAGAATAACGGCG
Talpa       TGCCAGCCACCGCGGTCATACGATTAACCCAAGTTAATAGA-CATACGGC
Sorex       TGCCAGCCACCGCGGTCATACGATTAACCCAAATTAATAGG-CAACGGCG

Ugrac_D3    NNNNNNNNNNNNNNNNNNNNNNNNNNNNNNNNNNNNNNNNNNNNNNNNNN
Ugrac_D4    NNNNNNNNNNNNNNNNNNNNNNNNNNNNNNNNNNNNNNNNNNNNNNNNNN
Usori_D1    NNNNNNNNNNNNNNNNNNNNNNNNNNNNNNNNNNNNNNNNNNNNNNNNNN
Usori_D2    NNNNNNNNNNNNNNNNNNNNNNNNNNNNNNNNNNNNNNNNNNNNNNNNNN
Usori_D8    NNNNNNNNNNNNNNNNNNNNNNNNNNNNNNNNNNNNNNNNNNNNNNNNNN
Usori_D9    NNNNNNNNNNNNNNNNNNNNNNNNNNNNNNNNNNNNNNNNNNNNNNNNNN
Usori_D7    NNNNNNNNNNNNNNNNNNNNNNNNNNNNNNNNNNNNNNNNNNNNNNNNNN
Usori_10    NNNNNNNNNNNNNNNNNNNNNNNNNNNNNNNNNNNNNNNNNNNNNNNNNN
Usori_11    NNNNNNNNNNNNNNNNNNNNNNNNNNNNNNNNNNNNNNNNNNNNNNNNNN
Usori_D5    NNNNNNNNNNNNNNNNNNNNNNNNNNNNNNNNNNNNNNNNNNNNNNNNNN
Usori_D4    NNNNNNNNNNNNNNNNNNNNNNNNNNNNNNNNNNNNNNNNNNNNNNNNNN
Usori_12    NNNNNNNNNNNNNNNNNNNNNNNNNNNNNNNNNNNNNNNNNNNNNNNNNN
Usori_13    NNNNNNNNNNNNNNNNNNNNNNNNNNNNNNNNNNNNNNNNNNNNNNNNNN
Usori_D6    NNNNNNNNNNNNNNNNNNNNNNNNNNNNNNNNNNNNNNNNNNNNNNNNNN
Usori_D3    NNNNNNNNNNNNNNNNNNNNNNNNNNNNNNNNNNNNNNNNNNNNNNNNNN
Ugrac_D1    NNNNNNNNNNNNNNNNNNNNNNNNNNNNNNNNNNNNNNNNNNNNNNNNNN
Ugrac_D2    NNNNNNNNNNNNNNNNNNNNNNNNNNNNNNNNNNNNNNNNNNNNNNNNNN
Uande_D1    NNNNNNNNNNNNNNNNNNNNNNNNNNNNNNNNNNNNNNNNNNNNNNNNNN
Uande_D2    NNNNNNNNNNNNNNNNNNNNNNNNNNNNNNNNNNNNNNNNNNNNNNNNNN
Uaequ_D1    NNNNNNNNNNNNNNNNNNNNNNNNNNNNNNNNNNNNNNNNNNNNNNNNNN
Uaequ_D2    NNNNNNNNNNNNNNNNNNNNNNNNNNNNNNNNNNNNNNNNNNNNNNNNNN
Uinve_04    TAAAGAGTGTTAAGGATTAAAATTTAAACTAAAGTCGAGACTTAACTAAG
Uinve_07    TAAAGAGTGTTAAGGATTAAAATTTAAACTAAAGTCGAGACTTAACTAAG
Uinve_03    TAAAGAGTGTTAAGGATTAAAACTTAAACTAAAGTCGAGACTTAACTAAG
Uinve_06    TAAAGAGTGTTAAGGATTAAAACTTAAACTAAAGTCGAGACTTAACTAAG
Uinve_05    TAAAGAGTGTTAAGGATTAAAACTTAAACTAAAGTCGAGACTTAACTAAG
Uinve_01    TAAAGAGTGTTAAGGATTAAAACTTAAACTAAAGTCGAGACTTAACTAAG
Uinve_02    TAAAGAGTGTTAAGGATTAAAACTTAAACTAAAGTCGAGACTTAACTAAG
Usps1_01    TAAAGAGTGTTAAGGGAAT-AATTTAAACTAAAGTCAAGGCTTAACTAAG
Usps1_02    TAAAGAGTGTTAAGGGAAT-AATTTAAACTAAAGTCAAGGCTTAACTAAG
Usps1_05    TAAAGAGTGTTAAGGGAAT-AATTTAAACTAAAGTCAAGGCTTAACTAAG
Usps1_04    TAAAGAGTGTTAAGGGAAT-AATTTAAACTAAAGTCAAGGCTTAACTAAG
Uropsp_6    TAAAGAGTGTTAAGGGAAT-AATTTAAACTAAAGTCAAGGCTTAACTAAG
Univa_02    TAAAGAGTGTTAAGGAGATAAACCTAAACTAAGGTCAAGACTTAGCTAAG
Univa_04    TAAAGAGTGTTAAGGAGATAAACCTAAACTAAGGTCAAGACTTAGCTAAG
Univa_03    TAAAGAGTGTTAAGGAGATAAACCTAAACTAAGGTCAAGACTTAGCTAAG
Univa_01    TAAAGAGTGTTAAGGAGATAAACCTAAACTAAGGTCAAGACTTAGCTAAG
Univa_05    TAAAGAGTGTTAAGGAGATAAACCTAAACTAAGGTCAAGACTTAGCTAAG
Univa_06    TAAAGAGTGTTAAGGAGATAAACCTAAACTAAAGTCAAGACTTAGCTAAG
Univa_07    TAAAGAGTGTTAAGGAGATAAACCTAAACTAAAGTCAAGACTTAGCTAAG
Univa_08    TAAAGAGTGTTAAGGAGATAAACCTAAACTAAAGTCAAGACTTAGCTAAG
Univa_09    TAAAGAGTGTTAAGGAGATAAACCTAAACTAAAGTCAAGACTTAGCTAAG
Univa_10    TAAAGAGTGTTAAGGAGATAAACCTAAACTAAAGTCAAGACTTAGCTAAG
Univa_11    TAAAGAGTGTTAAGGAGATAAACCTAAACTAAAGTCAAGACTTAGCTAAG
Univa_13    TAAAGAGTGTTAAGGAGATAAACCTAAACTAAAGTCAAGACTTAGCTAAG
Univa_12    TAAAGAGTGTTAAGGAGATAAACCTAAACTAAAGTCAAGACTTAGCTAAG
Univa_14    TAAAGAGTGTTAAGGAGATAAACCTAAACTAAAGTCAAGACTTAGCTAAG
Uatro_01    TAAAGAGTGTTAAAGAGATAAACTTAGACTAAAGTCAAGACTTAACTAAG
Uatro_06    TAAAGAGTGTTAAAGAGATAAACTTAGACTAAAGTCAAGACTTAACTAAG
Uatro_07    TAAAGAGTGTTAAAGAGATAAACTTAGACTAAAGTCAAGACTTAACTAAG
Uatro_03    TAAAGAGTGTTAAAGAGATAAACTTAGACTAAAGTCAAGACTTAACTAAG
Uatro_02    TAAAGAGTGTTAAAGAGATAAACTTAGACTAAAGTCAAGACTTAACTAAG
Uatro_04    TAAAGAGTGTTAAAGAGATAAACTTAGACTAAAGTCAAGACTTAACTAAG
Uatro_05    TAAAGAGTGTTAAAGAGATAAACTTAGACTAAAGTCAAGACTTAACTAAG
Usori_01    TAAAGAGTGTTAAGGAAATAAACTTAAACTAAAGTCAAGACTTAACTAAG
Usori_02    TAAAGAGTGTTAAGGAAATAAACTTAAACTAAAGTCAAGACTTAACTAAG
Usori_03    TAAAGAGTGTTAAGGAAATAAACTTAAACTAAAGTCAAGACTTAACTAAG
Usori_04    TAAAGAGTGTTAAGGAAATAAACTTAAACTAAAGTCAAGACTTAACTAAG
Usori_05    TAAAGAGTGTTAAGGAAATAAACTTAAACTAAAGTCAAGACTTAACTAAG
Uropso_1    TAAAGAGTGTTAAGGAAATAAACTTAAACTAAAGTCAAGACTTAACTAAG
Uropso_2    TAAAGAGTGTTAAGGAAATAAACTTAAACTAAAGTCAAGACTTAACTAAG
Usori_09    TAAAGAGTGTTAAGGAAATAAACTTAAACTAAAGTCAAGACTTAACTAAG
Usori_06    TAAAGAGTGTTAAGGAAATAAACTTAAACTAAAGTCAAGACTTAACTAAG
Usps2_02    TAAAGAGTGTTAAAGAAATAAACTCAAACTAAAGTCAAGACTTAACTAAG
Usps2_01    TAAAGAGTGTTAAAGAAATAAACTCAAACTAAAGTCAAGACTTAACTAAG
Usps2_03    TAAAGAGTGTTAAAGAAATAAACTCAAACTAAAGTCAAGACTTAACTAAG
Usps2_04    TAAAGAGTGTTAAAGAAATAAACTCAAACTAAAGTCAAGACTTAACTAAG
Ugrac_06    TAAAGAGTGTTAAAGAATTAAACTTAAACTAAAGTCAAGACTTGACTAAG
Ugrac_10    TAAAGAGTGTTAAAGAATTAAACTTAAACTAAAGTCAAGACTTGACTAAG
Ugrac_08    TAAAGAGTGTTAAAGAATTAAACTTAAACTAAAGTCAAGACTTGACTAAG
Ugrac_09    TAAAGAGTGTTAAAGAATTAAACTTAAACTAAAGTCAAGACTTGACTAAG
Ugrac_07    TAAAGAGTGTTAAAGAATTAAACTTAAACTAAAGTCAAGACTTGACTAAG
Ugrac_02    TAAAGAGTGTTAAAGAATTAAACTTAAACTAAAGTCAAGACTTAACTAAG
Ugrac_03    TAAAGAGTGTTAAAGGATTAAACTTAAACTAAAGTCAAGACTTAACTAAG
Ugrac_01    TAAAGAGTGTTAAAGGATTAAACTTAAACTAAAGTCAAGACTTAACTAAG
Ugrac_04    TAAAGAGTGTTAAAGGATTAAACTTAAACTAAAGTCAAGACTTAACTAAG
Ugrac_05    TAAAGAGTGTTAAAGGATTAAACTTAAACTAAAGTCAAGACTTAACTAAG
Talpa       GTAAAGAGTGTTAAGGAGTACACAAAAAATAAAGCCAAGACTTAACTAAG
Sorex       TAAAGCGTGTTAAAGAAATATACCCAAAATAAAGACAAAATTTAACTAAG

Ugrac_D3    NNNNNNNNNNNNNNNNNNNNNNNNNNNNNNNNNNNNNNNNNNNNNNNNNN
Ugrac_D4    NNNNNNNNNNNNNNNNNNNNNNNNNNNNNNNNNNNNNNNNNNNNNNNNNN
Usori_D1    NNNNNNNNNNNNNNNNNNNNNNNNNNNNNNNNNNNNNNNNNNNNNNNNNN
Usori_D2    NNNNNNNNNNNNNNNNNNNNNNNNNNNNNNNNNNNNNNNNNNNNNNNNNN
Usori_D8    NNNNNNNNNNNNNNNNNNNNNNNNNNNNNNNNNNNNNNNNNNNNNNNNNN
Usori_D9    NNNNNNNNNNNNNNNNNNNNNNNNNNNNNNNNNNNNNNNNNNNNNNNNNN
Usori_D7    NNNNNNNNNNNNNNNNNNNNNNNNNNNNNNNNNNNNNNNNNNNNNNNNNN
Usori_10    NNNNNNNNNNNNNNNNNNNNNNNNNNNNNNNNNNNNNNNNNNNNNNNNNN
Usori_11    NNNNNNNNNNNNNNNNNNNNNNNNNNNNNNNNNNNNNNNNNNNNNNNNNN
Usori_D5    NNNNNNNNNNNNNNNNNNNNNNNNNNNNNNNNNNNNNNNNNNNNNNNNNN
Usori_D4    NNNNNNNNNNNNNNNNNNNNNNNNNNNNNNNNNNNNNNNNNNNNNNNNNN
Usori_12    NNNNNNNNNNNNNNNNNNNNNNNNNNNNNNNNNNNNNNNNNNNNNNNNNN
Usori_13    NNNNNNNNNNNNNNNNNNNNNNNNNNNNNNNNNNNNNNNNNNNNNNNNNN
Usori_D6    NNNNNNNNNNNNNNNNNNNNNNNNNNNNNNNNNNNNNNNNNNNNNNNNNN
Usori_D3    NNNNNNNNNNNNNNNNNNNNNNNNNNNNNNNNNNNNNNNNNNNNNNNNNN
Ugrac_D1    NNNNNNNNNNNNNNNNNNNNNNNNNNNNNNNNNNNNNNNNNNNNNNNNNN
Ugrac_D2    NNNNNNNNNNNNNNNNNNNNNNNNNNNNNNNNNNNNNNNNNNNNNNNNNN
Uande_D1    NNNNNNNNNNNNNNNNNNNNNNNNNNNNNNNNNNNNNNNNNNNNNNNNNN
Uande_D2    NNNNNNNNNNNNNNNNNNNNNNNNNNNNNNNNNNNNNNNNNNNNNNNNNN
Uaequ_D1    NNNNNNNNNNNNNNNNNNNNNNNNNNNNNNNNNNNNNNNNNNNNNNNNNN
Uaequ_D2    NNNNNNNNNNNNNNNNNNNNNNNNNNNNNNNNNNNNNNNNNNNNNNNNNN
Uinve_04    ATGTAAAAACCTACAGTTAAAGTAAAAATAAACTACGAAAGTGACTTTAA
Uinve_07    ATGTAAAAACCTACAGTTAAAGTAAAAATAAACTACGAAAGTGACTTTAA
Uinve_03    ATGTAAAAACCTACAGTTAAAGTAAAAATAAACTACGAAAGTGACTTTAA
Uinve_06    ATGTAAAAACCTACAGTTAAAGTAAAAATAAACTACGAAAGTGACTTTAA
Uinve_05    ATGTAAAAACCTACAGTTAAAGTAAAAATAAACTACGAAAGTGACTTTAA
Uinve_01    ATGTAAAAACCTACAGTTAAAGTAAAAATAAACTACGAAAGTGACTTTAA
Uinve_02    ATGTAAAAACCTACAGTTAAAGTAAAAATAAACTACGAAAGTGACTTTAA
Usps1_01    ATGTAAAAACCTACAGCTAAAGTAAATATAAACTACGAAAGTGACTTTAA
Usps1_02    ATGTAAAAACCTACAGCTAAAGTAAATATAAACTACGAAAGTGACTTTAA
Usps1_05    ATGTAAAAACCTACAGCTAAAGTAAATATAAACTACGAAAGTGACTTTAA
Usps1_04    ATGTAAAAACCTACAGCTAAAGTAAATATAAACTACGAAAGTGACTTTAA
Uropsp_6    ATGTAAAAACCTACAGCTAAAGTAAATATAAACTACGAAAGTGACTTTAA
Univa_02    ATGTAAAAACCTACAGCTAAAGTAAAAATAAACTACGAAAGTGACTTTAA
Univa_04    ATGTAAAAACCTACAGCTAAAGTAAAAATAAACTACGAAAGTGACTTTAA
Univa_03    ATGTAAAAACCTACAGCTAAAGTAAAAATAAACTACGAAAGTGACTTTAA
Univa_01    ATGTAAAAACCTACAGCTAAAGTAAAAATAAACTACGAAAGTGACTTTAA
Univa_05    ATGTAAAAACCTACAGCTAAAGTAAAAATAAACTACGAAAGTGACTTTAA
Univa_06    ATGTAAAAACCTACAGCTAAAGTAAAAATAAACTACGAAAGTGACTTTAA
Univa_07    ATGTAAAAACCTACAGCTAAAGTAAAAATAAACTACGAAAGTGACTTTAA
Univa_08    ATGTAAAAACCTACAGCTAAAGTAAAAATAAACTACGAAAGTGACTTTAA
Univa_09    ATGTAAAAACCTACAGCTAAAGTAAAAATAAACTACGAAAGTGACTTTAA
Univa_10    ATGTAAAAACCTACAGCTAAAGTAAAAATAAACTACGAAAGTGACTTTAA
Univa_11    ATGTAAAAACCTACAGCTAAAGTAAAAATAAACTACGAAAGTGACTTTAA
Univa_13    ATGTAAAAACCTACAGCTAAAGTAAAAATAAACTACGAAAGTGACTTTAA
Univa_12    ATGTAAAAACCTACAGCTAAAGTAAAAATAAACTACGAAAGTGACTTTAA
Univa_14    ATGTAAAAACCTACAGCTAAAGTAAAAATAAACTACGAAAGTGACTTTAA
Uatro_01    ATGTAAAAACCTACAGTTAAAGTAAAAATAAACTACGAAAGTGACTTTAA
Uatro_06    ATGTAAAAACCTACAGTTAAAGTAAAAATAAACTACGAAAGTGACTTTAA
Uatro_07    ATGTAAAAACCTACAGTTAAAGTAAAAATAAACTACGAAAGTGACTTTAA
Uatro_03    ATGTAAAAACCTACAGTTAAAGTAAAAATAAACTACGAAAGTGACTTTAA
Uatro_02    ATGTAAAAACCTACAGTTAAAGTAAAAATAAACTACGAAAGTGACTTTAA
Uatro_04    ATGTAAAAACCTACAGTTAAAGTAAAAATAAACTACGAAAGTGACTTTAA
Uatro_05    ATGTAAAAACCTACAGTTAAAGTAAAAATAAACTACGAAAGTGACTTTAA
Usori_01    ATGTAAAAACCTACAGCTAAAGTAAAAATAAACTACGAAAGTGACTTTAA
Usori_02    ATGTAAAAACCTACAGCTAAAGTAAAAATAAACTACGAAAGTGACTTTAA
Usori_03    ATGTAAAAACCTACAGCTAAAGTAAAAATAAACTACGAAAGTGACTTTAA
Usori_04    ATGTAAAAACCTACAGCTAAAGTAAAAATAAACTACGAAAGTGACTTTAA
Usori_05    ATGTAAAAACCTACAGCTAAAGTAAAAATAAACCACGAAAGTGACTTTAA
Uropso_1    ATGTAAAAACCTACAGCTAAAGTAAAAATAAACCACGAAAGTGACTTTAA
Uropso_2    ATGTAAAAACCTACAGCTAAAGTAAAAATAAACCACGAAAGTGACTTTAA
Usori_09    ATGTAAAAACCTACAGCTAAAGTAAAAATAAACCACGAAAGTGACTTTAA
Usori_06    ATGTAAAAACCTACAGCTAAAGTAAAAATAAACCACGAAAGTGACTTTAA
Usps2_02    ATGTAAAAACCTACAGTTAAAGTAAAAATAAACCACGAAAGTGACTTTAA
Usps2_01    ATGTAAAAACCTACAGTTAAAGTAAAAATAAACCACGAAAGTGACTTTAA
Usps2_03    ATGTAAAAACCTACAGTTAAAGTAAAAATAAACCACGAAAGTGACTTTAA
Usps2_04    ATGTAAAAACCTACAGTTAAAGTAAAAATAAACCACGAAAGTGACTTTAA
Ugrac_06    ATGTAAAAACCTGCAGTTAAAGTAAAAATAAACCACGAAAGTGACTTTAA
Ugrac_10    ATGTAAAAACCTGCAGTTAAAGTAAAAATAAACCACGAAAGTGACTTTAA
Ugrac_08    ATGTAAAAACCTGCAGTTAAAGTAAAAATAAACCACGAAAGTGACTTTAA
Ugrac_09    ATGTAAAAACCTGCAGTTAAAGTAAAAATAAACCACGAAAGTGACTTTAA
Ugrac_07    ATGTAAAAACCTGCAGTTAAAGTAAAAATAAACCACGAAAGTGACTTTAA
Ugrac_02    ATGTAAAAACCTGCAGTTAAAGTAAAAATAAACCACGAAAGTGACTTTAA
Ugrac_03    ATGTAAAAACCTACAGTTAAAGTAAAAATAAACCACGAAAGTGACTTTAA
Ugrac_01    ATGTAAAAACCTACAGTTAAAGTAAAAATAAACCACGAAAGTGACTTTAA
Ugrac_04    ATGTAAAAACCTACAGTTAAAGTAAAAATAAACCACGAAAGTGACTTTAA
Ugrac_05    ATGTAAAAACCTACAGTTAAAGTAAAAATAAACCACGAAAGTGACTTTAA
Talpa       ACGTAAAAACCTATAGTTAAAGTAAAAATGTACTACGAAAGTGACTTTAA
Sorex       CTGTAGAAAGCAACAGTTAAAACTAAGATACACTACGAAAGTGACTTTAT

Ugrac_D3    NNNNNNNNNNNNNNNNNNNNNNNNNNNNNNNNNNNNNNNNNNNNNNNNNN
Ugrac_D4    NNNNNNNNNNNNNNNNNNNNNNNNNNNNNNNNNNNNNNNNNNNNNNNNNN
Usori_D1    NNNNNNNNNNNNNNNNNNNNNNNNNNNNNNNNNNNNNNNNNNNNNNNNNN
Usori_D2    NNNNNNNNNNNNNNNNNNNNNNNNNNNNNNNNNNNNNNNNNNNNNNNNNN
Usori_D8    NNNNNNNNNNNNNNNNNNNNNNNNNNNNNNNNNNNNNNNNNNNNNNNNNN
Usori_D9    NNNNNNNNNNNNNNNNNNNNNNNNNNNNNNNNNNNNNNNNNNNNNNNNNN
Usori_D7    NNNNNNNNNNNNNNNNNNNNNNNNNNNNNNNNNNNNNNNNNNNNNNNNNN
Usori_10    NNNNNNNNNNNNNNNNNNNNNNNNNNNNNNNNNNNNNNNNNNNNNNNNNN
Usori_11    NNNNNNNNNNNNNNNNNNNNNNNNNNNNNNNNNNNNNNNNNNNNNNNNNN
Usori_D5    NNNNNNNNNNNNNNNNNNNNNNNNNNNNNNNNNNNNNNNNNNNNNNNNNN
Usori_D4    NNNNNNNNNNNNNNNNNNNNNNNNNNNNNNNNNNNNNNNNNNNNNNNNNN
Usori_12    NNNNNNNNNNNNNNNNNNNNNNNNNNNNNNNNNNNNNNNNNNNNNNNNNN
Usori_13    NNNNNNNNNNNNNNNNNNNNNNNNNNNNNNNNNNNNNNNNNNNNNNNNNN
Usori_D6    NNNNNNNNNNNNNNNNNNNNNNNNNNNNNNNNNNNNNNNNNNNNNNNNNN
Usori_D3    NNNNNNNNNNNNNNNNNNNNNNNNNNNNNNNNNNNNNNNNNNNNNNNNNN
Ugrac_D1    NNNNNNNNNNNNNNNNNNNNNNNNNNNNNNNNNNNNNNNNNNNNNNNNNN
Ugrac_D2    NNNNNNNNNNNNNNNNNNNNNNNNNNNNNNNNNNNNNNNNNNNNNNNNNN
Uande_D1    NNNNNNNNNNNNNNNNNNNNNNNNNNNNNNNNNNNNNNNNNNNNNNNNNN
Uande_D2    NNNNNNNNNNNNNNNNNNNNNNNNNNNNNNNNNNNNNNNNNNNNNNNNNN
Uaequ_D1    NNNNNNNNNNNNNNNNNNNNNNNNNNNNNNNNNNNNNNNNNNNNNNNNNN
Uaequ_D2    NNNNNNNNNNNNNNNNNNNNNNNNNNNNNNNNNNNNNNNNNNNNNNNNNN
Uinve_04    TATATCTGATAACACGATAGCTAAGGCCCAAACTGGGATTAGATACCCCA
Uinve_07    TATATCTGATAACACGATAGCTAAGGCCCAAACTGGGATTAGATACCCCA
Uinve_03    TATGTCTGATAACACGATAGCTAAGGCCCAAACTGGGATTAGATACCCCA
Uinve_06    TATGTCTGATAACACGATAGCTAAGGCCCAAACTGGGATTAGATACCCCA
Uinve_05    TATATCTGATAACACGATAGCTAAGGCCCAAACTGGGATTAGATACCCCA
Uinve_01    TATATCTGATAACACGATAGCTAAGGCCCAAACTGGGATTAGATACCCCA
Uinve_02    TATATCTGATAACACGATAGCTAAGGCCCAAACTGGGATTAGATACCCCA
Usps1_01    TATATCTGATAACACGACAGCTAAGGCCCAAACTGGGATTAGATACCCCA
Usps1_02    TATATCTGATAACACGACAGCTAAGGCCCAAACTGGGATTAGATACCCCA
Usps1_05    TATATCTGATAACACGACAGCTAAGGCCCAAACTGGGATTAGATACCCCA
Usps1_04    TATATCTGATAACACGACAGCTAAGGCCCAAACTGGGATTAGATACCCCA
Uropsp_6    TATATCTGATAACACGACAGCTAAGGCCCAAACTGGGATTAGATACCCCA
Univa_02    TATATCTGATGACACGACAGCTAAGACCCAAACTGGGATTAGATACCCCA
Univa_04    TATATCTGATGACACGACAGCTAAGACCCAAACTGGGATTAGATACCCCA
Univa_03    TATATCTGATGACACGACAGCTAAGGCCCAAACTGGGATTAGATACCCCA
Univa_01    TATATCTGATGACACGACAGCTAAGGCCCAAACTGGGATTAGATACCCCA
Univa_05    TATATCTGATGACACGACAGCTAAGGCCCAAACTGGGATTAGATACCCCA
Univa_06    TATATCTGATGACACGACAGCTAAGGCCCAAACTGGGATTAGATACCCCA
Univa_07    TATATCTGATGACACGACAGCTAAGGCCCAAACTGGGATTAGATACCCCA
Univa_08    TATATCTGATGACACGACAGCTAAGGCCCAAACTGGGATTAGATACCCCA
Univa_09    TATATCTGATGACACGACAGCTAAGGCCCAAACTGGGATTAGATACCCCA
Univa_10    TATATCTGATGACACGACAGCTAAGGCCCAAACTGGGATTAGATACCCCA
Univa_11    TATATCTGATGACACGACAGCTAAGGCCCAAACTGGGATTAGATACCCCA
Univa_13    TATATCTGATGACACGACAGCTAAGGCCCAAACTGGGATTAGATACCCCA
Univa_12    TATATCTGATGACACGACAGCTAAGGCCCAAACTGGGATTAGATACCCCA
Univa_14    TATATCTGATGACACGACAGCTAAGGCCCAAACTGGGATTAGATACCCCA
Uatro_01    TATAGCTGATAACACGACAGCTAAGGCCCAAACTGGGATTAGATACCCCA
Uatro_06    TATAGCTGATAACACGACAGCTAAGGCCCAAACTGGGATTAGATACCCCA
Uatro_07    TATAGCTGATAACACGACAGCTAAGGCCCAAACTGGGATTAGATACCCCA
Uatro_03    TATAGCTGATAACACGACAGCTAAGGCCCAAACTGGGATTAGATACCCCA
Uatro_02    TATAGCTGATAACACGACAGCTAAGGCCCAAACTGGGATTAGATACCCCA
Uatro_04    TATAGCTGATAACACGACAGCTAAGGCCCAAACTGGGATTAGATACCCCA
Uatro_05    TATAGCTGATAACACGACAGCTAAGGCCCAAACTGGGATTAGATACCCCA
Usori_01    TATATCTGATAACACGACAGCTAAGGCCCAAACTGGGATTAGATACCCCA
Usori_02    TATATCTGATAACACGACAGCTAAGGCCCAAACTGGGATTAGATACCCCA
Usori_03    TATATCTGATAACACGACAGCTAAGGCCCAAACTGGGATTAGATACCCCA
Usori_04    TATATCTGATAACACGACAGCTAAGGCCCAAACTGGGATTAGATACCCCA
Usori_05    TATATCTGATAACACGACAGCTAAGGCCCAAACTGGGATTAGATACCCCA
Uropso_1    TATATCTGATAACACGACAGCTAAGGCCCAAACTGGGATTAGATACCCCA
Uropso_2    TATATCTGATAACACGACAGCTAAGGCCCAAACTGGGATTAGATACCCCA
Usori_09    TATATCTGATAACACGACAGCTAAGGCCCAAACTGGGATTAGATACCCCA
Usori_06    TATATCTGATAACACGACAGCTAAGGCCCAAACTGGGATTAGATACCCCA
Usps2_02    TATAACTGATAACACGACAGCTAAGACCCAAACTGGGATTAGATACCCCA
Usps2_01    TATAACTGATAACACGACAGCTAAGACCCAAACTGGGATTAGATACCCCA
Usps2_03    TATAACTGATAACACGACAGCTAAGACCCAAACTGGGATTAGATACCCCA
Usps2_04    TATAACTGATAACACGACAGCTAAGACCCAAACTGGGATTAGATACCCCA
Ugrac_06    TATAACTGATAACACGACAGCTAAGACCCAAACTGGGATTAGATACCCCA
Ugrac_10    TATAACTGATAACACGACAGCTAAGACCCAAACTGGGATTAGATACCCCA
Ugrac_08    TATAACTGATAACACGACAGCTAAGACCCAAACTGGGATTAGATACCCCA
Ugrac_09    TATAACTGATAACACGACAGCTAAGACCCAAACTGGGATTAGATACCCCA
Ugrac_07    TATAACTGATAACACGACAGCTAAGACCCAAACTGGGATTAGATACCCCA
Ugrac_02    TATAACTGATAACACGACAGCTAAGACCCAAACTGGGATTAGATACCCCA
Ugrac_03    TATAACTGATAACACGACAGCTAAGACCCAAACTGGGATTAGATACCCCA
Ugrac_01    TATAACTGATAACACGACAGCTAAGACCCAAACTGGGATTAGATACCCCA
Ugrac_04    TATAACTGATAACACGACAGCTAAGACCCAAACTGGGATTAGATACCCCA
Ugrac_05    TATAACTGATAACACGACAGCTAAGACCCAAACTGGGATTAGATACCCCA
Talpa       TACCTCTGATTACACTATAGCTAAGACCCAAACTGGGATTAGATACCCCA
Sorex       TACAGCTGATTACACGATAGCTAAGATCCAAACTGGGATTAGATACCCCA

Ugrac_D3    NNNNNNNNNNNNNNNNNNNNNNNNNNNNNNNNNNNNNNNNNNNNNNNNNN
Ugrac_D4    NNNNNNNNNNNNNNNNNNNNNNNNNNNNNNNNNNNNNNNNNNNNNNNNNN
Usori_D1    NNNNNNNNNNNNNNNNNNNNNNNNNNNNNNNNNNNNNNNNNNNNNNNNNN
Usori_D2    NNNNNNNNNNNNNNNNNNNNNNNNNNNNNNNNNNNNNNNNNNNNNNNNNN
Usori_D8    NNNNNNNNNNNNNNNNNNNNNNNNNNNNNNNNNNNNNNNNNNNNNNNNNN
Usori_D9    NNNNNNNNNNNNNNNNNNNNNNNNNNNNNNNNNNNNNNNNNNNNNNNNNN
Usori_D7    NNNNNNNNNNNNNNNNNNNNNNNNNNNNNNNNNNNNNNNNNNNNNNNNNN
Usori_10    NNNNNNNNNNNNNNNNNNNNNNNNNNNNNNNNNNNNNNNNNNNNNNNNNN
Usori_11    NNNNNNNNNNNNNNNNNNNNNNNNNNNNNNNNNNNNNNNNNNNNNNNNNN
Usori_D5    NNNNNNNNNNNNNNNNNNNNNNNNNNNNNNNNNNNNNNNNNNNNNNNNNN
Usori_D4    NNNNNNNNNNNNNNNNNNNNNNNNNNNNNNNNNNNNNNNNNNNNNNNNNN
Usori_12    NNNNNNNNNNNNNNNNNNNNNNNNNNNNNNNNNNNNNNNNNNNNNNNNNN
Usori_13    NNNNNNNNNNNNNNNNNNNNNNNNNNNNNNNNNNNNNNNNNNNNNNNNNN
Usori_D6    NNNNNNNNNNNNNNNNNNNNNNNNNNNNNNNNNNNNNNNNNNNNNNNNNN
Usori_D3    NNNNNNNNNNNNNNNNNNNNNNNNNNNNNNNNNNNNNNNNNNNNNNNNNN
Ugrac_D1    NNNNNNNNNNNNNNNNNNNNNNNNNNNNNNNNNNNNNNNNNNNNNNNNNN
Ugrac_D2    NNNNNNNNNNNNNNNNNNNNNNNNNNNNNNNNNNNNNNNNNNNNNNNNNN
Uande_D1    NNNNNNNNNNNNNNNNNNNNNNNNNNNNNNNNNNNNNNNNNNNNNNNNNN
Uande_D2    NNNNNNNNNNNNNNNNNNNNNNNNNNNNNNNNNNNNNNNNNNNNNNNNNN
Uaequ_D1    NNNNNNNNNNNNNNNNNNNNNNNNNNNNNNNNNNNNNNNNNNNNNNNNNN
Uaequ_D2    NNNNNNNNNNNNNNNNNNNNNNNNNNNNNNNNNNNNNNNNNNNNNNNNNN
Uinve_04    CTATGCTTAGCCATAAACTTAGACAGTTGCATTAACAAGACTGTCCGCCA
Uinve_07    CTATGCTTAGCCATAAACTTAGACAGTTGCATTAACAAGACTGTCCGCCA
Uinve_03    CTATGCTTAGCCATAAACTTAGACAGTCGCATTAACAAGACTGTCCGCCA
Uinve_06    CTATGCTTAGCCATAAACTTAGACAGTCGCATTAACAAGACTGTCCGCCA
Uinve_05    CTATGCTTAGCCATAAACTTAGACAGTCGCATTAACAAGACTGTCCGCCA
Uinve_01    CTATGCTTAGCCATAAACTTAGACAGTCGCATTAACAAGACTGTCCGCCA
Uinve_02    CTATGCTTAGCCATAAACTTAGACAGTCGCATTAACAAGACTGTCCGCCA
Usps1_01    CTATGCTTAGCCATAAACTTAGACAGTCACATTAACAAGACTGTCCGCCA
Usps1_02    CTATGCTTAGCCATAAACTTAGACAGTCACATTAACAAGACTGTCCGCCA
Usps1_05    CTATGCTTAGCCATAAACTTAGACAGTCACATTAACAAGACTGTCCGCCA
Usps1_04    CTATGCTTAGCCATAAACTTAGACAGTCACATTAACAAGACTGTCCGCCA
Uropsp_6    CTATGCTTAGCCATAAACTTAGACAGTCACATTAACAAGACTGTCCGCCA
Univa_02    CTATGCTTAGCCATAAACTTAGACAGTTATATTAACAAAACTGTCCGCCA
Univa_04    CTATGCTTAGCCATAAACTTAGACAGTTATATTAACAAAACTGTCCGCCA
Univa_03    CTATGCTTAGCCATAAACTTAGACAGTTATATTAACAAAACTGTCCGCCA
Univa_01    CTATGCTTAGCCATAAACTTAGACAGTTATATTAACAAAACTGTCCGCCA
Univa_05    CTATGCTTAGCCATAAACTTAGACAGTTATATTAACAAAACTGTCCGCCA
Univa_06    CTATGCTTAGCCATAAACTTAGACAGTTATATTAACAAAACTGTCCGCCA
Univa_07    CTATGCTTAGCCATAAACTTAGACAGTTATATTAACAAAACTGTCCGCCA
Univa_08    CTATGCTTAGCCATAAACTTAGACAGTTATATTAACAAAACTGTCCGCCA
Univa_09    CTATGCTTAGCCATAAACTTAGACAGTTATATTAACAAAACTGTCCGCCA
Univa_10    CTATGCTTAGCCATAAACTTAGACAGTTATATTAACAAAACTGTCCGCCA
Univa_11    CTATGCTTAGCCATAAACTTAGACAGTTATATTAACAAAACTGTCCGCCA
Univa_13    CTATGCTTAGCCATAAACTTAGACAGTTATATTAACAAAACTGTCCGCCA
Univa_12    CTATGCTTAGCCATAAACTTAGACAGTTATATTAACAAAACTGTCCGCCA
Univa_14    CTATGCTTAGCCATAAACTTAGACAGTTATATTAACAAAACTGTCCGCCA
Uatro_01    CTATGCTTAGCCATAAACCTAGATAATCACATTAACAAGACTATCCGCCA
Uatro_06    CTATGCTTAGCCATAAACCTAGATAATCACATTAACAAGACTATCCGCCA
Uatro_07    CTATGCTTAGCCATAAACCTAGATAATCACATTAACAAGACTATCCGCCA
Uatro_03    CTATGCTTAGCCATAAACCTAGATAATCACATTAACAAGACTATCCGCCA
Uatro_02    CTATGCTTAGCCATAAACCTAGATAATCACATTAACAAGACTATCCGCCA
Uatro_04    CTATGCTTAGCCATAAACCTAGATAATCACATTAACAAGACTATCCGCCA
Uatro_05    CTATGCTTAGCCATAAACCTAGATAATCACATTAACAAGACTATCCGCCA
Usori_01    CTATGCTTAGCCATAAACTTAGATAGTCGCATTTACAAGACTATCCGCCA
Usori_02    CTATGCTTAGCCATAAACTTAGATAGTCGCATTTACAAGACTATCCGCCA
Usori_03    CTATGCTTAGCCATAAACTTAGATAGTCGCATTTACAAGACTATCCGCCA
Usori_04    CTATGCTTAGCCATAAACTTAGATAGTCGCATTTACAAGACTATCCGCCA
Usori_05    CTATGCTTAGCCATAAACTTAGATAGTCGCATTAACAAGACTATCCGCCA
Uropso_1    CTATGCTTAGCCATAAACTTAGATAGTCGCATTAACAAGACTATCCGCCA
Uropso_2    CTATGCTTAGCCATAAACTTAGATAGTCGCATTAACAAGACTATCCGCCA
Usori_09    CTATGCTTAGCCATAAACTTAGATAGTCGCATTAACAAGACTATCCGCCA
Usori_06    CTATGCTTAGCCATAAACTTAGATAGTCGCATTAACAAGACTATCCGCCA
Usps2_02    CTATGCTTAGCCATAAACTTAGACAGTCACATTAACAAGACTATCCGCCA
Usps2_01    CTATGCTTAGCCATAAACTTAGACAGTCACATTAACAAGACTATCCGCCA
Usps2_03    CTATGCTTAGCCATAAACTTAGACAGTCACATTAACAAGACTATCCGCCA
Usps2_04    CTATGCTTAGCCATAAACTTAGACAGTCACATTAACAAGACTATCCGCCA
Ugrac_06    CTATGCTTAGCCATAAACTTAGACAGTCACATTAACAAGACTATCCGCCA
Ugrac_10    CTATGCTTAGCCATAAACTTAGACAGTCACATTAACAAGACTATCCGCCA
Ugrac_08    CTATGCTTAGCCATAAACTTAGACAGTCACATTAACAAGACTATCCGCCA
Ugrac_09    CTATGCTTAGCCATAAACTTAGACAGTCACATTAACAAGACTATCCGCCA
Ugrac_07    CTATGCTTAGCCATAAACTTAGACAGTCACATTAACAAGACTATCCGCCA
Ugrac_02    CTATGCTTAGCCATAAACTTAGACAGTCACATTAACAAGACTATCCGCCA
Ugrac_03    CTATGCTTAGCCATAAACTTAGACAGTCACATTAACAAGACTATCCGCCA
Ugrac_01    CTATGCTTAGCCATAAACTTAGACAGTCACATTAACAAGACTATCCGCCA
Ugrac_04    CTATGCTTAGCCATAAACTTAGACAGTCACATTAACAAGACTATCCGCCA
Ugrac_05    CTATGCTTAGCCATAAACTTAGACAGTCACATTAACAAGACTATCCGCCA
Talpa       CTATGCTTAGCCCTAAACCAAAACAATCAAATTAACAAGATTGTTCGCCA
Sorex       CTATGCTTAGCCCTAAACTCAGGTATTTAACCTAACAAAAATACCCGCCA

Ugrac_D3    NNNNNNNNNNNNNNNNNNNNNNNNNNNNNNNNNNNNNNNNNNNNNNNNNN
Ugrac_D4    NNNNNNNNNNNNNNNNNNNNNNNNNNNNNNNNNNNNNNNNNNNNNNNNNN
Usori_D1    NNNNNNNNNNNNNNNNNNNNNNNNNNNNNNNNNNNNNNNNNNNNNNNNNN
Usori_D2    NNNNNNNNNNNNNNNNNNNNNNNNNNNNNNNNNNNNNNNNNNNNNNNNNN
Usori_D8    NNNNNNNNNNNNNNNNNNNNNNNNNNNNNNNNNNNNNNNNNNNNNNNNNN
Usori_D9    NNNNNNNNNNNNNNNNNNNNNNNNNNNNNNNNNNNNNNNNNNNNNNNNNN
Usori_D7    NNNNNNNNNNNNNNNNNNNNNNNNNNNNNNNNNNNNNNNNNNNNNNNNNN
Usori_10    NNNNNNNNNNNNNNNNNNNNNNNNNNNNNNNNNNNNNNNNNNNNNNNNNN
Usori_11    NNNNNNNNNNNNNNNNNNNNNNNNNNNNNNNNNNNNNNNNNNNNNNNNNN
Usori_D5    NNNNNNNNNNNNNNNNNNNNNNNNNNNNNNNNNNNNNNNNNNNNNNNNNN
Usori_D4    NNNNNNNNNNNNNNNNNNNNNNNNNNNNNNNNNNNNNNNNNNNNNNNNNN
Usori_12    NNNNNNNNNNNNNNNNNNNNNNNNNNNNNNNNNNNNNNNNNNNNNNNNNN
Usori_13    NNNNNNNNNNNNNNNNNNNNNNNNNNNNNNNNNNNNNNNNNNNNNNNNNN
Usori_D6    NNNNNNNNNNNNNNNNNNNNNNNNNNNNNNNNNNNNNNNNNNNNNNNNNN
Usori_D3    NNNNNNNNNNNNNNNNNNNNNNNNNNNNNNNNNNNNNNNNNNNNNNNNNN
Ugrac_D1    NNNNNNNNNNNNNNNNNNNNNNNNNNNNNNNNNNNNNNNNNNNNNNNNNN
Ugrac_D2    NNNNNNNNNNNNNNNNNNNNNNNNNNNNNNNNNNNNNNNNNNNNNNNNNN
Uande_D1    NNNNNNNNNNNNNNNNNNNNNNNNNNNNNNNNNNNNNNNNNNNNNNNNNN
Uande_D2    NNNNNNNNNNNNNNNNNNNNNNNNNNNNNNNNNNNNNNNNNNNNNNNNNN
Uaequ_D1    NNNNNNNNNNNNNNNNNNNNNNNNNNNNNNNNNNNNNNNNNNNNNNNNNN
Uaequ_D2    NNNNNNNNNNNNNNNNNNNNNNNNNNNNNNNNNNNNNNNNNNNNNNNNNN
Uinve_04    GAGAACTACTAGCAACAGCTTAAAACTCAAAGGACTTGGCGGTGCTTTAT
Uinve_07    GAGAACTACTAGCAACAGCTTAAAACTCAAAGGACTTGGCGGTGCTTTAT
Uinve_03    GAGAACTACTAGCAACAGCTTAAAACTCAAAGGACTTGGCGGTGCTTTAT
Uinve_06    GAGAACTACTAGCAACAGCTTAAAACTCAAAGGACTTGGCGGTGCTTTAT
Uinve_05    GAGAACTACTAGCAACAGCTTAAAACTCAAAGGACTTGGCGGTGCTTTAT
Uinve_01    GAGAACTACTAGCAACAGCTTAAAACTCAAAGGACTTGGCGGTGCTTTAT
Uinve_02    GAGAACTACTAGCAACAGCTTAAAACTCAAAGGACTTGGCGGTGCTTTAT
Usps1_01    GAGAACTACTAGCAACAGCTTAAAACTCAAAGGACTTGGCGGTGCTTTAT
Usps1_02    GAGAACTACTAGCAACAGCTTAAAACTCAAAGGACTTGGCGGTGCTTTAT
Usps1_05    GAGAACTACTAGCAACAGCTTAAAACTCAAAGGACTTGGCGGTGCTTTAT
Usps1_04    GAGAACTACTAGCAACAGCTTAAAACTCAAAGGACTTGGCGGTGCTTTAT
Uropsp_6    GAGAACTACTAGCAACAGCTTAAAACTCAAAGGACTTGGCGGTGCTTTAT
Univa_02    GAGAACTACTAGCAACAGCTTAAAACTCAAAGGACTTGGCGGTGCTTTAT
Univa_04    GAGAACTACTAGCAACAGCTTAAAACTCAAAGGACTTGGCGGTGCTTTAT
Univa_03    GAGAACTACTAGCAACAGCTTAAAACTCAAAGGACTTGGCGGTGCTTTAT
Univa_01    GAGAACTACTAGCAACAGCTTAAAACTCAAAGGACTTGGCGGTGCTTTAT
Univa_05    GAGAACTACTAGCAACAGCTTAAAACTCAAAGGACTTGGCGGTGCTTTAT
Univa_06    GAGAACTACTAGCAACAGCTTAAAACTCAAAGGACTTGGCGGTGCTTTAT
Univa_07    GAGAACTACTAGCAACAGCTTAAAACTCAAAGGACTTGGCGGTGCTTTAT
Univa_08    GAGAACTACTAGCAACAGCTTAAAACTCAAAGGACTTGGCGGTGCTTTAT
Univa_09    GAGAACTACTAGCAACAGCTTAAAACTCAAAGGACTTGGCGGTGCTTTAT
Univa_10    GAGAACTACTAGCAACAGCTTAAAACTCAAAGGACTTGGCGGTGCTTTAT
Univa_11    GAGAACTACTAGCAACAGCTTAAAACTCAAAGGACTTGGCGGTGCTTTAT
Univa_13    GAGAACTACTAGCAACAGCTTAAAACTCAAAGGACTTGGCGGTGCTTTAT
Univa_12    GAGAACTACTAGCAACAGCTTAAAACTCAAAGGACTTGGCGGTGCTTTAT
Univa_14    GAGAACTACTAGCAACAGCTTAAAACTCAAAGGACTTGGCGGTGCTTTAT
Uatro_01    GAGAACTACTAGCCACAGCTTAAAACTCAAAGGACTTGGCGGTGCTTTAT
Uatro_06    GAGAACTACTAGCCACAGCTTAAAACTCAAAGGACTTGGCGGTGCTTTAT
Uatro_07    GAGAACTACTAGCCACAGCTTAAAACTCAAAGGACTTGGCGGTGCTTTAT
Uatro_03    GAGAACTACTAGCCACAGCTTAAAACTCAAAGGACTTGGCGGTGCTTTAT
Uatro_02    GAGAACTACTAGCCACAGCTTAAAACTCAAAGGACTTGGCGGTGCTTTAT
Uatro_04    GAGAACTACTAGCCACAGCTTAAAACTCAAAGGACTTGGCGGTGCTTTAT
Uatro_05    GAGAACTACTAGCCACAGCTTAAAACTCAAAGGACTTGGCGGTGCTTTAT
Usori_01    GAGAACTACTAGCCACAGCTTAAAACTCAAAGGACTTGGCGGTGCTTTAT
Usori_02    GAGAACTACTAGCCACAGCTTAAAACTCAAAGGACTTGGCGGTGCTTTAT
Usori_03    GAGAACTACTAGCCACAGCTTAAAACTCAAAGGACTTGGCGGTGCTTTAT
Usori_04    GAGAACTACTAGCCACAGCTTAAAACTCAAAGGACTTGGCGGTGCTTTAT
Usori_05    GAGAACTACTAGCCACAGCTTAAAACTCAAAGGACTTGGCGGTGCTTTAT
Uropso_1    GAGAACTACTAGCCACAGCTTAAAACTCAAAGGACTTGGCGGTGCTTTAT
Uropso_2    GAGAACTACTAGCCACAGCTTAAAACTCAAAGGACTTGGCGGTGCTTTAT
Usori_09    GAGAACTACTAGCCACAGCTTAAAACTCAAAGGACTTGGCGGTGCTTTAT
Usori_06    GAGAACTACTAGCCACAGCTTAAAACTCAAAGGACTTGGCGGTGCTTTAT
Usps2_02    GAGAACTACTAGCTACAGCTTAAAACTCAAAGGACTTGGCGGTGCTTTAT
Usps2_01    GAGAACTACTAGCTACAGCTTAAAACTCAAAGGACTTGGCGGTGCTTTAT
Usps2_03    GAGAACTACTAGCTACAGCTTAAAACTCAAAGGACTTGGCGGTGCTTTAT
Usps2_04    GAGAACTACTAGCTACAGCTTAAAACTCAAAGGACTTGGCGGTGCTTTAT
Ugrac_06    GAGAACTACTAGCTACAGCTTAAAACTCAAAGGACTTGGCGGTGCTTTAT
Ugrac_10    GAGAACTACTAGCTACAGCTTAAAACTCAAAGGACTTGGCGGTGCTTTAT
Ugrac_08    GAGAACTACTAGCTACAGCTTAAAACTCAAAGGACTTGGCGGTGCTTTAT
Ugrac_09    GAGAACTACTAGCTACAGCTTAAAACTCAAAGGACTTGGCGGTGCTTTAT
Ugrac_07    GAGAACTACTAGCTACAGCTTAAAACTCAAAGGACTTGGCGGTGCTTTAT
Ugrac_02    GAGAACTACTAGCCACAGCTTAAAACTCAAAGGACTTGGCGGTGCTTTAT
Ugrac_03    GAGAACTACTAGCCACAGCTTAAAACTCAAAGGACTTGGCGGTGCTTTAT
Ugrac_01    GAGAACTACTAGCCACAGCTTAAAACTCAAAGGACTTGGCGGTGCTTTAT
Ugrac_04    GAGAACTACTAGCCACAGCTTAAAACTCAAAGGACTTGGCGGTGCTTTAT
Ugrac_05    GAGAACTACTAGCCACAGCTTAAAACTCAAAGGACTTGGCGGTGCTTTAT
Talpa       GAGAACTACTAGCCACAGCTTAAAACTCAAAGGACTTGGCGGTGCTTTAT
Sorex       GAGAACTACTAGCAATAGCTTAAAACTCAAAGGACTTGGCGGTGCTTTAT

Ugrac_D3    NNNNNNNNNNNNNNNNNNNNNNNNNNNNNNNNNNNNNNNNNNNNNNNNNN
Ugrac_D4    NNNNNNNNNNNNNNNNNNNNNNNNNNNNNNNNNNNNNNNNNNNNNNNNNN
Usori_D1    NNNNNNNNNNNNNNNNNNNNNNNNNNNNNNNNNNNNNNNNNNNNNNNNNN
Usori_D2    NNNNNNNNNNNNNNNNNNNNNNNNNNNNNNNNNNNNNNNNNNNNNNNNNN
Usori_D8    NNNNNNNNNNNNNNNNNNNNNNNNNNNNNNNNNNNNNNNNNNNNNNNNNN
Usori_D9    NNNNNNNNNNNNNNNNNNNNNNNNNNNNNNNNNNNNNNNNNNNNNNNNNN
Usori_D7    NNNNNNNNNNNNNNNNNNNNNNNNNNNNNNNNNNNNNNNNNNNNNNNNNN
Usori_10    NNNNNNNNNNNNNNNNNNNNNNNNNNNNNNNNNNNNNNNNNNNNNNNNNN
Usori_11    NNNNNNNNNNNNNNNNNNNNNNNNNNNNNNNNNNNNNNNNNNNNNNNNNN
Usori_D5    NNNNNNNNNNNNNNNNNNNNNNNNNNNNNNNNNNNNNNNNNNNNNNNNNN
Usori_D4    NNNNNNNNNNNNNNNNNNNNNNNNNNNNNNNNNNNNNNNNNNNNNNNNNN
Usori_12    NNNNNNNNNNNNNNNNNNNNNNNNNNNNNNNNNNNNNNNNNNNNNNNNNN
Usori_13    NNNNNNNNNNNNNNNNNNNNNNNNNNNNNNNNNNNNNNNNNNNNNNNNNN
Usori_D6    NNNNNNNNNNNNNNNNNNNNNNNNNNNNNNNNNNNNNNNNNNNNNNNNNN
Usori_D3    NNNNNNNNNNNNNNNNNNNNNNNNNNNNNNNNNNNNNNNNNNNNNNNNNN
Ugrac_D1    NNNNNNNNNNNNNNNNNNNNNNNNNNNNNNNNNNNNNNNNNNNNNNNNNN
Ugrac_D2    NNNNNNNNNNNNNNNNNNNNNNNNNNNNNNNNNNNNNNNNNNNNNNNNNN
Uande_D1    NNNNNNNNNNNNNNNNNNNNNNNNNNNNNNNNNNNNNNNNNNNNNNNNNN
Uande_D2    NNNNNNNNNNNNNNNNNNNNNNNNNNNNNNNNNNNNNNNNNNNNNNNNNN
Uaequ_D1    NNNNNNNNNNNNNNNNNNNNNNNNNNNNNNNNNNNNNNNNNNNNNNNNNN
Uaequ_D2    NNNNNNNNNNNNNNNNNNNNNNNNNNNNNNNNNNNNNNNNNNNNNNNNNN
Uinve_04    ATCCCTCTAGAGGAGCCTGTTCTATAATCGATAAACCCCGATAAACCTCA
Uinve_07    ATCCCTCTAGAGGAGCCTGTTCTATAATCGATAAACCCCGATAAACCTCA
Uinve_03    ATCCCTCTAGAGGAGCCTGTTCTATAATCGATAAACCCCGATAAACCTTA
Uinve_06    ATCCCTCTAGAGGAGCCTGTTCTATAATCGATAAACCCCGATAAACCTTA
Uinve_05    ATCCCTCTAGAGGAGCCTGTTCTATAATCGATAAACCCCGATAAACCTCA
Uinve_01    ATCCCTCTAGAGGAGCCTGTTCTATAATCGATAAACCCCGATAAACCTCA
Uinve_02    ATCCCTCTAGAGGAGCCTGTTCTATAATCGATAAACCCCGATAAACCTCA
Usps1_01    ATCCCTCTAGAGGAGCCTGTTCTGTAATCGATACACCCCGATAAACCTCA
Usps1_02    ATCCCTCTAGAGGAGCCTGTTCTGTAATCGATACACCCCGATAAACCTCA
Usps1_05    ATCCCTCTAGAGGAGCCTGTTCTGTAATCGATACACCCCGATAAACCTCA
Usps1_04    ATCCCTCTAGAGGAGCCTGTTCTGTAATCGATACACCCCGATAAACCTCA
Uropsp_6    ATCCCTCTAGAGGAGCCTGTTCTGTAATCGATACACCCCGATAAACCTCA
Univa_02    ATCCCTCTAGAGGAGCCTGTTCTGTAATCGATACACCCCGATACACCTCA
Univa_04    ATCCCTCTAGAGGAGCCTGTTCTGTAATCGATACACCCCGATACACCTCA
Univa_03    ATCCCTCTAGAGGAGCCTGTTCTGTAATCGATACACCCCGATACACCTCA
Univa_01    ATCCCTCTAGAGGAGCCTGTTCTGTAATCGATACACCCCGATACACCTCA
Univa_05    ATCCCTCTAGAGGAGCCTGTTCTGTAATCGATACACCCCGATACACCTCA
Univa_06    ATCCCTCTAGAGGAGCCTGTTCTGTAATCGATACACCCCGATACACCTCA
Univa_07    ATCCCTCTAGAGGAGCCTGTTCTGTAATCGATACACCCCGATACACCTCA
Univa_08    ATCCCTCTAGAGGAGCCTGTTCTGTAATCGATACACCCCGATACACCTCA
Univa_09    ATCCCTCTAGAGGAGCCTGTTCTGTAATCGATACACCCCGATACACCTCA
Univa_10    ATCCCTCTAGAGGAGCCTGTTCTGTAATCGATACACCCCGATACACCTCA
Univa_11    ATCCCTCTAGAGGAGCCTGTTCTGTAATCGATACACCCCGATACACCTCA
Univa_13    ATCCCTCTAGAGGAGCCTGTTCTGTAATCGATACACCCCGATACACCTCA
Univa_12    ATCCCTCTAGAGGAGCCTGTTCTGTAATCGATACACCCCGATACACCTCA
Univa_14    ATCCCTCTAGAGGAGCCTGTTCTGTAATCGATACACCCCGATACACCTCA
Uatro_01    ATCCCTCTAGAGGAGCCTGTTCTATAATCGATAAACCCCGATAAACCTCA
Uatro_06    ATCCCTCTAGAGGAGCCTGTTCTATAATCGATAAACCCCGATAAACCTCA
Uatro_07    ATCCCTCTAGAGGAGCCTGTTCTATAATCGATAAACCCCGATAAACCTCA
Uatro_03    ATCCCTCTAGAGGAGCCTGTTCTATAATCGATAAACCCCGATAAACCTCA
Uatro_02    ATCCCTCTAGAGGAGCCTGTTCTATAATCGATAAACCCCGATAAACCTCA
Uatro_04    ATCCCTCTAGAGGAGCCTGTTCTATAATCGATAAACCCCGATAAACCTCA
Uatro_05    ATCCCTCTAGAGGAGCCTGTTCTATAATCGATAAACCCCGATAAACCTCA
Usori_01    ATCCCTCTAGAGGAGCCTGTTCTATAATCGATACACCCCGATAAACCTCA
Usori_02    ATCCCTCTAGAGGAGCCTGTTCTATAATCGATACACCCCGATAAACCTCA
Usori_03    ATCCCTCTAGAGGAGCCTGTTCTATAATCGATACACCCCGATAAACCTCA
Usori_04    ATCCCTCTAGAGGAGCCTGTTCTATAATCGATACACCCCGATAAACCTCA
Usori_05    ATCCCTCTAGAGGAGCCTGTTCTATAATCGATATACCCCGATAAACCTCA
Uropso_1    ATCCCTCTAGAGGAGCCTGTTCTATAATCGATACACCCCGATAAACCTCA
Uropso_2    ATCCCTCTAGAGGAGCCTGTTCTATAATCGATACACCCCGATAAACCTCA
Usori_09    ATCCCTCTAGAGGAGCCTGTTCTATAATCGATACACCCCGATAAACCTCA
Usori_06    ATCCCTCTAGAGGAGCCTGTTCTATAATCGATACACCCCGATAAACCTCA
Usps2_02    ATCCCTCTAGAGGAGCCTGTTCTATAATCGATAAACCCCGATAAACCTCA
Usps2_01    ATCCCTCTAGAGGAGCCTGTTCTATAATCGATAAACCCCGATAAACCTCA
Usps2_03    ATCCCTCTAGAGGAGCCTGTTCTATAATCGATAAACCCCGATAAACCTCA
Usps2_04    ATCCCTCTAGAGGAGCCTGTTCTATAATCGATAAACCCCGATAAACCTCA
Ugrac_06    ATCCATCTAGAGGAGCCTGTTCTATAATCGATAAACCCCGATAAACCTTA
Ugrac_10    ATCCATCTAGAGGAGCCTGTTCTATAATCGATAAACCCCGATAAACCTTA
Ugrac_08    ATCCATCTAGAGGAGCCTGTTCTATAATCGATAAACCCCGATAAACCTTA
Ugrac_09    ATCCATCTAGAGGAGCCTGTTCTATAATCGATAAACCCCGATAAACCTTA
Ugrac_07    ATCCATCTAGAGGAGCCTGTTCTATAATCGATAAACCCCGATAAACCTTA
Ugrac_02    ATCCCTCTAGAGGAGCCTGTTCTATAATCGATAAACCCCGATAAACCTTA
Ugrac_03    ATCCCTCTAGAGGAGCCTGTTCTATAATCGATAAACCCCGATAAACCTTA
Ugrac_01    ATCCCTCTAGAGGAGCCTGTTCTATAATCGATAAACCCCGATAAACCTTA
Ugrac_04    ATCCCTCTAGAGGAGCCTGTTCTATAATCGATAAACCCCGATAAACCTTA
Ugrac_05    ATCCCTCTAGAGGAGCCTGTTCTATAATCGATAAACCCCGATAAACCTTA
Talpa       ATCCCTCTAGAGGAGCCTGTTCTGTAATCGATAAACCCCGATAAACCTCA
Sorex       ATCCCTCTAGAGGAGCCTGTTCTGT-ATCGATAAACCCCGATAAACCTCA

Ugrac_D3    NNNNNNNNNNNNNNNNNNNNNNNNNNNNNNNNNNNNNNNNNNNNNNNNNN
Ugrac_D4    NNNNNNNNNNNNNNNNNNNNNNNNNNNNNNNNNNNNNNNNNNNNNNNNNN
Usori_D1    NNNNNNNNNNNNNNNNNNNNNNNNNNNNNNNNNNNNNNNNNNNNNNNNNN
Usori_D2    NNNNNNNNNNNNNNNNNNNNNNNNNNNNNNNNNNNNNNNNNNNNNNNNNN
Usori_D8    NNNNNNNNNNNNNNNNNNNNNNNNNNNNNNNNNNNNNNNNNNNNNNNNNN
Usori_D9    NNNNNNNNNNNNNNNNNNNNNNNNNNNNNNNNNNNNNNNNNNNNNNNNNN
Usori_D7    NNNNNNNNNNNNNNNNNNNNNNNNNNNNNNNNNNNNNNNNNNNNNNNNNN
Usori_10    NNNNNNNNNNNNNNNNNNNNNNNNNNNNNNNNNNNNNNNNNNNNNNNNNN
Usori_11    NNNNNNNNNNNNNNNNNNNNNNNNNNNNNNNNNNNNNNNNNNNNNNNNNN
Usori_D5    NNNNNNNNNNNNNNNNNNNNNNNNNNNNNNNNNNNNNNNNNNNNNNNNNN
Usori_D4    NNNNNNNNNNNNNNNNNNNNNNNNNNNNNNNNNNNNNNNNNNNNNNNNNN
Usori_12    NNNNNNNNNNNNNNNNNNNNNNNNNNNNNNNNNNNNNNNNNNNNNNNNNN
Usori_13    NNNNNNNNNNNNNNNNNNNNNNNNNNNNNNNNNNNNNNNNNNNNNNNNNN
Usori_D6    NNNNNNNNNNNNNNNNNNNNNNNNNNNNNNNNNNNNNNNNNNNNNNNNNN
Usori_D3    NNNNNNNNNNNNNNNNNNNNNNNNNNNNNNNNNNNNNNNNNNNNNNNNNN
Ugrac_D1    NNNNNNNNNNNNNNNNNNNNNNNNNNNNNNNNNNNNNNNNNNNNNNNNNN
Ugrac_D2    NNNNNNNNNNNNNNNNNNNNNNNNNNNNNNNNNNNNNNNNNNNNNNNNNN
Uande_D1    NNNNNNNNNNNNNNNNNNNNNNNNNNNNNNNNNNNNNNNNNNNNNNNNNN
Uande_D2    NNNNNNNNNNNNNNNNNNNNNNNNNNNNNNNNNNNNNNNNNNNNNNNNNN
Uaequ_D1    NNNNNNNNNNNNNNNNNNNNNNNNNNNNNNNNNNNNNNNNNNNNNNNNNN
Uaequ_D2    NNNNNNNNNNNNNNNNNNNNNNNNNNNNNNNNNNNNNNNNNNNNNNNNNN
Uinve_04    CCAACTCTTGCTAATTCAGCTTATATACCGCCATCTTCAGCAAACCCTTA
Uinve_07    CCAACTCTTGCTAATTCAGCTTATATACCGCCATCTTCAGCAAACCCTTA
Uinve_03    CCAACTCTTGCTAATTCAGCTTATATACCGCCATCTTCAGCAAACCCTTA
Uinve_06    CCAACTCTTGCTAATTCAGCTTATATACCGCCATCTTCAGCAAACCCTTA
Uinve_05    CCAACTCTTGCTAATTCAGCTTATATACCGCCATCTTCAGCAAACCCTTA
Uinve_01    CCAACTCTTGCTAATTCAGCTTATATACCGCCATCTTCAGCAAACCCTTA
Uinve_02    CCAACTCTTGCTAATTCAGCTTATATACCGCCATCTTCAGCAAACCCTTA
Usps1_01    CCAACTCTTGCTAATTCAGCCTATATACCGCCATCTTCAGCAAACCCTTA
Usps1_02    CCAACTCTTGCTAATTCAGCCTATATACCGCCATCTTCAGCAAACCCTTA
Usps1_05    CCAACTCTTGCTAATTCAGCCTATATACCGCCATCTTCAGCAAACCCTTA
Usps1_04    CCAACTCTTGCTAATTCAGCCTATATACCGCCATCTTCAGCAAACCCTTA
Uropsp_6    CCAACTCTTGCTAATTCAGCCTATATACCGCCATCTTCAGCAAACCCTTA
Univa_02    CCAACTCTTGCTAATTCAGCCTATATACCGCCATCTTCAGCAAACCCTTA
Univa_04    CCAACTCTTGCTAATTCAGCCTATATACCGCCATCTTCAGCAAACCCTTA
Univa_03    CCAACTCTTGCTAATTCAGCCTATATACCGCCATCTTCAGCAAACCCTTA
Univa_01    CCAACTCTTGCTAATTCAGCCTATATACCGCCATCTTCAGCAAACCCTTA
Univa_05    CCAACTCTTGCTAATTCAGCCTATATACCGCCATCTTCAGCAAACCCTTA
Univa_06    CCAACTCTTGCTAATTCAGCCTATATACCGCCATCTTCAGCAAACCCTTA
Univa_07    CCAACTCTTGCTAATTCAGCCTATATACCGCCATCTTCAGCAAACCCTTA
Univa_08    CCAACTCTTGCTAATTCAGCCTATATACCGCCATCTTCAGCAAACCCTTA
Univa_09    CCAACTCTTGCTAATTCAGCCTATATACCGCCATCTTCAGCAAACCCTTA
Univa_10    CCAACTCTTGCTAATTCAGCCTATATACCGCCATCTTCAGCAAACCCTTA
Univa_11    CCAACTCTTGCTAATTCAGCCTATATACCGCCATCTTCAGCAAACCCTTA
Univa_13    CCAACTCTTGCTAATTCAGCCTATATACCGCCATCTTCAGCAAACCCTTA
Univa_12    CCAACTCTTGCTAATTCAGCCTATATACCGCCATCTTCAGCAAACCCTTA
Univa_14    CCAACTCTTGCTAATTCAGCCTATATACCGCCATCTTCAGCAAACCCTTA
Uatro_01    CCAACTCTTGCTAATTCAGCTTATATACCGCCATCTTCAGCAAACCCTTA
Uatro_06    CCAACTCTTGCTAATTCAGCTTATATACCGCCATCTTCAGCAAACCCTTA
Uatro_07    CCAACTCTTGCTAATTCAGCTTATATACCGCCATCTTCAGCAAACCCTTA
Uatro_03    CCAACTCTTGCTAATTCAGCTTATATACCGCCATCTTCAGCAAACCCTTA
Uatro_02    CCAACTCTTGCTAATTCAGCTTATATACCGCCATCTTCAGCAAACCCTTA
Uatro_04    CCAACTCTTGCTAATTCAGCTTATATACCGCCATCTTCAGCAAACCCTTA
Uatro_05    CCAACTCTTGCTAATTCAGCTTATATACCGCCATCTTCAGCAAACCCTTA
Usori_01    CCAACTCTTGCTAATTCAGCTTATATACCGCCATCTTCAGCAAACCCTTA
Usori_02    CCAACTCTTGCTAATTCAGCTTATATACCGCCATCTTCAGCAAACCCTTA
Usori_03    CCAACTCTTGCTAATTCAGCTTATATACCGCCATCTTCAGCAAACCCTTA
Usori_04    CCAACTCTTGCTAATTCAGCTTATATACCGCCATCTTCAGCAAACCCTTA
Usori_05    CCAACTCTTGCTAATTCAGCTTATATACCGCCATCTTCAGCAAACCCTTA
Uropso_1    CCAACTCTTGCTAATTCAGCTTATATACCGCCATCTTCAGCAAACCCTTA
Uropso_2    CCAACTCTTGCTAATTCAGCTTATATACCGCCATCTTCAGCAAACCCTTA
Usori_09    CCAACTCTTGCTAATTCAGCTTATATACCGCCATCTTCAGCAAACCCTTA
Usori_06    CCAACTCTTGCTAATTCAGCTTATATACCGCCATCTTCAGCAAACCCTTA
Usps2_02    CCAACTCTTGCTAATTCAGCTTATATACCGCCATCTTCAGCAAACCCTTA
Usps2_01    CCAACTCTTGCTAATTCAGCTTATATACCGCCATCTTCAGCAAACCCTTA
Usps2_03    CCAACTCTTGCTAATTCAGCTTATATACCGCCATCTTCAGCAAACCCTTA
Usps2_04    CCAACTCTTGCTAATTCAGCTTATATACCGCCATCTTCAGCAAACCCTTA
Ugrac_06    CCAACTCTTGCTAATTCAGCTTATATACCGCCATCTTCAGCAAACCCTTA
Ugrac_10    CCAACTCTTGCTAATTCAGCTTATATACCGCCATCTTCAGCAAACCCTTA
Ugrac_08    CCAACTCTTGCTAATTCAGCTTATATACCGCCATCTTCAGCAAACCCTTA
Ugrac_09    CCAACTCTTGCTAATTCAGCTTATATACCGCCATCTTCAGCAAACCCTTA
Ugrac_07    CCAACTCTTGCTAATTCAGCTTATATACCGCCATCTTCAGCAAACCCTTA
Ugrac_02    CCAACTCTTGCTAATTCAGCTTATATACCGCCATCTTCAGCAAACCCTTA
Ugrac_03    CCAACTCTTGCTAATTCAGCTTATATACCGCCATCTTCAGCAAACCCTTA
Ugrac_01    CCAACTCTTGCTAATTCAGCTTATATACCGCCATCTTCAGCAAACCCTTA
Ugrac_04    CCAACTCTTGCTAATTCAGCTTATATACCGCCATCTTCAGCAAACCCTTA
Ugrac_05    CCAACTCTTGCTAATTCAGCTTATATACCGCCATCTTCAGCAAACCCTTA
Talpa       CCAACCCTTGCTAATTCAGCTTATATACCGCCATCTTCAGCAAACCCTTA
Sorex       CCACCCCTTGCTAATTCAGCTTATATACCGCCATCTTCAGCGAACCCTAA

Ugrac_D3    NNNNNNNNNNNNNNNNNNNNNNNNNNNNNNNNNNNNNNNNNNNNNNNNNN
Ugrac_D4    NNNNNNNNNNNNNNNNNNNNNNNNNNNNNNNNNNNNNNNNNNNNNNNNNN
Usori_D1    NNNNNNNNNNNNNNNNNNNNNNNNNNNNNNNNNNNNNNNNNNNNNNNNNN
Usori_D2    NNNNNNNNNNNNNNNNNNNNNNNNNNNNNNNNNNNNNNNNNNNNNNNNNN
Usori_D8    NNNNNNNNNNNNNNNNNNNNNNNNNNNNNNNNNNNNNNNNNNNNNNNNNN
Usori_D9    NNNNNNNNNNNNNNNNNNNNNNNNNNNNNNNNNNNNNNNNNNNNNNNNNN
Usori_D7    NNNNNNNNNNNNNNNNNNNNNNNNNNNNNNNNNNNNNNNNNNNNNNNNNN
Usori_10    NNNNNNNNNNNNNNNNNNNNNNNNNNNNNNNNNNNNNNNNNNNNNNNNNN
Usori_11    NNNNNNNNNNNNNNNNNNNNNNNNNNNNNNNNNNNNNNNNNNNNNNNNNN
Usori_D5    NNNNNNNNNNNNNNNNNNNNNNNNNNNNNNNNNNNNNNNNNNNNNNNNNN
Usori_D4    NNNNNNNNNNNNNNNNNNNNNNNNNNNNNNNNNNNNNNNNNNNNNNNNNN
Usori_12    NNNNNNNNNNNNNNNNNNNNNNNNNNNNNNNNNNNNNNNNNNNNNNNNNN
Usori_13    NNNNNNNNNNNNNNNNNNNNNNNNNNNNNNNNNNNNNNNNNNNNNNNNNN
Usori_D6    NNNNNNNNNNNNNNNNNNNNNNNNNNNNNNNNNNNNNNNNNNNNNNNNNN
Usori_D3    NNNNNNNNNNNNNNNNNNNNNNNNNNNNNNNNNNNNNNNNNNNNNNNNNN
Ugrac_D1    NNNNNNNNNNNNNNNNNNNNNNNNNNNNNNNNNNNNNNNNNNNNNNNNNN
Ugrac_D2    NNNNNNNNNNNNNNNNNNNNNNNNNNNNNNNNNNNNNNNNNNNNNNNNNN
Uande_D1    NNNNNNNNNNNNNNNNNNNNNNNNNNNNNNNNNNNNNNNNNNNNNNNNNN
Uande_D2    NNNNNNNNNNNNNNNNNNNNNNNNNNNNNNNNNNNNNNNNNNNNNNNNNN
Uaequ_D1    NNNNNNNNNNNNNNNNNNNNNNNNNNNNNNNNNNNNNNNNNNNNNNNNNN
Uaequ_D2    NNNNNNNNNNNNNNNNNNNNNNNNNNNNNNNNNNNNNNNNNNNNNNNNNN
Uinve_04    AAAGGAGTAATAGTAAGCACAAGTATAGACATAAAAACGTTAGGTCAAGG
Uinve_07    AAAGGAGTAATAGTAAGCACAAGTATAGACATAAAAACGTTAGGTCAAGG
Uinve_03    AAAGGAGTAATAGTAAGCACAAGTATAGACATAAAAACGTTAGGTCAAGG
Uinve_06    AAAGGAGTAATAGTAAGCACAAGTATAGACATAAAAACGTTAGGTCAAGG
Uinve_05    AAAGGAGTAATAGTAAGCACAAGTATAGACATAAAAACGTTAGGTCAAGG
Uinve_01    AAAGGAGTAATAGTAAGCACAAGTATAGACATAAAAACGTTAGGTCAAGG
Uinve_02    AAAGGAGTAATAGTAAGCACAAGTATAGACATAAAAACGTTAGGTCAAGG
Usps1_01    AAAGGATTAATAGTAAGCATAAGTACAGACATAAAAACGTTAGGTCAAGG
Usps1_02    AAAGGATTAATAGTAAGCATAAGTACAGACATAAAAACGTTAGGTCAAGG
Usps1_05    AAAGGATTAATAGTAAGCATAAGTACAGACATAAAAACGTTAGGTCAAGG
Usps1_04    AAAGGATTAATAGTAAGCATAAGTACAGACATAAAAACGTTAGGTCAAGG
Uropsp_6    AAAGGATTAATAGTAAGCATAAGTACAGACATAAAAACGTTAGGTCAAGG
Univa_02    AAAGGACTAATAGTAAGCACAAGTACTGACATAAAAACGTTAGGTCAAGG
Univa_04    AAAGGACTAATAGTAAGCACAAGTACTGACATAAAAACGTTAGGTCAAGG
Univa_03    AAAGGACTAATAGTAAGCACAAGTACTGACATAAAAACGTTAGGTCAAGG
Univa_01    AAAGGACTAATAGTAAGCACAAGTACTGACATAAAAACGTTAGGTCAAGG
Univa_05    AAAGGACTAATAGTAAGCACAAGTACTGACATAAAAACGTTAGGTCAAGG
Univa_06    AAAGGACTAATAGTAAGCACAAGTACTGACATAAAAACGTTAGGTCAAGG
Univa_07    AAAGGACTAATAGTAAGCACAAGTACTGACATAAAAACGTTAGGTCAAGG
Univa_08    AAAGGACTAATAGTAAGCACAAGTACTGACATAAAAACGTTAGGTCAAGG
Univa_09    AAAGGACTAATAGTAAGCACAAGTACTGACATAAAAACGTTAGGTCAAGG
Univa_10    AAAGGACTAATAGTAAGCACAAGTACTGACATAAAAACGTTAGGTCAAGG
Univa_11    AAAGGACTAATAGTAAGCACAAGTACTGACATAAAAACGTTAGGTCAAGG
Univa_13    AAAGGACTAATAGTAAGCACAAGTACTGACATAAAAACGTTAGGTCAAGG
Univa_12    AAAGGACTAATAGTAAGCACAAGTACTGACATAAAAACGTTAGGTCAAGG
Univa_14    AAAGGACTAATAGTAAGCACAAGTACTGACATAAAAACGTTAGGTCAAGG
Uatro_01    AAAGGAATAATAGTAAGCACAAGTACAGACATAAAAACGTTAGGTCAAGG
Uatro_06    AAAGGAATAATAGTAAGCACAAGTACAGACATAAAAACGTTAGGTCAAGG
Uatro_07    AAAGGAATAATAGTAAGCACAAGTACAGACATAAAAACGTTAGGTCAAGG
Uatro_03    AAAGGAATAATAGTAAGCACAAGTACAGACATAAAAACGTTAGGTCAAGG
Uatro_02    AAAGGAATAATAGTAAGCACAAGTACAGACATAAAAACGTTAGGTCAAGG
Uatro_04    AAAGGAATAATAGTAAGCACAAGTACAGACATAAAAACGTTAGGTCAAGG
Uatro_05    AAAGGAATAATAGTAAGCACAAGTACAGACATAAAAACGTTAGGTCAAGG
Usori_01    AAAGGATTAATAGTAAGCACAAGTACAGACATAAAAACGTTAGGTCAAGG
Usori_02    AAAGGATTAATAGTAAGCACAAGTACAGACATAAAAACGTTAGGTCAAGG
Usori_03    AAAGGATTAATAGTAAGCACAAGTACAGACATAAAAACGTTAGGTCAAGG
Usori_04    AAAGGATTAATAGTAAGCACAAGTACAGACATAAAAACGTTAGGTCAAGG
Usori_05    AAAGGATTAATAGTAAGCACAAGTACAGACATAAAAACGTTAGGTCAAGG
Uropso_1    AAAGGATTAATAGTAAGCACAAGTACAGACATAAAAACGTTAGGTCAAGG
Uropso_2    AAAGGATTAATAGTAAGCACAAGTACAGACATAAAAACGTTAGGTCAAGG
Usori_09    AAAGGATTAATAGTAAGCACAAGTACAGACATAAAAACGTTAGGTCAAGG
Usori_06    AAAGGATTAATAGTAAGCACAAGTACAGACATAAAAACGTTAGGTCAAGG
Usps2_02    AAAGGACTAATAGTAAGCACAAATACAGACATAAAAACGTTAGGTCAAGG
Usps2_01    AAAGGACTAATAGTAAGCACAAATACAGACATAAAAACGTTAGGTCAAGG
Usps2_03    AAAGGACTAATAGTAAGCACAAATACAGACATAAAAACGTTAGGTCAAGG
Usps2_04    AAAGGACTAATAGTAAGCACAAATACAGACATAAAAACGTTAGGTCAAGG
Ugrac_06    AAAGGATTAACAGTAAGCATAAGTACAGACATAAAAACGTTAGGTCAAGG
Ugrac_10    AAAGGATTAACAGTAAGCATAAGTACAGACATAAAAACGTTAGGTCAAGG
Ugrac_08    AAAGGATTAACAGTAAGCATAAGTACAGACATAAAAACGTTAGGTCAAGG
Ugrac_09    AAAGGATTAACAGTAAGCATAAGTACAGACATAAAAACGTTAGGTCAAGG
Ugrac_07    AAAGGATTAACAGTAAGCATAAGTACAGACATAAAAACGTTAGGTCAAGG
Ugrac_02    AAAGGATTAACAGTAAGCATAAGTACAGACATAAAAACGTTAGGTCAAGG
Ugrac_03    AAAGGATTAACAGTAAGCATAAGTACAGACATAAAAACGTTAGGTCAAGG
Ugrac_01    AAAGGATTAACAGTAAGCATAAGTACAGACATAAAAACGTTAGGTCAAGG
Ugrac_04    AAAGGATTAACAGTAAGCATAAGTACAGACATAAAAACGTTAGGTCAAGG
Ugrac_05    AAAGGATTAACAGTAAGCATAAGTACAGACATAAAAACGTTAGGTCAAGG
Talpa       AAGGGAATCACAGTAAGCACAAGTATAAACATAAAAACGTTAGGTCAAGG
Sorex       AAAGGCATAACAGTAAGCAAGAACATAGACATAAAAACGTTAGGTCAAGG

Ugrac_D3    NNNNNNNNNNNNNNNNNNNNNNNNNNNNNNNNNNNNNNNNNNNNNNNNNN
Ugrac_D4    NNNNNNNNNNNNNNNNNNNNNNNNNNNNNNNNNNNNNNNNNNNNNNNNNN
Usori_D1    NNNNNNNNNNNNNNNNNNNNNNNNNNNNNNNNNNNNNNNNNNNNNNNNNN
Usori_D2    NNNNNNNNNNNNNNNNNNNNNNNNNNNNNNNNNNNNNNNNNNNNNNNNNN
Usori_D8    NNNNNNNNNNNNNNNNNNNNNNNNNNNNNNNNNNNNNNNNNNNNNNNNNN
Usori_D9    NNNNNNNNNNNNNNNNNNNNNNNNNNNNNNNNNNNNNNNNNNNNNNNNNN
Usori_D7    NNNNNNNNNNNNNNNNNNNNNNNNNNNNNNNNNNNNNNNNNNNNNNNNNN
Usori_10    NNNNNNNNNNNNNNNNNNNNNNNNNNNNNNNNNNNNNNNNNNNNNNNNNN
Usori_11    NNNNNNNNNNNNNNNNNNNNNNNNNNNNNNNNNNNNNNNNNNNNNNNNNN
Usori_D5    NNNNNNNNNNNNNNNNNNNNNNNNNNNNNNNNNNNNNNNNNNNNNNNNNN
Usori_D4    NNNNNNNNNNNNNNNNNNNNNNNNNNNNNNNNNNNNNNNNNNNNNNNNNN
Usori_12    NNNNNNNNNNNNNNNNNNNNNNNNNNNNNNNNNNNNNNNNNNNNNNNNNN
Usori_13    NNNNNNNNNNNNNNNNNNNNNNNNNNNNNNNNNNNNNNNNNNNNNNNNNN
Usori_D6    NNNNNNNNNNNNNNNNNNNNNNNNNNNNNNNNNNNNNNNNNNNNNNNNNN
Usori_D3    NNNNNNNNNNNNNNNNNNNNNNNNNNNNNNNNNNNNNNNNNNNNNNNNNN
Ugrac_D1    NNNNNNNNNNNNNNNNNNNNNNNNNNNNNNNNNNNNNNNNNNNNNNNNNN
Ugrac_D2    NNNNNNNNNNNNNNNNNNNNNNNNNNNNNNNNNNNNNNNNNNNNNNNNNN
Uande_D1    NNNNNNNNNNNNNNNNNNNNNNNNNNNNNNNNNNNNNNNNNNNNNNNNNN
Uande_D2    NNNNNNNNNNNNNNNNNNNNNNNNNNNNNNNNNNNNNNNNNNNNNNNNNN
Uaequ_D1    NNNNNNNNNNNNNNNNNNNNNNNNNNNNNNNNNNNNNNNNNNNNNNNNNN
Uaequ_D2    NNNNNNNNNNNNNNNNNNNNNNNNNNNNNNNNNNNNNNNNNNNNNNNNNN
Uinve_04    TGTAGCTTATGAGTTGGGAAGAAATGGGCTACATTTTCT-ACGCAAGAAT
Uinve_07    TGTAGCTTATGAGTTGGGAAGAAATGGGCTACATTTTCT-ACGCAAGAAT
Uinve_03    TGTAGCTTATGAGTTGGGAAGAAATGGGCTACATTTTCT-ATATAAGAAT
Uinve_06    TGTAGCTTATGAGTTGGGAAGAAATGGGCTACATTTTCT-ATATAAGAAT
Uinve_05    TGTAGCTTATGAGTTGGGAAGAAATGGGCTACATTTTCTAATATAAGAAC
Uinve_01    TGTAGCTTATGAGTTGGGAAGAAATGGGCTACATTTTCTAATATAAGAAC
Uinve_02    TGTAGCTTATGAGTTGGGAAGAAATGGGCTACATTTTCTAATATAAGAAC
Usps1_01    TGTAGCTTATGAGTTGGGAAGCAATGGGCTACATTTTCT-ACCCAAGAAC
Usps1_02    TGTAGCTTATGAGTTGGGAAGCAATGGGCTACATTTTCT-ACCCAAGAAC
Usps1_05    TGTAGCTTATGAGTTGGGAAGCAATGGGCTACATTTTCT-ACCCAAGAAC
Usps1_04    TGTAGCTTATGAGTTGGGAAGCAATGGGCTACATTTTCT-ACCCAAGAAC
Uropsp_6    TGTAGCTTATGAGTTGGGAAGCAATGGGCTACATTTTCT-ACCCAAGAAC
Univa_02    TGTAGCTTATGAGTTGGGAAGCAATGGGCTACATTTTCT-AATCAAGAAT
Univa_04    TGTAGCTTATGAGTTGGGAAGCAATGGGCTACATTTTCT-AATCAAGAAT
Univa_03    TGTAGCTTATGAGTTGGGAAGCAATGGGCTACATTTTCT-AATCAAGAAT
Univa_01    TGTAGCTTATGAGTTGGGAAGCAATGGGCTACATTTTCT-AATCAAGAAT
Univa_05    TGTAGCTTATGAGTTGGGAAGCAATGGGCTACATTTTCT-AATCAAGAAT
Univa_06    TGTAGCTTATGAGTTGGGAAGCAATGGGCTACATTTTCT-AATCAAGAAT
Univa_07    TGTAGCTTATGAGTTGGGAAGCAATGGGCTACATTTTCT-AATCAAGAAT
Univa_08    TGTAGCTTATGAGTTGGGAAGCAATGGGCTACATTTTCT-AATCAAGAAT
Univa_09    TGTAGCTTATGAGTTGGGAAGCAATGGGCTACATTTTCT-AATCAAGAAT
Univa_10    TGTAGCTTATGAGTTGGGAAGCAATGGGCTACATTTTCT-AATCAAGAAT
Univa_11    TGTAGCTTATGAGTTGGGAAGCAATGGGCTACATTTTCT-AATCAAGAAT
Univa_13    TGTAGCTTATGAGTTGGGAAGCAATGGGCTACATTTTCT-AATCAAGAAT
Univa_12    TGTAGCTTATGAGTTGGGAAGCAATGGGCTACATTTTCT-AATCAAGAAT
Univa_14    TGTAGCTTATGAGTTGGGAAGCAATGGGCTACATTTTCT-AATCAAGAAT
Uatro_01    TGTAGCTTATGAGTTGGGAAGCAATGGGCTACATTTTCT-ATCCAAGAGC
Uatro_06    TGTAGCTTATGAGTTGGGAAGCAATGGGCTACATTTTCT-ATCCAAGAGT
Uatro_07    TGTAGCTTATGAGTTGGGAAGCAATGGGCTACATTTTCT-ATCCAAGAGT
Uatro_03    TGTAGCTTATGAGTTGGGAAGCAATGGGCTACATTTTCT-ATCCAAGAGC
Uatro_02    TGTAGCTTATGAGTTGGGAAGCAATGGGCTACATTTTCT-ATCCAAGAGC
Uatro_04    TGTAGCTTATGAGTTGGGAAGCAATGGGCTACATTTTCT-ATCCAAGAGC
Uatro_05    TGTAGCTTATGAGTTGGGAAGCAATGGGCTACATTTTCT-ATCCAAGAGC
Usori_01    TGTAGCTTATGAGTTGGGAAGCAATGGGCTACATTTTCT-ATATAAGAAT
Usori_02    TGTAGCTTATGAGTTGGGAAGCAATGGGCTACATTTTCT-ATATAAGAAT
Usori_03    TGTAGCTTATGAGTTGGGAAGCAATGGGCTACATTTTCT-ATATAAGAAT
Usori_04    TGTAGCTTATGAGTTGGGAAGCAATGGGCTACATTTTCT-ATATAAGAAT
Usori_05    TGTAGCTTATGAGTTGGGAAGCAATGGGCTACATTTTCT-ATATAAGAAT
Uropso_1    TGTAGCTTATGAGTTGGGAAGCAATGGGCTACATTTTCT-ATATAAGAAT
Uropso_2    TGTAGCTTATGAGTTGGGAAGCAATGGGCTACATTTTCT-ATATAAGAAT
Usori_09    TGTAGCTTATGAGTTGGGAAGCAATGGGCTACATTTTCT-ATATAAGAAT
Usori_06    TGTAGCTTATGAGTTGGGAAGCAATGGGCTACATTTTCT-ATATAAGAAT
Usps2_02    TGTAGCCTATGAGTTGGGAAGCAATGGGCTACATTTTCT-AACCAAGAAC
Usps2_01    TGTAGCCTATGAGTTGGGAAGCAATGGGCTACATTTTCT-AACCAAGAAC
Usps2_03    TGTAGCCTATGAGTTGGGAAGCAATGGGCTACATTTTCT-AACCAAGAAC
Usps2_04    TGTAGCCTATGAGTTGGGAAGCAATGGGCTACATTTTCT-AACCAAGAAC
Ugrac_06    TGTAGCCTATGAGTTGGGAAGCAATGGGCTACATTTTCT-ACACAAGAAT
Ugrac_10    TGTAGCCTATGAGTTGGGAAGCAATGGGCTACATTTTCT-ACACAAGAAT
Ugrac_08    TGTAGCCTATGAGTTGGGAAGCAATGGGCTACATTTTCT-ACACAAGAAT
Ugrac_09    TGTAGCCTATGAGTTGGGAAGCAATGGGCTACATTTTCT-ACACAAGAAT
Ugrac_07    TGTAGCCTATGAGTTGGGAAGCAATGGGCTACATTTTCT-ACACAAGAAT
Ugrac_02    TGTAGCCCATGAGTTGGGAAGCAATGGGCTACATTTTCT-ACACAAGAAT
Ugrac_03    TGTAGCCCATGAGTTGGGAAGCAATGGGCTACATTTTCT-ACACAAGAAT
Ugrac_01    TGTAGCCCATGAGTTGGGAAGCAATGGGCTACATTTTCT-ACACAAGAAT
Ugrac_04    TGTAGCCCATGAGTTGGGAAGCAATGGGCTACATTTTCT-ACACAAGAAT
Ugrac_05    TGTAGCCCATGAGTTGGGAAGCAATGGGCTACATTTTCT-ACACAAGAAT
Talpa       TGTAGCTAATGAGTTGGGAAGAAATGGGCTACATTTTCT-ACTTTAGAAC
Sorex       TGTAGCTTATGAGGTGGGAAGAAATGGGCTACATTTTCT-ATACTAGAAC

Ugrac_D3    NNNNNNNNNNNNNNNNNNNNNNNNNNNNNNNNNNNNNNNNNNNNNNNNNN
Ugrac_D4    NNNNNNNNNNNNNNNNNNNNNNNNNNNNNNNNNNNNNNNNNNNNNNNNNN
Usori_D1    NNNNNNNNNNNNNNNNNNNNNNNNNNNNNNNNNNNNNNNNNNNNNNNNNN
Usori_D2    NNNNNNNNNNNNNNNNNNNNNNNNNNNNNNNNNNNNNNNNNNNNNNNNNN
Usori_D8    NNNNNNNNNNNNNNNNNNNNNNNNNNNNNNNNNNNNNNNNNNNNNNNNNN
Usori_D9    NNNNNNNNNNNNNNNNNNNNNNNNNNNNNNNNNNNNNNNNNNNNNNNNNN
Usori_D7    NNNNNNNNNNNNNNNNNNNNNNNNNNNNNNNNNNNNNNNNNNNNNNNNNN
Usori_10    NNNNNNNNNNNNNNNNNNNNNNNNNNNNNNNNNNNNNNNNNNNNNNNNNN
Usori_11    NNNNNNNNNNNNNNNNNNNNNNNNNNNNNNNNNNNNNNNNNNNNNNNNNN
Usori_D5    NNNNNNNNNNNNNNNNNNNNNNNNNNNNNNNNNNNNNNNNNNNNNNNNNN
Usori_D4    NNNNNNNNNNNNNNNNNNNNNNNNNNNNNNNNNNNNNNNNNNNNNNNNNN
Usori_12    NNNNNNNNNNNNNNNNNNNNNNNNNNNNNNNNNNNNNNNNNNNNNNNNNN
Usori_13    NNNNNNNNNNNNNNNNNNNNNNNNNNNNNNNNNNNNNNNNNNNNNNNNNN
Usori_D6    NNNNNNNNNNNNNNNNNNNNNNNNNNNNNNNNNNNNNNNNNNNNNNNNNN
Usori_D3    NNNNNNNNNNNNNNNNNNNNNNNNNNNNNNNNNNNNNNNNNNNNNNNNNN
Ugrac_D1    NNNNNNNNNNNNNNNNNNNNNNNNNNNNNNNNNNNNNNNNNNNNNNNNNN
Ugrac_D2    NNNNNNNNNNNNNNNNNNNNNNNNNNNNNNNNNNNNNNNNNNNNNNNNNN
Uande_D1    NNNNNNNNNNNNNNNNNNNNNNNNNNNNNNNNNNNNNNNNNNNNNNNNNN
Uande_D2    NNNNNNNNNNNNNNNNNNNNNNNNNNNNNNNNNNNNNNNNNNNNNNNNNN
Uaequ_D1    NNNNNNNNNNNNNNNNNNNNNNNNNNNNNNNNNNNNNNNNNNNNNNNNNN
Uaequ_D2    NNNNNNNNNNNNNNNNNNNNNNNNNNNNNNNNNNNNNNNNNNNNNNNNNN
Uinve_04    AT-ACGAAAGTCTTTATGAAATTAAAGACTAAAGGTGGATTTAGTAGTAA
Uinve_07    AT-ACGAAAGTCTTTATGAAATTAAAGACTAAAGGTGGATTTAGTAGTAA
Uinve_03    AT-ACGAAAGTCTTTATGAAATTAAAGACTAAAGGTGGATTTAGTAGTAA
Uinve_06    AT-ACGAAAGTCTTTATGAAATTAAAGACTAAAGGTGGATTTAGTAGTAA
Uinve_05    AT-ACGAAAGTCTTTATGAAATTAAAGACTAAAGGTGGATTTAGTAGTAA
Uinve_01    AT-ACGAAAGTCTTTATGAAATTAAAGACTAAAGGTGGATTTAGTAGTAA
Uinve_02    AT-ACGAAAGTCTTTATGAAATTAAAGACTAAAGGTGGATTTAGTAGTAA
Usps1_01    ATCACGAAAGTCTTTATGAAACTAAAGACTAAAGGAGGATTTAGTAGTAA
Usps1_02    ATCACGAAAGTCTTTATGAAACTAAAGACTAAAGGAGGATTTAGTAGTAA
Usps1_05    ATCACGAAAGTCTTTATGAAACTAAAGACTAAAGGAGGATTTAGTAGTAA
Usps1_04    ATCACGAAAGTCTTTATGAAACTAAAGACTAAAGGAGGATTTAGTAGTAA
Uropsp_6    ATCACGAAAGTCTTTATGAAACTAAAGACTAAAGGAGGATTTAGTAGTAA
Univa_02    ATCACGAAAGTCTTTATGAAATTAAAGACTAAAGGAGGATTTAGTAGTAA
Univa_04    ATCACGAAAGTCTTTATGAAATTAAAGACTAAAGGAGGATTTAGTAGTAA
Univa_03    ATCACGAAAGTCTTTATGAAATTAAAGACTAAAGGAGGATTTAGTAGTAA
Univa_01    ATCACGAAAGTCTTTATGAAATTAAAGACTAAAGGAGGATTTAGTAGTAA
Univa_05    ATCACGAAAGTCTTTATGAAATTAAAGACTAAAGGAGGATTTAGTAGTAA
Univa_06    ATTACGAAAGTCTTTATGAAATTAAAGACTAAAGGAGGATTTAGTAGTAA
Univa_07    ATTACGAAAGTCTTTATGAAATTAAAGACTAAAGGAGGATTTAGTAGTAA
Univa_08    ATTACGAAAGTCTTTATGAAATTAAAGACTAAAGGAGGATTTAGTAGTAA
Univa_09    ATTACGAAAGTCTTTATGAAATTAAAGACTAAAGGAGGATTTAGTAGTAA
Univa_10    ATTACGAAAGTCTTTATGAAATTAAAGACTAAAGGAGGATTTAGTAGTAA
Univa_11    ATTACGAAAGTCTTTATGAAATTAAAGACTAAAGGAGGATTTAGTAGTAA
Univa_13    ATTACGAAAGTCTTTATGAAATTAAAGACTAAAGGAGGATTTAGTAGTAA
Univa_12    ATTACGAAAGTCTTTATGAAATTAAAGACTAAAGGAGGATTTAGTAGTAA
Univa_14    ATTACGAAAGTCTTTATGAAATTAAAGACTAAAGGAGGATTTAGTAGTAA
Uatro_01    ATTACGAAAGTCTTTATGAAACTAAAGACTAAAGGAGGATTTAGCAGTAA
Uatro_06    ATTACGAAAGTCTTTATGAAACTAAAGACTAAAGGAGGATTTAGCAGTAA
Uatro_07    ATTACGAAAGTCTTTATGAAACTAAAGACTAAAGGAGGATTTAGCAGTAA
Uatro_03    ATTACGAAAGTCTTTATGAAACTAAAGACTAAAGGAGGATTTAGCAGTAA
Uatro_02    ATTACGAAAGTCTTTATGAAACTAAAGACTAAAGGAGGATTTAGCAGTAA
Uatro_04    ATTACGAAAGTCTTTATGAAACTAAAGACTAAAGGAGGATTTAGCAGTAA
Uatro_05    ATTACGAAAGTCTTTATGAAACTAAAGACTAAAGGAGGATTTAGCAGTAA
Usori_01    ATTACGAAAGTCTTTATGAAACTAAAGACTAAAGGAGGATTTAGCAGTAA
Usori_02    ATTACGAAAGTCTTTATGAAACTAAAGACTAAAGGAGGATTTAGCAGTAA
Usori_03    ATTACGAAAGTCTTTATGAAACTAAAGACTAAAGGAGGATTTAGCAGTAA
Usori_04    ATTACGAAAGTCTTTATGAAACTAAAGACTAAAGGAGGATTTAGCAGTAA
Usori_05    ATCACGAAAGTCTTTATGAAATTAAAGACTAAAGGAGGATTTAGCAGTAA
Uropso_1    ATCACGAAAGTCTTTATGAAATTAAAGACTAAAGGAGGATTTAGCAGTAA
Uropso_2    ATCACGAAAGTCTTTATGAAATTAAAGACTAAAGGAGGATTTAGCAGTAA
Usori_09    ATCACGAAAGTCTTTATGAAATTAAAGACTAAAGGAGGATTTAGCAGTAA
Usori_06    ATCACGAAAGTCTTTATGAAATTAAAGACTAAAGGAGGATTTAGCAGTAA
Usps2_02    ATTACGAAAGTCTTTATGAAACTAAAGACTAAAGGAGGATTTAGCAGTAA
Usps2_01    ATTACGAAAGTCTTTATGAAACTAAAGACTAAAGGAGGATTTAGCAGTAA
Usps2_03    ATTACGAAAGTCTTTATGAAACTAAAGACTAAAGGAGGATTTAGCAGTAA
Usps2_04    ATTACGAAAGTCTTTATGAAACTAAAGACTAAAGGAGGATTTAGCAGTAA
Ugrac_06    ATTACGAAAGTCTTTATGAAACTAAAGACTAAAGGAGGATTTAGCAGTAA
Ugrac_10    ATTACGAAAGTCTTTATGAAACTAAAGACTAAAGGAGGATTTAGCAGTAA
Ugrac_08    ATTACGAAAGTCTTTATGAAACTAAAGACTAAAGGAGGATTTAGCAGTAA
Ugrac_09    ATTACGAAAGTCTTTATGAAACTAAAGACTAAAGGAGGATTTAGCAGTAA
Ugrac_07    ATTACGAAAGTCTTTATGAAACTAAAGACTAAAGGAGGATTTAGCAGTAA
Ugrac_02    ATTACGAAAGTCTTTATGAAACTAAAGACTAAAGGAGGATTTAGCAGTAA
Ugrac_03    ATTACGAAAGTCTTTATGAAACTAAAGACTAAAGGAGGATTTAGCAGTAA
Ugrac_01    ATTACGAAAGTCTTTATGAAACTAAAGACTAAAGGAGGATTTAGCAGTAA
Ugrac_04    ATTACGAAAGTCTTTATGAAACTAAAGACTAAAGGAGGATTTAGCAGTAA
Ugrac_05    ATTACGAAAGTCTTTATGAAACTAAAGACTAAAGGAGGATTTAGCAGTAA
Talpa       AATACGAAAACCTTTATGAAATGAAAGGTTAAAGGAGGATTTAGTAGTAA
Sorex       ATTACGAAAGTTATTATGAAACTAGTAACTAAAGGAGGATTTAGTAGTAA

Ugrac_D3    NNNNNNNNNNNNNNNNNNNNNNNNNNNNNNNNNNNNNNNNNNNNATGACA
Ugrac_D4    NNNNNNNNNNNNNNNNNNNNNNNNNNNNNNNNNNNNNNNNNNNNATGACA
Usori_D1    NNNNNNNNNNNNNNNNNNNNNNNNNNNNNNNNNNNNNNNNNNNNATGGCA
Usori_D2    NNNNNNNNNNNNNNNNNNNNNNNNNNNNNNNNNNNNNNNNNNNNATGGCA
Usori_D8    NNNNNNNNNNNNNNNNNNNNNNNNNNNNNNNNNNNNNNNNNNNNNNNNNN
Usori_D9    NNNNNNNNNNNNNNNNNNNNNNNNNNNNNNNNNNNNNNNNNNNNNNNNNN
Usori_D7    NNNNNNNNNNNNNNNNNNNNNNNNNNNNNNNNNNNNNNNNNNNNNNNNNN
Usori_10    NNNNNNNNNNNNNNNNNNNNNNNNNNNNNNNNNNNNNNNNNNNNNNNNNN
Usori_11    NNNNNNNNNNNNNNNNNNNNNNNNNNNNNNNNNNNNNNNNNNNNNNNNNN
Usori_D5    NNNNNNNNNNNNNNNNNNNNNNNNNNNNNNNNNNNNNNNNNNNNNNNNNN
Usori_D4    NNNNNNNNNNNNNNNNNNNNNNNNNNNNNNNNNNNNNNNNNNNNNNNNNN
Usori_12    NNNNNNNNNNNNNNNNNNNNNNNNNNNNNNNNNNNNNNNNNNNNNNNNNN
Usori_13    NNNNNNNNNNNNNNNNNNNNNNNNNNNNNNNNNNNNNNNNNNNNNNNNNN
Usori_D6    NNNNNNNNNNNNNNNNNNNNNNNNNNNNNNNNNNNNNNNNNNNNNNNNNN
Usori_D3    NNNNNNNNNNNNNNNNNNNNNNNNNNNNNNNNNNNNNNNNNNNNNNNNNN
Ugrac_D1    NNNNNNNNNNNNNNNNNNNNNNNNNNNNNNNNNNNNNNNNNNNNATGACA
Ugrac_D2    NNNNNNNNNNNNNNNNNNNNNNNNNNNNNNNNNNNNNNNNNNNNATGACA
Uande_D1    NNNNNNNNNNNNNNNNNNNNNNNNNNNNNNNNNNNNNNNNNNNNNNNNNN
Uande_D2    NNNNNNNNNNNNNNNNNNNNNNNNNNNNNNNNNNNNNNNNNNNNNNNNNN
Uaequ_D1    NNNNNNNNNNNNNNNNNNNNNNNNNNNNNNNNNNNNNNNNNNNNATGACA
Uaequ_D2    NNNNNNNNNNNNNNNNNNNNNNNNNNNNNNNNNNNNNNNNNNNNATGACA
Uinve_04    ATTAAGAATAGAGTGCTTAATTGAATAGGGCCATGAAGCACGCAATGACA
Uinve_07    ATTAAGAATAGAGTGCTTAATTGAATAGGGCCATGAAGCACGCAATGACA
Uinve_03    ATTAAGAATAGAGTGCTTAATTGAATAGGGCCATGAAGCACGCAATGACA
Uinve_06    ATTAAGAATAGAGTGCTTAATTGAATAGGGCCATGAAGCACGCAATGACA
Uinve_05    ATTAAGAATAGAGTGCTTAATTGAATAGGGCCATGAAGCACGCAATGACA
Uinve_01    ATTAAGAATAGAGTGCTTAATTGAATAGGGCCATGAAGCACGCAATGACA
Uinve_02    ATTAAGAATAGAGTGCTTAATTGAATAGGGCCATGAAGCACGCAATGACA
Usps1_01    ATTAAGAATAGAGTGCTTGATTGAATAGGGCCATGAAGCACGCAATGACA
Usps1_02    ATTAAGAATAGAGTGCTTGATTGAATAGGGCCATGAAGCACGCAATGACA
Usps1_05    ATTAAGAATAGAGTGCTTGATTGAATAGGGCCATGAAGCACGCAATGACA
Usps1_04    ATTAAGAATAGAGTGCTTGATTGAATAGGGCCATGAAGCACGCAATGACA
Uropsp_6    ATTAAGAATAGAGTGCTTGATTGAATAGGGCCATGAAGCACGCAATGACA
Univa_02    ATTAAGAATAGAGTGCTTAATTGAATAGGGCCATGAAGCACGCAATGACA
Univa_04    ATTAAGAATAGAGTGCTTAATTGAATAGGGCCATGAAGCACGCAATGACA
Univa_03    ATTAAGAATAGAGTGCTTAATTGAATAGGGCCATGAAGCACGCAATGACA
Univa_01    ATTAAGAATAGAGTGCTTAATTGAATAGGGCCATGAAGCACGCAATGACA
Univa_05    ATTAAGAATAGAGTGCTTAATTGAATAGGGCCATGAAGCACGCAATGACA
Univa_06    ATTAAGAATAGAGTGCTTAATTGAATAGGGCCATGAAGCACGCAATGACA
Univa_07    ATTAAGAATAGAGTGCTTAATTGAATAGGGCCATGAAGCACGCAATGACA
Univa_08    ATTAAGAATAGAGTGCTTAATTGAATAGGGCCATGAAGCACGCAATGACA
Univa_09    ATTAAGAATAGAGTGCTTAATTGAATAGGGCCATGAAGCACGCAATGACA
Univa_10    ATTAAGAATAGAGTGCTTAATTGAATAGGGCCATGAAGCACGCAATGACA
Univa_11    ATTAAGAATAGAGTGCTTAATTGAATAGGGCCATGAAGCACGCAATGACA
Univa_13    ATTAAGAATAGAGTGCTTAATTGAATAGGGCCATGAAGCACGCAATGACA
Univa_12    ATTAAGAATAGAGTGCTTAATTGAATAGGGCCATGAAGCACGCAATGACA
Univa_14    ATTAAGAATAGAGTGCTTAATTGAATAGGGCCATGAAGCACGCAATGACA
Uatro_01    ATTAAGAGTAGAGTGCTTAATTGAATAGAGCCATGAAGCACGCAATGGTA
Uatro_06    ATTAAGAGTAGAGTGCTTAATTGAATAGAGCCATGAAGCACGCAATGGTA
Uatro_07    ATTAAGAGTAGAGTGCTTAATTGAATAGAGCCATGAAGCACGCAATGGTA
Uatro_03    ATTAAGAGTAGAGTGCTTAATTGAATAGAGCCATGAAGCACGCAATGGTA
Uatro_02    ATTAAGAGTAGAGTGCTTAATTGAATAGAGCCATGAAGCACGCAATGGTA
Uatro_04    ATTAAGAGTAGAGTGCTTAATTGAATAGAGCCATGAAGCACGCAATGGTA
Uatro_05    ATTAAGAGTAGAGTGCTTAATTGAATAGAGCCATGAAGCACGCAATGGTA
Usori_01    ATTAAGAGTAGAGTGCTTAATTGAATAGGGCCATGAAGCACGCAATGGCA
Usori_02    ATTAAGAGTAGAGTGCTTAATTGAATAGGGCCATGAAGCACGCAATGGCA
Usori_03    ATTAAGAGTAGAGTGCTTAATTGAATAGGGCCATGAAGCACGCAATGGCA
Usori_04    ATTAAGAGTAGAGTGCTTAATTGAATAGGGCCATGAAGCACGCAATGGCA
Usori_05    ATTAAGAGTAGAGTGCTTAATTGAATAGGGCCATGAAGCACGCAATGACA
Uropso_1    ATTAAGAGTAGAGTGCTTAATTGAATAGGGCCATGAAGCACGCAATGACA
Uropso_2    ATTAAGAGTAGAGTGCTTAATTGAATAGGGCCATGAAGCACGCAATGACA
Usori_09    ATTAAGAGTAGAGTGCTTAATTGAATAGGGCCATGAAGCACGCAATGACA
Usori_06    ATTAAGAGTAGAGTGCTTAATTGAATAGGGCCATGAAGCACGCAATGACA
Usps2_02    ATTAAGAGTAGAGTGCTTAATTGAATAGAGCCATGAAGCACGCAATGATA
Usps2_01    ATTAAGAGTAGAGTGCTTAATTGAATAGAGCCATGAAGCACGCAATGATA
Usps2_03    ATTAAGAGTAGAGTGCTTAATTGAATAGAGCCATGAAGCACGCAATGATA
Usps2_04    ATTAAGAGTAGAGTGCTTAATTGAATAGAGCCATGAAGCACGCAATGATA
Ugrac_06    ATTAAGAGTAGAGTGCTTAATTGAATAGAGCCATGAAGCACGCAATGACA
Ugrac_10    ATTAAGAGTAGAGTGCTTAATTGAATAGAGCCATGAAGCACGCAATGACA
Ugrac_08    ATTAAGAGTAGAGTGCTTAATTGAATAGAGCCATGAAGCACGCAATGACA
Ugrac_09    ATTAAGAGTAGAGTGCTTAATTGAATAGAGCCATGAAGCACGCAATGACA
Ugrac_07    ATTAAGAGTAGAGTGCTTAATTGAATAGAGCCATGAAGCACGCAATGACA
Ugrac_02    ATTAAGAGTAGAGTGCTTAATTGAATAGAGCCATGAAGCACGCAATGACA
Ugrac_03    ATTAAGAGTAGAGTGCTTAATTGAATAGAGCCATGAAGCACGCAATGACA
Ugrac_01    ATTAAGAGTAGAGTGCTTAATTGAATAGAGCCATGAAGCACGCAATGACA
Ugrac_04    ATTAAGAGTAGAGTGCTTAATTGAATAGAGCCATGAAGCACGCAATGACA
Ugrac_05    ATTAAGAGTAGAGTGCTTAATTGAATAGAGCCATGAAGCACGCAATGACA
Talpa       ATTAAGAATAGAGCGCTTAATTGAATAAGGCCATGAAGCACGCAATGACA
Sorex       GTTGAGAATAGAGTGCTCAACTGAATCAGGCCATGAAGCACGCANNNNNN

Ugrac_D3    AACCTTCGAAAAACTCACCCCCTTATAAAAATTATTAACGACTCATTTGT
Ugrac_D4    AACCTTCGAAAAACTCACCCCCTTATAAAAATTATTAACGACTCATTTGT
Usori_D1    AATCTTCGAAAAACCCACCCCCTTATAAAAATTATTAACAACTCATTCAT
Usori_D2    AATCTTCGAAAAACCCACCCCCTTATAAAAATTATTAACAACTCATTCAT
Usori_D8    NNNNNNNNNNNNNNNNNNNNNNNNATAAAAATTATTAACAACTCATTCAT
Usori_D9    NNNNNNNNNNNNNNNNNNNNNNNNATAAAAATTATTAACAACTCATTCAT
Usori_D7    NNNNNNNNNNNNNNNNNNNNNNNNATAAAAATTATTAACAACTCATTCAT
Usori_10    NNNNNNNNNNNNNNNNNNNNNNNNATAAAAATTATTAACAACTCATTCAT
Usori_11    NNNNNNNNNNNNNNNNNNNNNNNNATAAAAATTATTAACAACTCATTCAT
Usori_D5    NNNNNNNNNNNNNNNNNNNNNNNNATAAAAATTATTAACAACTCATTCAT
Usori_D4    NNNNNNNNNNNNNNNNNNNNNNNNATAAAAATTATTAACAACTCATTCAT
Usori_12    NNNNNNNNNNNNNNNNNNNNNNNNATAAAAATTATTAACAACTCATTCAT
Usori_13    NNNNNNNNNNNNNNNNNNNNNNNNATAAAAATTATTAACAACTCATTCAT
Usori_D6    NNNNNNNNNNNNNNNNNNNNNNNNATAAAAATTATTAACAACTCATTCAT
Usori_D3    NNNNNNNNNNNNNNNNNNNNNNNNATAAAAATTATTAACAACTCATTCAT
Ugrac_D1    AACCTTCGAAAAACCCACCCACTTATAAAAATTATTAACAACTCATTCAT
Ugrac_D2    AACCTTCGAAAAACCCACCCACTTATAAAAATTATTAACAACTCATTCAT
Uande_D1    NNNNNNNNNNNNNNNNACCCCCTTATAAAAATTATTAACAACTCATTCAT
Uande_D2    NNNNNNNNNNNNACTCACCCCCTTATAAAAATTATTAACAACTCATTCAT
Uaequ_D1    AATCTCCGAAAAACCCACCCCCTTATAAAAATTATTAACAACTCATTTAT
Uaequ_D2    AATCTCCGAAAAACCCACCCCCTTATAAAAATTATTAACAACTCATTCAT
Uinve_04    AACCTACGAAAAACCCACCCCCTTATAAAAATCGTTAATAACTCATTCAT
Uinve_07    AACCTACGAAAAACCCACCCCCTTATAAAAATCGTTAATAACTCATTCAT
Uinve_03    AACCTACGAAAAACCCACCCCCTTATAAAAATTATTAACAACTCATTTAT
Uinve_06    AACCTACGAAAAACCCACCCCCTTATAAAAATTATTAACAACTCATTTAT
Uinve_05    AACCTACGAAAAACCCACCCCCTTATAAAAATCATTAACAACTCATTTAT
Uinve_01    AACCTACGAAAAACCCACCCCCTTATAAAAATTATTAACAACTCATTCAT
Uinve_02    AACCTACGAAAAACCCACCCCCTTATAAAAATTATTAACAACTCATTTAT
Usps1_01    AACCTTCGAAAAACTCACCCCCTTATAAAAATTATTAACGACTCATTTGT
Usps1_02    AACCTTCGAAAAACTCACCCCCTTATAAAAATTATTAACGACTCATTTGT
Usps1_05    AACCTTCGAAAAACTCACCCCCTTATAAAAATTATTAACGACTCATTTGT
Usps1_04    AACCTTCGAAAAACTCACCCCCTTATAAAAATTATTAACGACTCATTTGT
Uropsp_6    AACCTTCGAAAAACTCACCCCCTTATAAAAATTATTAACGACTCATTTGT
Univa_02    AACCTTCGAAAAACCCACCCACTTATAAAAATTATTAACAACTCATTCAT
Univa_04    AACCTTCGAAAAACCCACCCACTTATAAAAATTATTAACAACTCATTCAT
Univa_03    AACCTTCGAAAAACCCACCCACTTATAAAAATTATTAACAACTCATTCAT
Univa_01    AACCTTCGAAAAACCCACCCACTTATAAAAATTATTAACAACTCATTCAT
Univa_05    AACCTTCGAAAAACCCACCCACTTATAAAAATTATTAACAACTCATTCAT
Univa_06    AACCTTCGAAAAACCCACCCACTTATAAAAATTATTAACAACTCATTCAT
Univa_07    AACCTTCGAAAAACCCACCCACTTATAAAAATTATTAACAACTCATTCAT
Univa_08    AACCTTCGAAAAACCCACCCACTTATAAAAATTATTAACAACTCATTCAT
Univa_09    AACCTTCGAAAAACCCACCCACTTATAAAAATTATTAACAACTCATTCAT
Univa_10    AACCTTCGAAAAACCCACCCACTTATAAAAATTATTAACAACTCATTCAT
Univa_11    AACCTTCGAAAAACCCACCCACTTATAAAAATTATTAACAACTCATTCAT
Univa_13    AACCTTCGAAAAACCCACCCACTTATAAAAATTATTAACAACTCATTCAT
Univa_12    AACCTTCGAAAAACCCACCCACTTATAAAAATTATTAACAACTCATTCAT
Univa_14    AACCTTCGAAAAACCCACCCACTTATAAAAATTATTAACAACTCATTCAT
Uatro_01    AACCTTCGAAAAACCCACCCCCTTATAAAAATTATTAATAACTCATTCAT
Uatro_06    AACCTTCGAAAAACCCACCCCCTTATAAAAATTATTAATAACTCATTCAT
Uatro_07    AACCTTCGAAAAACCCACCCCCTTATAAAAATTATTAATAACTCATTCAT
Uatro_03    AACCTTCGAAAAACCCACCCCCTTATAAAAATTATTAATAACTCATTCAT
Uatro_02    AACCTTCGAAAAACCCACCCCCTTATAAAAATTATTAATAACTCATTCAT
Uatro_04    AACCTTCGAAAAACCCACCCCCTTATAAAAATTATTAATAACTCATTCAT
Uatro_05    AACCTTCGAAAAACCCACCCCCTTATAAAAATTATTAATAACTCATTCAT
Usori_01    AATCTTCGAAAAACCCACCCCCTTATAAAAATTATTAACAACTCATTCAT
Usori_02    AATCTTCGAAAAACCCACCCCCTTATAAAAATTATTAACAACTCATTCAT
Usori_03    AATCTTCGAAAAACCCACCCCCTTATAAAAATTATTAACAACTCATTCAT
Usori_04    AATCTTCGAAAAACCCACCCCCTTATAAAAATTATTAACAACTCATTCAT
Usori_05    AACCTTCGAAAAACCCACCCCCTTATAAAAATTATTAACAACTCATTCAT
Uropso_1    AACCTTCGAAAAACCCACCCCCTTATAAAAATTATTAACAACTCATTCAT
Uropso_2    AACCTTCGAAAAACCCACCCCCTTATAAAAATTATTAACAACTCATTCAT
Usori_09    AACCTTCGAAAAACCCACCCCCTTATAAAAATTATTAACAACTCATTCAT
Usori_06    AACCTTCGAAAAACCCACCCCCTTATAAAAATTATTAACAACTCATTCAT
Usps2_02    AACCTTCGAAAAACCCACCCCCTTATAAAAATTATTAACAGCTCATTTAT
Usps2_01    AACCTTCGAAAAACCCACCCCCTTATAAAAATTATTAACAGCTCATTTAT
Usps2_03    AACCTTCGAAAAACCCACCCCCTTATAAAAATTATTAACAGCTCATTTAT
Usps2_04    AACCTTCGAAAAACCCACCCCCTTATAAAAATTATTAACAGCTCATTTAT
Ugrac_06    AACCTTCGAAAAACCCACCCCCTTATAAAAATTATTAACAACTCATTCAT
Ugrac_10    AACCTTCGAAAAACCCACCCCCTTATAAAAATTATTAACAACTCATTCAT
Ugrac_08    AACCTTCGAAAAACCCACCCCCTTATAAAAATTATTAACAACTCATTCAT
Ugrac_09    AACCTTCGAAAAACCCACCCCCTTATAAAAATTATTAACAACTCATTCAT
Ugrac_07    AACCTTCGAAAAACCCACCCCCTTATAAAAATTATTAACAACTCATTCAT
Ugrac_02    AACCTTCGAAAAACCCACCCCCTTATAAAAATTATTAACAACTCATTCAT
Ugrac_03    AACCTTCGAAAAACCCACCCCCTTATAAAAATTATTAACAACTCATTCAT
Ugrac_01    AACCTTCGAAAAACCCACCCCCTTATAAAAATTATTAACAACTCATTCAT
Ugrac_04    AACCTTCGAAAAACCCACCCCCTTATAAAAATTATTAACAACTCATTCAT
Ugrac_05    AACCTTCGAAAAACCCACCCCCTTATAAAAATTATTAACAACTCATTCAT
Talpa       AATATCCGAAAAACACACCCGCTAATAAAAATTGTTAACAGCTCATTTAT
Sorex       NNNNNNNNNNNNNNNNNNNNNNNNNNNNNNNNNNNNNNNNNNNNNNNNNN

Ugrac_D3    CGATCTACCAGCCCCCTCAAACATTTCTTCCTGATGAAATTTCGGTTCTT
Ugrac_D4    CGATCTACCAGCCCCCTCAAACATTTCTTCCTGATGAAATTTCGGTTCTT
Usori_D1    TGACTTACCAGCCCCTTCAAACATCTCTTCTTGATGAAACTTTGGCTCTT
Usori_D2    TGACTTACCAGCCCCTTCAAACATCTCTTCTTGATGAAACTTTGGCTCTT
Usori_D8    TGACTTACCAGCCCCTTCAAACATCTCTTCTTGATGAAACTTTGGCTCTT
Usori_D9    TGACTTACCAGCCCCTTCAAACATCTCTTCTTGATGAAACTTTGGCTCTT
Usori_D7    TGACTTACCAACCCCTTCAAACATCTCTTCTTGATGAAACTTTGGCTCTT
Usori_10    TGACTTACCAGCCCCTTCAAACATCTCTTCTTGATGAAACTTTGGCTCTT
Usori_11    TGACTTACCAGCCCCTTCAAACATCTCTTCTTGATGAAACTTTGGCTCTT
Usori_D5    TGACTTACCAACCCCTTCAAACATCTCTTCTTGATGAAACTTTGGCTCTT
Usori_D4    TGACTTACCAGCCCCTTCAAACATCTCTTCTTGATGAAACTTTGGCTCTT
Usori_12    TGACTTACCAGCCCCTTCAAACATCTCTTCTTGATGAAACTTTGGCTCTT
Usori_13    TGACTTACCAGCCCCTTCAAACATCTCTTCTTGATGAAACTTTGGCTCTT
Usori_D6    TGACTTACCAGCCCCTTCAAACATCTCTTCTTGATGAAACTTTGGCTCTT
Usori_D3    TGACTTACCAGCCCCTTCAAACATCTCTTCTTGATGAAACTTTGGCTCTT
Ugrac_D1    TGACCTACCAGCCCCCTCAAACATTTCTTCTTGATGAAACTTTGGCTCTT
Ugrac_D2    TGACCTACCAGCCCCCTCAAACATTTCTTCTTGATGAAACTTTGGCTCTT
Uande_D1    CGACCTGCCAGCACCCTCAAACATTTCTTCTTGATGAAATTTCGGTTCGT
Uande_D2    CGACCTGCCAGCACCCTCAAACATTTCTTCTTGATGAAATTTCGGTTCGT
Uaequ_D1    TGACCTACCAGCCCCCTCAAACATTTCTTCTTGATGAAACTTTGGCTCTT
Uaequ_D2    TGACCTACCAGCCCCCTCAAACATTTCTTCCTGATGAAACTTTGGCTCTT
Uinve_04    TGATCTACCAGCACCATCAAACATTTCTTCTTGATGAAATTTCGGTTCTT
Uinve_07    TGATCTACCAGCACCATCAAACATTTCTTCTTGATGAAATTTCGGTTCTT
Uinve_03    TGACTTACCAGCACCTTCAAACATCTCTTCTTGATGAAATTTTGGTTCTT
Uinve_06    TGACTTACCAGCACCTTCAAACATCTCTTCTTGATGAAATTTTGGTTCTT
Uinve_05    TGACTTACCAGCACCCTCAAATATCTCTTCTTGATGAAATTTTGGTTCTT
Uinve_01    TGACTTACCAGCACCCTCAAATATCTCTTCTTGATGAAATTTTGGTTCTT
Uinve_02    TGACTTACCAGCACCCTCAAATATCTCTTCTTGATGAAATTTTGGTTCTT
Usps1_01    CGATCTACCAGCCCCCTCAAACATTTCTTCCTGATGAAATTTCGGTTCTT
Usps1_02    CGATCTACCAGCCCCCTCAAACATTTCTTCCTGATGAAATTTCGGTTCTT
Usps1_05    CGATCTACCAGCCCCCTCAAACATTTCTTCCTGATGAAATTTCGGTTCTT
Usps1_04    CGATCTACCAGCCCCCTCAAACATTTCTTCCTGATGAAATTTCGGTTCTT
Uropsp_6    CGATCTACCAGCCCCCTCAAACATTTCTTCCTGATGAAATTTCGGTTCTT
Univa_02    TGACCTACCAGCCCCCTCAAACATTTCTTCTTGATGAAACTTTGGCTCTC
Univa_04    TGACCTACCAGCCCCCTCAAACATTTCTTCTTGATGAAACTTTGGCTCTC
Univa_03    TGACCTACCAGCCCCCTCAAACATTTCTTCTTGATGAAACTTTGGCTCTC
Univa_01    CGACCTACCAGCCCCCTCAAACATTTCTTCTTGATGAAACTTTGGCTCTC
Univa_05    CGACCTACCAGCCCCCTCAAACATTTCTTCTTGATGAAACTTTGGCTCTC
Univa_06    TGACCTACCAGCCCCCTCAAACATTTCTTCTTGATGAAACTTTGGCTCTT
Univa_07    TGACCTACCAGCCCCCTCAAACATTTCTTCTTGATGAAACTTTGGCTCTT
Univa_08    TGACCTACCAGCCCCCTCAAACATTTCTTCTTGATGAAACTTTGGCTCTT
Univa_09    TGACCTACCAGCCCCCTCAAACATTTCTTCTTGATGAAACTTTGGCTCTT
Univa_10    TGACCTACCAGCCCCCTCAAACATTTCTTCTTGATGAAACTTTGGCTCTT
Univa_11    TGACCTACCAGCCCCCTCAAACATTTCTTCTTGATGAAACTTTGGCTCTT
Univa_13    TGACCTACCAGCCCCCTCAAACATTTCTTCTTGATGAAACTTTGGCTCTT
Univa_12    TGACCTACCAGCCCCCTCAAACATTTCTTCTTGATGAAACTTTGGCTCTT
Univa_14    TGACCTACCAGCCCCCTCAAACATTTCTTCTTGATGAAACTTTGGCTCTT
Uatro_01    TGACTTACCAGCCCCATCAAACATCTCTTCTTGATGAAATTTTGGTTCTT
Uatro_06    TGACTTACCAGCCCCATCAAACATCTCTTCTTGATGAAATTTTGGTTCTT
Uatro_07    TGACTTACCAGCCCCATCAAACATCTCTTCTTGATGAAATTTTGGTTCTT
Uatro_03    TGACTTACCAGCCCCATCAAACATCTCTTCTTGATGAAATTTTGGTTCTT
Uatro_02    TGACTTACCAGCCCCATCAAACATCTCTTCTTGATGAAATTTTGGTTCTT
Uatro_04    TGACTTACCAGCCCCATCAAACATCTCTTCTTGATGAAATTTTGGTTCTT
Uatro_05    TGACTTACCAGCCCCATCAAACATCTCTTCTTGATGAAATTTTGGTTCTT
Usori_01    TGACTTACCAGCCCCTTCAAACATCTCTTCTTGATGAAACTTTGGCTCTT
Usori_02    TGACTTACCAGCCCCTTCAAACATCTCTTCTTGATGAAACTTTGGCTCTT
Usori_03    TGACTTACCAGCCCCTTCAAACATCTCTTCTTGATGAAACTTTGGCTCTT
Usori_04    TGACTTACCAGCCCCTTCAAACATCTCTTCTTGATGAAACTTTGGCTCTT
Usori_05    TGACTTACCAGCCCCTTCAAACATTTCTTCTTGATGAAACTTTGGCTCTT
Uropso_1    TGACTTACCAGCCCCTTCAAACATTTCTTCTTGATGAAACTTTGGCTCTT
Uropso_2    TGACTTACCAGCCCCTTCAAACATTTCTTCTTGATGAAACTTTGGCTCTT
Usori_09    TGACTTACCAGCCCCTTCAAACATTTCTTCTTGATGAAACTTTGGCTCTT
Usori_06    TGACTTACCAGCCCCTTCAAACATTTCTTCTTGATGAAACTTTGGCTCTT
Usps2_02    TGACCTACCAGCCCCATCAAACATTTCTTCTTGATGAAATTTCGGTTCTT
Usps2_01    TGACCTACCAGCCCCATCAAACATTTCTTCTTGATGAAATTTCGGTTCTT
Usps2_03    TGACCTACCAGCCCCATCAAACATTTCTTCTTGATGAAATTTCGGTTCTT
Usps2_04    TGACCTACCAGCCCCATCAAACATTTCTTCTTGATGAAATTTCGGTTCTT
Ugrac_06    TGACCTACCAGCCCCATCAAACATTTCTTCTTGATGAAATTTTGGTTCTT
Ugrac_10    TGACCTACCAGCCCCATCAAACATTTCTTCTTGATGAAATTTTGGTTCTT
Ugrac_08    TGACCTACCAGCCCCATCAAACATTTCTTCTTGATGAAATTTTGGTTCTT
Ugrac_09    TGACCTACCAGCCCCATCAAACATTTCTTCTTGATGAAATTTTGGTTCTT
Ugrac_07    TGACCTACCAGCCCCATCAAACATTTCTTCTTGATGAAATTTTGGTTCTT
Ugrac_02    TGACCTACCAGCCCCATCAAACATTTCTTCTTGATGAAATTTTGGTTCTT
Ugrac_03    TGACCTACCAGCCCCATCAAACATTTCTTCTTGATGAAATTTTGGTTCTT
Ugrac_01    TGACCTACCAGCCCCATCAAACATTTCTTCTTGATGAAATTTTGGTTCTT
Ugrac_04    TGACCTACCAGCCCCATCAAACATTTCTTCTTGATGAAATTTTGGTTCTT
Ugrac_05    TGACCTACCAGCCCCATCAAACATTTCTTCTTGATGAAATTTTGGTTCTT
Talpa       CGACCTACCAGCACCATCAAACATTTCATCGTGATGAAACTTCGGCTCAC
Sorex       NNNNNNNNNNNNNNNNNNNNNNNNNNNNNNNNNNNNNNNNNNNNNNNNCC

Ugrac_D3    TATTGGGTGTATGCCTAATCATTCAAATCTTGACAGGACTATTTCTAGCA
Ugrac_D4    TATTGGGTGTATGCCTAATCATTCAAATCTTGACAGGACTATTTCTAGCA
Usori_D1    TATTGGGTGTATGCCTAATCATTCAAATCCTGACAGGATTATTCTTAGCA
Usori_D2    TATTGGGTGTATGCCTAATCATTCAAATCCTGACAGGATTATTCTTAGCA
Usori_D8    TATTGGGTGTATGTCTAATTATTCAAATCCTAACAGGATTATTCTTAGCA
Usori_D9    TATTGGGTGTATGTCTAATTATTCAAATCCTAACAGGATTATTCTTAGCA
Usori_D7    TATTGGGTGTATGTCTAATTATTCAAATCCTAACAGGATTATTCTTAGCA
Usori_10    TATTGGGTGTATGTCTAATTATTCAAATCCTAACAGGATTATTCTTAGCA
Usori_11    TATTGGGTGTATGTCTAATTATTCAAATCCTAACAGGATTATTCTTAGCA
Usori_D5    TATTGGGTGTGTGTCTAATCATTCAAATCCTGACAGGATTATTCTTAGCA
Usori_D4    TATTGGGTGTGTGCCTAATCATTCAAATCCTGACAGGATTATTCTTAGCA
Usori_12    TATTGGGTGTGTGTCTAATCATTCAAATCCTGACAGGGTTATTCTTAGCA
Usori_13    TATTGGGTGTGTGTCTAATCATTCAAATCCTGACAGGGTTATTCTTAGCA
Usori_D6    TATTGGGTGTGTGTCTAATCATTCAAATCCTGACAGGGTTATTCTTAGCA
Usori_D3    TATTGGGTGTGTGCCTAATCATTCAAATCCTGACAGGATTATTCTTAGCA
Ugrac_D1    TATTAGGCGTATGCTTAATTATCCAAATCTTAACAGGCCTATTTTTAGCT
Ugrac_D2    TATTAGGCGTATGCTTAATTATCCAAATCTTAACAGGCCTATTTTTAGCT
Uande_D1    TATTAGGCGTATGCTTAATTATTCAAATCTTAACAGGACTATTTCTAGCC
Uande_D2    TATTAGGCGTATGCTTAATTATTCAAATCTTAACAGGACTATTTCTAGCT
Uaequ_D1    TATTAGGCGTATGTTTAATCATTCAAATCTTAACAGGATTATTCTTAGCA
Uaequ_D2    TATTAGGTGTATGTTTAATCATTCAAATCTTAACAGGACTATTCTTAGCA
Uinve_04    TATTGGGTATCTGCCTAATCATTCAAATCTTAACAGGACTATTTTTAGCA
Uinve_07    TATTGGGTATCTGCCTAATCATTCAAATCTTAACAGGACTATTTTTAGCA
Uinve_03    TATTGGGTGTCTGCCTAATCATTCAAATCTTAACAGGACTATTTTTAGCA
Uinve_06    TATTGGGTGTCTGCCTAATCATTCAAATCTTAACAGGACTATTTTTAGCA
Uinve_05    TATTGGGTATCTGCCTAATCATTCAAATCTTAACAGGACTGTTTTTAGCA
Uinve_01    TATTGGGTATCTGCCTAATCATTCAAATCTTAACAGGACTGTTTTTAGCA
Uinve_02    TATTGGGTATCTGCCTAATCATTCAAATCTTAACAGGACTGTTTTTAGCA
Usps1_01    TATTGGGTGTATGCCTAATCATTCAAATCTTGACAGGACTATTTCTAGCA
Usps1_02    TATTGGGTGTATGCCTAATCATTCAAATCTTGACAGGACTATTTCTAGCA
Usps1_05    TATTGGGTGTATGCCTAATCATTCAAATCTTGACAGGACTATTTCTAGCA
Usps1_04    TATTGGGTGTATGCCTAATCATTCAAATCTTGACAGGACTATTTCTAGCA
Uropsp_6    TATTGGGTGTATGCCTAATCATTCAAATCTTGACAGGACTATTTCTAGCA
Univa_02    TATTAGGTGTATGCTTAATTATCCAAATCTTAACAGGCCTATTTTTAGCT
Univa_04    TATTAGGTGTATGCTTAATTATCCAAATCTTAACAGGCCTATTTTTAGCT
Univa_03    TATTAGGTGTATGCTTAATTATCCAAATCTTAACAGGCCTATTTTTAGCT
Univa_01    TATTAGGTGTATGCTTAATTATCCAAATCTTAACAGGCCTATTTTTAGCT
Univa_05    TATTAGGTGTATGCTTAATTATCCAAATCTTAACAGGCCTATTTTTAGCT
Univa_06    TATTAGGCGTATGCTTAATTATCCAAATCTTAACAGGCCTATTTTTAGCT
Univa_07    TATTAGGCGTATGCTTAATTATCCAAATCTTAACAGGCCTATTTTTAGCT
Univa_08    TATTAGGCGTATGCTTAATTATCCAAATCTTAACAGGCCTATTTTTAGCT
Univa_09    TATTAGGCGTATGCTTAATTATCCAAATCTTAACAGGCCTATTTTTAGCT
Univa_10    TATTAGGCGTATGCTTAATTATCCAAATCTTAACAGGCCTATTTTTAGCT
Univa_11    TATTAGGCGTATGCTTAATTATCCAAATCTTAACAGGCCTATTTTTAGCT
Univa_13    TATTAGGCGTATGCTTAATTATCCAAATCTTAACAGGCCTATTTTTAGCT
Univa_12    TATTAGGCGTATGCTTAATTATCCAAATCTTAACAGGCCTATTTTTAGCT
Univa_14    TATTAGGCGTATGCTTAATTATCCAAATCTTAACAGGCCTATTTTTAGCT
Uatro_01    TATTGGGTGTATGTCTAATCATTCAAATCCTGACAGGACTATTTCTAGCA
Uatro_06    TATTGGGTGTATGTCTAATCATTCAAATCCTGACAGGACTATTTCTAGCA
Uatro_07    TATTGGGTGTATGTCTAATCATTCAAATCCTGACAGGACTATTTCTAGCA
Uatro_03    TATTGGGTGTATGTCTAATCATTCAAATCCTGACAGGACTATTTCTAGCA
Uatro_02    TATTGGGTGTATGTCTAATCATTCAAATCCTGACAGGACTATTTCTAGCA
Uatro_04    TATTGGGTGTATGTCTAATCATTCAAATCCTGACAGGACTATTTCTAGCA
Uatro_05    TATTGGGTGTATGTCTAATCATTCAAATCCTGACAGGACTATTTCTAGCA
Usori_01    TATTGGGTGTATGCCTAATCATTCAGATCCTGACAGGATTATTCTTAGCA
Usori_02    TATTGGGTGTATGCCTAATCATTCAGATCCTGACAGGATTATTCTTAGCA
Usori_03    TATTGGGTGTATGCCTAATCATTCAGATCCTGACAGGATTATTCTTAGCA
Usori_04    TATTGGGTGTATGCCTAATCATTCAGATCCTGACAGGATTATTCTTAGCA
Usori_05    TATTGGGTGTGTGCCTAATCATTCAAATCCTGACAGGACTATTCTTAGCA
Uropso_1    TATTGGGTGTGTGCCTAATCATTCAAATCCTGACAGGACTATTCTTAGCA
Uropso_2    TATTGGGTGTGTGCCTAATCATTCAAATCCTGACAGGACTATTCTTAGCA
Usori_09    TATTGGGTGTGTGCCTAATCATTCAAATCCTGACAGGACTATTCTTAGCA
Usori_06    TATTGGGTGTGTGCCTAATCATTCAAATCCTGACAGGACTATTCTTAGCA
Usps2_02    TATTGGGTGTGTGTTTAATCATTCAAATCCTGACAGGACTATTTTTAGCA
Usps2_01    TATTGGGTGTGTGTTTAATCATTCAAATCCTGACAGGACTATTTTTAGCA
Usps2_03    TATTGGGTGTGTGTTTAATCATTCAAATCCTGACAGGACTATTTTTAGCA
Usps2_04    TATTGGGTGTGTGTTTAATCATTCAAATCCTGACAGGACTATTTTTAGCA
Ugrac_06    TATTGGGTGTGTGTCTAATCATTCAAATCCTGACAGGATTATTTTTAGCA
Ugrac_10    TATTGGGTGTGTGTCTAATCATTCAAATCCTGACAGGATTATTTTTAGCA
Ugrac_08    TATTGGGTGTGTGTCTAATCATTCAAATCCTGACAGGATTATTTTTAGCA
Ugrac_09    TATTGGGTGTGTGTCTAATCATTCAAATCCTGACAGGATTATTTTTAGCA
Ugrac_07    TATTGGGTGTGTGTCTAATCATTCAAATCCTGACAGGATTATTTTTAGCA
Ugrac_02    TATTGGGTGTGTGTCTAATCATTCAAATCCTGACAGGACTATTTTTAGCA
Ugrac_03    TATTGGGTGTGTGTCTAATCATTCAAATCCTGACAGGACTATTTTTAGCA
Ugrac_01    TATTGGGTGTGTGTCTAATCATTCAAATCCTGACAGGACTATTTTTAGCA
Ugrac_04    TATTGGGTGTGTGTCTAATCATTCAAATCCTGACAGGACTATTTTTAGCA
Ugrac_05    TATTGGGTGTGTGTCTAATCATTCAAATCCTGACAGGACTATTTTTAGCA
Talpa       TATTAGGAGTCTGCCTAATCCTACAAATCCTCACAGGACTATTCCTAGCC
Sorex       TCCTAGGTGTCTGCCTAATTATTCAAATTCTTACAGGACTCTTTCTAGCA

Ugrac_D3    ATACACTATACATCTGATACTTTAACAGCATTCTCTTCCGTCACGCACAT
Ugrac_D4    ATACACTATACATCTGATACTTTAACAGCATTCTCTTCCGTCACGCACAT
Usori_D1    ATACACTATACATCCGATACTTTAACAGCATTCTCATCCGTAACTCATAT
Usori_D2    ATACACTATACATCCGATACTTTAACAGCATTCTCATCCGTAACTCATAT
Usori_D8    ATACACTACACATCCGATACTTTAACAGCATTCTCATCCGTAACTCATAT
Usori_D9    ATACACTACACATCCGATACTTTAACAGCATTCTCATCCGTAACTCATAT
Usori_D7    ATACACTACACATCCGATACTTTAACAGCATTCTCATCCGTAACTCATAT
Usori_10    ATACACTACACATCCGATACTTTAACAGCATTCTCATCCGTAACTCATAT
Usori_11    ATACACTACACATCCGATACTTTAACAGCATTCTCATCCGTAACTCATAT
Usori_D5    ATACACTATACATCCGATACTTTAACAGCATTCTCATCCGTAACTCATAT
Usori_D4    ATACACTATACACCCGATACTTTAACAGCATTCTCATCCGTAACTCATAT
Usori_12    ATACACTATACATCCGATACTTTAACAGCATTCTCATCCGTAACTCATAT
Usori_13    ATACACTATACATCCGATACTTTAACAGCATTCTCATCCGTAACTCATAT
Usori_D6    ATACACTATACATCCGATACTTTAACAGCATTCTCATCCGTAACTCATAT
Usori_D3    ATACACTATACATCCGATACTTTAACAGCATTCTCATCTGTAACTCATAT
Ugrac_D1    ATACACTACACAGCCGATACTTTAACAGCATTCTCTTCCGTAACCCATAT
Ugrac_D2    ATACACTACACATCCGATACTTTAACAGCATTCTCTTCCGTAACCCATAT
Uande_D1    ATACACTATACATCCGACACTCTAACAGCATTTTCTTCCGTAACCCATAT
Uande_D2    ATACACTATACATCCGACACTCTAACAGCATTTTCTTCCGTAACCCATAT
Uaequ_D1    ATGCACTATACATCCGACACCCTAACAGCATTCTCTTCTGTAACCCACAT
Uaequ_D2    ATGCACTATACATCCGACACCCTAACAGCATTCTCCTCTGTAACCCACAT
Uinve_04    ATACACTACACATCTGATACATTAACCGCATTCTCCTCCGTAACTCACAT
Uinve_07    ATACACTACACATCTGATACATTAACCGCATTCTCCTCCGTAACTCACAT
Uinve_03    ATACACTATACATCTGATACATTAACCGCATTCTCTTCCGTAACTCACAT
Uinve_06    ATACACTATACATCCGATACATTAACCGCATTCTCTTCCGTAACTCACAT
Uinve_05    ATACACTATACACCCGATACATTAACCGCATTCTCTTCCGTAACTCACAT
Uinve_01    ATACACTATACATCCGATACATTAACCGCATTCTCTTCCGTAACTCACAT
Uinve_02    ATACACTATACATCCGATACATTAACCGCATTCTCTTCCGTAACTCACAT
Usps1_01    ATACACTATACATCTGATACTTTAACAGCATTCTCTTCCGTCACGCACAT
Usps1_02    ATACACTATACATCTGATACTTTAACAGCATTCTCTTCCGTCACGCACAT
Usps1_05    ATACACTATACATCTGATACTTTAACAGCATTCTCTTCCGTCACGCACAT
Usps1_04    ATACACTATACATCTGATACTTTAACAGCATTCTCTTCCGTCACGCACAT
Uropsp_6    ATACACTATACATCTGATACTTTAACAGCATTCTCTTCCGTCACGCACAT
Univa_02    ATACACTACACATCCGATACTTTAACAGCATTCTCTTCCGTAACCCATAT
Univa_04    ATACACTACACATCCGATACTTTAACAGCATTCTCTTCCGTAACCCATAT
Univa_03    ATACACTACACATCCGATACTTTAACAGCATTCTCTTCCGTAACCCATAT
Univa_01    ATACACTACACATCCGATACTTTAACAGCATTCTCTTCCGTAACCCATAT
Univa_05    ATACACTACACATCCGATACTTTAACAGCATTCTCTTCCGTAACCCATAT
Univa_06    ATACACTACACATCCGATACTTTAACAGCATTCTCTTCCGTAACCCATAT
Univa_07    ATACACTACACATCCGATACTTTAACAGCATTCTCTTCCGTAACCCATAT
Univa_08    ATACACTACACATCCGATACTTTAACAGCATTCTCTTCCGTAACCCATAT
Univa_09    ATACACTACACATCCGATACTTTAACAGCATTCTCTTCCGTAACCCATAT
Univa_10    ATACACTACACATCCGATACTTTAACAGCATTCTCTTCCGTAACCCATAT
Univa_11    ATACACTACACATCCGATACTTTAACAGCATTCTCTTCCGTAACCCATAT
Univa_13    ATACACTACACATCCGATACTTTAACAGCATTCTCTTCCGTAACCCATAT
Univa_12    ATACACTACACATCCGATACTTTAACAGCATTCTCTTCCGTAACCCATAT
Univa_14    ATACACTACACATCCGATACTTTAACAGCATTCTCTTCCGTAACCCATAT
Uatro_01    ATACACTATACATCCGATACTTTAACAGCATTCTCCTCTGTAACCCACAT
Uatro_06    ATACACTATACATCCGATACTTTAACAGCATTCTCCTCTGTAACCCACAT
Uatro_07    ATACACTATACATCCGATACTTTAACAGCATTCTCCTCTGTAACCCACAT
Uatro_03    ATACACTATACATCCGATACTTTAACAGCATTCTCCTCTGTAACCCACAT
Uatro_02    ATACACTATACATCCGATACTTTAACAGCATTCTCCTCTGTAACCCACAT
Uatro_04    ATACACTATACATCCGATACTTTAACAGCATTCTCCTCTGTAACCCACAT
Uatro_05    ATACACTATACATCCGATACTTTAACAGCATTCTCCTCTGTAACCCACAT
Usori_01    ATACACTATACATCCGATACTTTAACAGCATTCTCATCCGTAACTCATAT
Usori_02    ATACACTATACATCCGATACTTTAACAGCATTCTCATCCGTAACTCATAT
Usori_03    ATACACTATACATCCGATACTTTAACAGCATTCTCATCCGTAACTCATAT
Usori_04    ATACACTATACATCCGATACTTTAACAGCATTCTCATCCGTAACTCATAT
Usori_05    ATACACTACACATCCGATACTTTAACAGCATTCTCCTCCGTAACCCATAT
Uropso_1    ATACACTACACATCCGATACTTTAACAGCATTCTCCTCCGTAACCCACAT
Uropso_2    ATACACTACACATCCGATACTTTAACAGCATTCTCCTCCGTAACCCATAT
Usori_09    ATACACTACACATCCGATACTTTAACAGCATTCTCCTCCGTAACCCATAT
Usori_06    ATACACTACACATCCGATACTTTAACAGCATTCTCCTCCGTAACCCACAT
Usps2_02    ATACACTATACATCCGATACTTTAACAGCATTCTCCTCCGTAACACACAT
Usps2_01    ATACACTATACATCCGATACTTTAACAGCATTCTCCTCCGTAACACACAT
Usps2_03    ATACACTATACATCCGATACTTTAACAGCATTCTCCTCCGTAACACACAT
Usps2_04    ATACACTATACATCCGATACTTTAACAGCATTCTCCTCCGTAACACACAT
Ugrac_06    ATACACTATACATCCGATACTTTAACCGCATTCTCCTCCGTAACCCATAT
Ugrac_10    ATACACTATACATCCGATACTTTAACCGCATTCTCCTCCGTAACCCATAT
Ugrac_08    ATACACTATACATCCGATACTTTAACCGCATTCTCCTCCGTAACCCATAT
Ugrac_09    ATACACTATACATCCGATACTTTAACCGCATTCTCCTCCGTAACCCATAT
Ugrac_07    ATACACTATACATCCGATACTTTAACCGCATTCTCCTCCGTAACCCATAT
Ugrac_02    ATACACTATACATCCGATACTTTAACCGCATTCTCCTCCGTAACCCATAT
Ugrac_03    ATACACTATACATCCGATACTTTAACCGCATTCTCCTCCGTAACCCATAT
Ugrac_01    ATACACTATACATCCGATACTTTAACCGCATTCTCCTCCGTAACCCATAT
Ugrac_04    ATACACTATACATCCGATACTTTAACCGCATTCTCCTCCGTAACCCATAT
Ugrac_05    ATACACTATACATCCGATACTTTAACCGCATTCTCCTCCGTAACCCATAT
Talpa       ATACACTACACATCAGACACAATAACAGCCTTCTCATCAGTAACACACAT
Sorex       ATACATTACACATCAGACACAATAACTGCTTTCTCATCAGTCACACACAT

Ugrac_D3    CTGTCGAGATGTAAATTACGGTTGATTGATCCGCTACCTCCATGCAAATG
Ugrac_D4    CTGTCGAGATGTAAATTACGGTTGATTGATCCGCTACCTCCATGCAAATG
Usori_D1    CTGCCGAGATGTCAACTACGGCTGACTAATCCGCTATCTTCATGCAAACG
Usori_D2    CTGCCGAGATGTCAACTACGGCTGACTAATCCGCTATCTTCATGCAAACG
Usori_D8    CTGCCGAGACGTAAACTACGGCTGACTAATTCGCTATCTTCATGCAAACG
Usori_D9    CTGCCGAGACGTAAACTACGGCTGACTAATTCGCTATCTTCATGCAAACG
Usori_D7    CTGCCGAGACGTAAACTACGGCTGACTAATTCGCTATCTTCATGCAAACG
Usori_10    CTGCCGAGACGTAAACTACGGCTGACTAATTCGCTATCTTCATGCAAACG
Usori_11    CTGCCGAGACGTAAACTACGGCTGACTAATTCGCTATCTTCATGCAAACG
Usori_D5    CTGCCGAGATGTCAACTACGGCTGACTAATCCGCTATCTTCATGCAAACG
Usori_D4    CTGCCGAGATGTCAACTACGGCTGACTAATCCGCTATCTTCATGCAAACG
Usori_12    TTGCCGAGATGTCAACTACGGCTGACTAATCCGTTATCTTCATGCAAACG
Usori_13    TTGCCGAGATGTCAACTACGGCTGACTAATCCGCTATCTTCATGCAAACG
Usori_D6    CTGCCGAGATGTCAACTACGGCTGACTAATCCGCTATCTTCATGCAAACG
Usori_D3    CTGCCGAGATGTCAACTACGGCTGACTAATCCGCTATCTTCATGCAAACG
Ugrac_D1    TTGCCGAGATGTAAATTATGGCTGACTAATCCGCTACCTCCATGCAAATG
Ugrac_D2    TTGCCGAGATGTAAATTATGGCTGACTAATCCGCTACCTCCATGCAAATG
Uande_D1    CTGTCGAGATGTAAATTACGGTTGATTAATCCGCTACCTTCATGCAAATG
Uande_D2    CTGTCGAGATGTAAATTACGGCTGATTAATCCGCTACCTTCATGCAAATG
Uaequ_D1    CTGCCGCGATGTGAATTACGGTTGATTAATCCGCTACCTTCATGCAAACG
Uaequ_D2    CTGCCGCGATGTAAATTACGGTTGATTAATCCGCTACCTTCATGCAAACG
Uinve_04    TTGCCGTGACGTTAATTATGGCTGACTTATTCGTTACCTCCATGCAAACG
Uinve_07    TTGCCGTGACGTTAATTATGGCTGACTTATTCGTTACCTCCATGCAAACG
Uinve_03    TTGCCGTGATGTTAACTATGGTTGACTTATTCGCTATCTTCATGCAAACG
Uinve_06    TTGCCGTGATGTTAACTATGGTTGACTTATTCGCTATCTTCATGCAAACG
Uinve_05    TTGCCGTGATGTTAACTATGGTTGACTTATTCGCTATCTTCATGCAAACG
Uinve_01    TTGCCGTGATGTTAACTATGGTTGACTTATTCGCTATCTTCATGCAAACG
Uinve_02    TTGCCGTGATGTTAACTATGGTTGACTTATTCGCTATCTTCATGCAAACG
Usps1_01    CTGTCGAGATGTAAATTACGGTTGATTGATCCGCTACCTCCATGCAAATG
Usps1_02    CTGTCGAGATGTAAATTACGGTTGATTGATCCGCTACCTCCATGCAAATG
Usps1_05    CTGTCGAGATGTAAATTACGGTTGATTGATCCGCTACCTCCATGCAAATG
Usps1_04    CTGTCGAGATGTAAATTACGGTTGATTGATCCGCTACCTCCATGCAAATG
Uropsp_6    CTGTCGAGATGTAAATTACGGTTGATTGATCCGCTACCTCCATGCAAATG
Univa_02    TTGCCGAGATGTAAATTACGGTTGACTAATCCGCTACCTCCATGCAAACG
Univa_04    TTGCCGAGATGTAAATTACGGTTGACTAATCCGCTACCTCCATGCAAACG
Univa_03    TTGCCGAGATGTAAATTACGGTTGACTAATCCGCTACCTCCATGCAAACG
Univa_01    TTGCCGAGATGTAAATTACGGTTGACTAATCCGCTACCTCCATGCAAACG
Univa_05    TTGCCGAGATGTAAATTACGGTTGACTAATCCGCTACCTCCATGCAAACG
Univa_06    TTGCCGAGATGTAAATTATGGCTGACTAATCCGCTACCTCCATGCAAATG
Univa_07    TTGCCGAGATGTAAATTATGGCTGACTAATCCGCTACCTCCATGCAAATG
Univa_08    TTGCCGAGATGTAAATTATGGCTGACTAATCCGCTACCTCCATGCAAATG
Univa_09    TTGCCGAGATGTAAATTATGGCTGACTAATCCGCTACCTCCATGCAAATG
Univa_10    TTGCCGAGATGTAAATTATGGTTGACTAATCCGCTACCTCCATGCAAATG
Univa_11    TTGCCGAGATGTAAATTATGGTTGACTAATCCGCTACCTCCATGCAAATG
Univa_13    TTGCCGAGATGTAAATTATGGTTGACTAATCCGCTACCTCCATGCAAATG
Univa_12    TTGCCGAGATGTAAATTATGGTTGACTAATCCGCTACCTCCATGCAAATG
Univa_14    TTGCCGAGATGTAAATTATGGTTGACTAATCCGCTACCTCCATGCAAATG
Uatro_01    TTGTCGAGATGTTAACTACGGCTGACTAATCCGCTATCTTCATGCAAACG
Uatro_06    TTGTCGAGATGTTAACTACGGCTGACTAATCCGCTATCTTCATGCAAACG
Uatro_07    TTGTCGAGATGTTAACTACGGCTGACTAATCCGCTATCTTCATGCAAACG
Uatro_03    TTGTCGAGATGTTAACTACGGCTGACTAATCCGCTATCTTCATGCAAACG
Uatro_02    TTGTCGAGATGTTAACTACGGCTGACTAATCCGCTATCTTCATGCAAACG
Uatro_04    TTGTCGAGATGTTAACTACGGCTGACTAATCCGCTATCTTCATGCAAACG
Uatro_05    TTGTCGAGATGTTAACTACGGCTGACTAATCCGCTATCTTCATGCAAACG
Usori_01    CTGCCGAGATGTCAACTACGGCTGACTAATCCGCTATCTTCATGCAAACG
Usori_02    CTGCCGAGATGTCAACTACGGCTGACTAATCCGCTATCTTCATGCAAACG
Usori_03    CTGCCGAGATGTCAACTACGGCTGACTAATCCGCTATCTTCATGCAAACG
Usori_04    CTGCCGAGATGTCAACTACGGCTGACTAATCCGCTATCTTCATGCAAACG
Usori_05    CTGCCGAGATGTTAACTACGGCTGACTAATCCGCTATCTTCATGCAAACG
Uropso_1    CTGCCGAGATGTTAACTACGGCTGACTAATCCGCTATCTTCATGCAAACG
Uropso_2    CTGCCGAGATGTTAACTACGGCTGACTAATCCGCTATCTTCATGCAAACG
Usori_09    CTGCCGAGATGTTAACTACGGCTGACTAATCCGCTATCTTCATGCAAACG
Usori_06    CTGCCGAGATGTTAACTACGGCTGACTAATCCGCTATCTTCATGCAAACG
Usps2_02    TTGTCGAGATGTTAACTACGGCTGACTAATCCGCTATCTTCATGCAAATG
Usps2_01    TTGTCGAGATGTTAACTACGGCTGACTAATCCGCTATCTTCATGCAAATG
Usps2_03    TTGTCGAGATGTTAACTACGGCTGACTAATCCGCTATCTTCATGCAAATG
Usps2_04    TTGTCGAGATGTTAACTACGGCTGACTAATCCGCTATCTTCATGCAAATG
Ugrac_06    CTGTCGAGACGTTAACTACGGCTGACTAATCCGCTATCTTCATGCAAACG
Ugrac_10    CTGTCGAGACGTTAACTACGGCTGACTAATCCGCTATCTTCATGCAAACG
Ugrac_08    CTGTCGAGACGTTAACTACGGCTGACTAATCCGCTATCTTCATGCAAACG
Ugrac_09    CTGTCGAGACGTTAACTACGGCTGACTAATCCGCTATCTTCATGCAAACG
Ugrac_07    CTGTCGAGACGTTAACTACGGCTGACTAATCCGCTATCTTCATGCAAACG
Ugrac_02    CTGTCGAGACGTTAACTACGGCTGACTAATCCGCTATCTTCATGCAAACG
Ugrac_03    CTGTCGAGACGTTAACTACGGCTGACTAATCCGCTATCTTCATGCAAACG
Ugrac_01    CTGTCGAGACGTTAACTACGGCTGACTAATCCGCTATCTTCATGCAAACG
Ugrac_04    CTGTCGAGACGTTAACTACGGCTGACTAATCCGCTATCTTCATGCAAACG
Ugrac_05    CTGTCGAGACGTTAACTACGGCTGACTAATCCGCTATCTTCATGCAAACG
Talpa       CTGCCGAGACGTAAATTACGGCTGACTTATCCGATATTTACACGCAAACG
Sorex       CTGCCGAGATGTAAACTACGGATGACTAATCCGATACCTTCATGCAAACG

Ugrac_D3    GAGCATCTATATTTTTTATCTGCTTATTTCTACACGTCGGACGAGGATTA
Ugrac_D4    GAGCATCTATATTTTTTATCTGCTTATTTCTACACGTCGGACGAGGATTA
Usori_D1    GAGCATCAATATTTTTTATTTGCCTATTCCTACATGTTGGACGAGGTTTA
Usori_D2    GAGCATCAATATTTTTTATTTGCCTATTCCTACATGTTGGACGAGGTTTA
Usori_D8    GAGCATCAATATTTTTTATTTGCCTATTCCTACATGTTGGACGAGGTTTA
Usori_D9    GAGCATCAATATTTTTTATTTGCCTATTCCTACATGTTGGACGAGGTTTA
Usori_D7    GAGCATCAATATTTTTTATTTGCCTATTCCTACATGTTGGACGAGGTTTA
Usori_10    GAGCATCAATATTTTTTATTTGCCTATTCCTACATGTTGGACGAGGTTTA
Usori_11    GAGCATCAATATTTTTTATTTGCCTATTCCTACATGTTGGACGAGGTTTA
Usori_D5    GAGCATCAATATTTTTTATTTGCCTATTCCTACATGTTGGACGAGGTTTA
Usori_D4    GAGCATCAATATTTTTTATTTGCCTATTCCTACATGTTGGACGAGGTTTA
Usori_12    GAGCATCAATATTTTTTATTTGCCTATTCCTACATGTTGGACGAGGTTTA
Usori_13    GAGCATCAATATTTTTTATTTGCCTATTCCTACATGTTGGACGAGGTTTA
Usori_D6    GAGCATCAATATTTTTTATTTGCCTATTCCTACATGTTGGACGAGGCTTA
Usori_D3    GAGCATCAATATTTTTTATTTGCCTATTCCTACATGTTGGACGAGGTTTA
Ugrac_D1    GTGCATCAATATTTTTTATCTGCTTATTCCTACATGTAGGACGAGGCTTA
Ugrac_D2    GTGCATCAATATTTTTTATCTGCTTATTCCTACATGTAGGACGAGGCTTA
Uande_D1    GTGCATCAATATTTTTTATCTGCCTATTCCTACATGTAGGACGAGGCTTA
Uande_D2    GTGCATCAATATTTTTTATCTGCCTATTCCTACATGTAGGACGAGGCTTA
Uaequ_D1    GCGCATCAATATTTTTTATCTGCCTGTTCCTACATGTAGGACGGGGGCTA
Uaequ_D2    GCGCATCAATATTTTTTATCTGCCTATTCCTACATGTGGGACGAGGGCTA
Uinve_04    GAGCTTCAATATTCTTTATTTGCTTATTTCTACATGTAGGACGGGGTTTA
Uinve_07    GAGCTTCAATATTCTTTATTTGCTTATTTCTACATGTAGGACGGGGTTTA
Uinve_03    GAGCTTCAATATTCTTTATTTGCTTGTTTCTACATGTAGGACGTGGACTA
Uinve_06    GAGCTTCAATATTCTTTATTTGCTTGTTCCTACATGTAGGACGTGGACTA
Uinve_05    GAGCTTCAATATTTTTTATTTGCTTGTTTCTACATGTAGGACGTGGGTTA
Uinve_01    GAGCTTCAATATTTTTTATTTGCTTGTTTCTACATGTAGGACGTGGATTA
Uinve_02    GAGCTTCAATATTTTTTATTTGCTTGTTTCTACATGTAGGACGTGGATTA
Usps1_01    GAGCATCTATATTTTTTATCTGCTTATTTCTACACGTCGGACGAGGATTA
Usps1_02    GAGCATCTATATTTTTTATCTGCTTATTTCTACACGTCGGACGAGGATTA
Usps1_05    GAGCATCTATATTTTTTATCTGCTTATTTCTACACGTCGGACGAGGATTA
Usps1_04    GAGCATCTATATTTTTTATCTGCTTATTTCTACACGTCGGACGAGGATTA
Uropsp_6    GAGCATCTATATTTTTTATCTGCTTATTTCTACACGTCGGACGAGGATTA
Univa_02    GTGCATCAATATTTTTTATCTGCTTATTTCTACATGTAGGACGAGGCTTA
Univa_04    GTGCATCAATATTTTTTATCTGCTTATTTCTACATGTAGGACGAGGCTTA
Univa_03    GTGCATCAATATTTTTTATCTGCTTATTTCTACATGTAGGACGAGGCTTA
Univa_01    GTGCATCAATATTTTTTATCTGCTTATTTCTACATGTAGGACGAGGCTTA
Univa_05    GTGCATCAATATTTTTTATCTGCTTATTTCTACATGTAGGACGAGGCTTA
Univa_06    GTGCATCAATATTTTTTATCTGCTTATTCCTACATGTAGGACGAGGCTTA
Univa_07    GTGCATCAATATTTTTTATCTGCTTATTCCTACATGTAGGACGAGGCTTA
Univa_08    GTGCATCAATATTTTTTATCTGCTTATTCCTACATGTAGGACGAGGCTTA
Univa_09    GTGCATCAATATTTTTTATCTGCTTATTCCTACATGTAGGACGAGGCTTA
Univa_10    GTGCATCAATATTTTTTATCTGCTTATTCCTACATGTAGGACGAGGCTTA
Univa_11    GCGCATCAATATTTTTTATCTGCTTGTTCCTACATGTAGGACGAGGCTTA
Univa_13    GCGCATCAATATTTTTTATCTGCTTGTTCCTACATGTAGGACGAGGCTTA
Univa_12    GCGCATCAATATTTTTTATCTGCTTGTTCCTACATGTAGGACGAGGCTTA
Univa_14    GCGCATCAATATTTTTTATCTGCTTGTTCCTACATGTAGGACGAGGCTTA
Uatro_01    GAGCATCAATATTTTTTATTTGCCTATTTCTACATGTCGGACGAGGATTA
Uatro_06    GAGCATCAATATTTTTTATTTGCCTATTTCTACATGTCGGACGAGGATTA
Uatro_07    GAGCATCAATATTTTTTATTTGCCTATTTCTACATGTCGGACGAGGATTA
Uatro_03    GAGCATCAATATTTTTTATTTGCCTATTTCTACATGTCGGACGAGGATTA
Uatro_02    GAGCATCAATATTTTTTATTTGCCTATTTCTACATGTCGGACGAGGATTA
Uatro_04    GAGCATCAATATTTTTTATTTGCCTATTTCTACATGTCGGACGAGGATTA
Uatro_05    GAGCATCAATATTTTTTATTTGCCTATTTCTACATGTCGGACGAGGATTA
Usori_01    GAGCATCAATATTTTTTATTTGCCTATTCCTACATGTTGGACGAGGTTTA
Usori_02    GAGCATCAATATTTTTTATTTGCCTATTCCTACATGTTGGACGAGGTTTA
Usori_03    GAGCATCAATATTTTTTATTTGCCTATTCCTACATGTTGGACGAGGTTTA
Usori_04    GAGCATCAATATTTTTTATTTGCCTATTCCTACATGTTGGACGAGGTTTA
Usori_05    GAGCCTCAATATTTTTTATTTGCCTATTCCTACATGTTGGACGAGGGTTA
Uropso_1    GAGCCTCAATATTTTTTATTTGCCTATTCCTACATGTTGGACGAGGGTTA
Uropso_2    GAGCCTCAATATTTTTTATTTGCCTATTCCTACATGTTGGACGAGGGTTA
Usori_09    GAGCCTCAATATTTTTTATTTGCCTATTCCTACATGTTGGACGAGGGTTA
Usori_06    GAGCCTCAATATTTTTTATTTGCCTATTCCTACATGTTGGACGAGGGTTA
Usps2_02    GGGCATCAATATTTTTTATCTGTCTATTCCTACATGTTGGACGAGGATTA
Usps2_01    GGGCATCAATATTTTTTATCTGCCTATTCCTACATGTTGGACGAGGGTTA
Usps2_03    GGGCATCAATATTTTTTATCTGCCTATTCCTACATGTTGGACGAGGGTTA
Usps2_04    GGGCATCAATATTTTTTATCTGCCTATTCCTACATGTTGGACGAGGGTTA
Ugrac_06    GAGCATCCATATTCTTTATTTGTTTATTCCTACATGTTGGGCGAGGCTTA
Ugrac_10    GAGCATCCATATTCTTTATTTGTTTATTCCTACATGTTGGGCGAGGCTTA
Ugrac_08    GAGCATCCATATTCTTTATTTGTTTATTCCTACATGTTGGGCGAGGCTTA
Ugrac_09    GAGCATCCATATTCTTTATTTGTTTATTCCTACATGTTGGGCGAGGCTTA
Ugrac_07    GAGCATCCATATTCTTTATTTGTTTATTCCTACATGTTGGGCGAGGCTTA
Ugrac_02    GGGCATCCATATTTTTTATTTGTTTATTCCTACATGTTGGGCGAGGCTTA
Ugrac_03    GGGCATCCATATTTTTTATTTGTTTATTCCTACATGTTGGGCGAGGCTTA
Ugrac_01    GGGCATCCATATTTTTTATTTGTTTATTCCTACATGTTGGGCGAGGCTTA
Ugrac_04    GGGCATCCATATTTTTTATTTGTTTATTCCTACATGTTGGGCGAGGCTTA
Ugrac_05    GGGCATCCATATTTTTTATTTGTTTATTCCTACATGTTGGGCGAGGCTTA
Talpa       GAGCATCTATATTTTTCATCTGCCTATTTATACACGTAGGACGGGGTCTA
Sorex       GAGCATCAATATTCTTCATTTGCCTATTCCTCCACGTCGGACGAGGTCTT

Ugrac_D3    TATTATGGCTCTTATATATTTATAGAAACTTGAAACATCGGAGTAGTATT
Ugrac_D4    TATTATGGCTCTTATATATTTATAGAAACTTGAAACATCGGAGTAGTATT
Usori_D1    TATTATGGCTCTTACATGTTTATAGAAACTTGAAACATTGGAGTACTCCT
Usori_D2    TATTATGGCTCTTACATGTTTATAGAAACTTGAAACATTGGAGTACTCCT
Usori_D8    TATTATGGCTCTTACATGTTCATAGAAACTTGAAACATCGGAGTACTCCT
Usori_D9    TATTATGGCTCTTACATGTTCATAGAAACTTGAAACATTGGAGTACTCCT
Usori_D7    TATTATGGCTCTTACATGTTCATAGAAACTTGAAACATCGGAGTACTCCT
Usori_10    TATTATGGCTCTTACATGTTCATAGAAACTTGAAACATCGGAGTACTCCT
Usori_11    TATTATGGCTCTTACATGTTCATAGAAACTTGAAACATCGGAGTACTCCT
Usori_D5    TATTATGGTTCTTACATGTTTATAGAAACTTGAAACATTGGAGTACTCCT
Usori_D4    TATTATGGCTCTTACATGTTTATAGAAACTTGAAACATTGGAGTACTCCT
Usori_12    TATTATGGCTCTTACATGTTTATAGAAACTTGAAACATTGGAGTACTCCT
Usori_13    TATTATGGCTCTTACATGTTTATAGAAACCTGAAACATTGGAGTACTCCT
Usori_D6    TATTATGGCTCTTACATGTTTATAGAAACTTGAAACATTGGAGTACTCCT
Usori_D3    TATTATGGCTCTTACATGTTTATAGAAACTTGAAATATTGGAGTACTCCT
Ugrac_D1    TATTACGGCTCATATATATTTATAGAAACTTGAAACATTGGAGTAGTACT
Ugrac_D2    TATTACGGCTCATATATATTTATAGAAACTTGAAACATTGGAGTAGTACT
Uande_D1    TATTATGGCTCATATATATTTATAGAAACTTGAAACATTGGAGTAGTACT
Uande_D2    TATTATGGCTCATATATATTTATAGAAACTTGAAACATTGGAGTAGTACT
Uaequ_D1    TATTATGGCTCATACATATTTATAGAAACTTGAAATATTGGAGTAGTACT
Uaequ_D2    TATTATGGTTCATACATATTTATAGAAACTTGAAATATTGGAGTAGTGCT
Uinve_04    TATTACGGATCCTACATATTTATAGAAACTTGAAATATTGGAGTACTATT
Uinve_07    TATTACGGATCCTACATATTTATAGAAACTTGAAATATTGGAGTACTATT
Uinve_03    TACTACGGATCCTACATATTTATAGAAACTTGAAATGTTGGAGTACTATT
Uinve_06    TACTACGGATCCTACATATTTATAGAAACTTGAAATGTTGGAGTACTATT
Uinve_05    TACTACGGATCCTACATATTTATAGAAACTTGAAATGTTGGAGTACTATT
Uinve_01    TACTACGGATCCTACATATTTATAGAAACTTGAAATGTTGGAGTACTATT
Uinve_02    TACTACGGATCCTACATATTTATAGAAACTTGAAATGTTGGAGTACTATT
Usps1_01    TATTATGGCTCTTATATATTTATAGAAACTTGAAACATCGGAGTAGTATT
Usps1_02    TATTATGGCTCTTATATATTTATAGAAACTTGAAACATCGGAGTAGTATT
Usps1_05    TATTATGGCTCTTATATATTTATAGAAACTTGAAACATCGGAGTAGTATT
Usps1_04    TATTATGGCTCTTATATATTTATAGAAACTTGAAACATCGGAGTAGTATT
Uropsp_6    TATTATGGCTCTTATATATTTATAGAAACTTGAAACATCGGAGTAGTATT
Univa_02    TATTACGGCTCATATATATTTATAGAAACTTGAAACATTGGAGTAGTACT
Univa_04    TATTACGGCTCATATATATTTATAGAAACTTGAAACATTGGAGTAGTACT
Univa_03    TATTACGGCTCATATATATTTATAGAAACTTGAAACATTGGAGTAGTACT
Univa_01    TATTACGGCTCATATATATTTATAGAAACTTGAAACATTGGAGTAGTACT
Univa_05    TATTACGGCTCATATATATTTATAGAAACTTGAAACATTGGAGTAGTACT
Univa_06    TATTACGGCTCATATATATTTATAGAAACTTGAAACATTGGAGTAGTACT
Univa_07    TATTACGGCTCATATATATTTATAGAAACTTGAAACATTGGAGTAGTACT
Univa_08    TATTACGGCTCATATATATTTATAGAAACTTGAAACATTGGAGTAGTACT
Univa_09    TATTACGGCTCATATATATTTATAGAAACTTGAAACATTGGAGTAGTACT
Univa_10    TATTACGGCTCATATATATTTATAGAAACTTGAAACATTGGAGTAGTACT
Univa_11    TATTACGGCTCATATATATTTATAGAAACTTGAAACATTGGAGTAGTACT
Univa_13    TATTACGGCTCATATATATTTATAGAAACTTGAAACATTGGAGTAGTACT
Univa_12    TATTACGGCTCATATATATTTATAGAAACTTGAAACATTGGAGTAGTACT
Univa_14    TATTACGGCTCATATATATTTATAGAAACTTGAAACATTGGAGTAGTACT
Uatro_01    TACTATGGCTCTTACATGTTCATAGAAACTTGAAACATCGGAGTAGTGCT
Uatro_06    TACTATGGCTCTTACATGTTCATAGAAACTTGAAACATTGGAGTAGTGCT
Uatro_07    TACTATGGCTCTTACATGTTCATAGAAACTTGAAACATTGGAGTAGTGCT
Uatro_03    TACTATGGCTCTTACATGTTCATAGAAACTTGAAACATCGGAGTAGTGCT
Uatro_02    TACTATGGCTCTTACATGTTCATAGAAACTTGAAACATCGGAGTAGTGCT
Uatro_04    TACTATGGCTCTTACATGTTCATAGAAACTTGAAACATCGGAGTAGTGCT
Uatro_05    TACTATGGCTCTTACATGTTCATAGAAACTTGAAACATCGGAGTAGTGCT
Usori_01    TATTATGGCTCTTACATGTTTATAGAAACTTGAAACATTGGAGTACTCCT
Usori_02    TATTATGGCTCTTACATGTTTATAGAAACTTGAAACATTGGAGTACTCCT
Usori_03    TATTATGGCTCTTACATGTTTATAGAAACTTGAAACATTGGAGTACTCCT
Usori_04    TATTATGGCTCTTACATGTTTATAGAAACTTGAAACATTGGAGTACTCCT
Usori_05    TATTATGGCTCTTACATGTTTATAGAAACCTGAAATATCGGAGTAATCTT
Uropso_1    TATTATGGCTCTTACATGTTTATAGAAACCTGAAATATCGGAGTAATCTT
Uropso_2    TATTATGGCTCTTACATGTTTATAGAAACCTGAAATATCGGAGTAATCTT
Usori_09    TATTATGGCTCTTACATGTTTATAGAAACCTGAAATATCGGAGTAATCTT
Usori_06    TATTATGGCTCTTACATGTTTATAGAAACCTGAAATATCGGAGTAATCTT
Usps2_02    TATTATGGCTCTTACATGTTCATAGAAACTTGAAACATCGGAGTTCTCCT
Usps2_01    TATTATGGCTCTTACATGTTCATAGAAACTTGAAACATCGGAGTTCTCCT
Usps2_03    TATTATGGCTCTTACATGTTCATAGAAACTTGAAACATCGGAGTTCTCCT
Usps2_04    TATTATGGCTCTTACATGTTCATAGAAACTTGAAACATCGGAGTTCTCCT
Ugrac_06    TATTATGGCTCTTATATATTTATAGAAACTTGAAACATCGGAGTACTACT
Ugrac_10    TATTATGGCTCTTATATATTTATAGAAACTTGAAACATCGGAGTACTACT
Ugrac_08    TATTATGGCTCTTATATATTTATAGAAACTTGAAACATCGGAGTACTACT
Ugrac_09    TATTATGGCTCTTATATATTTATAGAAACTTGAAACATCGGAGTACTACT
Ugrac_07    TATTATGGCTCTTATATATTTATAGAAACTTGAAACATCGGAGTACTACT
Ugrac_02    TATTATGGCTCTTATATATTTATAGAAACTTGAAACATCGGAGTACTACT
Ugrac_03    TATTATGGCTCTTATATATTTATAGAAACTTGAAACATCGGAGTACTACT
Ugrac_01    TATTATGGCTCTTATATATTTATAGAAACTTGAAACATCGGAGTACTACT
Ugrac_04    TATTATGGCTCTTATATATTTATAGAAACTTGAAACATCGGAGTACTACT
Ugrac_05    TATTATGGCTCTTATATATTTATAGAAACTTGAAACATCGGAGTACTACT
Talpa       TATTACGGGTCCTACCTATTCATAGAAACCTGGAACATTGGAGTACTACT
Sorex       TACTACGGGTCCTACATATACTTAGAAACATGAAATATCGGCGTATTATT

Ugrac_D3    ACTATTCGCAGTAATAGCCACCGCATTTATAGGTTATGTATTACCATGAG
Ugrac_D4    ACTATTCGCAGTAATAGCCACCGCATTTATAGGTTATGTATTACCATGAG
Usori_D1    ATTATTCGCAGTAATAGCTACCGCTTTCATGGGCTATGTATTACCTTGAG
Usori_D2    ATTATTCGCAGTAATAGCTACCGCTTTCATGGGCTATGTATTACCTTGAG
Usori_D8    ACTATTCGCAGTAATAGCTACCGCTTTCATGGGCTATGTCCTACCCTGAG
Usori_D9    ACTATTCGCAGTAATAGCTACCGCTTTCATGGGCTATGTTCTACCCTGAG
Usori_D7    ACTATTCGCAGTAATAGCTACCGCTTTCATGGGCTATGTCCTACCCTGAG
Usori_10    ACTATTCGCAGTAATAGCTACCGCTTTCATGGGCTATGTCCTACCCTGAG
Usori_11    ACTATTCGCAGTAATAGCTACCGCTTTCATGGGCTATGTCCTACCCTGAG
Usori_D5    ATTATTCGCAGTAATAGCTACCGCTTTCATGGGCTATGTATTACCCTGAG
Usori_D4    ATTATTCGCAGTAATAGCTACCGCTTTCATGGGCTATGTATTACCTTGAG
Usori_12    ATTATTCGCAGTAATAGCTACCGCTTTCATGGGCTATGTCCTACCTTGAG
Usori_13    ATTATTCGCAGTAATAGCTACCGCTTTCATGGGCTATGTCCTACCTTGAG
Usori_D6    ATTATTCGCAGTAATAGCTACCGCTTTCATGGGCTATGTCCTACCTTGAG
Usori_D3    ATTATTCGCAGTAATAGCTACCGCTTTCATGGGCTATGTCCTACCTTGAG
Ugrac_D1    TTTATTCGCAGTAATAGCTACTGCATTTATAGGTTACGTGCTTCCATGAG
Ugrac_D2    TTTATTCGCAGTAATAGCTACTGCATTTATAGGTTACGTGCTTCCATGAG
Uande_D1    ACTATTTGCAGTAATAGCTACTGCATTTATAGGCTACGTACTACCATGAG
Uande_D2    ACTATTTGCAGTAATAGCTACTGCATTTATAGGCTACGTACTACCATGAG
Uaequ_D1    ACTATTTGCAGTAATAGCTACTGCATTTATAGGCTACGTATTGCCATGGG
Uaequ_D2    ACTATTTGCAGTAATAGCTACTGCATTTATAGGCTACGTATTGCCATGAG
Uinve_04    ATTATTTATGGTAATGGCTACAGCATTTATAGGTTATGTTTTACCATGAG
Uinve_07    ATTATTTATGGTAATGGCTACAGCATTTATAGGTTATGTTTTACCATGAG
Uinve_03    ACTATTTATAGTAATGGCCACTGCATTTATAGGTTATGTTCTACCGTGAG
Uinve_06    ACTATTTATAGTAATGGCCACTGCATTTATAGGTTATGTTCTACCGTGAG
Uinve_05    ACTATTTATAGTAATGGCCACTGCATTTATAGGCTATGTTCTACCGTGGG
Uinve_01    ACTATTTATAGTAATGGCCACTGCATTTATAGGCTATGTTCTACCGTGGG
Uinve_02    ACTATTTATAGTAATGGCCACTGCATTTATAGGCTATGTTCTACCGTGGG
Usps1_01    ACTATTCGCAGTAATAGCTACCGCATTTATAGGTTATGTATTACCATGAG
Usps1_02    ACTATTCGCAGTAATAGCCACCGCATTTATAGGTTATGTATTACCATGAG
Usps1_05    ACTATTCGCAGTAATAGCCACCGCATTTATAGGTTATGTATTACCATGAG
Usps1_04    ACTATTCGCAGTAATAGCTACCGCATTTATAGGTTATGTATTACCATGAG
Uropsp_6    ACTATTCGCAGTAATAGCTACCGCATTTATAGGTTATGTATTACCATGAG
Univa_02    TTTATTCGCAGTTATAGCTACTGCATTTATAGGTTACGTGCTTCCATGAG
Univa_04    TTTATTCGCAGTTATAGCTACTGCATTTATAGGTTACGTGCTTCCATGAG
Univa_03    TTTATTCGCAGTTATAGCTACTGCATTTATAGGTTACGTGCTTCCATGAG
Univa_01    TTTATTCGCAGTTATAGCTACTGCATTTATAGGTTACGTGCTTCCATGAG
Univa_05    TTTATTCGCAGTTATAGCTACTGCATTTATAGGTTACGTGCTTCCATGAG
Univa_06    TTTATTCGCAGTAATAGCTACTGCATTTATAGGTTACGTGCTTCCATGAG
Univa_07    TTTATTCGCAGTAATAGCTACTGCATTTATAGGTTACGTGCTTCCATGAG
Univa_08    TTTATTCGCAGTAATAGCTACTGCATTTATAGGTTACGTGCTTCCATGAG
Univa_09    TTTATTCGCAGTAATAGCTACTGCATTTATAGGTTACGTGCTTCCATGAG
Univa_10    TTTATTCGCAGTAATAGCTACTGCATTTATAGGTTACGTGCTTCCATGAG
Univa_11    TTTATTCGCAGTAATAGCTACTGCATTTATAGGTTACGTGCTTCCATGAG
Univa_13    TTTATTCGCAGTAATAGCTACTGCATTTATAGGTTACGTGCTTCCATGAG
Univa_12    TTTATTCGCAGTAATAGCTACTGCATTTATAGGTTACGTGCTTCCATGAG
Univa_14    TTTATTCGCAGTAATAGCTACTGCATTTATAGGTTACGTGCTTCCATGAG
Uatro_01    ACTATTCGCAGTAATAGCCACTGCATTTATGGGTTATGTACTACCCTGAG
Uatro_06    ACTATTCGCAGTAATAGCCACTGCATTTATGGGTTATGTACTACCCTGAG
Uatro_07    ACTATTCGCAGTAATAGCCACTGCATTTATGGGTTATGTACTACCCTGAG
Uatro_03    ACTATTCGCAGTAATAGCCACTGCATTTATGGGTTATGTACTACCCTGAG
Uatro_02    ACTATTCGCAGTAATAGCCACTGCATTTATGGGTTATGTACTACCCTGAG
Uatro_04    ACTATTCGCAGTAATAGCCACTGCATTTATGGGTTATGTACTACCCTGAG
Uatro_05    ACTATTCGCAGTAATAGCCACTGCATTTATGGGTTATGTACTACCCTGAG
Usori_01    ACTATTCGCAGTAATAGCTACCGCTTTCATGGGCTATGTATTACCTTGAG
Usori_02    ACTATTCGCAGTAATAGCTACCGCTTTCATGGGCTATGTATTACCTTGAG
Usori_03    ACTATTCGCAGTAATAGCTACCGCTTTCATGGGCTATGTATTACCTTGAG
Usori_04    ACTATTCGCAGTAATAGCTACCGCTTTCATGGGCTATGTATTACCTTGAG
Usori_05    ATTATTTGCAGTAATAGCTACCGCCTTCATGGGCTATGTCCTACCCTGAG
Uropso_1    ATTATTTGCAGTAATAGCTACCGCCTTCATGGGCTATGTCCTACCCTGAG
Uropso_2    ATTATTTGCAGTAATAGCTACCGCCTTCATGGGCTATGTCCTACCCTGAG
Usori_09    ATTATTTGCAGTAATAGCTACCGCCTTCATGGGCTATGTCCTACCCTGAG
Usori_06    ATTATTTGCAGTAATAGCTACCGCCTTCATGGGCTATGTCCTACCCTGAG
Usps2_02    ACTATTCGCAGTAATAGCTACCGCATTCATAGGTTATGTCTTACCCTGAG
Usps2_01    ACTATTCGCAGTAATAGCTACCGCATTCATAGGTTATGTCTTACCCTGGG
Usps2_03    ACTATTCGCAGTAATAGCTACCGCATTCATAGGTTATGTCTTACCCTGGG
Usps2_04    ACTATTCGCAGTAATAGCTACCGCATTCATAGGTTATGTCTTACCCTGGG
Ugrac_06    GCTATTTGCAGTAATAGCTACCGCATTTATAGGTTATGTTTTACCCTGAG
Ugrac_10    GCTATTTGCAGTAATAGCTACCGCATTTATAGGTTATGTTTTACCCTGAG
Ugrac_08    GCTATTTGCAGTAATAGCTACCGCATTTATAGGTTATGTTTTACCCTGAG
Ugrac_09    GCTATTTGCAGTAATAGCTACCGCATTTATAGGTTATGTTTTACCCTGAG
Ugrac_07    GCTATTTGCAGTAATAGCTACCGCATTTATAGGTTATGTTTTACCCTGAG
Ugrac_02    GCTATTTGCAGTAATAGCTACCGCATTTATAGGTTATGTTTTACCCTGAG
Ugrac_03    GCTATTTGCAGTAATAGCTACCGCATTTATAGGTTATGTTTTACCCTGAG
Ugrac_01    GCTATTTGCAGTAATAGCTACCGCATTTATAGGTTATGTTTTACCCTGAG
Ugrac_04    GCTATTTGCAGTAATAGCTACCGCATTTATAGGTTATGTTTTACCCTGAG
Ugrac_05    GCTATTTGCAGTAATAGCTACCGCATTTATAGGTTATGTTTTACCCTGAG
Talpa       ACTATTCGCCGTAATAGCCACTGCATTCATAGGGTACGTTTTACCATGGG
Sorex       ACTATTCGCAGTAATAGCCACTGCCTTTATAGGGTATGTCCTTCCATGAG

Ugrac_D3    GACAGATATCATTCTGAGGAGCAACAGTCATTACTAACCTATTATCTGCG
Ugrac_D4    GACAGATATCATTCTGAGGAGCAACAGTCATTACTAACCTATTATCTGCG
Usori_D1    GACAGATATCTTTCTGAGGAGCAACAGTTATTACAAACTTATTATCAGCA
Usori_D2    GACAGATATCTTTCTGAGGAGCAACAGTTATTACAAACTTATTATCAGCA
Usori_D8    GGCAGATATCTTTCTGAGGAGCAACAGTTATTACAAACTTATTATCAGCA
Usori_D9    GACAGATATCTTTCTGAGGAGCAACAGTTATTACAAACTTATTATCAGCA
Usori_D7    GACAGATATCTTTCTGAGGAGCAACAGTTATTACAAACTTATTATCAGCA
Usori_10    GACAGATATCTTTCTGAGGAGCAACAGTTATTACAAACTTATTATCAGCA
Usori_11    GACAGATATCTTTCTGAGGAGCAACAGTTATTACAAACTTATTATCAGCA
Usori_D5    GACAGATATCTTTCTGAGGAGCAACAGTTATTACAAACTTATTATCAGCA
Usori_D4    GACAGATATCTTTCTGAGGAGCAACAGTTATTACAAACTTATTATCAGCA
Usori_12    GACAGATATCTTTCTGAGGAGCAACAGTTATCACAAACTTATTATCAGCA
Usori_13    GACAGATATCTTTCTGAGGAGCAACAGTTATCACAAACTTATTATCAGCA
Usori_D6    GACAGATATCTTTCTGAGGAGCAACAGTTATCACAAACTTATTATCAGCA
Usori_D3    GACAGATATCTTTCTGAGGAGCAACAGTTATCACAAACTTATTATCAGCA
Ugrac_D1    GCCAAATATCATTCTGAGGGGCAACAGTTATTACAAACTTATTATCAGCA
Ugrac_D2    GCCAAATATCATTCTGAGGGGCAACAGTTATTACAAACTTATTATCAGCA
Uande_D1    GTCAAATATCATTCTGAGGCGCAACAGTCATCACAAATCTATTATCAGCA
Uande_D2    GTCAGATATCATTCTGAGGCGCAACAGTCATCACAAATCTATTATCAGCA
Uaequ_D1    GTCAAATATCATTCTGAGGTGCTACAGTCATTACAAATCTATTATCAGCA
Uaequ_D2    GTCAAATATCATTCTGAGGTGCTACAGTCATTACAAATCTATTATCAGCA
Uinve_04    GGCAAATATCATTCTGAGGAGCAACAGTCATCACAAACCTATTATCAGCA
Uinve_07    GGCAAATATCATTCTGAGGAGCAACAGTCATCACAAACCTATTATCAGCA
Uinve_03    GACAAATATCGTTCTGAGGGGCAACAGTAATCACAAACCTACTATCAGCA
Uinve_06    GGCAAATATCGTTCTGAGGGGCAACAGTAATCACAAACCTACTATCAGCA
Uinve_05    GACAAATATCATTCTGAGGGGCAACAGTAATCACAAACCTATTATCAGCA
Uinve_01    GACAAATATCATTCTGAGGGGCAACAGTAATCACAAACCTATTATCAGCA
Uinve_02    GACAAATATCATTCTGAGGGGCAACAGTAATCACAAACCTATTATCAGCA
Usps1_01    GACAGATATCATTCTGAGGAGCAACAGTCATTACTAACCTATTATCTGCG
Usps1_02    GACAGATATCATTCTGAGGAGCAACAGTCATTACTAACCTATTATCTGCG
Usps1_05    GACAGATATCATTCTGAGGAGCAACAGTCATTACTAACCTATTATCTGCG
Usps1_04    GACAGATATCATTCTGAGGAGCAACAGTCATTACTAACCTATTATCTGCG
Uropsp_6    GACAGATATCATTCTGAGGAGCAACAGTCATTACTAACCTATTATCTGCG
Univa_02    GCCAAATATCATTCTGAGGGGCAACAGTTATTACAAACTTACTATCAGCA
Univa_04    GCCAAATATCATTCTGAGGGGCAACAGTTATTACAAACTTACTATCAGCA
Univa_03    GCCAAATATCATTCTGAGGGGCAACAGTTATTACAAACTTACTATCAGCA
Univa_01    GCCAAATATCATTCTGAGGGGCAACAGTTATTACAAACTTACTATCAGCA
Univa_05    GCCAAATATCATTCTGAGGGGCAACAGTTATTACAAACTTACTATCAGCA
Univa_06    GCCAAATATCATTCTGAGGGGCAACAGTTATTACAAACTTATTATCAGCA
Univa_07    GCCAAATATCATTCTGAGGGGCAACAGTTATTACAAACTTATTATCAGCA
Univa_08    GCCAAATATCATTCTGAGGGGCAACAGTTATTACAAACTTATTATCAGCA
Univa_09    GCCAAATATCATTCTGAGGGGCAACAGTTATTACAAACTTATTATCAGCA
Univa_10    GCCAAATATCATTCTGAGGGGCAACAGTTATTACAAACTTATTATCAGCA
Univa_11    GCCAAATATCATTCTGAGGGGCAACAGTTATTACAAACTTATTATCAGCA
Univa_13    GCCAAATATCATTCTGAGGGGCAACAGTTATTACAAACTTATTATCAGCA
Univa_12    GCCAAATATCATTCTGAGGGGCAACAGTTATTACAAACTTATTATCAGCA
Univa_14    GCCAAATATCATTCTGAGGGGCAACAGTTATTACAAACTTATTATCAGCA
Uatro_01    GACAAATATCCTTCTGAGGAGCAACAGTTATTACAAACTTACTATCAGCA
Uatro_06    GACAAATATCCTTCTGAGGAGCAACAGTTATTACAAACTTACTATCAGCA
Uatro_07    GACAAATATCCTTCTGAGGAGCAACAGTTATTACAAACTTACTATCAGCA
Uatro_03    GACAAATATCCTTCTGAGGAGCAACAGTTATTACAAACTTACTATCAGCA
Uatro_02    GACAAATATCCTTCTGAGGAGCAACAGTTATTACAAACTTACTATCAGCA
Uatro_04    GACAAATATCCTTCTGAGGAGCAACAGTTATTACAAACTTACTATCAGCA
Uatro_05    GACAAATATCCTTCTGAGGAGCAACAGTTATTACAAACTTACTATCAGCA
Usori_01    GACAGATATCTTTCTGAGGAGCAACAGTTATTACAAACCTATTATCAGCA
Usori_02    GACAGATATCTTTCTGAGGAGCAACAGTTATTACAAACCTATTATCAGCA
Usori_03    GACAGATATCTTTCTGAGGAGCAACAGTTATTACAAACCTATTATCAGCA
Usori_04    GACAGATATCTTTCTGAGGAGCAACAGTTATTACAAACCTATTATCAGCA
Usori_05    GACAGATATCTTTCTGAGGAGCAACAGTTATTACAAACTTATTATCAGCA
Uropso_1    GACAGATATCTTTCTGAGGAGCAACAGTTATTACAAACTTATTATCAGCA
Uropso_2    GACAGATATCTTTCTGAGGAGCAACAGTTATTACAAACTTATTATCAGCA
Usori_09    GACAGATATCTTTCTGAGGAGCAACAGTTATTACAAACTTATTATCAGCA
Usori_06    GACAGATATCTTTCTGAGGAGCAACAGTTATTACAAACTTATTATCAGCA
Usps2_02    GACAGATATCTTTCTGAGGGGCAACAGTTATTACAAACTTACTATCAGCA
Usps2_01    GACAGATATCTTTCTGAGGGGCAACAGTTATTACAAACTTACTATCAGCA
Usps2_03    GACAGATATCTTTCTGAGGGGCAACAGTTATTACAAACTTACTATCAGCA
Usps2_04    GACAGATATCTTTCTGAGGGGCAACAGTTATTACAAACTTACTATCAGCA
Ugrac_06    GACAGATATCTTTCTGAGGAGCAACAGTTATTACAAACTTATTATCAGCA
Ugrac_10    GACAGATATCTTTCTGAGGAGCAACAGTTATTACAAACTTATTATCAGCA
Ugrac_08    GACAGATATCTTTCTGAGGAGCAACAGTTATTACAAACTTATTATCAGCA
Ugrac_09    GACAGATATCTTTCTGAGGAGCAACAGTTATTACAAACTTATTATCAGCA
Ugrac_07    GACAGATATCTTTCTGAGGAGCAACAGTTATTACAAACTTATTATCAGCA
Ugrac_02    GACAGATATCTTTCTGAGGAGCAACAGTTATTACAAACTTACTATCAGCA
Ugrac_03    GACAGATATCTTTCTGAGGAGCAACAGTTATTACAAACTTACTATCAGCA
Ugrac_01    GACAGATATCTTTCTGAGGAGCAACAGTTATTACAAACTTACTATCAGCA
Ugrac_04    GACAGATATCTTTCTGAGGAGCAACAGTTATTACAAACTTACTATCAGCA
Ugrac_05    GACAGATATCTTTCTGAGGAGCAACAGTTATTACAAACTTACTATCAGCA
Talpa       GTCAAATATCCTTTTGAGGTGCAACGGTAATTACAAATTTACTGTCAGCC
Sorex       GACAAATATCATTTTGAGGCGCAACAGTCATTACTAACCTACTCTCAGCA

Ugrac_D3    ATTCCATATATCGGGACAGATTTAGTAGAGTGAATCTGAGGGGGCTTCTC
Ugrac_D4    ATTCCATATATCGGGACAGATTTAGTAGAGTGAATCTGAGGGGGCTTCTC
Usori_D1    ATCCCTTATATTGGGACAGATCTTGTCGAATGAATCTGAGGAGGATTTTC
Usori_D2    ATCCCTTATATTGGGACAGATCTTGTCGAATGAATCTGAGGAGGATTTTC
Usori_D8    ATCCCTTATATTGGAACAGACCTTGTCGAATGAATCTGAGGAGGATTTTC
Usori_D9    ATCCCTTATATTGGAACAGATCTTGTCGAATGAATCTGAGGGGGATTTTC
Usori_D7    ATCCCTTATATTGGAACAGATCTTGTCGAATGAATCTGAGGAGGATTTTC
Usori_10    ATCCCTTATATTGGAACAGATCTTGTCGAATGAATCTGAGGAGGATTTTC
Usori_11    ATCCCTTATATTGGAACAGATCTTGTCGAATGAATCTGAGGAGGATTTTC
Usori_D5    ATCCCTTATATTGGGACAGATCTTGTCGAATGAATCTGAGGAGGATTTTC
Usori_D4    ATCCCTTATATTGGGACAGATCTTGTCGAATGAATCTGAGGAGGATTTTC
Usori_12    ATTCCTTATATTGGGACAGATCTTGTCGAATGAATCTGAGGAGGATTTTC
Usori_13    ATTCCTTATATTGGGACAGATCTTGTCGAATGAATCTGAGGAGGATTTTC
Usori_D6    ATTCCTTATATTGGGACAGATCTTGTCGAATGAATCTGAGGAGGATTTTC
Usori_D3    ATCCCTTATATTGGGACAGATCTTGTCGAATGAATCTGAGGAGGATTTTC
Ugrac_D1    ATCCCCTATATCGGAACAGACTTAGTAGAATGAATCTGAGGGGGCTTCTC
Ugrac_D2    ATCCCCTATATCGGAACAGACTTAGTAGAATGAATCTGAGGGGGCTTCTC
Uande_D1    ATCCCCTATATCGGCACAGACTTAGTTGAATGAATCTGAGGGGGTTTCTC
Uande_D2    ATCCCCTATATCGGCACAGACTTAGTTGAATGAATCTGAGGGGGTTTCTC
Uaequ_D1    ATCCCCTACATCGGCACAGACTTAGTTGAATGAATCTGAGGGGGATTCTC
Uaequ_D2    ATCCCCTACATCGGCACAGACTTAGTTGAATGAATCTGAGGGGGGTTCTC
Uinve_04    ATTCCATATATTGGTACCGATCTAGTAGAATGAATCTGAGGAGGTTTTTC
Uinve_07    ATTCCATATATTGGTACCGATCTAGTAGAATGAATCTGAGGAGGTTTTTC
Uinve_03    ATCCCATACATTGGCACAGACCTAGTCGAATGAATTTGAGGGGGATTTTC
Uinve_06    ATCCCATACATTGGCACAGACCTAGTCGAATGAATTTGAGGGGGATTTTC
Uinve_05    ATCCCATACATTGGCACAGACCTAGTCGAATGAATTTGAGGGGGGTTTTC
Uinve_01    ATCCCATACATTGGCACAGACCTAGTCGAATGAATTTGAGGGGGGTTTTC
Uinve_02    ATCCCATACATTGGCACAGACCTAGTCGAATGAATTTGAGGGGGGTTTTC
Usps1_01    ATTCCATATATCGGGACAGATCTAGTAGAGTGAATCTGAGGGGGCTTCTC
Usps1_02    ATTCCATATATCGGGACAGATTTAGTAGAGTGAATCTGAGGGGGCTTCTC
Usps1_05    ATTCCATATATCGGGACAGATTTAGTAGAGTGAATCTGAGGGGGCTTCTC
Usps1_04    ATTCCATATATCGGGACAGATTTAGTAGAGTGAATCTGAGGGGGCTTCTC
Uropsp_6    ATTCCATATATCGGGACAGATTTAGTAGAGTGAATCTGAGGGGGCTTCTC
Univa_02    ATCCCCTATATCGGAACAGACTTAGTAGAATGAATCTGAGGGGGCTTCTC
Univa_04    ATCCCCTATATCGGAACAGACTTAGTAGAATGAATCTGAGGGGGCTTCTC
Univa_03    ATCCCCTATATCGGGACAGACTTAGTAGAATGAATCTGAGGGGGCTTCTC
Univa_01    ATCCCCTATATCGGAACAGACTTAGTAGAATGAATCTGAGGGGGCTTCTC
Univa_05    ATCCCCTATATCGGAACAGACTTAGTAGAATGAATCTGAGGGGGCTTCTC
Univa_06    ATCCCCTATATCGGAACAGACTTAGTAGAATGAATCTGAGGGGGCTTCTC
Univa_07    ATCCCCTATATCGGAACAGACTTAGTAGAATGAATCTGAGGGGGCTTCTC
Univa_08    ATCCCCTATATCGGAACAGACTTAGTAGAATGAATCTGAGGGGGCTTCTC
Univa_09    ATCCCCTATATCGGAACAGACTTAGTAGAATGAATCTGAGGGGGCTTCTC
Univa_10    ATCCCCTATATCGGAACAGACTTAGTAGAATGAATCTGAGGGGGCTTCTC
Univa_11    ATCCCCTATATCGGAACAGACTTAGTAGAATGAATCTGAGGGGGCTTCTC
Univa_13    ATCCCCTATATCGGAACAGACTTAGTAGAATGAATCTGAGGGGGCTTCTC
Univa_12    ATCCCCTATATCGGAACAGACTTAGTAGAATGAATCTGAGGGGGCTTCTC
Univa_14    ATCCCCTATATCGGAACAGACTTAGTAGAATGAATCTGAGGGGGCTTCTC
Uatro_01    ATCCCTTACATCGGGACAGATCTCGTCGAATGAATCTGAGGGGGCTTCTC
Uatro_06    ATCCCTTACATCGGGACAGATCTCGTTGAATGAATCTGAGGGGGCTTCTC
Uatro_07    ATCCCTTACATCGGGACAGATCTCGTTGAATGAATCTGAGGGGGCTTCTC
Uatro_03    ATCCCTTACATCGGGACAGATCTCGTCGAATGAATCTGAGGGGGCTTCTC
Uatro_02    ATCCCTTACATCGGGACAGATCTCGTCGAATGAATCTGAGGGGGCTTCTC
Uatro_04    ATCCCTTACATCGGGACAGATCTCGTCGAATGAATCTGAGGGGGCTTCTC
Uatro_05    ATCCCTTACATCGGGACAGATCTCGTCGAATGAATCTGAGGGGGCTTCTC
Usori_01    ATCCCTTATATTGGAACAGATCTTGTCGAATGAATCTGAGGAGGATTTTC
Usori_02    ATCCCTTATATTGGAACAGATCTTGTCGAATGAATCTGAGGAGGATTTTC
Usori_03    ATCCCTTATATTGGAACAGATCTTGTCGAATGAATCTGAGGAGGATTTTC
Usori_04    ATCCCTTATATTGGAACAGATCTTGTCGAATGAATCTGAGGAGGATTTTC
Usori_05    ATCCCCTATATTGGAACAGATCTTGTCGAATGAATCTGAGGAGGATTTTC
Uropso_1    ATCCCCTATATTGGAACAGATCTTGTCGAATGAATCTGAGGAGGATTTTC
Uropso_2    ATCCCCTATATTGGAACAGATCTTGTCGAATGAATCTGAGGAGGATTTTC
Usori_09    ATCCCCTATATTGGAACAGATCTTGTCGAATGAATCTGAGGAGGATTTTC
Usori_06    ATCCCCTATATTGGAACAGATCTTGTCGAATGAATCTGAGGAGGATTTTC
Usps2_02    ATCCCCTATATCGGAACAGATCTCGTCGAATGGATCTGAGGAGGTTTCTC
Usps2_01    ATCCCCTATATCGGAACAGATCTCGTCGAATGAATCTGAGGAGGTTTCTC
Usps2_03    ATCCCCTATATCGGAACAGATCTCGTCGAATGAATCTGAGGAGGTTTCTC
Usps2_04    ATCCCCTATATCGGAACAGATCTCGTCGAATGGATCTGAGGAGGTTTCTC
Ugrac_06    ATCCCTTACATCGGGACAGACCTCGTCGAATGAATCTGAGGGGGTTTCTC
Ugrac_10    ATCCCTTACATCGGGACAGACCTCGTCGAATGAATCTGAGGGGGCTTCTC
Ugrac_08    ATCCCTTACATCGGGACAGACCTCGTCGAATGAATCTGAGGGGGCTTCTC
Ugrac_09    ATCCCTTACATCGGGACAGACCTCGTCGAATGAATCTGAGGGGGCTTCTC
Ugrac_07    ATCCCTTACATCGGGACAGACCTCGTCGAATGAATCTGAGGGGGCTTCTC
Ugrac_02    ATCCCTTATATCGGGACAGACCTCGTCGAATGAATCTGAGGGGGCTTCTC
Ugrac_03    ATCCCTTACATCGGGACAGACCTCGTCGAATGAATCTGAGGGGGCTTCTC
Ugrac_01    ATCCCTTACATCGGGACAGACCTCGTCGAATGAATCTGAGGGGGCTTCTC
Ugrac_04    ATCCCTTACATCGGGACAGACCTCGTCGAATGAATCTGAGGGGGCTTCTC
Ugrac_05    ATCCCTTACATCGGGACAGACCTCGTCGAATGAATCTGAGGGGGCTTCTC
Talpa       ATCCCCTACATCGGAACAGAATTAGTGGAGTGGATCTGAGGGGGCTTCTC
Sorex       ATCCCTTATATCGGCTCAGATCTAGTTGAATGAATCTGAGGGGGCTTCTC

Ugrac_D3    AGTAGACAAAGCCACCCTCACACGATTTTTCGCATTCCACTTCATCCTGC
Ugrac_D4    AGTAGACAAAGCCACCCTCACACGATTTTTCGCATTCCACTTCATCCTGC
Usori_D1    AGTAGATAAAGCTACTCTAACCCGATTTTTCGCCTTCCACTTCATCCTGC
Usori_D2    AGTAGATAAAGCTACTCTAACCCGATTTTTCGCCTTCCACTTCATCCTGC
Usori_D8    AGTAGATAAAGCTACTCTAACCCGATTTTTCGCCTTCCACTTCATCTTAC
Usori_D9    AGTAGATAAAGCTACTCTAACCCGATTTTTCGCCTTCCACTTCATCTTAC
Usori_D7    AGTAGATAAAGCTACCCTAACCCGATTTTTCGCCTTCCACTTCATCTTAC
Usori_10    AGTAGATAAAGCTACTCTAACCCGATTTTTCGCCTTCCACTTCATCTTAC
Usori_11    AGTAGATAAAGCTACCCTAACCCGATTTTTCGCCTTCCACTTCATCTTAC
Usori_D5    AGTAGATAAAGCTACTCTAACCCGATTTTTCGCTTTCCACTTCATCCTAC
Usori_D4    AGTAGATAAAGCTACTCTAACCCGATTTTTCGCCTTCCACTTCATCCTGC
Usori_12    AGTAGATAAAGCTACTCTAACCCGATTTTTCGCCTTCCACTTCATCCTGC
Usori_13    AGTAGATAAAGCTACTCTAACCCGATTTTTCGCCTTCCACTTCATCCTGC
Usori_D6    AGTAGATAAAGCTACTCTAACCCGATTTTTCGCCTTCCACTTCATCCTGC
Usori_D3    AGTAGATAAAGCTACTCTAACCCGATTTTTCGCCTTCCACTTCATCCTGC
Ugrac_D1    AGTAGACAAAGCCACTCTAACTCGATTTTTCGCTTTCCATTTCATCTTAC
Ugrac_D2    AGTAGACAAAGCCACTCTAACTCGATTTTTCGCTTTCCATTTCATCTTAC
Uande_D1    AGTGGACAAAGCCACTCTAACCCGATTTTTCGCTTTCCATTTCATCTTAC
Uande_D2    AGTGGACAAAGCCACTCTAACCCGATTTTTCGCTTTCCATTTCATCTTAC
Uaequ_D1    AGTAGACAAAGCTACTCTAACTCGATTTTTCGCCTTCCATTTCATCTTGC
Uaequ_D2    AGTAGACAAAGCTACTCTAACCCGATTTTTCGCCTTCCATTTCATCTTGC
Uinve_04    AGTAGATAAAGCTACCCTAACACGATTCTTTGCTTTCCACTTCATCCTGC
Uinve_07    AGTAGATAAAGCTACCCTAACACGATTCTTTGCTTTCCACTTCATCCTGC
Uinve_03    AGTAGATAAAGCCACCCTGACACGATTCTTTGCTTTCCACTTCATTCTAC
Uinve_06    AGTAGATAAAGCCACCCTGACACGATTCTTTGCTTTCCACTTCATTCTAC
Uinve_05    AGTAGATAAAGCTACCCTGACACGATTCTTTGCTTTCCACTTCATTCTAC
Uinve_01    AGTAGATAAAGCTACCCTGACACGATTCTTTGCTTTCCACTTCATTCTAC
Uinve_02    AGTAGATAAAGCTACCCTGACACGATTCTTTGCTTTCCACTTCATTCTAC
Usps1_01    AGTAGACAAAGCCACCCTCACACGATTTTTCGCATTCCACTTCATCCTGC
Usps1_02    AGTAGACAAAGCCACCCTCACACGATTTTTCGCATTCCACTTCATCCTGC
Usps1_05    AGTAGACAAAGCCACCCTCACACGATTTTTCGCATTCCACTTCATCCTGC
Usps1_04    AGTAGACAAAGCCACCCTCACACGATTTTTCGCATTCCACTTCATCCTGC
Uropsp_6    AGTAGACAAAGCCACCCTCACACGATTTTTCGCATTCCACTTCATCCTGC
Univa_02    AGTAGACAAAGCCACTCTAACTCGATTTTTCGCCTTCCACTTCATCTTAC
Univa_04    AGTAGACAAAGCCACTCTAACTCGATTTTTCGCCTTCCACTTCATCTTAC
Univa_03    AGTAGACAAAGCCACTCTAACTCGATTTTTCGCCTTCCACTTCATCTTAC
Univa_01    AGTAGACAAAGCCACTCTAACTCGATTTTTCGCCTTCCACTTCATCTTAC
Univa_05    AGTAGACAAAGCCACTCTAACTCGATTTTTCGCCTTCCACTTCATCTTAC
Univa_06    AGTAGACAAAGCCACTCTAACTCGATTTTTCGCTTTCCATTTCATCTTAC
Univa_07    AGTAGACAAAGCCACTCTAACTCGATTTTTCGCTTTCCATTTCATCTTAC
Univa_08    AGTAGACAAAGCCACTCTAACTCGATTTTTCGCTTTCCATTTCATCTTAC
Univa_09    AGTAGACAAAGCCACTCTAACTCGATTTTTCGCTTTCCATTTCATCTTAC
Univa_10    AGTAGACAAAGCCACTCTAACTCGATTTTTCGCTTTCCATTTCATCTTAC
Univa_11    AGTAGACAAAGCCACTCTAACTCGATTTTTCGCTTTCCATTTCATCTTAC
Univa_13    AGTAGACAAAGCCACTCTAACTCGATTTTTCGCTTTCCATTTCATCTTAC
Univa_12    AGTAGACAAAGCCACTCTAACTCGATTTTTCGCTTTCCATTTCATCTTAC
Univa_14    AGTAGACAAAGCCACTCTAACTCGATTTTTCGCTTTCCATTTCATCTTAC
Uatro_01    AGTAGATAAAGCAACTCTAACCCGATTTTTTGCCTTCCACTTCATCTTGC
Uatro_06    AGTAGATAAAGCAACTCTAACCCGATTTTTTGCCTTCCATTTCATCTTGC
Uatro_07    AGTAGATAAAGCAACTCTAACCCGATTTTTTGCCTTCCATTTCATCTTGC
Uatro_03    AGTAGATAAAGCAACTCTAACCCGATTTTTTGCCTTCCACTTCATCTTGC
Uatro_02    AGTAGATAAAGCAACTCTAACCCGATTTTTTGCCTTCCACTTCATCTTGC
Uatro_04    AGTAGATAAAGCAACTCTAACCCGATTTTTTGCCTTCCACTTCATCTTGC
Uatro_05    AGTAGATAAAGCAACTCTAACCCGATTTTTTGCCTTCCACTTCATCTTGC
Usori_01    AGTAGATAAAGCTACTCTAACCCGATTTTTCGCCTTCCACTTCATCCTGC
Usori_02    AGTAGATAAAGCTACTCTAACCCGATTTTTCGCCTTCCACTTCATCCTGC
Usori_03    AGTAGATAAAGCTACTCTAACCCGATTTTTCGCCTTCCACTTCATCCTGC
Usori_04    AGTAGATAAAGCTACTCTAACCCGATTTTTCGCCTTCCACTTCATCCTGC
Usori_05    AGTAGATAAAGCTACTCTAACCCGGTTTTTCGCCTTCCACTTCATCCTGC
Uropso_1    AGTAGATAAAGCTACTCTAACCCGGTTTTTCGCCTTCCACTTCATCCTGC
Uropso_2    AGTAGATAAAGCTACTCTAACCCGGTTTTTCGCCTTCCACTTCATCCTGC
Usori_09    AGTAGATAAAGCTACTCTAACCCGGTTTTTCGCCTTCCACTTCATCCTGC
Usori_06    AGTAGATAAAGCTACTCTAACCCGGTTTTTCGCCTTCCACTTCATCCTGC
Usps2_02    AGTAGATAAAGCCACTCTAACCCGATTTTTCGCCTTTCACTTTATCCTGC
Usps2_01    AGTAGATAAAGCCACTCTAACCCGATTTTTCGCCTTTCACTTTATCCTGC
Usps2_03    AGTAGATAAAGCCACTCTAACCCGATTTTTCGCCTTTCACTTTATCCTGC
Usps2_04    AGTAGATAAAGCCACTCTAACCCGATTTTTCGCCTTTCACTTTATCCTGC
Ugrac_06    AGTAGATAAAGCCACCCTAACCCGATTTTTCGCCTTCCACTTCATCTTAC
Ugrac_10    AGTAGATAAAGCCACCCTAACCCGATTTTTCGCCTTCCACTTCATCTTAC
Ugrac_08    AGTAGATAAAGCCACCCTAACCCGATTTTTCGCCTTCCACTTCATCTTAC
Ugrac_09    AGTAGATAAAGCCACCCTAACCCGATTTTTCGCCTTCCACTTCATCTTAC
Ugrac_07    AGTAGATAAAGCCACCCTAACCCGATTTTTCGCCTTCCACTTCATCTTAC
Ugrac_02    AGTAGATAAAGCCACTCTAACCCGATTTTTCGCCTTCCACTTCATTTTAC
Ugrac_03    AGTAGATAAAGCCACCCTAACCCGATTTTTCGCCTTCCACTTCATTTTAC
Ugrac_01    AGTAGATAAAGCCACTCTAACCCGATTTTTCGCCTTCCACTTCATTTTAC
Ugrac_04    AGTAGATAAAGCCACTCTAACCCGATTTTTCGCCTTCCACTTCATTTTAC
Ugrac_05    AGTAGATAAAGCCACTCTAACCCGATTTTTCGCCTTCCACTTCATTTTAC
Talpa       CGTAGATAAAGCCACACTAACCCGATTCTTTGCTTTCCACTTTATTATAC
Sorex       TGTAGACAAAGCCACTCTAACCCGATTCTTCGCATTCCACTTTATCTTAC

Ugrac_D3    CATTCATTATTGCAGCGCTAGCAGGAGTACATCTCATTTTTCTACATGAA
Ugrac_D4    CATTCATTATTGCAGCGCTAGCAGGAGTACATCTCATTTTTCTACATGAA
Usori_D1    CATTCATTATTGCAGCCCTGGCAGGAGTTCATCTTATTTTCCTACATGAA
Usori_D2    CATTCATTATTGCAGCCCTGGCAGGAGTTCATCTTATTTTCCTACATGAA
Usori_D8    CATTCATTATTGCAGCCCTGGCAGGAGTTCATCTTATTTTCCTACATGAA
Usori_D9    CATTCATTATTGCAGCCCTGGCAGGAGTTCATCTTATTTTCCTACATGAA
Usori_D7    CATTCATTATTGCAGCCCTGGCAGGAGTTCATCTTATTTTCCTACATGAA
Usori_10    CATTCATTATTGCAGCCCTGGCAGGAGTTCATCTTATTTTCCTACATGAA
Usori_11    CATTCATTATTGCAGCCCTGGCAGGAGTTCATCTTATTTTCCTACATGAA
Usori_D5    CATTCATTATTGCAGCCCTGGCAGGAGTTCATCTTATTTTCCTACATGAA
Usori_D4    CATTCATTATTGCAGCCCTGGCAGGAGTTCATCTTATTTTCCTACATGAA
Usori_12    CATTCATTATCGCAGCCCTGGCAGGAGTTCATCTTATTTTCCTGCATGAA
Usori_13    CATTCATTATCGCAGCCCTGGCAGGAGTTCATCTTATTTTCCTGCATGAA
Usori_D6    CATTCATTATCGCAGCCCTGGCAGGAGTCCATCTTATTTTCCTGCATGAA
Usori_D3    CATTCATTATTGCTGCCCTGGCAGGAGTTCATCTTATTTTCCTACATGAA
Ugrac_D1    CATTTATTATTGCAGCCCTAGCAGGAGTCCACCTTCTCTTTCTACACGAA
Ugrac_D2    CATTTATTATTGCAGCCCTAGCAGGAGTCCACCTTCTCTTTCTACACGAA
Uande_D1    CATTCATTATTGCAGCCCTAGCAGGAGTGCACCTTATCTTCCTACACGAA
Uande_D2    CATTCATTATTGCAGCCTTAGCAGGAGTACACCTTATCTTCCTACACGAA
Uaequ_D1    CATTTATTATTGCAGCCCTGGCAGGAGTTCACCTTATTTTTCTACACGAA
Uaequ_D2    CATTTATTATTGCAGCCCTGGCAGGAGTTCACCTTATTTTTCTACACGAA
Uinve_04    CATTCATAATTGCAGCCTTAGCAGGAGTCCACCTTATTTTCCTCCACGAA
Uinve_07    CATTCATAATTGCAGCCTTAGCAGGAGTCCACCTTATTTTCCTCCACGAA
Uinve_03    CATTTATAATTGCAGCCATAGCCGGAGTACACCTCATTTTCCTCCACGAA
Uinve_06    CATTTATAATTGCAGCCATAGCCGGAGTACACCTCATTTTCCTCCACGAA
Uinve_05    CATTTATAATTGCAGCCATAGCCGGAGTACACCTCATTTTCCTCCACGAA
Uinve_01    CATTTATAATTGCAGCCATAGCCGGAGTACACCTCATTTTCCTCCACGAA
Uinve_02    CATTTATAATTGCAGCCATAGCCGGAGTACACCTCATTTTCCTCCACGAA
Usps1_01    CATTCATTATTGCAGCGCTAGCAGGAGTACATCTCATTTTTCTACATGAA
Usps1_02    CATTCATTATTGCAGCGCTAGCAGGAGTACATCTCATTTTTCTACATGAA
Usps1_05    CATTCATTATTGCAGCGCTAGCAGGAGTACATCTCATTTTTCTACATGAA
Usps1_04    CATTCATTATTGCAGCGCTAGCAGGAGTACATCTCATTTTTCTACATGAA
Uropsp_6    CATTCATTATTGCAGCGCTAGCAGGAGTACATCTCATTTTTCTACATGAA
Univa_02    CATTTATTATTGCAGCCCTAGCAGGAGTCCACCTTCTATTTCTACACGAA
Univa_04    CATTTATTATTGCAGCCCTAGCAGGAGTCCACCTTCTATTTCTACACGAA
Univa_03    CATTTATTATTGCAGCCCTAGCAGGAGTCCACCTTCTATTTCTACACGAA
Univa_01    CATTTATTATTGCAGCCCTAGCAGGAGTCCACCTTCTATTTCTACACGAA
Univa_05    CATTTATTATTGCAGCCCTAGCAGGAGTCCACCTTCTATTTCTACACGAA
Univa_06    CATTTATTATTGCAGCCCTAGCAGGAGTCCACCTTCTCTTTCTACACGAA
Univa_07    CATTTATTATTGCAGCCCTAGCAGGAGTCCACCTTCTCTTTCTACACGAA
Univa_08    CATTTATTATTGCAGCCCTAGCAGGAGTCCACCTTCTCTTTCTACACGAA
Univa_09    CATTTATTATTGCAGCCCTAGCAGGAGTCCACCTTCTCTTTCTACACGAA
Univa_10    CATTTATTATTGCAGCCCTAGCAGGAGTCCACCTTCTCTTTCTACACGAA
Univa_11    CATTTATTATTGCAGCCCTAGCAGGAGTCCACCTTCTCTTTCTACACGAA
Univa_13    CATTTATTATTGCAGCCCTAGCAGGAGTCCACCTTCTCTTTCTACACGAA
Univa_12    CATTTATTATTGCAGCCCTAGCAGGAGTCCACCTTCTCTTTCTACACGAA
Univa_14    CATTTATTATTGCAGCCCTAGCAGGAGTCCACCTTCTCTTTCTACACGAA
Uatro_01    CATTTATTATTGCAGCCCTAGCAGGGGTCCATCTTATTTTCTTACATGAA
Uatro_06    CATTTATTATTGCAGCTCTAGCAGGAGTCCATCTTATTTTTTTACATGAA
Uatro_07    CATTTATTATTGCAGCTCTAGCAGGAGTCCATCTTATTTTTTTACATGAA
Uatro_03    CATTTATTATTGCAGCCCTAGCAGGGGTCCATCTTATTTTCTTACATGAA
Uatro_02    CATTTATTATTGCAGCCCTAGCAGGGGTCCATCTTATTTTCTTACATGAA
Uatro_04    CATTTATTATTGCAGCCCTAGCAGGGGTCCATCTTATTTTCTTACATGAA
Uatro_05    CATTTATTATTGCAGCCCTAGCAGGGGTCCATCTTATTTTCTTACATGAA
Usori_01    CATTCATTATTGCAGCCCTGGCAGGAGTTCATCTTATTTTCCTACATGAA
Usori_02    CATTCATTATTGCAGCCCTGGCAGGAGTTCATCTTATTTTCCTACATGAA
Usori_03    CATTCATTATTGCAGCCCTGGCAGGAGTTCATCTTATTTTCCTACATGAA
Usori_04    CATTCATTATTGCAGCCCTGGCAGGAGTTCATCTTATTTTCCTACATGAA
Usori_05    CATTCATTATTGCAGCCCTGGCAGGAGTTCATCTCATTTTCCTACATGAA
Uropso_1    CATTCATTATTGCAGCCCTGGCAGGAGTTCATCTCATTTTCCTACATGAA
Uropso_2    CATTCATTATTGCAGCCCTGGCAGGAGTTCATCTCATTTTCCTACATGAA
Usori_09    CATTCATTATTGCAGCCCTGGCAGGAGTTCATCTCATTTTCCTACATGAA
Usori_06    CATTCATTATTGCAGCCCTGGCAGGAGTTCATCTCATTTTCCTACATGAA
Usps2_02    CATTCATTATTGCAGCCCTAGCAGGAGTCCACCTTATCTTCCTACATGAA
Usps2_01    CATTCATTATTGCAGCCCTAGCAGGAGTCCACCTTATCTTCCTACATGAA
Usps2_03    CATTCATTATTGCAGCCCTAGCAGGAGTCCACCTTATCTTCCTACATGAA
Usps2_04    CATTCATTATTGCAGCCCTAGCAGGAGTCCACCTTATCTTCCTACATGAA
Ugrac_06    CATTTATCATTGCAGCCTTAGCAGGAGTTCATCTTATTTTCCTGCATGAA
Ugrac_10    CATTTATCATTGCAGCCTTAGCAGGAGTTCATCTTATTTTCCTGCATGAA
Ugrac_08    CATTTATCATTGCAGCCTTAGCAGGAGTTCATCTTATTTTCCTGCATGAA
Ugrac_09    CATTTATCATTGCAGCCTTAGCAGGAGTTCATCTTATTTTCCTGCATGAA
Ugrac_07    CATTTATCATTGCAGCCTTAGCAGGAGTTCATCTTATTTTCCTGCATGAA
Ugrac_02    CATTCATCATTGCAGCCTTAGCAGGAGTCCATCTTATTTTCCTGCATGAA
Ugrac_03    CATTCATCATTGCAGCCTTAGCAGGAGTCCATCTTATTTTCCTGCATGAA
Ugrac_01    CATTCATCATTGCAGCCTTAGCAGGAGTCCATCTTATTTTCCTGCATGAA
Ugrac_04    CATTCATCATTGCAGCCTTAGCAGGAGTCCATCTTATTTTCCTGCATGAA
Ugrac_05    CATTCATCATTGCAGCCTTAGCAGGAGTCCATCTTATTTTCCTGCATGAA
Talpa       CATTTATTATTGCAGCACTTGCTGGAGTCCACTTACTATTTCTACACGAA
Sorex       CCTTCATTATTGCTGCCCTAGCAGGAGTCCATCTCCTATTCCTGCATGAA

Ugrac_D3    ACAGGATCAAATAATCCATCAGGACTGGTATCAGATGCAGATAAAATCCC
Ugrac_D4    ACAGGATCAAATAATCCATCAGGACTGGTATCAGATGCAGATAAAATCCC
Usori_D1    ACAGGATCAAATAACCCATCAGGACTAGTATCAAATGCGGACAAAATTCC
Usori_D2    ACAGGATCAAATAACCCATCAGGACTAGTATCAGATGCGGACAAAATTCC
Usori_D8    ACAGGATCAAATAACCCATCAGGACTAGTATCAGATGCGGACAAAATTCC
Usori_D9    ACAGGATCAAATAACCCATCAGGACTAGTATCAGATGCGGACAAAATTCC
Usori_D7    ACAGGATCAAATAACCCATCAGGACTAGTATCAGATGCGGACAAAATTCC
Usori_10    ACAGGATCAAATAACCCATCAGGACTAGTATCAGATGCGGACAAAATTCC
Usori_11    ACAGGATCAAATAACCCATCAGGACTAGTATCAGATGCGGACAAAATTCC
Usori_D5    ACAGGATCAAATAACCCATCAGGACTAGTATCAGATGCGGACAAAATCCC
Usori_D4    ACAGGATCAAATAACCCATCAGGACTAGTATCAGATGCGGATAAAATTCC
Usori_12    ACAGGATCAAACAACCCATCAGGACTAGTATCAGACGCAGATAAAATTCC
Usori_13    ACAGGATCAAACAACCCATCAGGACTAGTATCAGACGCAGATAAAATTCC
Usori_D6    ACAGGATCAAACAACCCATCAGGACTAGTATCAGATGCAGATAAAATTCC
Usori_D3    ACAGGATCAAACAACCCATCAGGACTAGTATCAGATGCGGATAAAATTCC
Ugrac_D1    ACAGGATCAAACAACCCATCAGGACTGGTATCAGATGCGGACAAAATCCC
Ugrac_D2    ACAGGATCAAACAACCCATCAGGACTGGTATCAGATGCGGACAAAATCCC
Uande_D1    ACAGGATCAAACAACCCCTCAGGTCTAGTGTCAGATGCAGATAAAATTCC
Uande_D2    ACAGGATCAAACAACCCCTCAGGTCTAGTGTCAGATGCAGATAAAATTCC
Uaequ_D1    ACAGGATCAAACAATCCATCAGGATTAGTATCAGATGCGGACAAAATTCC
Uaequ_D2    ACAGGATCAAACAATCCATCAGGATTAGTATCAGATGCGGACAAAATCCC
Uinve_04    ACAGGATCGAATAATCCATCTGGACTAATCTCAGACGCTGACAAAATTCC
Uinve_07    ACAGGATCGAATAATCCATCTGGACTAATCTCAGACGCTGACAAAATTCC
Uinve_03    ACAGGATCAAACAACCCATCCGGACTAATCTCAGACGCTGACAAAATCCC
Uinve_06    ACAGGATCAAACAACCCATCCGGACTAATCTCAGACGCTGACAAAATCCC
Uinve_05    ACAGGATCAAACAATCCATCCGGACTAATCTCAGACGCTGACAAAATCCC
Uinve_01    ACAGGATCAAACAATCCATCCGGACTAATCTCAGACGCTGACAAAATCCC
Uinve_02    ACAGGATCAAACAATCCATCCGGACTAATCTCAGACGCTGACAAAATCCC
Usps1_01    ACAGGATCAAATAATCCATCAGGACTGGTATCAGATGCAGATAAAATCCC
Usps1_02    ACAGGATCAAATAATCCATCAGGACTGGTATCAGATGCAGATAAAATCCC
Usps1_05    ACAGGATCAAATAATCCATCAGGACTGGTATCAGATGCAGATAAAATCCC
Usps1_04    ACAGGATCAAATAATCCATCAGGACTGGTATCAGATGCAGATAAAATCCC
Uropsp_6    ACAGGATCAAATAATCCATCAGGACTGGTATCAGATGCAGATAAAATCCC
Univa_02    ACAGGATCAAACAACCCATCAGGACTAGTATCAGATGCAGACAAAATTCC
Univa_04    ACAGGATCAAACAACCCATCAGGACTAGTATCAGATGCAGACAAAATTCC
Univa_03    ACAGGATCAAACAACCCATCAGGACTAGTATCAGATGCAGACAAAATTCC
Univa_01    ACAGGATCAAACAACCCATCAGGACTAGTATCAGATGCAGACAAAATTCC
Univa_05    ACAGGATCAAACAACCCATCAGGACTAGTATCAGATGCAGACAAAATTCC
Univa_06    ACAGGATCAAACAACCCATCAGGACTGGTATCAGATGCGGACAAAATCCC
Univa_07    ACAGGATCAAACAACCCATCAGGACTGGTATCAGATGCGGACAAAATCCC
Univa_08    ACAGGATCAAACAACCCATCAGGACTGGTATCAGATGCGGACAAAATCCC
Univa_09    ACAGGATCAAACAACCCATCAGGACTGGTATCAGATGCGGACAAAATCCC
Univa_10    ACAGGATCAAACAACCCATCAGGACTGGTATCAGATGCGGACAAAATCCC
Univa_11    ACAGGATCAAACAATCCATCAGGACTGGTATCAGATGCGGACAAAATCCC
Univa_13    ACAGGATCAAACAATCCATCAGGACTGGTATCAGATGCGGACAAAATCCC
Univa_12    ACAGGATCAAACAATCCATCAGGACTGGTATCAGATGCGGACAAAATCCC
Univa_14    ACAGGATCAAACAATCCATCAGGACTGGTATCAGATGCGGACAAAATCCC
Uatro_01    ACAGGATCAAACAACCCAGCGGGACTAGTATCAGATGCCGATAAAATTCC
Uatro_06    ACAGGATCAAACAACCCAGCAGGACTAGTATCAGATGCCGATAAAATCCC
Uatro_07    ACAGGATCAAACAACCCAGCAGGACTAGTATCAGATGCCGATAAAATCCC
Uatro_03    ACAGGATCAAACAACCCAGCGGGACTAGTATCAGATGCCGATAAAATTCC
Uatro_02    ACAGGATCAAACAACCCAGCGGGACTAGTATCAGATGCCGATAAAATTCC
Uatro_04    ACAGGATCAAACAACCCAGCGGGACTAGTATCAGATGCCGATAAAATTCC
Uatro_05    ACAGGATCAAACAACCCAGCGGGACTAGTATCAGATGCCGATAAAATTCC
Usori_01    ACAGGATCAAATAACCCATCAGGACTAGTATCAGATGCAGACAAAATTCC
Usori_02    ACAGGATCAAATAACCCATCAGGACTAGTATCAGATGCAGACAAAATTCC
Usori_03    ACAGGATCAAATAACCCATCAGGACTAGTATCAGATGCAGACAAAATTCC
Usori_04    ACAGGATCAAATAACCCATCAGGACTAGTATCAGATGCAGACAAAATTCC
Usori_05    ACAGGATCAAACAACCCATCAGGACTAGTATCAGATGCAGACAAAATTCC
Uropso_1    ACAGGATCAAACAACCCATCAGGACTAGTATCAGATGCAGACAAAATTCC
Uropso_2    ACAGGATCAAACAACCCATCAGGACTAGTATCAGATGCAGACAAAATTCC
Usori_09    ACAGGATCAAACAACCCATCAGGACTAGTATCAGATGCAGACAAAATTCC
Usori_06    ACAGGATCAAACAACCCATCAGGACTAGTATCAGATGCAGACAAAATTCC
Usps2_02    ACAGGATCAAACAACCCATCAGGACTAGTATCAGATGCCGACAAAATCCC
Usps2_01    ACAGGATCAAACAACCCATCAGGACTAGTATCAGATGCCGACAAAATCCC
Usps2_03    ACAGGATCAAACAACCCATCAGGACTAGTATCAGATGCCGACAAAATCCC
Usps2_04    ACAGGATCAAACAACCCATCAGGACTAGTATCAGATGCCGACAAAATCCC
Ugrac_06    ACAGGATCAAACAACCCATCAGGATTAGTATCAGACGCTGACAAAATTCC
Ugrac_10    ACAGGATCAAACAACCCATCAGGATTAGTATCAGACGCTGACAAAATTCC
Ugrac_08    ACAGGATCAAACAACCCATCAGGATTAGTATCAGACGCTGACAAAATTCC
Ugrac_09    ACAGGATCAAACAACCCATCAGGATTAGTATCAGACGCTGACAAAATTCC
Ugrac_07    ACAGGATCAAACAACCCATCAGGATTAGTATCAGACGCTGACAAAATTCC
Ugrac_02    ACAGGATCAAACAACCCATCAGGATTAGTATCAGATGCTGACAAAATTCC
Ugrac_03    ACAGGATCAAACAACCCATCAGGATTAGTATCAGATGCTGACAAAATTCC
Ugrac_01    ACAGGATCAAACAACCCATCAGGATTAGTATCAGATGCTGACAAAATTCC
Ugrac_04    ACAGGATCAAACAACCCATCAGGATTAGTATCAGATGCTGACAAAATTCC
Ugrac_05    ACAGGATCAAACAACCCATCAGGATTAGTATCAGATGCTGACAAAATTCC
Talpa       ACAGGTTCCAACAATCCATCCGGACTCTCATCAGATACAGACAAAATCCC
Sorex       ACCGGCTCAAACAATCCATCAGGACTATGTTCAGACGCAGACAAAATTCC

Ugrac_D3    ATTTCACCCCTACTACACCATTAAAGACATTCTAGGAGTTCTAATTCTAC
Ugrac_D4    ATTTCACCCCTACTACACCATTAAAGACATTCTAGGAGTTCTAATTCTAC
Usori_D1    ATTTCACCCATACTATACCATCAAAGACATTCTAGGAGTCTTAATCCTAC
Usori_D2    ATTTCACCCATACTATACCATCAAAGACATTCTAGGAGTCTTAATCCTAC
Usori_D8    ATTTCACCCATACTATACCATCAAAGACATTCTAGGAGTCTTAATCCTAC
Usori_D9    ATTTCACCCATACTATACCATCAAAGACATTCTAGGAGTCTTAATCCTAC
Usori_D7    ATTTCACCCATACTATACCATCAAAGACATTCTAGGAGTCTTAATCCTAC
Usori_10    ATTTCACCCATACTATACCATCAAAGACATTCTAGGAGTCTTAATCCTAC
Usori_11    ATTTCACCCATACTATACCATCAAAGACATTCTAGGAGTCTTAATCCTAC
Usori_D5    ATTTCACCCATACTATACCATCAAAGACATTCTAGGAGTCTTAATCCTAC
Usori_D4    ATTTCACCCATACTATACCATCAAAGACATTCTAGGAGTCTTAATCCTAC
Usori_12    ATTTCACCCATACTATACCATCAAAGACATTCTAGGAGTCTTAATCCTAC
Usori_13    ATTTCACCCATACTATACCATCAAAGACATTCTAGGAGTCTTAATCCTAC
Usori_D6    ATTTCACCCATACTATACCATCAAAGACATTCTAGGAGTCTTAATCCTAC
Usori_D3    ATTTCACCCATACTATACCATCAAAGACATTCTAGGAGTCTTAATCCTAC
Ugrac_D1    ATTTCATCCATATTATACCATCAAAGATATTCTAGGAGTTCTAATTTTAC
Ugrac_D2    ATTTCATCCATATTATACCATCAAAGATATTCTAGGAGTTCTAATTTTAC
Uande_D1    ATTTCACCCCTATTATACCATCAAAGACATTCTAGGAGTCCTAATCCTAC
Uande_D2    ATTTCACCCCTATTATACCATCAAAGACATTCTAGGAGTTCTAATCCTAC
Uaequ_D1    ATTCCACCCCTATTACACCATCAAAGATATTCTAGGAGTTCTAATCCTAC
Uaequ_D2    ATTCCACCCCTATTACACCATCAAAGATATTCTAGGAGTTCTAATCTTAC
Uinve_04    ATTTCATCCATATTATACTATTAAAGATATTCTAGGAGCTCTAATTCTAA
Uinve_07    ATTTCATCCATATTATACTATTAAAGATATTCTAGGAGCTCTAATTCTAA
Uinve_03    ATTCCACCCATATTACACCATCAAAGATATTTTAGGGGCTCTAATTCTAA
Uinve_06    ATTCCACCCATATTATACCATCAAAGATATTTTAGGGGCTCTAATTCTAA
Uinve_05    ATTCCACCCATATTATACCATCAAAGATATTTTAGGGGCTCTAATTCTGA
Uinve_01    ATTCCACCCATATTATACCATCAAAGATATTTTAGGGGCTCTAATTCTGA
Uinve_02    ATTCCACCCATATTATACCATCAAAGATATTTTAGGGGCTCTAATTCTGA
Usps1_01    ATTTCACCCCTACTACACCATTAAAGACATTCTAGGAGTTCTAATTCTAC
Usps1_02    ATTTCACCCCTACTACACCATTAAAGACATTCTAGGAGTTCTAATTCTAC
Usps1_05    ATTTCACCCCTACTACACCATTAAAGACATTCTAGGAGTTCTAATTCTAC
Usps1_04    ATTTCACCCCTACTACACCATTAAAGACATTCTAGGAGTTCTAATTCTAC
Uropsp_6    ATTTCACCCCTACTACACCATTAAAGACATTCTAGGAGTTCTAATTCTAC
Univa_02    ATTTCATCCATATTATACCATCAAAGATATTCTAGGAGTTCTAATTTTAC
Univa_04    ATTTCATCCATATTATACCATCAAAGATATTCTAGGAGTTCTAATTTTAC
Univa_03    ATTTCATCCATATTATACCATCAAAGATATTCTAGGAGTTCTAATTTTAC
Univa_01    ATTTCATCCATATTATACCATCAAAGATATTCTAGGAGTTCTAATTTTAC
Univa_05    ATTTCATCCATATTATACCATCAAAGATATTCTAGGAGTTCTAATTTTAC
Univa_06    ATTTCATCCATATTATACCATCAAAGATATTCTAGGAGTTCTAATTTTAC
Univa_07    ATTTCATCCATATTATACCATCAAAGATATTCTAGGAGTTCTAATTTTAC
Univa_08    ATTTCATCCATATTATACCATCAAAGATATTCTAGGAGTTCTAATTTTAC
Univa_09    ATTTCATCCATATTATACCATCAAAGATATTCTAGGAGTTCTAATTTTAC
Univa_10    ATTTCATCCATATTATACCATCAAAGATATTCTAGGAGTTCTAATTTTAC
Univa_11    ATTTCATCCATATTATACCATCAAAGATATTCTAGGAGTTCTAATTTTAC
Univa_13    ATTTCATCCATATTATACCATCAAAGATATTCTAGGAGTTCTAATTTTAC
Univa_12    ATTTCATCCATATTATACCATCAAAGATATTCTAGGAGTTCTAATTTTAC
Univa_14    ATTTCATCCATATTATACCATCAAAGATATTCTAGGAGTTCTAATTTTAC
Uatro_01    ATTTCACCCATATTATACCATTAAAGACATTCTAGGGGTCTTAGTCTTAC
Uatro_06    ATTTCACCCATATTATACCATTAAAGACATTCTAGGGGTCTTAATCTTAC
Uatro_07    ATTTCACCCATATTATACCATTAAAGACATTCTAGGGGTCTTAATCTTAC
Uatro_03    ATTTCACCCATATTATACCATTAAAGACATTCTAGGGGTCTTAATCTTAC
Uatro_02    ATTTCACCCATATTATACCATTAAAGACATTCTAGGGGTCTTAGTCTTAC
Uatro_04    ATTTCACCCATATTATACCATTAAAGACATTCTAGGGGTCTTAATCTTAC
Uatro_05    ATTTCACCCATATTATACCATTAAAGACATTCTAGGGGTCTTAATCTTAC
Usori_01    ATTTCACCCATACTATACCATCAAAGACATTCTAGGAGTCTTAATCCTAC
Usori_02    ATTTCACCCATACTATACCATCAAAGACATTCTAGGAGTCTTAATCCTAC
Usori_03    ATTTCACCCATACTATACCATCAAAGACATTCTAGGAGTCTTAATCCTAC
Usori_04    ATTTCACCCATACTATACCATCAAAGACATTCTAGGAGTCTTAATCCTAC
Usori_05    ATTTCACCCATACTATACCATCAAAGACATTCTAGGAGTCTTAATTCTAC
Uropso_1    ATTTCACCCATACTATACCATCAAAGACATTCTAGGAGTCTTAATCCTAC
Uropso_2    ATTTCACCCATACTATACCATCAAAGACATTCTAGGAGTCTTAATCCTAC
Usori_09    ATTTCACCCATACTATACCATCAAAGACATTCTAGGAGTCTTAATCCTAC
Usori_06    ATTTCACCCATACTATACCATCAAAGACATTCTAGGAGTCTTAATCCTAC
Usps2_02    ATTTCACCCATACTACACCATTAAAGACATTCTAGGAGTCTTAATCCTAC
Usps2_01    ATTTCACCCATACTACACCATTAAAGACATTCTAGGAGTCTTAATCCTAC
Usps2_03    ATTTCACCCATACTACACCATTAAAGACATTCTAGGAGTCTTAATCCTAC
Usps2_04    ATTTCACCCATACTACACCATTAAAGACATTCTAGGAGTCTTAATCCTAC
Ugrac_06    ATTCCACCCATACTACACCATCAAAGACATTCTAGGAGTCTTAATTTTAC
Ugrac_10    ATTCCACCCATACTACACCATCAAAGACATTCTAGGAGTCTTAATTTTAC
Ugrac_08    ATTCCACCCATACTACACCATCAAAGACATTCTAGGAGTCTTAATTTTAC
Ugrac_09    ATTCCACCCATACTACACCATCAAAGACATTCTAGGAGTCTTAATTTTAC
Ugrac_07    ATTCCACCCATACTACACCATCAAAGACATTCTAGGAGTCTTAATTTTAC
Ugrac_02    ATTCCACCCATACTACACCATCAAAGACATTCTAGGGGTCTTAATTTTAC
Ugrac_03    ATTCCACCCATACTACACCATCAAAGACATTCTAGGGGTCTTAATTTTAC
Ugrac_01    ATTCCACCCATACTACACCATCAAAGACATTCTAGGGGTCTTAATTTTAC
Ugrac_04    ATTCCACCCATACTACACCATCAAAGACATTCTAGGGGTCTTAATTTTAC
Ugrac_05    ATTCCACCCATACTACACCATCAAAGACATTCTAGGGGTCTTAATTTTAC
Talpa       ATTTCACCCCTACTATACTATCAAAGACATTCTAGGAATACTAGTCCTAA
Sorex       CTTTCACCCCTACTATACCATCAAAGACATTCTAGGAGTACTTCTTCTCA

Ugrac_D3    TTCTAGTATTAATACTCTTAGTTTTATTCTCACCAGACCTGCTGGGAGAC
Ugrac_D4    TTCTAGTATTAATACTCTTAGTTTTATTCTCACCAGACCTGCTGGGAGAC
Usori_D1    TTCTAGTCTTAATACTCCTCGTTTTATTTTCACCGGACCTACTGGGAGAC
Usori_D2    TTCTAGTCTTAATACTCCTCGTTTTATTTTCACCGGACCTACTGGGAGAC
Usori_D8    TTCTAGTCTTAATACTCCTCGTTTTATTTTCACCGGACCTACTGGGGGAC
Usori_D9    TTCTAGTCTTAATACTCCTCGTTTTATTTTCACCGGACCTACTGGGGGAC
Usori_D7    TTCTAGTCTTAATACTCCTCGTTTTATTTTCACCGGACCTACTGGGGGAC
Usori_10    TTCTAGTCTTAATACTCCTCGTTTTATTTTCACCGGACCTACTGGGGGAC
Usori_11    TTCTAGTCTTAATACTCCTCGTTTTATTTTCACCGGACCTACTGGGGGAC
Usori_D5    TTCTAGTCTTAATACTCCTCGTTTTATTTTCACCGGACCTACTGGGAGAC
Usori_D4    TTCTAATCTTAATACTCCTCGTTTTATTTTCACCGGACCTACTAGGAGAC
Usori_12    TTCTAGTCTTAATACTCCTCGTTTTATTTTCACCGGACCTACTGGGAGAC
Usori_13    TTCTAGTCTTAATACTCCTCGTTTTATTTTCACCGGACCTACTGGGAGAC
Usori_D6    TTCTAGTCTTAATACTCCTCGTTTTATTTTCACCGGACCTACTGGGAGAC
Usori_D3    TTCTAGTCTTAATACTCCTCGTTTTATTTTCACCGGACCTACTGGGAGAC
Ugrac_D1    TTCTAGTCCTAATACTCCTAGTTTTATTCTCACCGGACCTGCTAGGAGAC
Ugrac_D2    TTCTAGTCCTAATACTCCTAGTTTTATTCTCACCGGACCTGCTAGGAGAC
Uande_D1    TTCTAGTCCTTATACTCCTAGTTTTATTTTCACCAGACCTGTTAGGAGAT
Uande_D2    TTCTAGTCCTTATACTCCTAGTTTTATTTTCACCAGACCTGCTAGGAGAT
Uaequ_D1    TTCTAGTCCTTATACTCCTAGTTTTATTTTCACCAGACCTGTTAGGAGAC
Uaequ_D2    TTCTAGTCCTTATACTCCTAGTTTTATTTTCACCAGACCTGTTAGGAGAC
Uinve_04    TTATAGCTCTCATACTCCTAGTTTTATTCTCCCCAGACTTATTAGGAGAT
Uinve_07    TTATAGCTCTCATACTCCTAGTTTTATTCTCCCCAGACTTATTAGGAGAT
Uinve_03    TTATAGTCCTTATACTCCTAGTTTTATTTTCCCCAGACCTATTAGGAGAC
Uinve_06    TTATAGTCCTTATACTCCTAGTTTTATTTTCCCCAGACCTATTAGGAGAC
Uinve_05    TTATAGTCCTTATACTCCTAGTTTTATTTTCCCCAGACCTATTAGGAGAC
Uinve_01    TTATAGTCCTTATACTCCTAGTTTTATTTTCCCCAGACCTATTAGGAGAC
Uinve_02    TTATAGTCCTTATACTCCTAGTTTTATTTTCCCCAGACCTATTAGGAGAC
Usps1_01    TTCTAGTATTAATACTCTTAGTTTTATTCTCACCAGACCTGCTGGGAGAC
Usps1_02    TTCTAGTATTAATACTCTTAGTTTTATTCTCACCAGACCTGCTGGGAGAC
Usps1_05    TTCTAGTATTAATACTCTTAGTTTTATTCTCACCAGACCTGCTGGGAGAC
Usps1_04    TTCTAGTATTAATACTCTTAGTTTTATTCTCACCAGACCTGCTGGGAGAC
Uropsp_6    TTCTAGTATTAATACTCTTAGTTTTATTCTCACCAGACCTGCTGGGAGAC
Univa_02    TTCTAGTCCTAATACTCTTAGTTTTATTCTCACCGGACCTGCTAGGAGAT
Univa_04    TTCTAGTCCTAATACTCTTAGTTTTATTCTCACCGGACCTGCTAGGAGAT
Univa_03    TTCTAGTCCTAATACTCTTAGTTTTATTCTCACCGGACCTGCTAGGAGAT
Univa_01    TTCTAGTCCTAATACTCTTAGTTTTATTCTCACCGGACCTGCTAGGAGAT
Univa_05    TTCTAGTCCTAATACTCTTAGTTTTATTCTCACCGGACCTGCTAGGAGAT
Univa_06    TTCTAGTCCTAATACTCCTAGTTTTATTCTCACCGGACCTGCTAGGAGAC
Univa_07    TTCTAGTCCTAATACTCCTAGTTTTATTCTCACCGGACCTGCTAGGAGAC
Univa_08    TTCTAGTCCTAATACTCCTAGTTTTATTCTCACCGGACCTGCTAGGAGAC
Univa_09    TTCTAGTCCTAATACTCCTAGTTTTATTCTCACCGGACCTGCTAGGAGAC
Univa_10    TTCTAGTCCTAATACTCCTAGTTTTATTCTCACCGGACCTGCTAGGAGAC
Univa_11    TTCTAGTCCTAATACTCCTAGTTTTATTCTCACCGGACCTGCTAGGAGAC
Univa_13    TTCTAGTCCTAATACTCCTAGTTTTATTCTCACCAGACCTGCTAGGAGAC
Univa_12    TTCTAGTCCTAATACTCCTAGTTTTATTCTCACCGGACCTGCTAGGAGAC
Univa_14    TTCTAGTCCTAATACTCCTAGTTTTATTCTCACCGGACCTGCTAGGAGAC
Uatro_01    TTCTAGTCTTAATACTCCTTGTTCTATTTTCCCCAGACCTGCTGGGAGAC
Uatro_06    TTCTAGTCTTAATACTCCTTGTTCTATTTTCCCCAGACCTGCTGGGAGAC
Uatro_07    TTCTAGTCTTAATACTCCTTGTTCTATTTTCCCCAGACCTGCTGGGAGAC
Uatro_03    TTCTAGTCTTAATACTCCTTGTTCTATTTTCCCCAGACCTGCTGGGAGAC
Uatro_02    TTCTAGTCTTAATACTCCTTGTTCTATTTTCCCCAGACCTGCTGGGAGAC
Uatro_04    TTCTAGTCTTAATACTCCTTGTTCTATTTTCCCCAGACCTGCTGGGAGAC
Uatro_05    TTCTAGTCTTAATACTCCTTGTTCTATTTTCCCCAGACCTGCTGGGAGAC
Usori_01    TTCTAGTCTTAATACTCCTCGTTTTATTTTCACCGGACCTACTGGGAGAC
Usori_02    TTCTAGTCTTAATACTCCTCGTTTTATTTTCACCGGACCTACTGGGAGAC
Usori_03    TTCTAGTCTTAATACTCCTCGTTTTATTTTCACCGGACCTACTGGGAGAC
Usori_04    TTCTAGTCTTAATACTCCTCGTTTTATTTTCACCGGACCTACTGGGAGAC
Usori_05    TTCTAGTCTTAATACTCCTCGTTTTATTTTCACCGGACCTACTGGGAGAC
Uropso_1    TTCTAGTCTTAATACTCCTCGTTTTATTTTCACCGGACCTACTGGGAGAC
Uropso_2    TTCTAGTCTTAATACTCCTCGTTTTATTTTCACCGGACCTACTGGGAGAC
Usori_09    TTCTAGTCTTAATACTCCTCGTTTTATTTTCACCGGACCTACTGGGAGAC
Usori_06    TTCTAGTCTTAATACTCCTCGTTTTATTTTCACCGGACCTACTGGGAGAC
Usps2_02    TTCTAGCCTTAATACTCCTCGTTTTATTCTCACCAGACTTGCTGGGAGAC
Usps2_01    TTCTAGCCTTAATACTCCTCGTTTTATTCTCACCAGACTTGCTGGGAGAC
Usps2_03    TTCTAGCCTTAATACTCCTCGTTTTATTCTCACCAGACTTGCTGGGAGAC
Usps2_04    TTCTAGCCTTAATACTCCTCGTTTTATTCTCACCAGACTTGCTGGGAGAC
Ugrac_06    TTCTAGTCTTAATACTCCTCGTCTTATTTTCACCAGACCTGCTGGGAGAC
Ugrac_10    TTCTAGTCTTAATACTCCTCGTCTTATTTTCACCAGACCTGCTGGGAGAC
Ugrac_08    TTCTAGTCTTAATACTCCTCGTCTTATTTTCACCAGACCTGCTGGGAGAC
Ugrac_09    TTCTAGTCTTAATACTCCTCGTCTTATTTTCACCAGACCTGCTGGGAGAC
Ugrac_07    TTCTAGTCTTAATACTCCTCGTCTTATTTTCACCAGACCTGCTGGGAGAC
Ugrac_02    TTCTAGTCTTAATACTCCTCGTCTTATTTTCACCAGACCTGCTGGGAGAC
Ugrac_03    TTCTAGTCTTAATACTCCTCGTCTTATTTTCACCAGACCTGCTGGGAGAC
Ugrac_01    TTCTAGTCTTAATACTCCTCGTCTTATTTTCACCAGACCTGCTGGGAGAC
Ugrac_04    TTCTAGTCTTAATACTCCTCGTCTTATTTTCACCAGACCTGCTGGGAGAC
Ugrac_05    TTCTAGTCTTAATACTCCTCGTCTTATTTTCACCAGACCTGCTGGGAGAC
Talpa       TCCTAATACTATCATTACTAGTACTATTCTCACCTGACCTCCTGGGAGAC
Sorex       TCCTAACCCTTGCATCCCTAGTATTATTCTCCCCAGACTTATTAGGAGAC

Ugrac_D3    CCCGACAATTACACCCCTGCAAACCCACTAAATACCCCACCACACATCAA
Ugrac_D4    CCCGACAATTACACCCCTGCAAACCCACTAAATACCCCACCACACATCAA
Usori_D1    CCTGATAACTACACTCCAGCCAACCCCTTAAACACACCCCCACATATTAA
Usori_D2    CCTGATAACTACACTCCAGCCAACCCCTTAAACACACCCCCACATATTAA
Usori_D8    CCTGATAATTACACTCCAGCCAACCCCTTAAACACACCCCCACATATTAA
Usori_D9    CCTGATAATTACACTCCAGCCAACCCCTTAAACACACCCCCACATATTAA
Usori_D7    CCTGATAATTACACTCCAGCCAACCCCTTAAACACACCCCCACATATTAA
Usori_10    CCTGATAATTACACTCCAGCCAACCCCTTAAACACACCCCCACATATTAA
Usori_11    CCTGATAATTACACTCCAGCCAACCCCTTAAACACACCCCCACATATTAA
Usori_D5    CCTGACAACTACACTCCAGCCAACCCCCTAAACACACCCCCACATATTAA
Usori_D4    CCTGATAATTACACTCCAGCCAACCCCCTAAACACACCTCCACATATTAA
Usori_12    CCTGATAATTACACTCCAGCCAACCCCTTAAACACACCCCCACATATTAA
Usori_13    CCTGATAATTACACTCCAGCCAACCCCTTAAACACACCCCCACATATTAA
Usori_D6    CCTGATAATTACACTCCAGCCAACCCCTTAAACACACCCCCACATATTAA
Usori_D3    CCTGATAATTACACTCCAGCCAACCCCTTAAACACACCCCCACATATTAA
Ugrac_D1    CCTGACAACTATACCCCAGCCAACCCCCTAAACACACCACCACATATCAA
Ugrac_D2    CCTGACAACTATACCCCAGCCAACCCCCTAAACACACCACCACATATCAA
Uande_D1    CCCGATAACTACACCCCAGCTAACCCCTTAAACACACCACCACATATCAA
Uande_D2    CCCGATAACTACACCCCAGCTAACCCCTTAAACACACCACCACATATCAA
Uaequ_D1    CCCGACAACTACACCCCAGCTAACCCCTTAAACACACCCCCACACATCAA
Uaequ_D2    CCCGACAACTACACCCCAGCCAACCCCTTAAACACACCCCCACACATCAA
Uinve_04    CCAGATAATTACACCCCAGCAAATCCTTTAAACACACCACCCCATATTAA
Uinve_07    CCAGATAATTACACCCCAGCAAATCCTTTAAACACACCACCCCATATTAA
Uinve_03    CCAGATAATTACACCCCTGCAAACCCTCTAAACACACCACCCCATATCAA
Uinve_06    CCAGATAATTACACCCCTGCAAACCCTCTAAACACACCACCCCATATCAA
Uinve_05    CCAGACAATTACACCCCTGCAAACCCTCTAAACACACCACCCCATATCAA
Uinve_01    CCAGACAATTACACCCCTGCAAACCCTCTAAACACACCACCCCATATCAA
Uinve_02    CCAGACAATTACACCCCTGCAAACCCTCTAAACACACCACCCCATATCAA
Usps1_01    CCCGACAATTACACCCCTGCAAACCCACTAAATACCCCACCACACATCAA
Usps1_02    CCCGACAATTACACCCCTGCAAACCCACTAAATACCCCACCACACATCAA
Usps1_05    CCCGACAATTACACCCCTGCAAACCCACTAAATACCCCACCACACATCAA
Usps1_04    CCCGACAATTACACCCCTGCAAACCCACTAAATACCCCACCACACATCAA
Uropsp_6    CCCGACAATTACACCCCTGCAAACCCACTAAATACCCCACCACACATCAA
Univa_02    CCTGACAACTATACCCCAGCCAACCCCCTAAACACACCACCACATATCAA
Univa_04    CCTGACAACTATACCCCAGCCAACCCCCTAAACACACCACCACATATCAA
Univa_03    CCTGACAACTATACCCCAGCCAACCCCCTAAACACACCACCACATATCAA
Univa_01    CCTGACAACTATACCCCAGCCAACCCCCTAAACACACCACCACATATCAA
Univa_05    CCTGACAACTATACCCCAGCCAACCCCCTAAACACACCACCACATATCAA
Univa_06    CCTGACAACTATACCCCAGCCAACCCCCTAAACACACCACCACATATCAA
Univa_07    CCTGACAACTATACCCCAGCCAACCCCCTAAACACACCACCACATATCAA
Univa_08    CCTGACAACTATACCCCAGCCAACCCCCTAAACACACCACCACATATCAA
Univa_09    CCTGACAACTATACCCCAGCCAACCCCCTAAACACACCACCACATATCAA
Univa_10    CCTGACAACTATACCCCAGCCAACCCCCTAAACACACCACCACATATCAA
Univa_11    CCTGACAACTATACCCCAGCCAACCCCCTAAACACACCACCACATATCAA
Univa_13    CCTGACAACTATACCCCAGCCAACCCCCTAAACACACCACCACATATCAA
Univa_12    CCTGACAACTATACCCCAGCCAACCCCCTAAACACACCACCACATATCAA
Univa_14    CCTGACAACTATACCCCAGCCAACCCCCTAAACACACCACCACATATCAA
Uatro_01    CCTGACAACTACACTCCAGCTAACCCTCTAAACACACCTCCACATATTAA
Uatro_06    CCTGACAACTACACTCCAGCTAACCCTCTAAATACACCTCCACATATTAA
Uatro_07    CCTGACAACTACACTCCAGCTAACCCTCTAAATACACCTCCACATATTAA
Uatro_03    CCTGACAACTACACTCCAGCTAACCCTCTAAACACACCTCCACATATTAA
Uatro_02    CCTGACAACTACACTCCAGCTAACCCTCTAAACACACCTCCACATATTAA
Uatro_04    CCTGACAACTACACTCCAGCTAACCCTCTAAACACACCTCCACATATTAA
Uatro_05    CCTGACAACTACACTCCAGCTAACCCTCTAAACACACCTCCACATATTAA
Usori_01    CCTGATAACTACACTCCAGCCAACCCCTTAAACACACCCCCACATATTAA
Usori_02    CCTGATAACTACACTCCAGCCAACCCCTTAAACACACCCCCACATATTAA
Usori_03    CCTGATAACTACACTCCAGCCAACCCCTTAAACACACCCCCACATATTAA
Usori_04    CCTGATAACTACACTCCAGCCAACCCCTTAAACACACCCCCACATATTAA
Usori_05    CCTGATAATTACACTCCAGCCAACCCTTTAAACACACCCCCACATATTAA
Uropso_1    CCTGATAATTACACCCCAGCCAACCCTTTAAACACACCCCCACATATTAA
Uropso_2    CCTGATAATTACACTCCAGCCAACCCTTTAAACACACCCCCACATATTAA
Usori_09    CCTGATAATTACACTCCAGCCAACCCTTTAAACACACCCCCACATATTAA
Usori_06    CCTGATAATTACACTCCAGCCAACCCTTTAAACACACCCCCACATATTAA
Usps2_02    CCGGACAACTACACCCCAGCCAACCCACTAAATACACCCCCACATATTAA
Usps2_01    CCGGACAACTACACCCCAGCCAACCCACTAAATACACCCCCACATATTAA
Usps2_03    CCGGACAACTACACCCCAGCCAACCCACTAAATACACCCCCACATATTAA
Usps2_04    CCGGACAACTACACCCCAGCCAACCCACTAAATACACCCCCACATATTAA
Ugrac_06    CCTGATAACTATACCCCAGCCAACCCCCTAAACACACCCCCACATATTAA
Ugrac_10    CCTGATAACTATACCCCAGCCAACCCCCTAAACACACCCCCACATATTAA
Ugrac_08    CCTGATAACTATACCCCAGCCAACCCCCTAAACACACCCCCACATATTAA
Ugrac_09    CCTGATAACTATACCCCAGCCAACCCCCTAAACACACCCCCACATATTAA
Ugrac_07    CCTGATAACTATACCCCAGCCAACCCCCTAAACACACCCCCACATATTAA
Ugrac_02    CCTGATAACTATACCCCAGCCAACCCCCTAAACACACCCCCACATATTAA
Ugrac_03    CCTGATAACTATACCCCAGCCAACCCCCTAAACACACCCCCACATATTAA
Ugrac_01    CCTGATAACTATACCCCAGCCAACCCCCTAAACACACCCCCACATATTAA
Ugrac_04    CCTGATAACTATACCCCAGCCAACCCCCTAAACACACCCCCACATATTAA
Ugrac_05    CCTGATAACTATACCCCAGCCAACCCCCTAAACACACCCCCACATATTAA
Talpa       CCAGATAATTACACACCAGCTAACCCACTAAACACACCACCCCACATCAA
Sorex       CCAGACAACTATACACCTGCAAATCCCCTCAATACACCACCCCATATTAA

Ugrac_D3    GCCAGAATGATATTTCTTATTTGCATATGCAATCCTACGCTCAATTCCCA
Ugrac_D4    GCCAGAATGATATTTCTTATTTGCATATGCAATCCTACGCTCAATTCCCA
Usori_D1    GCCAGAATGATATTTCCTATTTGCATATGCAATTCTACGTTCAATCCCTA
Usori_D2    GCCAGAATGATATTTCCTATTTGCATATGCAATTCTACGTTCAATCCCTA
Usori_D8    GCCAGAATGATATTTCCTATTCGCATATGCAATTCTACGTTCAATTCCTA
Usori_D9    GCCAGAATGATATTTCCTATTCGCATATGCAATTCTACGTTCAATTCCTA
Usori_D7    GCCAGAATGATATTTCCTATTCGCATATGCAATTCTACGTTCAATTCCTA
Usori_10    GCCAGAATGATATTTCCTATTCGCATATGCAATTCTACGTTCAATTCCTA
Usori_11    GCCAGAATGATATTTCCTATTCGCATATGCAATTCTACGTTCAATTCCTA
Usori_D5    GCCAGAATGATATTTCCTATTTGCATATGCAATTCTACGTTCAATCCCTA
Usori_D4    GCCAGAATGATATTTCCTATTTGCATATGCAATTCTACGTTCAATCCCTA
Usori_12    GCCAGAGTGATATTTCCTATTTGCATATGCAATTCTACGTTCAATTCCTA
Usori_13    GCCAGAGTGATATTTCCTATTTGCATATGCAATTCTACGTTCAATTCCTA
Usori_D6    GCCAGAGTGATATTTCCTATTTGCATATGCAATTCTACGTTCAATTCCTA
Usori_D3    ACCAGAATGATATTTCCTATTTGCATATGCAATTCTACGTTCAATTCCTA
Ugrac_D1    GCCAGAATGATATTTCCTATTTGCATACGCAATCCTACGTTCAATCCCAA
Ugrac_D2    GCCAGAATGATATTTCCTATTTGCATACGCAATCCTACGTTCAATCCCAA
Uande_D1    GCCAGAATGATATTTCCTATTTGCATATGCAATCCTACGTTCAATTCCAA
Uande_D2    GCCAGAATGATATTTCCTATTTGCATATGCAATCCTACGTTCAATTCCAA
Uaequ_D1    GCCAGAATGATATTTCCTATTTGCATATGCAATCTTACGTTCAATCCCAA
Uaequ_D2    GCCAGAATGATATTTCCTATTTGCATATGCAATCTTACGTTCAATCCCAA
Uinve_04    ACCAGAATGATACTTCTTATTTGCATATGCAATTTTACGTTCAATCCCAA
Uinve_07    ACCAGAATGATACTTCTTATTTGCATATGCAATTTTACGTTCAATCCCAA
Uinve_03    GCCAGAATGATACTTCTTATTTGCCTATGCAATCTTACGCTCAATCCCAA
Uinve_06    GCCAGAATGATACTTCTTATTTGCCTATGCAATCTTACGCTCAATCCCAA
Uinve_05    GCCAGAATGATACTTCTTATTTGCCTATGCAATCTTACGCTCAATCCCAA
Uinve_01    GCCAGAATGATACTTCTTATTTGCCTATGCAATCTTACGCTCAATCCCAA
Uinve_02    GCCAGAATGATATTTCTTATTTGCCTATGCAATCTTACGCTCAATCCCAA
Usps1_01    GCCAGAGTGATATTTCTTATTTGCATATGCAATCCTACGCTCAATTCCCA
Usps1_02    GCCAGAATGATATTTCTTATTTGCATATGCAATCCTACGCTCAATTCCCA
Usps1_05    GCCAGAATGATATTTCTTATTTGCATATGCAATCCTACGCTCAATTCCCA
Usps1_04    GCCAGAATGATATTTCTTATTTGCATATGCAATCCTACGCTCAATTCCCA
Uropsp_6    GCCAGAATGATATTTCTTATTTGCATATGCAATCCTACGCTCAATTCCCA
Univa_02    GCCAGAATGATATTTCCTATTTGCATACGCAATCCTACGTTCAATCCCAA
Univa_04    GCCAGAATGATATTTCCTATTTGCATACGCAATCCTACGTTCAATCCCAA
Univa_03    GCCAGAATGATATTTCCTATTTGCATACGCAATCCTACGTTCAATCCCAA
Univa_01    GCCAGAATGATATTTCCTATTTGCATACGCAATCCTACGTTCAATCCCAA
Univa_05    GCCAGAATGATATTTCCTATTTGCATACGCAATCCTACGTTCAATCCCAA
Univa_06    GCCAGAATGATATTTCCTATTTGCATACGCAATCCTACGTTCAATCCCAA
Univa_07    GCCAGAATGATATTTCCTATTTGCATACGCAATCCTACGTTCAATCCCAA
Univa_08    GCCAGAATGATATTTCCTATTTGCATACGCAATCCTACGTTCAATCCCAA
Univa_09    GCCAGAATGATATTTCCTATTTGCATACGCAATCCTACGTTCAATCCCAA
Univa_10    GCCAGAATGATATTTCCTATTTGCATACGCAATCCTACGTTCAATCCCAA
Univa_11    GCCAGAATGATATTTCCTATTTGCATACGCAATCCTACGTTCAATCCCAA
Univa_13    GCCAGAATGATATTTCCTATTTGCATACGCAATCCTACGTTCAATCCCAA
Univa_12    GCCAGAATGATATTTCCTATTTGCATACGCAATCCTACGTTCAATCCCAA
Univa_14    GCCAGAATGATATTTCCTATTTGCATACGCAATCCTACGTTCAATCCCAA
Uatro_01    ACCTGAATGATATTTTCTTTTCGCATATGCAATCCTACGCTCAATCCCTA
Uatro_06    GCCTGAATGATACTTCCTTTTCGCATATGCAATCCTACGCTCAATCCCTA
Uatro_07    GCCTGAATGATACTTCCTTTTCGCATATGCAATCCTACGCTCAATCCCTA
Uatro_03    ACCTGAATGATATTTTCTTTTCGCATATGCAATCCTACGCTCAATCCCTA
Uatro_02    ACCTGAATGATATTTTCTTTTCGCATATGCAATCCTACGCTCAATCCCTA
Uatro_04    ACCTGAATGATATTTTCTTTTCGCATATGCAATCCTACGCTCAATCCCTA
Uatro_05    ACCTGAATGATATTTTCTTTTCGCATATGCAATCCTACGCTCAATCCCTA
Usori_01    ACCAGAATGATATTTCCTATTTGCATATGCAATTCTACGTTCAATCCCTA
Usori_02    ACCAGAATGATATTTCCTATTTGCATATGCAATTCTACGTTCAATCCCTA
Usori_03    ACCAGAATGATATTTCCTATTTGCATATGCAATTCTACGTTCAATCCCTA
Usori_04    ACCAGAATGATATTTCCTATTTGCATATGCAATTCTACGTTCAATCCCTA
Usori_05    GCCAGAATGATATTTCCTATTCGCATATGCAATTCTACGTTCAATTCCTA
Uropso_1    GCCAGAATGATATTTCCTATTCGCATATGCAATTCTACGTTCAATTCCTA
Uropso_2    GCCAGAATGATATTTCCTATTCGCATATGCAATTCTACGTTCAATTCCTA
Usori_09    GCCAGAATGATATTTCCTATTCGCATATGCAATTCTACGTTCAATTCCTA
Usori_06    GCCAGAATGATATTTCCTATTCGCATATGCAATTCTACGTTCAATTCCTA
Usps2_02    ACCAGAGTGGTATTTCCTATTCGCATACGCAATCCTGCGCTCAATTCCTA
Usps2_01    ACCAGAGTGGTATTTCCTATTCGCATACGCAATCCTGCGCTCAATTCCTA
Usps2_03    ACCAGAGTGGTATTTCCTATTCGCATACGCAATCCTGCGCTCAATTCCTA
Usps2_04    ACCAGAGTGGTATTTCCTATTCGCATACGCAATCCTGCGCTCAATTCCTA
Ugrac_06    ACCAGAGTGATACTTCCTATTCGCATACGCAATCCTGCGTTCAATCCCCA
Ugrac_10    ACCAGAGTGATACTTCCTATTCGCATACGCAATCCTGCGTTCAATCCCCA
Ugrac_08    ACCAGAGTGATACTTCCTATTCGCATACGCAATCCTGCGTTCAATCCCCA
Ugrac_09    ACCAGAGTGATACTTCCTATTCGCATACGCAATCCTGCGTTCAATCCCCA
Ugrac_07    ACCAGAGTGATACTTCCTATTCGCATACGCAATCCTGCGTTCAATCCCCA
Ugrac_02    ACCAGAGTGATACTTCCTATTCGCATACGCAATCCTGCGTTCAATCCCCA
Ugrac_03    ACCAGAGTGATACTTCCTATTCGCATACGCAATCCTGCGTTCAATCCCCA
Ugrac_01    ACCAGAGTGATACTTCCTATTCGCATACGCAATCCTGCGTTCAATCCCCA
Ugrac_04    ACCAGAGTGATACTTCCTATTCGCATACGCAATCCTGCGTTCAATCCCCA
Ugrac_05    ACCAGAGTGATACTTCCTATTCGCATACGCAATCCTGCGTTCAATCCCCA
Talpa       ACCCGAATGGTATTTCCTATTTGCCTATGCTATCCTACGATCAATCCCTA
Sorex       ACCAGAATGGTACTTTCTATTCGCTTACGCCATTCTACGATCTATCCCTA

Ugrac_D3    ATAAACTAGGAGGAGTCTTAGCCCTAGTCCTATCCATCTTAGTCCTAGCT
Ugrac_D4    ATAAACTAGGAGGAGTCTTAGCCCTAGTCCTATCCATCTTAGTCCTAGCT
Usori_D1    ATAAACTAGGAGGAGTCTTAGCCCTAATTCTATCAATCCTAATCCTAGCT
Usori_D2    ATAAACTAGGAGGAGTCTTAGCCCTAATTCTATCAATCCTAATCCTAGCT
Usori_D8    ATAAACTAGGAGGGGTCTTAGCCCTAATTCTATCAATCCTAATCCTAGCT
Usori_D9    ATAAACTAGGAGGGGTCTTAGCCCTAATTCTATCAATCCTAATCCTAGCT
Usori_D7    ATAAACTAGGAGGGGTCTTAGCCCTAATTCTATCAATCCTAATCCTAGCT
Usori_10    ATAAACTAGGAGGGGTCTTAGCCCTAATTCTATCAATCCTAATCCTAGCT
Usori_11    ATAAACTAGGAGGGGTCTTAGCCCTAATTCTATCAATCCTAATCCTAGCT
Usori_D5    ATAAACTAGGAGGGGTCTTAGCCCTAATTCTATCAATCCTAATCCTAGCT
Usori_D4    ATAAACTAGGAGGGGTCTTAGCCCTAATTCTATCAATCCTAATCCTAGCT
Usori_12    ATAAACTAGGAGGGGTCTTAGCCCTAATTCTATCAATCCTAATCCTAGCT
Usori_13    ATAAACTAGGAGGGGTCTTAGCCCTAATTCTATCAATCCTAATCCTAGCT
Usori_D6    ATAAACTAGGAGGGGTCTTAGCCCTAATTCTATCAATCCTAATCCTAGCT
Usori_D3    ATAAACTAGGAGGGGTCTTAGCCCTAATTCTATCAATCCTAATCCTAGCT
Ugrac_D1    ATAAACTAGGAGGTGTTCTAGCTCTAGTAATATCAATCCTAATTCTAGCT
Ugrac_D2    ATAAACTAGGAGGTGTTCTAGCTCTAGTAATATCAATCCTAATTCTAGCT
Uande_D1    ACAAGCTAGGAGGCGTTCTAGCTTTAGTCCTATCTATTTTAATCCTAGCT
Uande_D2    ACAAGCTAGGAGGCGTTCTAGCTTTAGTCCTATCTATTTTAATCCTAGCT
Uaequ_D1    ATAAACTAGGAGGCGTCCTAGCTTTAGTCCTATCTATTTTAATTCTAGCT
Uaequ_D2    ATAAACTAGGAGGCGTCCTAGCTTTAGTCCTATCTATTTTAATTCTAGCT
Uinve_04    ACAAGCTAGGAGGAGTTTTAGCTCTAGTTCTATCAATCCTAATCTTAGCC
Uinve_07    ACAAGCTAGGAGGAGTTTTAGCTCTAGTTCTATCAATCCTAATCTTAGCC
Uinve_03    ACAAACTAGGAGGAGTTTTAGCTCTAGTCTTATCAATCCTAATCTTAGCC
Uinve_06    ACAAACTAGGAGGAGTTTTAGCTCTAGTCTTATCAATCCTAATCTTAGCC
Uinve_05    ACAAACTTGGAGGGGTTTTAGCTCTAGTCTTATCAATCCTAATCTTAGCC
Uinve_01    ACAAACTAGGAGGGGTTTTAGCCCTAGTCTTATCAATCCTAATCTTAGCC
Uinve_02    ACAAACTAGGAGGGGTTTTAGCCCTAGTCTTATCAATCCTAATCTTAGCC
Usps1_01    ATAAACTAGGAGGAGTCTTAGCCCTAGTCCTATCCATCTTAGTCCTAGCT
Usps1_02    ATAAACTAGGAGGAGTCTTAGCCCTAGTCCTATCCATCTTAGTCCTAGCT
Usps1_05    ATAAACTAGGAGGAGTCTTAGCCCTAGTCCTATCCATCTTAGTCCTAGCT
Usps1_04    ATAAACTAGGAGGAGTCTTAGCCCTAGTCCTATCCATCTTAGTCCTAGCT
Uropsp_6    ATAAACTAGGAGGAGTATTAGCCCTAGTCCTATCCATCTTAGTCCTAGCT
Univa_02    ATAAACTAGGAGGAGTTCTAGCTCTAGTAATATCAATCCTAATTTTAGCT
Univa_04    ATAAACTAGGAGGAGTTCTAGCTCTAGTAATATCAATCCTAATTTTAGCT
Univa_03    ATAAACTAGGAGGAGTTCTAGCTCTAGTAATATCAATCCTAATTTTAACT
Univa_01    ATAAACTAGGAGGAGTTCTAGCTCTAGTAATATCAATCCTAATTTTAGCT
Univa_05    ATAAACTAGGAGGAGTTCTAGCTCTAGTAATATCAATCCTAATTTTAGCT
Univa_06    ATAAACTAGGAGGTGTTCTAGCTCTAGTAATATCAATCCTAATTCTAGCT
Univa_07    ATAAACTAGGAGGTGTTCTAGCTCTAGTAATATCAATCCTAATTCTAGCT
Univa_08    ATAAACTAGGAGGTGTTCTAGCTCTAGTAATATCAATCCTAATTCTAGCT
Univa_09    ATAAACTAGGAGGTGTTCTAGCTCTAGTAATATCAATCCTAATTCTAGCT
Univa_10    ATAAACTAGGAGGAGTTCTAGCTCTAGTAATATCAATCCTAATTCTAGCT
Univa_11    ATAAACTAGGAGGAGTTCTAGCTCTAGTAATATCAATCCTAATTCTAGCT
Univa_13    ATAAACTAGGAGGAGTTCTAGCTCTAGTAATATCGATCCTAATTCTAGCT
Univa_12    ATAAACTAGGAGGAGTTCTAGCTCTAGTAATATCAATCCTAATTCTAGCT
Univa_14    ATAAACTAGGAGGAGTTCTAGCTCTAGTAATATCAATCCTAATTCTAGCT
Uatro_01    ATAAATTAGGAGGGGTTCTGGCCCTAATTATATCAATTTTAATCCTAGCT
Uatro_06    ATAAATTAGGAGGGGTTCTGGCCCTAATTATATCAATTTTAATCCTAGCT
Uatro_07    ATAAATTTGGAGGGGTTCTGGCCCTAATTATATCAATTTTAATCCTAGCT
Uatro_03    ATAAATTAGGAGGGGTTCTGGCCCTAATTATATCAATTTTAATTCTAGCT
Uatro_02    ATAAATTAGGAGGGGTTCTGGCCCTAATTATATCAATTTTAATCCTAGCT
Uatro_04    ATAAATTAGGAGGGGTTCTGGCCCTAATTATATCAATTTTAATCCTAGCT
Uatro_05    ATAAATTAGGAGGGGTTCTGGCCCTAATTATATCAATTTTAATCCTAGCT
Usori_01    ATAAACTAGGAGGGGTCTTAGCCCTAATTCTATCAATCCTAATCCTAGCT
Usori_02    ATAAACTAGGAGGGGTCTTAGCCCTAATTCTATCAATCCTAATCCTAGCT
Usori_03    ATAAACTAGGAGGGGTCTTAGCCCTAATTCTATCAATCCTAATCCTAGCT
Usori_04    ATAAACTAGGAGGGGTCTTAGCCCTAATTCTATCAATCCTAATCCTAGCT
Usori_05    ATAAATTAGGAGGGGTCTTAGCTCTAATTCTATCAATCCTAATCCTAGCT
Uropso_1    ATAAATTAGGAGGGGTCTTAGCTCTAATTCTATCAATCCTAATCCTAGCT
Uropso_2    ATAAATTAGGAGGGGTCTTAGCTCTAATTCTATCAATCCTAATCCTAGCT
Usori_09    ATAAATTAGGAGGGGTCTTAGCTCTAATTCTATCAATCCTAATCCTAGCT
Usori_06    ATAAATTAGGAGGGGTCTTAGCTCTAATTCTATCAATCCTAATCCTAGCT
Usps2_02    ATAAATTAGGAGGAGTCCTAGCCCTAATTATATCAATCCTAATCCTAGCT
Usps2_01    ATAAATTAGGAGGAGTCCTAGCCCTAATTATATCAATCCTAATCCTAGCT
Usps2_03    ATAAATTAGGAGGAGTCCTAGCCCTAATTATATCAATCCTAATCCTAGCT
Usps2_04    ATAAATTAGGAGGAGTCCTAGCCCTAATTATATCAATCCTAATCCTAGCT
Ugrac_06    ATAAATTAGGAGGAGTTCTAGCCCTAATTCTATCAATCCTAATTCTAGCT
Ugrac_10    ATAAATTAGGAGGAGTTCTAGCCCTAATTCTATCAATCCTAATTCTAGCT
Ugrac_08    ATAAATTAGGAGGAGTTCTAGCCCTAATTCTATCAATCCTAATTCTAGCT
Ugrac_09    ATAAATTAGGAGGAGTTCTAGCCCTAATTCTATCAATCCTAATTCTAGCT
Ugrac_07    ATAAATTAGGAGGAGTTCTAGCCCTAATTCTATCAATCCTAATTCTAGCT
Ugrac_02    ATAAATTAGGAGGGGTTCTAGCCCTAATTCTATCAATCCTAATTCTAGCT
Ugrac_03    ATAAATTAGGAGGGGTTCTAGCCCTAATTCTATCAATCCTAATTCTAGCT
Ugrac_01    ATAAATTAGGAGGGGTTCTAGCCCTAATTCTATCAATCCTAATTCTAGCT
Ugrac_04    ATAAATTAGGAGGGGTTCTAGCCCTAATTCTATCAATCCTAATTCTAGCT
Ugrac_05    ATAAATTAGGAGGGGTTCTAGCCCTAATTCTATCAATCCTAATTCTAGCT
Talpa       ATAAACTAGGAGGTGTTCTAGCCTTGGTATTTTCAATTCTAATCCTAGCA
Sorex       ACAAACTAGGGGGCGTCCTAGCACTAGTCCTATCAATTTTAATTCTAGCT

Ugrac_D3    ATCATCCCTATACTCCACACATCTAAACAACGAAGCATAATATTCCGTCC
Ugrac_D4    ATCATCCCTATACTCCACACATCTAAACAACGAAGCATAATATTCCGTCC
Usori_D1    ATCATCCCCATACTCCACACATCTAAACAACGAAGCATAATATTTCGTCC
Usori_D2    ATCATCCCCATACTCCACACATCTAAACAACGAAGCATAATATTTCGTCC
Usori_D8    ATCATTCCTATACTCCATACATCTAAACAACGAAGCATAATATTCCGTCC
Usori_D9    ATCATTCCTATACTCCATACATCTAAACAACGAAGCATAATATTCCGTCC
Usori_D7    ATCATTCCTATACTCCATACATCTAAACAACGAAGCATAATATTCCGTCC
Usori_10    ATCATTCCTATACTCCATACATCTAAACAACGAAGCATAATATTCCGTCC
Usori_11    ATCATTCCTATACTCCATACATCTAAACAACGAAGCATAATATTCCGTCC
Usori_D5    ATCATCCCTATACTCCACACATCTAAACAACGAAGCATAATATTCCGTCC
Usori_D4    ATCATCCCCATACTCCACACATCTAAACAACGAAGCATAATATTCCGTCC
Usori_12    ATCATCCCTATACTCCACACATCTAAACAACGAAGCATAATATTCCGTCC
Usori_13    ATCATCCCTATACTCCACACATCTAAACAACGAAGCATAATATTCCGTCC
Usori_D6    ATCATCCCTATACTCCACACATCTAAACAACGAAGCATAATATTCCGTCC
Usori_D3    ATCATCCCTATACTCCACACATCTAAACAACGAAGCATAATATTCCGTCC
Ugrac_D1    ATCATCCCTATACTCCACACATCCAAACAACGAAGCATAATATTCCGTCC
Ugrac_D2    ATCATCCCTATACTCCACACATCCAAACAACGAAGCATAATATTCCGTCC
Uande_D1    ATCATTCCTATACTCCACACATCTAAGCAACGTAGCATAATATTCCGTCC
Uande_D2    ATCATTCCTATACTCCACACATCTAAGCAACGTAGCATAATATTCCGTCC
Uaequ_D1    ATCATCCCTATACTCCACACATCTAAACAACGTAGCATAATATTCCGACC
Uaequ_D2    ATCATCCCTATACTCCATACATCTAAACAACGTAGCATAATATTCCGCCC
Uinve_04    ATTATTCCAATTCTTCACACATCTAAACAACGAAGCATGATATTCCGCCC
Uinve_07    ATTATTCCAATTCTTCACACATCTAAACAACGAAGCATGATATTCCGCCC
Uinve_03    ATCATTCCCATCCTCCACACATCCAAACAACGAAGTATAATATTCCGTCC
Uinve_06    ATCATTCCCATCCTCCACACATCCAAACAACGAAGTATAATATTCCGTCC
Uinve_05    ATCATTCCCATCCTTCATACATCTAAACAACGAAGTATAATATTCCGTCC
Uinve_01    ATCATTCCCATCCTTCATACATCTAAACAACGAAGTATAATATTCCGTCC
Uinve_02    ATCATTCCCATCCTTCATACATCTAAACAACGAAGTATAATATTCCGTCC
Usps1_01    ATCATCCCTATACTCCACACATCTAAACAACGAAGCATAATATTCCGTCC
Usps1_02    ATCATCCCTATACTCCACACATCTAAACAACGAAGCATAATATTCCGTCC
Usps1_05    ATCATCCCTATACTCCACACATCTAAACAACGAAGCATAATATTCCGTCC
Usps1_04    ATCATCCCTATACTCCACACATCTAAACAACGAAGCATAATATTCCGTCC
Uropsp_6    ATCATCCCTATACTCCACACATCTAAACAACGAAGCATAATATTCCGTCC
Univa_02    ATCATCCCTATACTCCACACATCCAAACAACGAAGCATAATATTCCGTCC
Univa_04    ATCATCCCTATACTCCACACATCCAAACAACGAAGCATAATATTCCGTCC
Univa_03    ATCATCCCCATACTCCACACATCCAAACAACGAAGCATAATATTCCGTCC
Univa_01    ATCATCCCCATACTCCACACATCCAAACAACGAAGCATAATATTCCGTCC
Univa_05    ATCATCCCCATACTCCACACATCCAAACAACGAAGCATAATATTCCGTCC
Univa_06    ATCATCCCTATACTCCACACATCCAAACAACGAAGCATAATATTCCGTCC
Univa_07    ATCATCCCTATACTCCACACATCCAAACAACGAAGCATAATATTCCGTCC
Univa_08    ATCATCCCTATACTCCACACATCCAAACAACGAAGCATAATATTCCGTCC
Univa_09    ATCATCCCTATACTCCACACATCCAAACAACGAAGCATAATATTCCGTCC
Univa_10    ATCATCCCTATACTCCACACATCCAAACAACGAAGCATAATATTCCGTCC
Univa_11    ATCATCCCTATACTCCACACATCCAAACAACGAAGCATAATATTCCGTCC
Univa_13    ATCATCCCTATACTCCACACATCCAAACAACGAAGCATAATATTCCGTCC
Univa_12    ATCATCCCTATACTCCACACATCCAAACAACGAAGCATAATATTCCGTCC
Univa_14    ATCATCCCTATACTCCACACATCCAAACAACGAAGCATAATATTCCGTCC
Uatro_01    ATTATCCCCATACTTCATACGTCTAAACAACGAAGCATGATATTCCGCCC
Uatro_06    ATTATCCCCATACTTCATACGTCTAAACAACGAAGCATGATATTCCGCCC
Uatro_07    ATTATCCCCATACTTCATACGTCTAAACAACGAAGCATGATATTCCGCCC
Uatro_03    ATTATCCCCATACTTCATACGTCTAAACAACGAAGCATGATATTCCGCCC
Uatro_02    ATTATCCCCATACTTCATACGTCTAAACAACGAAGCATGATATTCCGCCC
Uatro_04    ATTATCCCCATACTTCATACGTCTAAACAACGAAGCATGATATTCCGCCC
Uatro_05    ATTATCCCCATACTTCATACGTCTAAACAACGAAGCATGATATTCCGCCC
Usori_01    ATCATCCCCATACTCCACACATCTAAACAACGAAGCATAATATTCCGTCC
Usori_02    ATCATCCCCATACTCCACACATCTAAACAACGAAGCATAATATTCCGTCC
Usori_03    ATCATCCCCATACTCCACACATCTAAACAACGAAGCATAATATTCCGTCC
Usori_04    ATCATCCCCATACTCCACACATCTAAACAACGAAGCATAATATTCCGTCC
Usori_05    ATCATTCCTATACTCCACACATCTAAACAACGAAGCATAATATTCCGTCC
Uropso_1    ATCATTCCTATACTCCACACATCTAAACAACGAAGCATAATATTCCGTCC
Uropso_2    ATCATTCCTATACTCCACACATCTAAACAACGAAGCATAATATTCCGTCC
Usori_09    ATCATTCCTATACTCCACACATCTAAACAACGAAGCATAATATTCCGTCC
Usori_06    ATCATTCCTATACTCCACACATCTAAACAACGAAGCATAATATTCCGTCC
Usps2_02    ATCATCCCCATACTCCATACAGCTAAACAACGAAGCATGATATTCCGTCC
Usps2_01    ATCATCCCCATACTCCATACAGCTAAACAACGAAGCATGATATTCCGTCC
Usps2_03    ATCATCCCCATACTCCATACAGCTAAACAACGAAGCATGATATTCCGTCC
Usps2_04    ATCATCCCCATACTCCATACAGCTAAACAACGAAGCATGATATTCCGTCC
Ugrac_06    ATCATCCCTATACTCCACACATCCAAACAACGAAGCATAATATTCCGTCC
Ugrac_10    ATTATCCCTATACTCCACACATCCAAACAACGAAGCATACTATTCCGTCC
Ugrac_08    ATTATCCCTATACTCCACACATCCAAACAACGAAGCATAATATTCCGTCC
Ugrac_09    ATTATCCCTATACTCCACACATCCAAACAACGAAGCATAATATTCCGTCC
Ugrac_07    ATTATCCCTATACTCCACACATCCAAACAACGAAGCATAATATTCCGTCC
Ugrac_02    ATTATCCCTATACTCCACACATCCAAACAACGAAGCATAATATTCCGTCC
Ugrac_03    ATTATCCCTATACTCCACACATCCAAACAACGAAGCATAATATTCCGTCC
Ugrac_01    ATTATCCCTATACTCCACACATCCAAACAACGAAGCATAATATTCCGTCC
Ugrac_04    ATTATCCCTATACTCCACACATCCAAACAACGAAGCATAATATTCCGTCC
Ugrac_05    ATTATCCCTATACTCCACACATCCAAACAACGAAGCATAATATTCCGTCC
Talpa       CTAATTCCATTCCTACATACTTCAAAACAACGAAGTATAATATTTCGACC
Sorex       GTAGTCCCTTTCCTCCACACATCTAAACAACGAAGCATAATATTCCGCCC

Ugrac_D3    CATTAGCCAATGTTTATTCTGAATTTTAGTCGCAGATCTACTCGTCCTAA
Ugrac_D4    CATTAGCCAATGTTTATTCTGAATTTTAGTCGCAGATCTACTCGTCCTAA
Usori_D1    TGTCAGCCAATGCTTATTCTGAATTTTAGTCGCAGACCTTTTTACCTTAA
Usori_D2    TATCAGCCAATGCTTATTCTGAATTTTAGTCGCAGACCTTTTTACCTTAA
Usori_D8    TGTCAGCCAATGTTTATTCTGAATTTTAGTCGCAGACCTTTTTACCTTAA
Usori_D9    TGTCAGCCAATGTTTATTCTGAATTTTAGTCGCAGACCTTTTTACCTTAA
Usori_D7    TGTCAGCCAATGTTTATTCTGAATTTTAGTCGCAGACCTTTTTACCTTAA
Usori_10    TGTCAGCCAATGTTTATTCTGAATTTTAGTCGCAGACCTTTTTACCTTAA
Usori_11    TGTCAGCCAATGTTTATTCTGAATTTTAGTCGCAGACCTTTTTACCTTAA
Usori_D5    TGTCAGCCAATGCTTATTCTGAATTTTAGTCGCAGACCTTTTTACCTTAA
Usori_D4    TGTCAGCCAATGCTTATTCTGAATTTTAGTCGCAGACCTTTTTACCTTAA
Usori_12    TGTCAGCCAATGCTTATTCTGAATTTTAGTCGCAGATCTTTTTACCTTAA
Usori_13    TGTCAGCCAATGCTTATTCTGAATTTTAGTCGCAGATCTTTTTACCTTAA
Usori_D6    TGTCAGCCAATGCTTATTCTGAATTTTAGTCGCAGATCTTTTTACCTTAA
Usori_D3    TGTCAGCCAATGCTTATTCTGAATTTTAGTCGCAGATCTTTTTACCTTAA
Ugrac_D1    TATTAGTCAATGCCTCTTCTGAATCTTAGTCGCAGACCTTTTAATCCTGA
Ugrac_D2    TATTAGTCAATGCCTCTTCTGAATCTTAGTCGCAGACCTTTTAATCCTGA
Uande_D1    TATTAGCCAATGCCTATTCTGAGTCTTAGTTGCAGACCTTTTAATTCTAA
Uande_D2    TATTAGCCAATGCCTATTCTGAGTCTTAGTTGCAGACCTTTTAATTCTAA
Uaequ_D1    TATTAGCCAATGCCTATTCTGAGTTTTAGTTGCAGATCTTTTAATTCTAA
Uaequ_D2    TATTAGCCAATGCCTATTCTGAGTTTTAGTTGCAGACCTTTTAATTCTAA
Uinve_04    TATCAGCCAATGTCTTTTCTGAATTCTAGTAGCTGATTTATTTATTCTAA
Uinve_07    TATCAGCCAATGTCTTTTCTGAATTCTAGTAGCTGATTTATTTATTCTAA
Uinve_03    CATCAGCCAATGCCTTTTCTGAATCCTAGTAGCTGATTTACTTATCTTAA
Uinve_06    CATCAGCCAATGCCTTTTCTGAATCCTAGTAGCTGATTTACTTATCTTAA
Uinve_05    CATCAGCCAATGCCTTTTCTGAATCCTAGTAGCTGACTTACTTATCTTAA
Uinve_01    CATCAGCCAATGCCTTTTCTGAATCCTAGTAGCTGACTTACTTATCTTAA
Uinve_02    CATCAGCCAATGCCTTTTCTGAATCCTAGTAGCTGACTTACTTATCTTAA
Usps1_01    CATTAGCCAATGTTTATTCTGAATTTTAGTCGCAGATCTACTCGTCCTAA
Usps1_02    CATTAGCCAATGTTTATTCTGAATTTTAGTCGCAGATCTACTCGTCCTAA
Usps1_05    CATTAGCCAATGTTTATTCTGAATTTTAGTCGCAGATCTACTCGTCCTAA
Usps1_04    CATTAGCCAATGTTTATTCTGAATTTTAGTCGCAGATCTACTCGTCCTAA
Uropsp_6    CATTAGCCAATGTTTATTCTGAATTTTAGTCGCAGATCTACTCGTCCTAA
Univa_02    TATTAGTCAATGCCTCTTCTGAGTCTTAGTCGCAGACCTTTTAATCCTGA
Univa_04    TATTAGTCAATGCCTCTTCTGAGTCTTAGTCGCAGACCTTTTAATCCTGA
Univa_03    TATTAGTCAATGCCTCTTCTGAGTCTTAGTCGCAGACCTTTTAATCCTGA
Univa_01    TATTAGTCAATGCCTCTTCTGAGTCTTAGTCGCAGACCTTTTAATCCTGA
Univa_05    TATTAGTCAATGCCTCTTCTGAGTCTTAGTCGCAGACCTTTTAATCCTGA
Univa_06    TATTAGTCAATGCCTCTTCTGAATCTTAGTCGCAGACCTTTTAATCCTGA
Univa_07    TATTAGTCAATGCCTCTTCTGAATCTTAGTCGCAGACCTTTTAATCCTGA
Univa_08    TATTAGTCAATGCCTCTTCTGAATCTTAGTCGCAGACCTTTTAATCCTGA
Univa_09    TATTAGTCAATGCCTCTTCTGAATCTTAGTCGCAGACCTTTTAATCCTGA
Univa_10    TATTAGTCAATGCCTCTTCTGAATCTTAGTCGCAGACCTTTTAATCCTGA
Univa_11    TATTAGTCAATGCCTCTTCTGAGTCTTAGTCGCAGATCTTTTAATCCTGA
Univa_13    TATTAGTCAATGCCTCTTCTGAGTCTTAGTCGCAGATCTTTTAATCCTGA
Univa_12    TATTAGTCAATGCCTCTTCTGAGTCTTAGTCGCAGATCTTTTAATCCTGA
Univa_14    TATTAGTCAATGCCTCTTCTGAGTCTTAGTCGCAGATCTTTTAATCCTGA
Uatro_01    TATTAGCCAAGGCCTATTCTGAATTTTAGTCGCAGACCTTTTTATCCTGA
Uatro_06    TATTAGCCAATGCCTATTCTGAATTTTAGTCGCAGACCTTTTTATCCTGA
Uatro_07    TATTAGCCAATGCCTATTCTGAATTTTAGTCGCAGACCTTTTTATCCTGA
Uatro_03    TATTAGCCAATGCCTATTCTGAATTTTAGTCGCAGACCTCTTTATCCTGA
Uatro_02    TATTAGCCAAGGCCTATTCTGAATTTTAGTCGCAGACCTTTTTATCCTGA
Uatro_04    TATTAGCCAAGGCCTATTCTGAATTTTAGTCGCAGACCTTTTTATCCTGA
Uatro_05    TATTAGCCAAGGCCTATTCTGAATTTTAGTCGCAGACCTTTTTATCCTGA
Usori_01    TGTCAGCCAATGCTTATTCTGAATTTTAGTCGCAGACCTTTTTATCTTAA
Usori_02    TGTCAGCCAATGCTTATTCTGAATTTTAGTCGCAGACCTTTTTATCTTAA
Usori_03    TGTCAGCCAATGCTTATTCTGAATTTTAGTCGCAGACCTTTTTATCTTAA
Usori_04    TGTCAGCCAATGCTTATTCTGAATTTTAGTCGCAGACCTTTTTATCTTAA
Usori_05    TGTCAGCCAATGCTTATTCTGAATTTTAGTCGCAGACCTTTTTACCTTAA
Uropso_1    TGTCAGCCAATGCTTATTCTGAATTTTAGTCGCAGACCTTTTTACCTTAA
Uropso_2    TGTCAGCCAATGCTTATTCTGAATTTTAGTCGCAGACCTTTTTACCTTAA
Usori_09    TGTCAGCCAATGCTTATTCTGAATTTTAGTCGCAGACCTTTTTACCTTAA
Usori_06    TGTCAGCCAATGCTTATTCTGAATTTTAGTCGCAGACCTTTTTACCTTAA
Usps2_02    TATCAGCCAATGTTTATTTTGAATTTTAGTAGCCGACCTTCTCACCCTAA
Usps2_01    TATCAGCCAATGTTTATTTTGAATTTTAGTAGCCGACCTTCTCACCCTAA
Usps2_03    TATCAGCCAATGTTTATTTTGAATTTTAGTAGCCGACCTTCTCACCCTAA
Usps2_04    TATCAGCCAATGTTTATTTTGAATTTTAGTAGCCGACCTTCTCACCCTAA
Ugrac_06    CGTTAGCCAATGCCTATTCTGACTTTTAGTCGCAGACCTTTTTATCCTAA
Ugrac_10    CGTTAGCCAATGCCTATTCTGACTTTTAGTCGCAGACCTTTTTATCCTAA
Ugrac_08    CGTTAGCCAATGCCTATTCTGACTTTTAGTCGCAGACCTTTTTATCCTAA
Ugrac_09    CGTTAGCCAATGCCTATTCTGACTTTTAGTCGCAGACCTTTTTATCCTAA
Ugrac_07    CGTTAGCCAATGCCTATTCTGACTTTTAGTCGCAGACCTTTTTATCCTAA
Ugrac_02    TGTTAGCCAATGCCTATTCTGACTTTTAGTCGCAGACCTTTTTATCCTAA
Ugrac_03    TGTTAGCCAATGCCTATTCTGACTTTTAGTCGCAGACCTTTTTATCCTAA
Ugrac_01    TGTTAGCCAATGCCTATTCTGACTTTTAGTCGCAGACCTTTTTATCCTAA
Ugrac_04    TGTTAGCCAATGCCTATTCTGACTTTTAGTCGCAGACCTTTTTATCCTAA
Ugrac_05    TGTTAGCCAATGCCTATTCTGACTTTTAGTCGCAGACCTTTTTATCCTAA
Talpa       TATAAGCCAATGCTTATTCTGACTACTAGTTGCAGACCTACTCACCCTAA
Sorex       ATTCAGCCAATGCCTCTTCTGAATCCTAGTCGCAGACCTCCTCACACTCA

Ugrac_D3    CATGAATCGGAGGTCAACCAGTAGAGCATCCGTTCATCATTATCGGCCAA
Ugrac_D4    CATGAATCGGAGGTCAACCAGTAGAGCATCCGTTCATCATTATCGGCCAA
Usori_D1    CATGAATTGGAGGTCAACCAGTAGAACACCCATTTATCATTATTGGACAA
Usori_D2    CATGAATTGGAGGTCAACCAGTAGAACACCCATTTATCATTATTGGACAA
Usori_D8    CATGAATTGGAGGTCAACCAGTAGAGCATCCATTTATCATTATTGGGCAA
Usori_D9    CATGAATTGGAGGCCAACCAGTAGAGCATCCATTTATCATTATTGGGCAA
Usori_D7    CATGAATTGGAGGCCAACCAGTAGAGCATCCATTTATCATTATTGGGCAA
Usori_10    CATGAATTGGAGGCCAACCAGTAGAGCATCCATTTATCATTATTGGGCAA
Usori_11    CATGAATTGGAGGCCAACCAGTAGAGCATCCATTTATCATTATTGGGCAA
Usori_D5    CATGAATTGGAGGTCAACCAGTAGAACACCCATTCATCATTATTGGACAA
Usori_D4    CATGAATTGGAGGCCAACCAGTAGAACACCCATTTATCATTATTGGACAA
Usori_12    CATGAATTGGAGGTCAACCAGTAGAACACCCATTTATCATTATTGGACAA
Usori_13    CATGAATTGGAGGTCAACCAGTAGAACACCCATTTATCATTATTGGACAA
Usori_D6    CATGAATTGGAGGTCAACCAGTAGAACACCCATTTATCATTATTGGACAA
Usori_D3    CATGAATTGGAGGCCAACCAGTAGAACACCCATTTATCATTATTGGACAA
Ugrac_D1    CATGAATTGGAGGTCAGCCAGTAGAGCACCCCTTTATTATCATTGGCCAG
Ugrac_D2    CATGAATTGGAGGTCAGCCAGTAGAGCACCCCTTTATTATCATTGGCCAG
Uande_D1    CATGGATCGGAGGCCAACCTGTAGAACACCCATTCATTATTATTGGTCAA
Uande_D2    CATGGATCGGAGGCCAACCTGTAGAACACCCATTCATTATTATTGGTCAA
Uaequ_D1    CATGAATTGGAGGTCAACCAGTAGAGCACCCATTTATTATTATTGGCCAA
Uaequ_D2    CATGAATTGGAGGTCAACCAGTGGAGCACCCATTCATTATTATTGGCCAA
Uinve_04    CATGAATTGGCGGACAACCAGTAGAGCACCCTTTCATTATCATTGGCCAA
Uinve_07    CATGAATTGGCGGACAACCAGTAGAGCACCCTTTCATTATCATTGGCCAA
Uinve_03    CATGAATTGGCGGACAACCAGTAGAACATCCCTTCATCATTATTGGTCAA
Uinve_06    CATGAATTGGCGGACAACCAGTAGAACATCCCTTCATCATTATTGGTCAA
Uinve_05    CATGAATTGGCGGACAACCAGTAGAACATCCCTTCATCATCATTGGTCAA
Uinve_01    CATGAATTGGCGGACAACCAGTAGAACATCCCTTCATCATCATTGGTCAA
Uinve_02    CATGAATTGGCGGACAACCAGTAGAACATCCCTTCATCATTATTGGTCAA
Usps1_01    CATGAATCGGAGGTCAACCAGTAGAGCATCCGTTCATCATTATCGGCCAA
Usps1_02    CATGAATCGGAGGTCAACCAGTAGAGCATCCGTTCATCATTATCGGCCAA
Usps1_05    CATGAATCGGAGGTCAACCAGTAGAGCATCCGTTCATCATTATCGGCCAA
Usps1_04    CATGAATCGGAGGTCAACCAGTAGAGCATCCGTTCATCATTATTGGCCAA
Uropsp_6    CATGAATCGGAGGTCAACCAGTAGAGCATCCGTTCATCATTATTGGCCAA
Univa_02    CATGAATTGGAGGTCAACCAGTAGAGCACCCCTTTATTATTATTGGCCAG
Univa_04    CATGAATTGGAGGTCAACCAGTAGAGCACCCCTTTATTATTATTGGCCAG
Univa_03    CATGAATTGGAGGTCAACCAGTAGAGCACCCCTTTATTATTATTGGCCAG
Univa_01    CATGAATTGGAGGGCAACCAGTAGAGCACCCCTTTATTATTATTGGCCAG
Univa_05    CATGAATTGGAGGGCAACCAGTAGAGCACCCCTTTATTATTATTGGCCAG
Univa_06    CATGAATTGGAGGTCAGCCAGTAGAGCACCCCTTTATTATCATTGGCCAG
Univa_07    CATGAATTGGAGGTCAGCCAGTAGAGCACCCCTTTATTATCATTGGCCAG
Univa_08    CATGAATTGGAGGTCAGCCAGTAGAGCACCCCTTTATTATCATTGGCCAG
Univa_09    CATGAATTGGAGGTCAGCCAGTAGAGCACCCCTTTATTATCATTGGCCAG
Univa_10    CATGAATTGGAGGTCAGCCAGTAGAGCACCCCTTTATTATCATTGGCCAA
Univa_11    CATGAATTGGAGGTCAACCAGTAGAGCACCCCTTTATTATTATTGGCCAG
Univa_13    CATGAATTGGAGGTCAACCAGTAGAGCACCCCTTTATTATTATTGGCCAG
Univa_12    CATGAATTGGAGGTCAACCAGTAGAGCACCCCTTTATTATTATTGGCCAG
Univa_14    CATGAATTGGAGGTCAACCAGTAGAGCACCCCTTTATTATTATTGGCCAG
Uatro_01    CATGAATCGGAGGTCAACCAGTAGAACACCCATTTATTATCATTGGACAA
Uatro_06    CATGAATTGGAGGTCAACCAGTAGAACACCCATTTATTATCATTGGACAA
Uatro_07    CATGAATTGGAGGTCAACCAGTAGAACACCCATTTATTATCATTGGACAA
Uatro_03    CATGAATCGGAGGTCAACCAGTAGAACACCCATTTATTATCATTGGACAA
Uatro_02    CATGAATCGGAGGTCAACCAGTAGAACACCCATTTATTATCATTGGACAA
Uatro_04    CATGAATCGGAGGTCAACCAGTAGAACACCCATTTATTATCATTGGACAA
Uatro_05    CATGAATCGGAGGTCAACCAGTAGAACACCCATTTATTATCATTGGACAA
Usori_01    CATGAATTGGGGGCCAACCAGTAGAACACCCATTTATCATTATTGGACAA
Usori_02    CATGAATTGGGGGCCAACCAGTAGAACACCCATTTATCATTATTGGACAA
Usori_03    CATGAATTGGGGGCCAACCAGTAGAACACCCATTTATCATTATTGGACAA
Usori_04    CATGAATTGGGGGCCAACCAGTAGAACACCCATTTATCATTATTGGACAA
Usori_05    CATGAATTGGTGGTCAACCAGTAGAACATCCATTTATCATTATTGGACAA
Uropso_1    CATGAATTGGTGGTCAACCAGTAGAACATCCATTTATCATTATTGGACAA
Uropso_2    CATGAATTGGTGGTCAACCAGTAGAACATCCATTTATCATTATTGGACAA
Usori_09    CATGAATTGGTGGTCAACCAGTAGAACATCCATTTATCATTATTGGACAA
Usori_06    CATGAATTGGTGGTCAACCAGTAGAACATCCATTTATCATTATTGGACAA
Usps2_02    CATGAATTGGGGGTCAACCAGTAGAACACCCATTCATCATTATTGGGCAA
Usps2_01    CATGAATTGGGGGTCAACCAGTAGAACACCCATTCATCATTATTGGGCAA
Usps2_03    CATGAATTGGGGGTCAACCAGTAGAACACCCATTCATCATTATTGGGCAA
Usps2_04    CATGAATTGGGGGTCAACCAGTAGAACACCCATTCATCATTATTGGGCAA
Ugrac_06    CATGAATTGGAGGTCAACCAGTAGAACATCCATTCATCATTATTGGACAA
Ugrac_10    CATGAATTGGAGGTCAACCAGTAGAACATCCATTCATCATTATTGGACAA
Ugrac_08    CATGAATTGGAGGTCAACCAGTAGAACATCCATTCATCATTATTGGACAA
Ugrac_09    CATGAATTGGAGGTCAACCAGTAGAACATCCATTCATCATTATTGGACAA
Ugrac_07    CATGAATTGGAGGTCAACCAGTAGAACATCCATTCATCATTATTGGACAA
Ugrac_02    CATGAATTGGAGGTCAACCAGTAGAACATCCATTCATCATTATTGGACAA
Ugrac_03    CATGAATTGGAGGTCAACCAGTAGAACATCCATTCATCATTATTGGACAA
Ugrac_01    CATGAATTGGAGGTCAACCAGTAGAACATCCATTCATCATTATTGGACAA
Ugrac_04    CATGAATTGGAGGTCAACCAGTAGAACATCCATTCATCATTATTGGACAA
Ugrac_05    CATGAATTGGAGGTCAACCAGTAGAACATCCATTCATCATTATTGGACAA
Talpa       CATGAATCGGAGGACAACCCGTAGAACACCCATTCATCATCATCGGCCAA
Sorex       CATGAATTGGAGGTCAACCAGTTGAACATCCATTTATCATTATTGGACAA

Ugrac_D3    CTAGCGTCTATTTTATACTTCCTCCTGATCCTAGTCCTAATGCCACTCAC
Ugrac_D4    CTAGCGTCTATTTTATACTTCCTCCTGATCCTAGTCCTAATGCCACTCAC
Usori_D1    CTAGCATCCATCCTATACTTCCTTCTAATTCTAGTCTTAATGCCACTAGC
Usori_D2    CTAGCATCCATCCTATACTTCCTTCTAATTCTAGTCTTAATGCCACTAGC
Usori_D8    CTAGCATCCATCCTATACTTCCTTCTAATCCTAGTCTTAATACCACTAGC
Usori_D9    CTAGCATCCATCCTATACTTCCTTCTAATCCTAGTCTTAATACCACTAGC
Usori_D7    CTAGCATCCATCCTATACTTCCTTCTAATCCTAGTCTTAATACCACTAGC
Usori_10    CTAGCATCCATCCTATACTTCCTTCTAATCCTAGTCTTAATACCACTAGC
Usori_11    CTAGCATCCATCCTATACTTCCTTCTAATCCTAGTCTTAATACCACTAGC
Usori_D5    CTAGCATCCATCCTATACTTCCTTCTAATTCTAGTCTTAATGCCACTAGC
Usori_D4    CTAGCATCCATCCTATACTTCCTCCTAATTCTAGTCTTAATACCACTAGC
Usori_12    CTAGCATCCATCCTATACTTCCTTCTAATTCTAGTCCTAATACCACTAGC
Usori_13    CTAGCATCCATCCTATACTTCCTTCTAATTCTAGTCCTAATACCACTAGC
Usori_D6    CTAGCATCCATCCTATACTTCCTTCTAATTCTAGTCCTAATGCCACTAGC
Usori_D3    CTAGCATCCATCCTATACTTCCTTCTAATTCTAGTCTTAATACCACTAGC
Ugrac_D1    CTAGCATCCGTCCTATACTTCCTCCTAATCCTAGTCCTAATACCACTCGC
Ugrac_D2    CTAGCATCCGTCCTATACTTCCTCCTAATCCTAGTCCTAATACCACTCGC
Uande_D1    CTAGCATCCATCCTATATTTCCTCCTAATCCTAGTCTTAATGCCACTCGC
Uande_D2    CTAGCATCCATCCTATATTTCCTCCTAATCCTAGTCTTAATGCCACTCGC
Uaequ_D1    CTAGCATCCATCCTATATTTCCTCTTAATCCTAGCCTTAATGCCACTCGC
Uaequ_D2    CTAGCATCCATCCTATATTTCTTCTTAATCCTAGTCTTAATACCACTCGC
Uinve_04    CTAGCATCCATCTTATACTTCCTATTAATCCTAGTTCTAATACCACTAAC
Uinve_07    CTAGCATCCATCTTATACTTCCTATTAATCCTAGTTCTAATACCACTAAC
Uinve_03    CTAGCATCTATCTTATACTTCCTATTAATCCTGGTCCTAATACCACTTAC
Uinve_06    CTAGCATCTATCTTATACTTCCTATTAATCCTGGTCCTAATACCACTTAC
Uinve_05    CTAGCATCTATCTTATACTTCCTACTAATCTTAGTCCTAATACCACTTAC
Uinve_01    CTAGCATCTATCTTATACTTCCTACTAATCTTAGTCCTAATACCACTTAC
Uinve_02    CTAGCATCTATCTTATACTTCCTACTAATCTTAGTCCTAATACCACTTAC
Usps1_01    CTAGCGTCTATTTTATACTTCCTCCTGATCCTAGTCCTAATGCCACTCAC
Usps1_02    CTAGCGTCTATTTTATACTTCCTCCTGATCCTAGTCCTAATGCCACTCAC
Usps1_05    CTAGCGTCTATTTTATACTTCCTCCTGATCCTAGTCCTAATGCCACTCAC
Usps1_04    CTAGCGTCTATTTTATACTTCCTCCTGATCCTAGTCCTAATGCCACTCAC
Uropsp_6    CTAGCGTCTATTTTATACTTCCTCCTGATCCTAGTCCTAATGCCACTCAC
Univa_02    CTAGCATCCATCCTATATTTCCTCCTAATCCTAGTCCTAATACCACTCGC
Univa_04    CTAGCATCCATCCTATATTTCCTCCTAATCCTAGTCCTAATACCACTCGC
Univa_03    CTAGCATCCATCCTATATTTCCTCCTAATCCTAGTCCTAATACCACTCGC
Univa_01    CTAGCATCCATCCTATATTTCCTCCTAATCCTAGTCCTAATACCACTCGC
Univa_05    CTAGCATCCATCCTATATTTCCTCCTAATCCTAGTCCTAATACCACTCGC
Univa_06    CTAGCATCCGTCCTATACTTCCTCCTAATCCTAGTCCTAATACCACTCGC
Univa_07    CTAGCATCCGTCCTATACTTCCTCCTAATCCTAGTCCTAATACCACTCGC
Univa_08    CTAGCATCCGTCCTATACTTCCTCCTAATCCTAGTCCTAATACCACTCGC
Univa_09    CTAGCATCCGTCCTATACTTCCTCCTAATCCTAGTCCTAATACCACTCGC
Univa_10    CTAGCATCCGTCCTATATTTCCTCCTAATCCTAGTCCTAATACCACTCGC
Univa_11    CTAGCATCCGTCCTATACTTCCTCCTAATCCTAGTCCTAATACCACTCGC
Univa_13    CTAGCATCCGTCCTATACTTCCTCCTAATCCTAGTCCTAATACCACTCGC
Univa_12    CTAGCATCCGTCCTATACTTCCTCCTAATCCTAGTCCTAATACCACTCGC
Univa_14    CTAGCATCCGTCCTATACTTCCTCCTAATCCTAGTCCTAATACCACTCGC
Uatro_01    CTAGCATCAATCCTATATTTCCTTTTAATTTTAGTCTTAATACCACTCGC
Uatro_06    CTAGCATCAATCCTATATTTCCTTTTAATTTTAGTCTTAATACCACTCGC
Uatro_07    CTAGCATCAATCCTATATTTCCTTTTAATTTTAGTCTTAATACCACTCGC
Uatro_03    CTAGCATCAATCCTATATTTCCTTTTAATTTTAGTCTTAATACCACTCGC
Uatro_02    CTAGCATCAATCCTATATTTCCTTTTAATTTTAGTCTTAATACCACTCGC
Uatro_04    CTAGCATCAATCCTATATTTCCTTTTAATTTTAGTCTTAATACCACTCGC
Uatro_05    CTAGCATCAATCCTATATTTCCTTTTAATTTTAGTCTTAATACCACTCGC
Usori_01    CTAGCATCCATCCTATACTTCCTTCTAATTCTAGTCTTAATACCACTAGC
Usori_02    CTAGCATCCATCCTATACTTCCTTCTAATTCTAGTCTTAATACCACTAGC
Usori_03    CTAGCATCCATCCTATACTTCCTTCTAATTCTAGTCTTAATACCACTAGC
Usori_04    CTAGCATCCATCCTATACTTCCTTCTAATTCTAGTCTTAATACCACTAGC
Usori_05    CTAGCATCTATCCTATATTTCCTTCTAATCCTAGTCTTAATACCACTAGC
Uropso_1    CTAGCATCCATCCTATACTTCCTTCTAATCCTAGTCTTAATACCACTAGC
Uropso_2    CTAGCATCCATCCTATACTTCCTTCTAATCCTAGTCTTAATACCACTAGC
Usori_09    CTAGCATCCATCCTATACTTCCTTCTAATCCTAGTCTTAATACCACTAGC
Usori_06    CTAGCATCCATCCTATACTTCCTTCTAATCCTAGTCTTAATACCACTAGC
Usps2_02    CTAGCATCCATCCTATATTTCCTCCTAATTCTAGTCTTAATACCACTTGC
Usps2_01    CTAGCATCCATCCTATATTTCCTCCTAATTCTAGTCTTAATACCACTTGC
Usps2_03    CTAGCATCCATCCTATATTTCCTCCTAATTCTAGTCTTAATACCACTTGC
Usps2_04    CTAGCATCCATCCTATATTTCCTCCTAATTCTAGTCTTAATACCACTTGC
Ugrac_06    CTAGCATCCATCCTATATTTCCTCCTAATTCTAGTCTTAATACCACTCGC
Ugrac_10    CTAGCATCCATCCTATATTTCCTCCTAATTCTAGTCTTAATACCACTCGC
Ugrac_08    CTAGCATCCATCCTATATTTCCTCCTAATTCTAGTCTTAATACCACTCGC
Ugrac_09    CTAGCATCCATCCTATATTTCCTCCTAATTCTAGTCTTAATACCACTCGC
Ugrac_07    CTAGCATCCATCCTATATTTCCTCCTAATTCTAGTCTTAATACCACTCGC
Ugrac_02    CTAGCATCCATCCTATACTTCCTCCTAATTCTAGTCTTAATACCACTCGC
Ugrac_03    CTAGCATCCATCCTATACTTCCTCCTAATTCTAGTCTTAATACCACTCGC
Ugrac_01    CTAGCATCCATCCTATACTTCCTCCTAATTCTAGTCTTAATACCACTCGC
Ugrac_04    CTAGCATCCATCCTATACTTCCTCCTAATTCTAGTCTTAATACCACTCGC
Ugrac_05    CTAGCATCCATCCTATACTTCCTCCTAATTCTAGTCTTAATACCACTCGC
Talpa       CTGGCATCAATCCTATATTTCTTACTCATCCTAGTACTCATGCCACTGAC
Sorex       TTAGCCTCAATCCTTTACTTCCTCCTTATCCTGGTTATCATGCCTATTAC

Ugrac_D3    AAGTATTATAGAAAATAACTTTCTAAAATGAAGA
Ugrac_D4    AAGTATTATAGAAAATAACTTTCTAAAATGAAGA
Usori_D1    AAGCATTATAGAAAATAACTTTTTAAAATGAAGA
Usori_D2    AAGCATTATAGAAAATAACTTTTTAAAATGAAGA
Usori_D8    AAGCATTATAGAANNNNNNNNNNNNNNNNNNNNA
Usori_D9    AAGCATTATAGAANNNNNNNNNNNNNNNNNNNNA
Usori_D7    AAGCATTATAGAANNNNNNNNNNNNNNNNNNNNA
Usori_10    AAGCATTATAGAANNNNNNNNNNNNNNNNNNNNA
Usori_11    AAGCATTATAGAANNNNNNNNNNNNNNNNNNNNA
Usori_D5    AAGCATTATAGAANNNNNNNNNNNNNNNNNNNNA
Usori_D4    AAGCATTATAGAANNNNNNNNNNNNNNNNNNNNA
Usori_12    AAGCATTATAGAANNNNNNNNNNNNNNNNNNNNA
Usori_13    AAGCATTATAGAANNNNNNNNNNNNNNNNNNNNA
Usori_D6    AAGCATTATAGAANNNNNNNNNNNNNNNNNNNNA
Usori_D3    AAGCATTATAGAANNNNNNNNNNNNNNNNNNNNA
Ugrac_D1    AAGTATCATAGAGAATAATTTCCTGAAATGAAGA
Ugrac_D2    AAGTATCATAGAGAATAATTTCCTGAAATGAAGA
Uande_D1    AAGCATCATAGAAAACAACTTCNNNNNNNNNNNA
Uande_D2    AAGCATCATAGAAAACAACTTCCTAAAATGAAGA
Uaequ_D1    AAGCGTCATAGAAAATAACTTCCTAAAATGAAGA
Uaequ_D2    AAGCATCATAGAAAATAACTTCCTAAAATGAAGA
Uinve_04    AAGTATTATAGAAAACAACTTCTTAAAATGAAGA
Uinve_07    AAGTATTATAGAAAACAACTTCTTAAAATGAAGA
Uinve_03    AAGTGTTATAGAAAATAACTTCCTAAAATGAAGA
Uinve_06    AAGTGTTATAGAAAATAACTTCCTAAAATGAAGA
Uinve_05    AAGTGTTATAGAAAATAACTTCCTAAAATGAAGA
Uinve_01    AAGTGTTATAGAAAATAACTTCCTAAAATGAAGA
Uinve_02    AAGTGTTATAGAAAATAACTTCCTAAAATGAAGA
Usps1_01    AAGTATTATAGAAAATAACTTTCTAAAATGAAGA
Usps1_02    AAGTATTATAGAAAATAACTTTCTAAAATGAAGA
Usps1_05    AAGTATTATAGAAAATAACTTTCTAAAATGAAGA
Usps1_04    AAGTATTATAGAAAATAACTTTCTAAAATGAAGA
Uropsp_6    AAGTATTATAGAAAATAACTTTCTAAAATGAAGA
Univa_02    AAGTATCATAGAGAATAATTTCTTGAAATGAAGA
Univa_04    AAGTATCATAGAGAATAATTTCTTGAAATGAAGA
Univa_03    AAGTATCATAGAAAATAATTTCTTGAAATGAAGA
Univa_01    AAGTATCATAGAAAATAATTTCTTGAAATGAAGA
Univa_05    AAGTATCATAGAAAATAATTTCTTGAAATGAAGA
Univa_06    AAGTATCATAGAGAATAATTTCCTGAAATGAAGA
Univa_07    AAGTATCATAGAGAATAATTTCCTGAAATGAAGA
Univa_08    AAGTATCATAGAGAATAATTTCCTGAAATGAAGA
Univa_09    AAGTATCATAGAGAATAATTTCCTGAAATGAAGA
Univa_10    AAGTATCATAGAGAATAATTTCCTGAAATGAAGA
Univa_11    AAGTATCATAGAGAATAATTTTTTAAAATGAAGA
Univa_13    AAGTATCATAGAGAATAATTTCCTGAAATGAAGA
Univa_12    AAGTATCATAGAGAATAATTTCCTGAAATGAAGA
Univa_14    AAGTATCATAGAGAATAATTTCCTGAAATGAAGA
Uatro_01    AAGCATTATAGAAAACAACTTTTTAAAATGAAGA
Uatro_06    AAGCATTATAGAAAACAACTTTTTAAAATGAAGA
Uatro_07    AAGCATTATAGAAAACAACTTTTTAAAATGAAGA
Uatro_03    AAGCATTATAGAAAACAACTTTTTAAAATGAAGA
Uatro_02    AAGCATTATAGAAAACAACTTTTTAAAATGAAGA
Uatro_04    AAGCATTATAGAAAACAACTTTTTAAAATGAAGA
Uatro_05    AAGCATTATAGAAAACAACTTTTTAAAATGAAGA
Usori_01    AAGCATTATAGAAAATAACTTTTTAAAATGAAGA
Usori_02    AAGCATTATAGAAAATAACTTTTTAAAATGAAGA
Usori_03    AAGCATTATAGAAAATAACTTTTTAAAATGAAGA
Usori_04    AAGCATTATAGAAAATAACTTTTTAAAATGAAGA
Usori_05    AAGCATTATAGAAAATAACTTTTTAAAATGAAGA
Uropso_1    AAGCATTATAGAAAATAACTTTTTAAAATGAAGA
Uropso_2    AAGCATTATAGAAAATAACTTTTTAAAATGAAGA
Usori_09    AAGCATTATAGAAAATAACTTTTTAAAATGAAGA
Usori_06    AAGCATTATAGAAAATAACTTTTTAAAATGAAGA
Usps2_02    AAGCATTCTAGAGAACAATTTTTTAAAATGAAGA
Usps2_01    AAGCATTCTAGAGAACAATTTTTTAAAATGAAGA
Usps2_03    AAGCATTCTAGAGAACAATTTTTTAAAATGAAGA
Usps2_04    AAGCATTCTAGAGAACAATTTTTTAAAATGAAGA
Ugrac_06    AAGTATTATAGAGAATAACTTTTTAAAATGAAGA
Ugrac_10    AAGTATTATAGAGAATAACTTTTTAAAATGAAGA
Ugrac_08    AAGTATTATAGAGAATAACTTTTTAAAATGAAGA
Ugrac_09    AAGTATTATAGAGAATAACTTTTTAAAATGAAGA
Ugrac_07    AAGTATTATAGAGAATAACTTTTTAAAATGAAGA
Ugrac_02    AAGTATTATAGAGAATAACTTTTTAAAATGAAGA
Ugrac_03    AAGTATTATAGAGAATAACTTTTTAAAATGAAGA
Ugrac_01    AAGTATTATAGAGAATAACTTTTTAAAATGAAGA
Ugrac_04    AAGTATTATAGAGAATAACTTTTTAAAATGAAGA
Ugrac_05    AAGTATTATAGAGAATAACTTTTTAAAATGAAGA
Talpa       AAGTCTAATAGAAAATAGTATACTAAAATGAAGA
Sorex       AAGCCTATTTGAAAATAATCTTCTAAAATGAAGG
;
end;
