# Supplementary material for: Multilocus phylogeny and cryptic diversity in Asian shrew-like moles (Uropsilus, Talpidae): implications for taxonomy and conservation
Source: BMC Evol Biol. 2013 Oct 25;13:232. doi: 10.1186/1471-2148-13-232 (PMC3819745; doi:10.1186/1471-2148-13-232)
Supplement: Additional file 6 — Datasets 1–4. [file 1471-2148-13-232-S6.zip › data set 2.nex]

#NEXUS
BEGIN DATA;
dimensions ntax=58 nchar=4345;
format missing=?
interleave datatype=DNA gap= -;

matrix
Sorex       NNNNNNNNNNNNNNNNNNNNNNNNNNNNNNNNNNNNNNNNNNNNNNNNNN
Talpa       TCTTGTGATGGCATGGGAGATGTGAGCGAGAAGCACGGGAGTGGGCCAGC
Uinve_04    TCATGTGATGGCATGGGAGATGTGAGTGAAAAGCACGGGAGTGGACCAGC
Uinve_07    TCATGTGATGGCATGGGAGATGTGAGTGAAAAGCAYGGGAGTGGACCAGC
Uinve_03    TCATGTGATGGCATGGGAGATGTGAGTGAAAAGCACGGGAGTGGACCAGC
Uinve_06    TCATGTGATGGCATGGGAGATGTGAGTGAAAAGCACGGGAGTGGACCAGC
Uinve_05    TCATGTGATGGCATGGGAGATGTGAGTGAAAAGCACGGGAGTGGACCAGC
Uinve_01    TCATGTGATGGCATGGGAGATGTGAGTGAAAAGCACGGGAGTGGACCAGC
Uinve_02    TCATGTGATGGCATGGGAGATGTGAGTGAAAAGCACGGGAGTGGACCAGC
Uropsp_6    TCATGTGATGGCATGGGAGATGTGAGTGAAAAGCACGGGAGTGGACCAGC
Usps1_04    TCATGTGATGGCATGGGAGATGTGAGTGAAAAGCACGGGAGTGGACCAGC
Usps1_01    TCATGTGATGGCATGGGAGATGTGAGTGAAAAGCACGGGAGTGGACCAGC
Usps1_05    TCATGTGATGGCATGGGAGATGTGAGTGAAAAGCACGGGAGTGGACCAGC
Usps1_02    TCATGTGATGGCATGGGAGATGTGAGTGAAAAGCACGGGAGTGGACCAGC
Univa_03    TCATGTGATGGCATGGGAGATGTGAGTGAAAAGCATGGGAGTGGACCAGC
Univa_01    TCATGTGATGGCATGGGAGATGTGAGTGAAAAGCATGGGAGTGGACCAGC
Univa_05    TCATGTGATGGCATGGGAGATGTGAGTGAAAAGCATGGGAGTGGACCAGC
Univa_02    TCATGTGATGGCATGGGAGATGTGAGTGAAAAGCATGGGAGTGGACCAGC
Univa_04    TCATGTGATGGCATGGGAGATGTGAGTGAAAAGCATGGGAGTGGACCAGC
Univa_11    TCATGTGATGGCATGGGAGATGTGAGTGAAAAGCATGGGAGTGGACCAGC
Univa_13    TCATGTGATGGCATGGGAGATGTGAGTGAAAAGCATGGGAGTGGACCAGC
Univa_14    TCATGTGATGGCATGGGAGATGTGAGTGAAAAGCATGGGAGTGGACCAGC
Univa_12    TCATGTGATGGCATGGGAGATGTGAGTGAAAAGCATGGGAGTGGACCAGC
Univa_10    TCATGTGATGGCATGGGAGATGTGAGTGAAAAGCATGGGAGTGGACCAGC
Univa_07    TCATGTGATGGCATGGGAGATGTGAGTGAAAAGCATGGGAGTGGACCAGC
Univa_08    TCATGTGATGGCATGGGAGATGTGAGTGAAAAGCATGGGAGTGGACCAGC
Univa_06    TCATGTGATGGCATGGGAGATGTGAGTGAAAAGCATGGGAGTGGACCAGC
Univa_09    TCATGTGATGGCATGGGAGATGTGAGTGAAAAGCATGGGAGTGGACCAGC
Uatro_01    TCATGTGATGGAATGGGAGATGTGAGTGAAAAGCACGGGAGTGGACCAGC
Usori_03    TCATGTGATGGCATGGGAGATGTGAGTGAAAAGCACGGGAGTGGACCAGC
Usori_01    TCATGTGATGGCATGGGAGATGTGAGTGAAAAGCACGGGAGTGGACCAGC
Usori_04    TCATGTGATGGCATGGGAGATGTGAGTGAAAAGCACGGGAGTGGACCAGC
Usori_02    TCATGTGATGGCATGGGAGATGTGAGTGAAAAGCACGGGAGTGGACCAGC
Usori_05    TCATGTGATGGCATGGGAGATGTGAGTGAAAAGCACGGGAGTGGACCAGC
Usori_06    TCATGTGATGGCATGGGAGATGTGAGTGAAAAGCACGGGAGTGGACCAGC
Usori_09    TCATGTGATGGCATGGGAGATGTGAGTGAAAAGCACGGGAGTGGACCAGC
Uropso_2    TCATGTGATGGCATGGGAGATGTGAGTGAAAAGCACGGGAGTGGACCAGC
Uropso_1    TCATGTGATGGCATGGGAGATGTGAGTGAAAAGCACGGGAGTGGACCAGC
Uatro_03    TCATGTGATGGCATGGGAGATGTGAGTGAAAAGCACGGGAGTGGACCAGC
Uatro_04    TCATGTGATGGMATGGGAGATGTGAGTGAAAAGCACGGGAGTGGACCAGC
Uatro_02    TCATGTGATGGAATGGGAGATGTGAGTGAAAAGCACGGGAGTGGACCAGC
Uatro_05    TCATGTGATGGAATGGGAGATGTGAGTGAAAAGCACGGGAGTGGACCAGC
Uatro_06    TCATGTGATGGCATGGGAGATGTGAGTGAAAAGCACGGGAGTGGACCAGC
Uatro_07    TCATGTGATGGCATGGGAGATGTGAGTGAAAAGCACGGGAGTGGACCAGC
Usps2_04    TCATGTGATGGCATGGGAGATGTGAGTGAAAAGCACGGGAGTGGACCAGC
Usps2_02    TCATGTGATGGCATGGGAGATGTGAGTGAAAAGCACGGGAGTGGACCAGC
Usps2_01    TCATGTGATGGCATGGGAGATGTGAGTGAAAAGCACGGGAGTGGACCAGC
Usps2_03    TCATGTGATGGCATGGGAGATGTGAGTGAAAAGCACGGGAGTGGACCAGC
Ugrac_06    TCATGTGATGGCATGGGAGATGTGAGTGAAAAGCACGGGAGTGGACCAGC
Ugrac_10    TCATGTGATGGCATGGGAGATGTGAGTGAAAAGCACGGGAGTGGACCAGC
Ugrac_08    TCATGTGATGGCATGGGAGATGTGAGTGAAAAGCACGGGAGTGGACCAGC
Ugrac_09    TCATGTGATGGCATGGGAGATGTGAGTGAAAAGCACGGGAGTGGACCAGC
Ugrac_07    TCATGTGATGGCATGGGAGATGTGAGTGAAAAGCACGGGAGTGGACCAGC
Ugrac_01    TCATGTGATGGCATGGGAGATGTGAGTGAAAAGCACGGGAGTGGACCAGC
Ugrac_02    TCATGTGATGGCATGGGAGATGTGAGTGAAAAGCACGGGAGTGGACCAGC
Ugrac_05    TCATGTGATGGCATGGGAGATGTGAGTGAAAAGCACGGGAGTGGACCAGC
Ugrac_03    TCATGTGATGGCATGGGAGATGTGAGTGAAAAGCACGGGAGTGGACCAGC
Ugrac_04    TCATGTGATGGCATGGGAGATGTGAGTGAAAAGCACGGGAGTGGACCAGC

Sorex       NNNNNNNNNNNNNNNNNNNNNNNNNNNNNNNNNNNNNNNNNNNNNNNNNN
Talpa       CGTTCCAGAAAAGGCTGTTCGATTTTCATTCACCGTCATGAAAATCACTG
Uinve_04    TGTTCCCGAAAAGGCTGTTCGGTTTTCATTCACAGTCATGAAAATCACTG
Uinve_07    TGTTCCCGAAAAGGCTGTTCGGTTTTCATTCACAGTCATGAAAATCACTG
Uinve_03    TGTTCCCGAAAAGGCTGTTCGGTTTTCATTCACAGTCATGAAAATCACTG
Uinve_06    TGTTCCCGAAAAGGCTGTTCGGTTTTCATTCACAGTCATGAAAATCACTG
Uinve_05    TGTTCCCGAAAAGGCTGTTCGGTTTTCATTCACAGTCATGAAAATCACTG
Uinve_01    TGTTCCCGAAAAGGCTGTTCGGTTTTCATTCACAGTCATGAAAATCACTG
Uinve_02    TGTTCCCGAAAAGGCTGTTCGGTTTTCATTCACAGTCATGAAAATCACTG
Uropsp_6    TGTTCCCGAAAAGGCTGTTCGGTTTTCATTCACAGTCATGAAAATCACTA
Usps1_04    TGTTCCCGAAAAGGCTGTTCGGTTTTCATTCACAGTCATGAAAATCACTA
Usps1_01    TGTTCCCGAAAAGGCTGTTCGGTTTTCATTCACAGTCATGAAAATCACTA
Usps1_05    TGTTCCCGAAAAGGCTGTTCGGTTTTCATTCACAGTCATGAAAATCACTA
Usps1_02    TGTTCCCGAAAAGGCTGTTCGGTTTTCATTCACAGTCATGAAAATCACTA
Univa_03    TGTTCCCGAAAAGGCTGTTCGGTTTTCATTCACAGTCATGAAAATCACTA
Univa_01    TGTTCCCGAAAAGGCTGTTCGGTTTTCATTCACAGTCATGAAAATCACTA
Univa_05    TGTTCCCGAAAAGGCTGTTCGGTTTTCATTCACAGTCATGAAAATCACTA
Univa_02    TGTTCCCGAAAAGGCTGTTCGGTTTTCATTCACAGTCATGAAAATCACTA
Univa_04    TGTTCCCGAAAAGGCTGTTCGGTTTTCATTCACAGTCATGAAAATCACTA
Univa_11    TGTTCCCGAAAAGGCTGTTCGGTTTTCATTCACAGTCATGAAAATCACTA
Univa_13    TGTTCCCGAAAAGGCTGTTCGGTTTTCATTCACAGTCATGAAAATCACTA
Univa_14    TGTTCCCGAAAAGGCTGTTCGGTTTTCATTCACAGTCATGAAAATCACTA
Univa_12    TGTTCCCGAAAAGGCTGTTCGGTTTTCATTCACAGTCATGAAAATCACTA
Univa_10    TGTTCCCGAAAAGGCTGTTCGGTTTTCATTCACAGTCATGAAAATCACTA
Univa_07    TGTTCCCGAAAAGGCTGTTCGGTTTTCATTCACAGTCATGAAAATCACTA
Univa_08    TGTTCCCGAAAAGGCTGTTCGGTTTTCATTCACAGTCATGAAAATCACTA
Univa_06    TGTTCCCGAAAAGGCTGTTCGGTTTTCATTCACAGTCATGAAAATCACTA
Univa_09    TGTTCCCGAAAAGGCTGTTCGGTTTTCATTCACAGTCATGAAAATCACTA
Uatro_01    TGTTCCCGAAAAGGCTGTTCGGTTTTCATTCACAGTCATGAAAATCACTA
Usori_03    TGTTCCCGAAAAGGCTGTTCGGTTTTCATTCACAGTCATGAAAATCACTA
Usori_01    TGTTCCCGAAAAGGCTGTTCGGTTTTCATTCACAGTCATGAAAATCACTA
Usori_04    TGTTCCCGAAAAGGCTGTTCGGTTTTCATTCACAGTCATGAAAATCACTA
Usori_02    TGTTCCCGAAAAGGCTGTTCGGTTTTCATTCACAGTCATGAAAATCACTA
Usori_05    TGTTCCCGAAAAGGCTGTTCGGTTTTCATTCACAGTCATGAAAATCACTA
Usori_06    TGTTCCCGAAAAGGCTGTTCGGTTTTCATTCACAGTCATGAAAATCAGTA
Usori_09    TGTTCCCGAAAAGGCTGTTCGGTTTTCATTCACAGTCATGAAAATCASTA
Uropso_2    TGTTCCCGAAAAGGCTGTTCGGTTTTCATTCACAGTCATGAAAATCAGTA
Uropso_1    TGTTCCCGAAAAGGCTGTTCGGTTTTCATTCACAGTCATGAAAATCACTA
Uatro_03    TGTTCCCGAAAAGGCTGTTCGGTTTTCATTCACAGTCATGAAAATCACTA
Uatro_04    TGTTCCCGAAAAGGCTGTTCGGTTTTCATTCACAGTCATGAAAATCACTA
Uatro_02    TGTTCCCGAAAAGGCTGTTCGGTTTTCATTCACAGTCATGAAAATCACTA
Uatro_05    TGTTCCCGAAAAGGCTGTTCGGTTTTCATTCACAGTCATGAAAATCACTA
Uatro_06    TGTTCCCGAAAAGGCTGTTCGGTTTTCATTCACAGTCATGAAAATCACTA
Uatro_07    TGTTCCCGAAAAGGCTGTTCGGTTTTCATTCACAGTCATGAAAATCACTA
Usps2_04    TGTTCCCGAAAAGGCTGTTCGGTTTTCATTCACAGTCATGAAAATCACTA
Usps2_02    TGTTCCCGAAAAGGCTGTTCGGTTTTCATTCACAGTCATGAAAATCACTA
Usps2_01    TGTTCCCGAAAAGGCTGTTCGGTTTTCATTCACAGTCATGAAAATCACTA
Usps2_03    TGTTCCCGAAAAGGCTGTTCGGTTTTCATTCACAGTCATGAAAATCACTA
Ugrac_06    TGTTCCCGAAAAGGCTGTTCGGTTTTCATTCACAGTCATGAAAATCACTA
Ugrac_10    TGTTCCCGAAAAGGCTGTTCGGTTTTCATTCACAGTCATGAAAATCACTA
Ugrac_08    TGTTCCCGAAAAGGCTGTTCGGTTTTCATTCACAGTCATGAAAATCACTA
Ugrac_09    TGTTCCCGAAAAGGCTGTTCGGTTTTCATTCACAGTCATGAAAATCACTA
Ugrac_07    TGTTCCCGAAAAGGCTGTTCGGTTTTCATTCACAGTCATGAAAATCACTA
Ugrac_01    TGTTCCCGAAAAGGCTGTTCGGTTTTCATTCACAGTCATGAAAATCACTA
Ugrac_02    TGTTCCCGAAAAGGCTGTTCGGTTTTCATTCACAGTCATGAAAATCACTA
Ugrac_05    TGTTCCCGAAAAGGCTGTTCGGTTTTCATTCACAGTCATGAAAATCACTA
Ugrac_03    TGTTCCCGAAAAGGCTGTTCGGTTTTCATTCACAGTCATGAAAATCACTA
Ugrac_04    TGTTCCCGAAAAGGCTGTTCGGTTTTCATTCACAGTCATGAAAATCACTA

Sorex       NNNNNNNNNNNNNNNNNNNNNNNNNNNNNNNNNNNNNNNNNNNNNNNNNN
Talpa       TCGTGCATGGCTCACAGAATGTGAAGGTGTTTGAAGAAGCCAAACCAAAT
Uinve_04    TAGCTCATGGCTCACAGAATGTGAAGGTCTTTGAGGAAGCCAAACCCAAT
Uinve_07    TAGCTCATGGCTCACAGAATGTGAAGGTCTTTGAGGAAGCCAAACCCAAT
Uinve_03    TAGCTCATGGCTCACAGAATGTGAAGGTCTTTGAGGAAGCCAAACCCAAT
Uinve_06    TAGCTCATGGCTCACAGAATGTGAAGGTCTTTGAGGAAGCCAAACCCAAT
Uinve_05    TAGCTCATGGCTCACAGAATGTGAAGGTCTTTGAGGAAGCCAAACCCAAT
Uinve_01    TAGCTCATGGCTCACAGAATGTGAAGGTCTTTGAGGAAGCCAAACCCAAT
Uinve_02    TAGCTCATGGCTCACAGAATGTGAAGGTCTTTGAGGAAGCCAAACCCAAT
Uropsp_6    TAGCTCATGGCTCACAGAATGTGAAGGTCTTTGAGGAAGCCAAACCCAAT
Usps1_04    TAGCTCATGGCTCACAGAATGTGAAGGTCTTTGAGGAAGCCAAACCCAAT
Usps1_01    TAGCTCATGGCTCACAGAATGTGAAGGTCTTTGAGGAAGCCAAACCCAAT
Usps1_05    TAGCTCATGGCTCACAGAATGTGAAGGTCTTTGAGGAAGCCAAACCCAAT
Usps1_02    TAGCTCATGGCTCACAGAATGTGAAGGTCTTTGAGGAAGCCAAACCCAAT
Univa_03    TAGCTCATGGCTCACAGAATGTGAAGGTCTTTGAGGAAGCCAAACCCAAT
Univa_01    TAGCTCATGGCTCACAGAATGTGAAGGTCTTTGAGGAAGCCAAACCCAAT
Univa_05    TAGCTCATGGCTCACAGAATGTGAAGGTCTTTGAGGAAGCCAAACCCAAT
Univa_02    TAGCTCATGGCTCACAGAATGTGAAGGTCTTTGAGGAAGCCAAACCCAAT
Univa_04    TAGCTCATGGCTCACAGAATGTGAAGGTCTTTGAGGAAGCCAAACCCAAT
Univa_11    TAGCTCATGGCTCACAGAATGTGAAGGTCTTTGAGGAAGCCAAACCCAAT
Univa_13    TAGCTCATGGCTCACAGAATGTGAAGGTCTTTGAGGAAGCCAAACCCAAT
Univa_14    TAGCTCATGGCTCACAGAATGTGAAGGTCTTTGAGGAAGCCAAACCCAAT
Univa_12    TAGCTCATGGCTCACAGAATGTGAAGGTCTTTGAGGAAGCCAAACCCAAT
Univa_10    TAGCTCATGGCTCACAGAATGTGAAGGTCTTTGAGGAAGCCAAACCCAAT
Univa_07    TAGCTCATGGCTCACAGAATGTGAAGGTCTTTGAGGAAGCCAAACCCAAT
Univa_08    TAGCTCATGGCTCACAGAATGTGAAGGTCTTTGAGGAAGCCAAACCCAAT
Univa_06    TAGCTCATGGCTCACAGAATGTGAAGGTCTTTGAGGAAGCCAAACCCAAT
Univa_09    TAGCTCATGGCTCACAGAATGTGAAGGTCTTTGAGGAAGCCAAACCCAAT
Uatro_01    TAGCTCATGGCTCACAGAATGTGAAGGTCTTTGAGGAAGCCAAACCCAAT
Usori_03    TAGCTCATGGCTCACAGAATGTGAAGGTCTTTGAGGAAGCCAAACCCAAT
Usori_01    TAGCTCATGGCTCACAGAATGTGAAGGTCTTTGAGGAAGCCAAACCCAAT
Usori_04    TAGCTCATGGCTCACAGAATGTGAAGGTCTTTGAGGAAGCCAAACCCAAT
Usori_02    TAGCTCATGGCTCACAGAATGTGAAGGTCTTTGAGGAAGCCAAACCCAAT
Usori_05    TAGCTCATGGCTCACAGAATGTGAAGGTCTTTGAGGAAGCCAAACCCAAT
Usori_06    TAGCTCATGGCTCACAGAATGTGAAGGTCTTTGAGGAAGCCAAACCCAAT
Usori_09    TAGCTCATGGCTCACAGAATGTGAAGGTCTTTGAGGAAGCCAAACCCAAT
Uropso_2    TAGCTCATGGCTCACAGAATGTGAAGGTCTTTGAGGAAGCCAAACCCAAT
Uropso_1    TAGCTCATGGCTCACAGAATGTGAAGGTCTTTGAGGAAGCCAAACCCAAT
Uatro_03    TAGCTCATGGCTCACAGAATGTGAAGGTCTTTGAGGAAGCCAAACCCAAT
Uatro_04    TAGCTCATGGCTCACAGAATGTGAAGGTCTTTGAGGAAGCCAAACCCAAT
Uatro_02    TAGCTCATGGCTCACAGAATGTGAAGGTCTTTGAGGAAGCCAAACCCAAT
Uatro_05    TAGCTCATGGCTCACAGAATGTGAAGGTCTTTGAGGAAGCCAAACCCAAT
Uatro_06    TAGCTCATGGCTCACAGAATGTGAAGGTCTTTGAGGAAGCCAAACCCAAT
Uatro_07    TAGCTCATGGCTCACAGAATGTGAAGGTCTTTGAGGAAGCCAAACCCAAT
Usps2_04    TAGCTCATGGCTCACAGAATGTGAAGGTCTTTGAGGAAGCCAAACCCAAT
Usps2_02    TAGCTCATGGCTCACAGAATGTGAAGGTCTTTGAGGAAGCCAAACCCAAT
Usps2_01    TAGCTCATGGCTCACAGAATGTGAAGGTCTTTGAGGAAGCCAAACCCAAT
Usps2_03    TAGCTCATGGCTCACAGAATGTGAAGGTCTTTGAGGAAGCCAAACCCAAT
Ugrac_06    TAGCTCATGGCTCACAGAATGTGAAGGTCTTTGAGGAAGCCAAACCCAAT
Ugrac_10    TAGCTCATGGCTCACAGAATGTGAAGGTCTTTGAGGAAGCCAAACCCAAT
Ugrac_08    TAGCTCATGGCTCACAGAATGTGAAGGTCTTTGAGGAAGCCAAACCCAAT
Ugrac_09    TAGCTCATGGCTCACAGAATGTGAAGGTCTTTGAGGAAGCCAAACCCAAT
Ugrac_07    TAGCTCATGGCTCACAGAATGTGAAGGTCTTTGAGGAAGCCAAACCCAAT
Ugrac_01    TAGCTCATGACTCACAGAATGTGAAGGTCTTTGAGGAAGCCAAACCCAAT
Ugrac_02    TAGCTCATGACTCACAGAATGTGAAGGTCTTTGAGGAAGCCAAACCCAAT
Ugrac_05    TAGCTCATGGCTCACAGAATGTGAAGGTCTTTGAGGAAGCCAAACCCAAT
Ugrac_03    TAGCTCATGACTCACAGAATGTGAAGGTCTTTGAGGAAGCCAAACCCAAT
Ugrac_04    TAGCTCATGACTCACAGAATGTGAAGGTCTTTGAGGAAGCCAAACCCAAT

Sorex       NNNNNNNNNNNNNNNNNNNNNNNNNNNNNNNNNNNNNNNNNNNNNNNNNN
Talpa       TCCGAGCTGTGTTGCAAGCCCTTGTGCCTTATGCTGGCGGACGAGTCTGA
Uinve_04    TCTGAACTGTGTTGCAAGCCCCTGTGCCTTATGCTGGCGGATGAATCTGA
Uinve_07    TCTGAACTGTGTTGCAAGCCCCTGTGCCTTATGCTGGCGGATGAATCTGA
Uinve_03    TCTGAACTGTGTTGCAAGCCCCTGTGCCTTATGCTGGCGGATGAATCTGA
Uinve_06    TCTGAACTGTGTTGCAAGCCCCTGTGCCTTATGCTGGCGGATGAATCTGA
Uinve_05    TCTGAACTGTGTTGCAAGCCCCTGTGCCTTATGCTGGCGGATGAATCTGA
Uinve_01    TCTGAACTGTGTTGCAAGCCCCTGTGCCTTATGCTGGCGGATGAATCTGA
Uinve_02    TCTGAACTGTGTTGCAAGCCCCTGTGCCTTATGCTGGCGGATGAATCTGA
Uropsp_6    TCTGAACTGTGTTGCAAGCCCCTGTGCCTTATGCTGGCGGATGAATCTGA
Usps1_04    TCTGAACTGTGTTGCAAGCCCCTGTGCCTTATGCTGGCGGATGAATCTGA
Usps1_01    TCTGAACTGTGTTGCAAGCCCCTGTGCCTTATGCTGGCGGATGAATCTGA
Usps1_05    TCTGAACTGTGTTGCAAGCCCCTGTGCCTTATGCTGGCGGATGAATCTGA
Usps1_02    TCTGAACTGTGTTGCAAGCCCCTGTGCCTTATGCTGGCGGATGAATCTGA
Univa_03    TCTGAACTGTGTTGCAAGCCCCTGTGCCTTATGCTGGCGGATGAATCTGA
Univa_01    TCTGAACTGTGTTGCAAGCCCCTGTGCCTTATGCTGGCGGATGAATCTGA
Univa_05    TCTGAACTGTGTTGCAAGCCCCTGTGCCTTATGCTGGCGGATGAATCTGA
Univa_02    TCTGAACTGTGTTGCAAGCCCCTGTGCCTTATGCTGGCGGATGAATCTGA
Univa_04    TCTGAACTGTGTTGCAAGCCCCTGTGCCTTATGCTGGCGGATGAATCTGA
Univa_11    TCTGAACTGTGTTGCAAGCCCCTGTGCCTTATGCTGGCGGATGAATCTGA
Univa_13    TCTGAACTGTGTTGCAAGCCCCTGTGCCTTATGCTGGCGGATGAATCTGA
Univa_14    TCTGAACTGTGTTGCAAGCCCCTGTGCCTTATGCTGGCGGATGAATCTGA
Univa_12    TCTGAACTGTGTTGCAAGCCCCTGTGCCTTATGCTGGCGGATGAATCTGA
Univa_10    TCTGAACTGTGTTGCAAGCCCCTGTGCCTTATGCTGGCGGATGAATCTGA
Univa_07    TCTGAACTGTGTTGCAAGCCCCTGTGCCTTATGCTGGCGGATGAATCTGA
Univa_08    TCTGAACTGTGTTGCAAGCCCCTGTGCCTTATGCTGGCGGATGAATCTGA
Univa_06    TCTGAACTGTGTTGCAAGCCCCTGTGCCTTATGCTGGCGGATGAATCTGA
Univa_09    TCTGAACTGTGTTGCAAGCCCCTGTGCCTTATGCTGGCGGATGAATCTGA
Uatro_01    TCTGAACTGTGTTGCAAGCCCCTGTGCCTGATGCTGGCGGATGAATCTGA
Usori_03    TCTGAACTGTGTTGCAAGCCCCTGTGCCTGATGCTGGCGGATGAATCTGA
Usori_01    TCTGAACTGTGTTGCAAGCCCCTGTGCCTGATGCTGGCGGATGAATCTGA
Usori_04    TCTGAACTGTGTTGCAAGCCCCTGTGCCTGATGCTGGCGGATGAATCTGA
Usori_02    TCTGAACTGTGTTGCAAGCCCCTGTGCCTGATGCTGGCGGATGAATCTGA
Usori_05    TCTGAACTGTGTTGCAAGCCCCTGTGCCTGATGCTGGCGGATGAATCTGA
Usori_06    TCTGAACTGTGTTGCAAGCCCCTGTGCCTGATGCTGGCGGATGAATCTGA
Usori_09    TCTGAACTGTGTTGCAAGCCCCTGTGCCTGATGCTGGCGGATGAATCTGA
Uropso_2    TCTGAACTGTGTTGCAAGCCCCTGTGCCTGATGCTGGCGGATGAATCTGA
Uropso_1    TCTGAACTGTGTTGCAAGCCCCTGTGCCTGATGCTGGCGGATGAATCTGA
Uatro_03    TCTGAACTGTGTTGCAAGCCCCTGTGCCTGATGCTGGCGGATGAATCTGA
Uatro_04    TCTGAACTGTGTTGCAAGCCCCTGTGCCTGATGCTGGCGGATGAATCTGA
Uatro_02    TCTGAACTGTGTTGCAAGCCCCTGTGCCTGATGCTGGCGGATGAATCTGA
Uatro_05    TCTGAACTGTGTTGCAAGCCCCTGTGCCTGATGCTGGCGGATGAATCTGA
Uatro_06    TCTGAACTGTGTTGCAAGCCCCTGTGCCTGATGCTGGCGGATGAATCTGA
Uatro_07    TCTGAACTGTGTTGCAAGCCCCTGTGCCTGATGCTGGCGGATGAATCTGA
Usps2_04    TCTGAACTGTGTTGCAAGCCCCTGTGCCTGATGCTGGCGGATGAATCTGA
Usps2_02    TCTGAACTGTGTTGCAAGCCCCTGTGCCTGATGCTGGCGGATGAATCTGA
Usps2_01    TCTGAACTGTGTTGCAAGCCCCTGTGCCTGATGCTGGCGGATGAATCTGA
Usps2_03    TCTGAACTGTGTTGCAAGCCCCTGTGCCTGATGCTGGCGGATGAATCTGA
Ugrac_06    TCTGAACTGTGTTGCAAGCCCCTGTGCCTGATGCTGGCGGATGAATCTGA
Ugrac_10    TCTGAACTGTGTTGCAAGCCCCTGTGCCTGATGCTGGCGGATGAATCTGA
Ugrac_08    TCTGAACTGTGTTGCAAGCCCCTGTGCCTGATGCTGGCGGATGAATCTGA
Ugrac_09    TCTGAACTGTGTTGCAAGCCCCTGTGCCTGATGCTGGCGGATGAATCTGA
Ugrac_07    TCTGAACTGTGTTGCAAGCCCCTGTGCCTGATGCTGGCGGATGAATCTGA
Ugrac_01    TCTGAACTGTGTTGCAAGCCCCTGTGCCTGATGCTGGCGGATGAATCTGA
Ugrac_02    TCTGAACTGTGTTGCAAGCCCCTGTGCCTGATGCTGGCGGATGAATCTGA
Ugrac_05    TCTGAACTGTGTTGCAAGCCCCTGTGCCTGATGCTGGCGGATGAATCTGA
Ugrac_03    TCTGAACTGTGTTGCAAGCCCCTGTGCCTGATGCTGGCGGATGAATCTGA
Ugrac_04    TCTGAACTGTGTTGCAAGCCCCTGTGCCTGATGCTGGCGGATGAATCTGA

Sorex       NNNNNNNNNNNNNNNNNNNNNNNNNNNNNNNNNNNNNNNNNNNNNNNNNN
Talpa       CCACGAGACCCTGACTGCCATCCTGAGCCCCCTTATTGCCGAGAGGGAGG
Uinve_04    CCATGAGACTCTAACTGCCATCCTGAGCCCCCTCATTGCTGAAAGGGAGG
Uinve_07    CCATGAGACTCTAACTGCCATCCTGAGCCCCCTCATTGCTGAAAGGGAGG
Uinve_03    CCATGAGACTCTAACTGCCATCCTGAGCCCCCTCATTGCTGAAAGGGAGG
Uinve_06    CCATGAGACTCTAACTGCCATCCTGAGCCCCCTCATTGCTGAAAGGGAGG
Uinve_05    CCATGAGACTCTAACTGCCATCCTGAGCCCCCTCATTGCTGAAAGGGAGG
Uinve_01    CCATGAGACTCTAACTGCCATCCTGAGCCCCCTCATTGCTGAAAGGGAGG
Uinve_02    CCATGAGACTCTAACTGCCATCCTGAGCCCCCTCATTGCTGAAAGGGAGG
Uropsp_6    CCATGAGACTCTAACTGCCATCCTGAGCCCCCTCATTGCTGAAAGGGAGG
Usps1_04    CCATGAGACTCTAACTGCCATCCTGAGCCCCCTCATTGCTGAAAGGGAGG
Usps1_01    CCATGAGACTCTAACTGCCATCCTGAGCCCCCTCATTGCTGAAAGGGAGG
Usps1_05    CCATGAGACTCTAACTGCCATCCTGAGCCCCCTCATTGCTGAAAGGGAGG
Usps1_02    CCATGAGACTCTAACTGCCATCCTGAGCCCCCTCATTGCTGAAAGGGAGG
Univa_03    CCATGAGACTCTAACTGCCATCCTGAGCCCCCTCATTGCTGAAAGGGAGG
Univa_01    CCATGAGACTCTAACTGCCATCCTGAGCCCCCTCATTGCTGAAAGGGAGG
Univa_05    CCATGAGACTCTAACTGCCATCCTGAGCCCCCTCATTGCTGAAAGGGAGG
Univa_02    CCATGAGACTCTAACTGCCATCCTGAGCCCCCTCATTGCTGAAAGGGAGG
Univa_04    CCATGAGACTCTAACTGCCATCCTGAGCCCCCTCATTGCTGAAAGGGAGG
Univa_11    CCATGAGACTCTAACTGCCATCCTGAGCCCCCTCATTGCAGAAAGGGAGG
Univa_13    CCATGAGACTCTAACTGCCATCCTGAGCCCCCTCATTGCAGAAAGGGAGG
Univa_14    CCATGAGACTCTAACTGCCATCCTGAGCCCCCTCATTGCAGAAAGGGAGG
Univa_12    CCATGAGACTCTAACTGCCATCCTGAGCCCCCTCATTGCWGAAAGGGAGG
Univa_10    CCATGAGACTCTAACTGCCATCCTGAGCCCCCTCATTGCTGAAAGGGAGG
Univa_07    CCATGAGACTCTAACTGCCATCCTGAGCCCCCTCATTGCTGAAAGGGAGG
Univa_08    CCATGAGACTCTAACTGCCATCCTGAGCCCCCTCATTGCTGAAAGGGAGG
Univa_06    CCATGAGACTCTAACTGCCATCCTGAGCCCCCTCATTGCTGAAAGGGAGG
Univa_09    CCATGAGACTCTAACTGCCATCCTGAGCCCCCTCATTGCTGAAAGGGAGG
Uatro_01    CCATGAGACTCTAACTGCCATCCTGAGCCCCCTCATTGCTGAAAGGGAGG
Usori_03    CCATGAGACTCTAACTGCCATCCTGAGCCCCCTCATTGCTGAAAGGGAGG
Usori_01    CCATGAGACTCTAACTGCCATCCTGAGCCCCCTCATTGCTGAAAGGGAGG
Usori_04    CCATGAGACTCTAACTGCCATCCTGAGCCCCCTCATTGCTGAAAGGGAGG
Usori_02    CCATGAGACTCTAACTGCCATCCTGAGCCCCCTCATTGCTGAAAGGGAGG
Usori_05    CCATGAGACTCTAACTGCCATCCTGAGCCCCCTCATTGCTGAAAGGGAGG
Usori_06    CCATGAGACTCTAACTGCTATCCTGAGCCCCCTCATTGCTGAAAGGGAGG
Usori_09    CCATGAGACTCTAACTGCYATCCTGAGCCCCCTCATTGCTGAAAGGGAGG
Uropso_2    CCATGAGACTCTAACTGCTATCCTGAGCCCCCTCATTGCTGAAAGGGAGG
Uropso_1    CCATGAGACTCTAACTGCYATCCTGAGCCCCCTCATTGCTGAAAGGGAGG
Uatro_03    CCATGAGACTCTAACTGCCATCCTGAGCCCCCTCATTGCTGAAAGGGAGG
Uatro_04    CCATGAGACTCTAACTGCCATCCTGAGCCCCCTCATTGCTGAAAGGGAGG
Uatro_02    CCATGAGACTCTAACTGCCATCCTGAGCCCCCTCATTGCTGAAAGGGAGG
Uatro_05    CCATGAGACTCTAACTGCCATCCTGAGCCCCCTCATTGCTGAAAGGGAGG
Uatro_06    CCATGAGACTCTAACTGCCATCCTGAGCCCCCTCATTGCTGAAAGGGAGG
Uatro_07    CCATGAGACTCTAACTGCCATCCTGAGCCCCCTCATTGCTGAAAGGGAGG
Usps2_04    CCATGAGACTCTAACTGCYATCCTGAGCCCCCTCATTGCTGAAAGGGAGG
Usps2_02    CCATGAGACTCTAACTGCTATCCTGAGCCCCCTCATTGCTGAAAGGGAGG
Usps2_01    CCATGAGACTCTAACTGCCATCCTGAGCCCCCTCATTGCTGAAAGGGAGG
Usps2_03    CCATGAGACTCTAACTGCCATCCTGAGCCCCCTCATTGCTGAAAGGGAGG
Ugrac_06    CCATGAGACTCTAACTGCCATCCTGAGCCCCCTCATTGCTGAAAGGGAGG
Ugrac_10    CCATGAGACTCTAACTGCCATCCTGAGCCCCCTCATTGCTGAAAGGGAGG
Ugrac_08    CCATGAGACTCTAACTGCCATCCTGAGCCCCCTCATTGCTGAAAGGGAGG
Ugrac_09    CCATGAGACTCTAACTGCCATCCTGAGCCCCCTCATTGCTGAAAGGGAGG
Ugrac_07    CCATGAGACTCTAACTGCCATCCTGAGCCCCCTCATTGCTGAAAGGGAGG
Ugrac_01    CCATGAGACTCTAACTGCCATCCTGAGCCCCCTCATTGCTGAAAGGGAGG
Ugrac_02    CCATGAGACTCTAACTGCCATCCTGAGCCCCCTCATTGCTGAAAGGGAGG
Ugrac_05    CCATGAGACTCTAACTGCTATCCTGAGCCCCCTCATTGCTGAAAGGGAGG
Ugrac_03    CCATGAGACTCTAACTGCCATCCTGAGCCCCCTCATTGCTGAAAGGGAGG
Ugrac_04    CCATGAGACTCTAACTGCCATCCTGAGCCCCCTCATTGCTGAAAGGGAGG

Sorex       NNNNNNNNNNNNNNNNNNNNNNNNNNNNNNNNNNNNNNNNNNNNNNNNNN
Talpa       CCATGAAGAGCAGCCAATTAACGCTCGAAATGGGAGGCATCCTCCGGACT
Uinve_04    CCATGAAAAGCAGCCAATTAATGCTTGAAATGGGAGGCATCCTCCGGACC
Uinve_07    CCATGAAAAGCAGCCAATTAATGCTTGAAATGGGAGGCATCCTCCGGACC
Uinve_03    CCATGAAAAGCAGCCAATTAATGCTTGAAATGGGAGGCATCCTCCGGACC
Uinve_06    CCATGAAAAGCAGCCAATTAATGCTTGAAATGGGAGGCATCCTCCGGACC
Uinve_05    CCATGAAAAGCAGCCAATTAATGCTTGAAATGGGAGGCATCCTCCGGACC
Uinve_01    CCATGAAAAGCAGCCAATTAATGCTTGAAATGGGAGGCATCCTCCGGACC
Uinve_02    CCATGAAAAGCAGCCAATTAATGCTTGAAATGGGAGGCATCCTCCGGACC
Uropsp_6    CCATGAAAAGCAGCCAATTAATGCTTGAAATGGGAGGCATCCTCCGGACC
Usps1_04    CCATGAAAAGCAGCCAATTAATGCTTGAAATGGGAGGCATCCTCCGGACC
Usps1_01    CCATGAAAAGCAGCCAATTAATGCTTGAAATGGGAGGCATCCTCCGGACC
Usps1_05    CCATGAAAAGCAGCCAATTAATGCTTGAAATGGGAGGCATCCTCCGGACC
Usps1_02    CCATGAAAAGCAGCCAATTAATGCTTGAAATGGGAGGCATCCTCCGGACC
Univa_03    CCATGAAAAGCAGCCAATTAATGCTTGAAATGGGAGGCATCCTCCGGACC
Univa_01    CCATGAAAAGCAGCCAATTAATGCTTGAAATGGGAGGCATCCTCCGGACC
Univa_05    CCATGAAAAGCAGCCAATTAATGCTTGAAATGGGAGGCATCCTCCGGACC
Univa_02    CCATGAAAAGCAGCCAATTAATGCTTGAAATGGGAGGCATCCTCCGGACC
Univa_04    CCATGAAAAGCAGCCAATTAATGCTTGAAATGGGAGGCATCCTCCGGACC
Univa_11    CCATGAAAAGCAGCCAATTAATGCTTGAAATGGGAGGCATCCTCCGGACC
Univa_13    CCATGAAAAGCAGCCAATTAATGCTTGAAATGGGAGGCATCCTCCGGACC
Univa_14    CCATGAAAAGCAGCCAATTAATGCTTGAAATGGGAGGCATCCTCCGGACC
Univa_12    CCATGAAAAGCAGCCAATTAATGCTTGAAATGGGAGGCATCCTCCGGACC
Univa_10    CCATGAAAAGCAGCCAATTAATGCTTGAAATGGGAGGCATCCTCCGGACC
Univa_07    CCATGAAAAGCAGCCAATTAATGCTTGAAATGGGAGGCATCCTCCGGACC
Univa_08    CCATGAAAAGCAGCCAATTAATGCTTGAAATGGGAGGCATCCTCCGGACC
Univa_06    CCATGAAAAGCAGCCAATTAATGCTTGAAATGGGAGGCATCCTCCGGACC
Univa_09    CCATGAAAAGCAGCCAATTAATGCTTGAAATGGGAGGCATCCTCCGGACC
Uatro_01    CCATGAAAAGCAGCCAATTAATGCTTGAAATGGGAGGCATCCTCCGGACC
Usori_03    CCATGAAAAGCAGCCAATTAATGCTTGAAATGGGAGGCATCCTCCGGACC
Usori_01    CCATGAAAAGCAGCCAATTAATGCTTGAAATGGGAGGCATCCTCCGGACC
Usori_04    CCATGAAAAGCAGCCAATTAATGCTTGAAATGGGAGGCATCCTCCGGACC
Usori_02    CCATGAAAAGCAGCCAATTAATGCTTGAAATGGGAGGCATCCTCCGGACC
Usori_05    CCATGAAAAGCAGCCAATTAATGCTTGAAATGGGAGGCATCCTCCGGACC
Usori_06    CCATGAAAAGCAGCCAATTAATGCTTGAAATGGGAGGCATCCTCCGGACC
Usori_09    CCATGAAAAGCAGCCAATTAATGCTTGAAATGGGAGGCATCCTCCGGACC
Uropso_2    CCATGAAAAGCAGCCAATTAATGCTTGAAATGGGAGGCATCCTCCGGACC
Uropso_1    CCATGAAAAGCAGCCAATTAATGCTTGAAATGGGAGGCATCCTCCGGACC
Uatro_03    CCATGAAAAGCAGCCAATTAATGCTTGAAATGGGAGGCATCCTCCGGACC
Uatro_04    CCATGAAAAGCAGCCAATTAATGCTTGAAATGGGAGGCATCCTCCGGACC
Uatro_02    CCATGAAAAGCAGCCAATTAATGCTTGAAATGGGAGGCATCCTCCGGACC
Uatro_05    CCATGAAAAGCAGCCAATTAATGCTTGAAATGGGAGGCATCCTCCGGACC
Uatro_06    CCATGAAAAGCAGCCAATTAATGCTTGAAATGGGAGGCATCCTCCGGACC
Uatro_07    CCATGAAAAGCAGCCAATTAATGCTTGAAATGGGAGGCATCCTCCGGACC
Usps2_04    CCATGAAAAGCAGCCAATTAATGCTTGAAATGGGAGGCATCCTCCGGACC
Usps2_02    CCATGAAAAGCAGCCAATTAATGCTTGAAATGGGAGGCATCCTCCGGACC
Usps2_01    CCATGAAAAGCAGCCAATTAATGCTTGAAATGGGAGGCATCCTCCGGACC
Usps2_03    CCATGAAAAGCAGCCAATTAATGCTTGAAATGGGAGGCATCCTCCGGACC
Ugrac_06    CCATGAAAAGCAGCCAATTAATGCTTGAAATGGGAGGCATCCTCCGGACC
Ugrac_10    CCATGAAGAGCAGCCAATTAATGCTTGAAATGGGAGGCATCCTCCGGACC
Ugrac_08    CCATGAAAAGCAGCCAATTAATGCTTGAAATGGGAGGCATCCTCCGGACC
Ugrac_09    CCATGAARAGCAGCCAATTAATGCTTGAAATGGGAGGCATCCTCCGGACC
Ugrac_07    CCATGAAAAGCAGCCAATTAATGCTTGAAATGGGAGGCATCCTCCGGACC
Ugrac_01    CCATGAAAAGCAGCCAATTAATGCTTGAAATGGGAGGCATCCTCCGGACC
Ugrac_02    CCATGAAAAGCAGCCAATTAATGCTTGAAATGGGAGGCATCCTCCGGACC
Ugrac_05    CCATGAAAAGCAGCCAATTAATGCTTGAAATGGGAGGCATCCTCCGGACC
Ugrac_03    CCATGAAAAGCAGCCAATTAATGCTTGAAATGGGAGGCATCCTCCGGACC
Ugrac_04    CCATGAAAAGCAGCCAATTAATGCTTGAAATGGGAGGCATCCTCCGGACC

Sorex       NNNNNNNNNNNNNNNNNNNNNNNNNNNNNNNNNNNNNNNNNNNNNNNNNN
Talpa       TTTAAGTTCATCTTTAGGGGCACAGGGTATGATGAGAAACTTGTCCGGGA
Uinve_04    TTTAAGTTCATCTTTAGGGGCACAGGATATGATGAGAAACTTGTCCGTGA
Uinve_07    TTTAAGTTCATCTTTAGGGGCACAGGATATGATGAGAAACTTGTCCGTGA
Uinve_03    TTTAAGTTCATCTTTAGGGGCACAGGATATGATGAGAAACTTGTCCGTGA
Uinve_06    TTTAAGTTCATCTTTAGGGGCACAGGATATGATGAGAAACTTGTCCGTGA
Uinve_05    TTTAAGTTCATCTTTAGGGGCACAGGATATGATGAGAAACTTGTCCGTGA
Uinve_01    TTTAAGTTCATCTTTAGGGGCACAGGATATGATGAGAAACTTGTCCGTGA
Uinve_02    TTTAAGTTCATCTTTAGGGGCACAGGATATGATGAGAAACTTGTCCGTGA
Uropsp_6    TTTAAGTTCATCTTTAGGGGCACAGGATATGATGAGAAACTTGTCCGTGA
Usps1_04    TTTAAGTTCATCTTTAGGGGCACAGGATATGATGAGAAACTTGTCCGTGA
Usps1_01    TTTAAGTTCATCTTTAGGGGCACAGGATATGATGAGAAACTTGTCCGTGA
Usps1_05    TTTAAGTTCATCTTTAGGGGCACAGGATATGATGAGAAACTTGTCCGTGA
Usps1_02    TTTAAGTTCATCTTTAGGGGCACAGGATATGATGAGAAACTTGTCCGTGA
Univa_03    TTTAAGTTCATCTTTAGGGGCACAGGATATGATGAGAAACTTGTCCGTGA
Univa_01    TTTAAGTTCATCTTTAGGGGCACAGGATATGATGAGAAACTTGTCCGTGA
Univa_05    TTTAAGTTCATCTTTAGGGGCACAGGATATGATGAGAAACTTGTCCGTGA
Univa_02    TTTAAGTTCATCTTTAGGGGCACAGGATATGATGAGAAACTTGTCCGTGA
Univa_04    TTTAAGTTCATCTTTAGGGGCACAGGATATGATGAGAAACTTGTCCGTGA
Univa_11    TTTAAGTTCATCTTTAGGGGCACAGGATATGATGAGAAACTTGTCCGTGA
Univa_13    TTTAAGTTCATCTTTAGGGGCACAGGATATGATGAGAAACTTGTCCGTGA
Univa_14    TTTAAGTTCATCTTTAGGGGCACAGGATATGATGAGAAACTTGTCCGTGA
Univa_12    TTTAAGTTCATCTTTAGGGGCACAGGATATGATGAGAAACTTGTCCGTGA
Univa_10    TTTAAGTTCATCTTTAGGGGCACAGGATATGATGAGAAACTTGTCCGTGA
Univa_07    TTTAAGTTCATCTTTAGGGGCACAGGATATGATGAGAAACTTGTCCGTGA
Univa_08    TTTAAGTTCATCTTTAGGGGCACAGGATATGATGAGAAACTTGTCCGTGA
Univa_06    TTTAAGTTCATCTTTAGGGGCACAGGATATGATGAGAAACTTGTCCGTGA
Univa_09    TTTAAGTTCATCTTTAGGGGCACAGGATATGATGAGAAACTTGTCCGTGA
Uatro_01    TTTAAGTTTATCTTTAGGGGCACAGGATATGATGAGAAACTTGTCCGTGA
Usori_03    TTTAAGTTCATCTTTAGGGGCACAGGATATGATGAGAAACTTGTCCGTGA
Usori_01    TTTAAGTTCATCTTTAGGGGCACAGGATATGATGAGAAACTTGTCCGTGA
Usori_04    TTTAAGTTCATCTTTAGGGGCACAGGATATGATGAGAAACTTGTCCGTGA
Usori_02    TTTAAGTTCATCTTTAGGGGCACAGGATATGATGAGAAACTTGTCCGTGA
Usori_05    TTTAAGTTCATCTTTAGGGGCACAGGATATGATGAGAAACTTGTCCGTGA
Usori_06    TTTAAGTTCATCTTTAGGGGCACAGGATATGATGAGAAACTTGTCCGTGA
Usori_09    TTTAAGTTCATCTTTAGGGGCACAGGATATGATGAGAAACTTGTCCGTGA
Uropso_2    TTTAAGTTCATCTTTAGGGGCACAGGATATGATGAGAAACTTGTCCGTGA
Uropso_1    TTTAAGTTCATCTTTAGGGGCACAGGATATGATGAGAAACTTGTCCGTGA
Uatro_03    TTTAAGTTTATCTTTAGGGGCACAGGATATGATGAGAAACTTGTCCGTGA
Uatro_04    TTTAAGTTTATCTTTAGGGGCACAGGATATGATGAGAAACTTGTCCGTGA
Uatro_02    TTTAAGTTTATCTTTAGGGGCACAGGATATGATGAGAAACTTGTCCGTGA
Uatro_05    TTTAAGTTTATCTTTAGGGGCACAGGATATGATGAGAAACTTGTCCGTGA
Uatro_06    TTTAAGTTTATCTTTAGGGGCACAGGATATGATGAGAAACTTGTCCGTGA
Uatro_07    TTTAAGTTTATCTTTAGGGGCACAGGATATGATGAGAAACTTGTCCGTGA
Usps2_04    TTTAAGTTTATCTTTAGGGGCACAGGATATGATGAGAAACTTGTCCGTGA
Usps2_02    TTTAAGTTCATCTTTAGGGGCACAGGATATGATGAGAAACTTGTCCGTGA
Usps2_01    TTTAAGTTTATCTTTAGGGGCACAGGATATGATGAGAAACTTGTCCGTGA
Usps2_03    TTTAAGTTTATCTTTAGGGGCACAGGATATGATGAGAAACTTGTCCGTGA
Ugrac_06    TTTAMGTTCATCTTTAGGGGCACAGGATATGATGAGAAACTTGTCCGTGA
Ugrac_10    TTTAAGTTCATCTTTAGGGGCACAGGATATGATGAGAAACTTGTCCGTGA
Ugrac_08    TTTACGTTCATCTTTAGGGGCACAGGATATGATGAGAAACTTGTCCGTGA
Ugrac_09    TTTACGTTCATCTTTAGGGGCACAGGATATGATGAGAAACTTGTCCGTGA
Ugrac_07    TTTACGTTCATCTTTAGGGGCACAGGATATGATGAGAAACTTGTCCGTGA
Ugrac_01    TTTAAGTTCATCTTTAGGGGCACAGGATATGATGAGAAACTTGTCCGTGA
Ugrac_02    TTTAAGTTCATCTTTAGGGGCACAGGATATGATGAGAAACTTGTCCGTGA
Ugrac_05    TTTAAGTTCATCTTTAGGGGCACAGGATATGATGAGAAACTTGTCCGTGA
Ugrac_03    TTTAAGTTCATCTTTAGGGGCACAGGATATGATGAGAAACTTGTCCGTGA
Ugrac_04    TTTAAGTTCATCTTTAGGGGCACAGGATATGATGAGAAACTTGTCCGTGA

Sorex       NNNNNNNNNNNNNNNNNNNNNNNNNNNNNNNNNNNNNNNNNNNNNNNNNN
Talpa       AGTGGAAGGACTTGAGGCTTCTGGGTCAGTCTATATTTGTACCCTCTGTG
Uinve_04    AGTGGAAGGACTTGAAGCTTCCGGATCAGTCTATATTTGTACCCTTTGTG
Uinve_07    AGTGGAAGGACTTGAAGCTTCCGGATCAGTCTATATTTGTACCCTTTGTG
Uinve_03    AGTGGAAGGACTTGAAGCTTCCGGATCAGTTTATATTTGTACCCTTTGTG
Uinve_06    AGTGGAAGGACTTGAAGCTTCCGGATCAGTTTATATTTGTACCCTTTGTG
Uinve_05    AGTGGAAGGACTTGAAGCTTCCGGATCAGTTTATATTTGTACCCTTTGTG
Uinve_01    AGTGGAAGGACTTGAAGCTTCCGGATCAGTTTATATTTGTACCCTTTGTG
Uinve_02    AGTGGAAGGACTTGAAGCTTCCGGATCAGTTTATATTTGTACCCTTTGTG
Uropsp_6    AGTGGAAGGACTTGAGGCTTCCGGATCAGTCTATATTTGTACCCTTTGTG
Usps1_04    AGTGGAAGGACTTGAGGCTTCCGGATCAGTCTATATTTGTACCCTTTGTG
Usps1_01    AGTGGAAGGACTTGAGGCTTCCGGATCAGTCTATATTTGTACCCTTTGTG
Usps1_05    AGTGGAAGGACTTGAGGCTTCCGGATCAGTCTATATTTGTACCCTTTGTG
Usps1_02    AGTGGAAGGACTTGAGGCTTCCGGATCAGTCTATATTTGTACCCTTTGTG
Univa_03    AGTGGAAGGACTTGAGGCTTCCGGATCAGTCTATATTTGTACCCTTTGTG
Univa_01    AGTGGAAGGACTTGAGGCTTCCGGATCAGTCTATATTTGTACCCTTTGTG
Univa_05    AGTGGAAGGACTTGAGGCTTCCGGATCAGTCTATATTTGTACCCTTTGTG
Univa_02    AGTGGAAGGACTTGAGGCTTCCGGATCAGTCTATATTTGTACCCTTTGTG
Univa_04    AGTGGAAGGACTTGAGGCTTCCGGATCAGTCTATATTTGTACCCTTTGTG
Univa_11    AGTGGAAGGACTTGAGGCTTCCGGATCAGTCTATATTTGTACCCTTTGTG
Univa_13    AGTGGAAGGACTTGAGGCTTCCGGATCAGTCTATATTTGTACCCTTTGTG
Univa_14    AGTGGAAGGACTTGAGGCTTCCGGATCAGTCTATATTTGTACCCTTTGTG
Univa_12    AGTGGAAGGACTTGAGGCTTCCGGATCAGTCTATATTTGTACCCTTTGTG
Univa_10    AGTGGAAGGACTTGAGGCTTCCGGATCAGTCTATATTTGTACCCTTTGTG
Univa_07    AGTGGAAGGACTTGAGGCTTCCGGATCAGTCTATATTTGTACCCTTTGTG
Univa_08    AGTGGAAGGACTTGAGGCTTCCGGATCAGTCTATATTTGTACCCTTTGTG
Univa_06    AGTGGAAGGACTTGAGGCTTCCGGATCAGTCTATATTTGTACCCTTTGTG
Univa_09    AGTGGAAGGACTTGAGGCTTCCGGATCAGTCTATATTTGTACCCTTTGTG
Uatro_01    AGTGGAAGGACTTGAGGCTTCCGGATCAGTCTATATTTGTACCCTTTGTG
Usori_03    AGTGGAAGGACTTGAGGCTTCCGGATCAGTCTATATTTGTACCCTTTGTG
Usori_01    AGTGGAAGGACTTGAGGCTTCCGGATCAGTCTATATTTGTACCCTTTGTG
Usori_04    AGTGGAAGGACTTGAGGCTTCCGGATCAGTCTATATTTGTACCCTTTGTG
Usori_02    AGTGGAAGGACTTGAGGCTTCCGGATCAGTCTATATTTGTACCCTTTGTG
Usori_05    AGTGGAAGGACTTGAGGCTTCCGGATCAGTCTATATTTGTACCCTTTGTG
Usori_06    AGTGGAAGGACTTGAGGCTTCCGGATCAGTCTATATTTGTACCCTTTGTG
Usori_09    AGTGGAAGGACTTGAGGCTTCCGGATCAGTCTATATTTGTACCCTTTGTG
Uropso_2    AGTGGAAGGACTTGAGGCTTCCGGATCAGTCTATATTTGTACCCTTTGTG
Uropso_1    AGTGGAAGGACTTGAGGCTTCCGGATCAGTCTATATTTGTACCCTTTGTG
Uatro_03    AGTGGAAGGACTTGAGGCTTCCGGATCAGTCTATATTTGTACCCTTTGTG
Uatro_04    AGTGGAAGGACTTGAGGCTTCCGGATCAGTCTATATTTGTACCCTTTGTG
Uatro_02    AGTGGAAGGACTTGAGGCTTCCGGATCAGTCTATATTTGTACCCTTTGTG
Uatro_05    AGTGGAAGGACTTGAGGCTTCCGGATCAGTCTATATTTGTACCCTTTGTG
Uatro_06    AGTGGAAGGACTTGAGGCTTCCGGATCAGTCTATATTTGTACCCTTTGTG
Uatro_07    AGTGGAAGGACTTGAGGCTTCCGGATCAGTCTATATTTGTACCCTTTGTG
Usps2_04    AGTGGAAGGACTTGAGGCTTCCGGATCAGTCTATATTTGTACCCTTTGTG
Usps2_02    AGTGGAAGGACTTGAGGCTTCCGGATCAGTCTATATTTGTACCCTTTGTG
Usps2_01    AGTGGAAGGACTTGAGGCTTCCGGATCAGTCTATATTTGTACCCTTTGTG
Usps2_03    AGTGGAAGGACTTGAGGCTTCCGGATCAGTCTATATTTGTACCCTTTGTG
Ugrac_06    AGTGGAAGGACTTGAGGCTTCCGGATCAGTCTATATTTGTACCCTTTGTG
Ugrac_10    AGTGGAAGGACTTGAGGCTTCCGGATCAGTCTATATTTGTACCCTTTGTG
Ugrac_08    AGTGGAAGGACTTGAGGCTTCCGGATCAGTCTATATTTGTACCCTTTGTG
Ugrac_09    AGTGGAAGGACTTGAGGCTTCCGGATCAGTCTATATTTGTACCCTTTGTG
Ugrac_07    AGTGGAAGGACTTGAGGCTTCCGGATCAGTCTATATTTGTACCCTTTGTG
Ugrac_01    AGTGGAAGGACTTGAGGCTTCCGGATCAGTCTATATTTGTACCCTTTGTG
Ugrac_02    AGTGGAAGGACTTGAGGCTTCCGGATCAGTCTATATTTGTACCCTTTGTG
Ugrac_05    AGTGGAAGGACTTGAGGCTTCCGGATCAGTCTATATTTGTACCCTTTGTG
Ugrac_03    AGTGGAAGGACTTGAGGCTTCCGGATCAGTCTATATTTGTACCCTTTGTG
Ugrac_04    AGTGGAAGGACTTGAGGCTTCCGGATCAGTCTATATTTGTACCCTTTGTG

Sorex       NNNNNNNNNNNNNNNNNNNNNNNNNNNNNNNNNNNNNNNNNNNNNNNNNN
Talpa       ATGCCACCCGCTTGGAAGCGTCCCAAAATCTTGTCTTCCACTCCATAACC
Uinve_04    ATGCCACCCGCTTGGAAGCTTCTCAAAATCTTGTCTTCCATTCCATAACC
Uinve_07    ATGCCACCCGCTTGGAAGCTTCTCAAAATCTTGTCTTCCATTCCATAACC
Uinve_03    ATGCCACCCGCTTGGAAGCTTCTCAAAATCTTGTCTTCCATTCCATAACC
Uinve_06    ATGCCACCCGCTTGGAAGCTTCTCAAAATCTTGTCTTCCATTCCATAACC
Uinve_05    ATGCCACCCGCTTGGAAGCTTCTCAAAATCTTGTCTTCCATTCCATAACC
Uinve_01    ATGCCACCCGCTTGGAAGCTTCTCAAAATCTTGTCTTCCATTCCATAACC
Uinve_02    ATGCCACCCGCTTGGAAGCTTCTCAAAATCTTGTCTTCCATTCCATAACC
Uropsp_6    ATGCCACCCGCTTGGAAGCTTCTCAGAATCTTGTCTTCCATTCCATAACC
Usps1_04    ATGCCACCCGCTTGGAAGCTTCTCAGAATCTTGTCTTCCATTCCATAACC
Usps1_01    ATGCCACCCGCTTGGAAGCTTCTCAGAATCTTGTCTTCCATTCCATAACC
Usps1_05    ATGCCACCCGCTTGGAAGCTTCTCAGAATCTTGTCTTCCATTCCATAACC
Usps1_02    ATGCCACCCGCTTGGAAGCTTCTCAGAATCTTGTCTTCCATTCCATAACC
Univa_03    ATGCCACCCGCTTGGAAGCTTCTCAAAATCTTGTCTTCCATTCCATAACC
Univa_01    ATGCCACCCGCTTGGAAGCTTCTCAAAATCTTGTCTTCCATTCCATAACC
Univa_05    ATGCCACCCGCTTGGAAGCTTCTCAAAATCTTGTCTTCCATTCCATAACC
Univa_02    ATGCCACCCGCTTGGAAGCTTCTCAAAATCTTGTCTTCCATTCCATAACC
Univa_04    ATGCCACCCGCTTGGAAGCTTCTCAAAATCTTGTCTTCCATTCCATAACC
Univa_11    ATGCCACCCGCTTGGAAGCTTCTCAAAATCTTGTCTTCCATTCCATAACC
Univa_13    ATGCCACCCGCTTGGAAGCTTCTCAAAATCTTGTCTTCCATTCCATAACC
Univa_14    ATGCCACCCGCTTGGAAGCTTCTCAAAATCTTGTCTTCCATTCCATAACC
Univa_12    ATGCCACCCGCTTGGAAGCTTCTCAAAATCTTGTCTTCCATTCCATAACC
Univa_10    ATGCCACCCGCTTGGAAGCTTCTCAAAATCTTGTCTTCCATTCCATAACC
Univa_07    ATGCCACCCGCTTGGAAGCTTCTCAAAATCTTGTCTTCCATTCCATAACC
Univa_08    ATGCCACCCGCTTGGAAGCTTCTCAAAATCTTGTCTTCCATTCCATAACC
Univa_06    ATGCCACCCGCTTGGAAGCTTCTCAAAATCTTGTCTTCCATTCCATAACC
Univa_09    ATGCCACCCGCTTGGAAGCTTCTCAAAATCTTGTCTTCCATTCCATAACC
Uatro_01    ATGCCACCCGCTTGGAAGCTTCTCAAAATCTTGTCTTCCATTCCATAACC
Usori_03    ATGCCACCCGCTTGGAAGCTTCTCAAAATCTTGTCTTCCATTCCATAACC
Usori_01    ATGCCACCCGCTTGGAAGCTTCTCAAAATCTTGTCTTCCATTCCATAACC
Usori_04    ATGCCACCCGCTTGGAAGCTTCTCAAAATCTTGTCTTCCATTCCATAACC
Usori_02    ATGCCACCCGCTTGGAAGCTTCTCAAAATCTTGTCTTCCATTCCATAACC
Usori_05    ATGCCACCCGCTTGGAAGCTTCTCAAAATCTTGTCTTCCATTCCATAACC
Usori_06    ATGCTACCCGCTTGGAAGCTTCTCAAAATCTTGTCTTCCATTCCATAACC
Usori_09    ATGCYACCCGCTTGGAAGCTTCTCAAAATCTTGTCTTCCATTCCATAACC
Uropso_2    ATGCYACCCGCTTGGAAGCTTCTCAAAATCTTGTCTTCCATTCCATAACC
Uropso_1    ATGCYACCCGCTTGGAAGCTTCTCAAAATCTTGTCTTCCATTCCATAACC
Uatro_03    ATGCCACCCGCTTGGAAGCTTCTCAAAATCTTGTCTTCCATTCCATAACC
Uatro_04    ATGCCACCCGCTTGGAAGCTTCTCAAAATCTTGTCTTCCATTCCATAACC
Uatro_02    ATGCCACCCGCTTGGAAGCTTCTCAAAATCTTGTCTTCCATTCCATAACC
Uatro_05    ATGCCACCCGCTTGGAAGCTTCTCAAAATCTTGTCTTCCATTCCATAACC
Uatro_06    ATGCCACCCGCTTGGAAGCTTCTCAAAATCTTGTCTTCCATTCCATAACC
Uatro_07    ATGCCACCCGCTTGGAAGCTTCTCAAAATCTTGTCTTCCATTCCATAACC
Usps2_04    ATGCCACCCGCTTGGAAGCTTCTCAAAATCTTGTCTTCCATTCCATAACC
Usps2_02    ATGCCACCCGCTTGGAAGCTTCTCAAAATCTTGTCTTCCATTCCATAACC
Usps2_01    ATGCCACCCGCTTGGAAGCTTCTCAAAATCTTGTCTTCCATTCCATAACC
Usps2_03    ATGCCACCCGCTTGGAAGCTTCTCAAAATCTTGTCTTCCATTCCATAACC
Ugrac_06    ATGCCACCCGCTTGGAAGCTTCTCAAAATCTTGTCTTCCATTCCATAACC
Ugrac_10    ATGCCACCCGCTTGGAAGCTTCTCAAAATCTTGTCTTCCATTCCATAACC
Ugrac_08    ATGCCACCCGCTTGGAAGCTTCTCAAAATCTTGTCTTCCATTCCATAACC
Ugrac_09    ATGCCACCCGCTTGGAAGCTTCTCAAAATCTTGTCTTCCATTCCATAACC
Ugrac_07    ATGCCACCCGCTTGGAAGCTTCTCAAAATCTTGTCTTCCATTCCATAACC
Ugrac_01    ATGCCACCCGCTTGGAAGCTTCTCAAAATCTTGTCTTCCATTCCATAACC
Ugrac_02    ATGCCACCCGCTTGGAAGCTTCTCAAAATCTTGTCTTCCATTCCATAACC
Ugrac_05    ATGCCACCCGCTTGGAAGCTTCTCAAAATCTTGTCTTCCATTCCATAACC
Ugrac_03    ATGCCACCCGCTTGGAAGCTTCTCAAAATCTTGTCTTCCATTCCATAACC
Ugrac_04    ATGCCACCCGCTTGGAAGCTTCTCAAAATCTTGTCTTCCATTCCATAACC

Sorex       NNNNNNNNNNNNNNNNNNNNNNNNNNNNNNNNNNNNNNNNNNNNNNNNNN
Talpa       AGAAGCCATACCGAGAACCTGGAGCGCTATGAGGTCTGGCGTTCCAACCC
Uinve_04    AGAAGCCACACTGAGAACCTGGAGCGCTACGAGGTCTGGCGTTCCAATCC
Uinve_07    AGAAGCCACACTGAGAACCTGGAGCGCTACGAGGTCTGGCGTTCCAATCC
Uinve_03    AGAAGCCACACTGAGAACCTGGAGCGCTACGAGGTCTGGCGTTCCAATCC
Uinve_06    AGAAGCCACACTGAGAACCTGGAGCGCTACGAGGTCTGGCGTTCCAATCC
Uinve_05    AGAAGCCACACTGAGAACCTGGAGCGCTACGAGGTCTGGCGTTCCAATCC
Uinve_01    AGAAGCCACACTGAGAACCTGGAGCGCTACGAGGTCTGGCGTTCCAATCC
Uinve_02    AGAAGCCACACTGAGAACCTGGAGCGCTACGAGGTCTGGCGTTCCAATCC
Uropsp_6    AGAAGCCACACTGAGAACCTGGAGCGCTACGAGGTCTGGCGTTCCAATCC
Usps1_04    AGAAGCCACACTGAGAACCTGGAGCGCTACGAGGTCTGGCGTTCCAATCC
Usps1_01    AGAAGCCACACTGAGAACCTGGAGCGCTACGAGGTCTGGCGTTCCAATCC
Usps1_05    AGAAGCCACACTGAGAACCTGGAGCGCTACGAGGTCTGGCGTTCCAATCC
Usps1_02    AGAAGCCACACTGAGAACCTGGAGCGCTACGAGGTCTGGCGTTCCAATCC
Univa_03    AGAAGCCACACTGAGAACCTGGAGCGCTACGAGGTCTGGCGTTCCAATCC
Univa_01    AGAAGCCACACTGAGAACCTGGAGCGCTACGAGGTCTGGCGTTCCAATCC
Univa_05    AGAAGCCACACTGAGAACCTGGAGCGCTACGAGGTCTGGCGTTCCAATCC
Univa_02    AGAAGCCACACTGAGAACCTGGAGCGCTACGAGGTCTGGCGTTCCAATCC
Univa_04    AGAAGCCACACTGAGAACCTGGAGCGCTACGAGGTCTGGCGTTCCAATCC
Univa_11    AGAAGCCACACTGAGAACCTGGAGCGCTACGAGGTCTGGCGTTCCAATCC
Univa_13    AGAAGCCACACTGAGAACCTGGAGCGCTACGAGGTCTGGCGTTCCAATCC
Univa_14    AGAAGCCACACTGAGAACCTGGAGCGCTACGAGGTCTGGCGTTCCAATCC
Univa_12    AGAAGCCACACTGAGAACCTGGAGCGCTACGAGGTCTGGCGTTCCAATCC
Univa_10    AGAAGCCACACTGAGAACCTGGAGCGCTACGAGGTCTGGCGTTCCAATCC
Univa_07    AGAAGCCACACTGAGAACCTGGAGCGCTACGAGGTCTGGCGTTCCAATCC
Univa_08    AGAAGCCACACTGAGAACCTGGAGCGCTACGAGGTCTGGCGTTCCAATCC
Univa_06    AGAAGCCACACTGAGAACCTGGAGCGCTACGAGGTCTGGCGTTCCAATCC
Univa_09    AGAAGCCACACTGAGAACCTGGAGCGCTACGAGGTCTGGCGTTCCAATCC
Uatro_01    AGAAGCCACACTGAGAACCTGGAGCGCTACGAGCTCTGGCGTTCCAATCC
Usori_03    AGAAGCCACACTGAGAACCTGGAGCGCTACGAGGTCTGGCGTTCCAATCC
Usori_01    AGAAGCCACACTGAGAACCTGGAGCGCTACGAGGTCTGGCGTTCCAATCC
Usori_04    AGAAGCCACACTGAGAACCTGGAGCGCTACGAGGTCTGGCGTTCCAATCC
Usori_02    AGAAGCCACACTGAGAACCTGGAGCGCTACGAGGTCTGGCGTTCCAATCC
Usori_05    AGAAGCCACACTGAGAACCTGGAGCGCTACGAGGTCTGGCGTTCCAATCC
Usori_06    AGAAGCCACACTGAGAACCTGGAGCGCTACGAGGTCTGGCGTTCCAATCC
Usori_09    AGAAGCCACACTGAGAACCTGGAGCGCTACGAGGTCTGGCGTTCCAATCC
Uropso_2    AGAAGCCACACTGAGAACCTGGAGCGCTACGAGGTCTGGCGTTCCAATCC
Uropso_1    AGAAGCCACACTGAGAACCTGGAGCGCTACGAGGTCTGGCGTTCCAATCC
Uatro_03    AGAAGCCACACTGAGAACCTGGAGCGCTACGAGCTCTGGCGTTCCAATCC
Uatro_04    AGAAGCCACACTGAGAACCTGGAGCGCTACGAGCTCTGGCGTTCCAATCC
Uatro_02    AGAAGCCACACTGAGAACCTGGAGCGCTACGAGCTCTGGCGTTCCAATCC
Uatro_05    AGAAGCCACACTGAGAACCTGGAGCGCTACGAGCTCTGGCGTTCCAATCC
Uatro_06    AGAAGCCACACTGAGAACCTGGAGCGCTACGAGCTCTGGCGTTCCAATCC
Uatro_07    AGAAGCCACACTGAGAACCTGGAGCGCTACGAGCTCTGGCGTTCCAATCC
Usps2_04    AGAAGCCACACTGAGAACCTGGAGCGCTACGAGCTCTGGCGTTCCAATCC
Usps2_02    AGAAGCCACACTGAGAACCTGGAGCGCTACGAGGTCTGGCGTTCCAATCC
Usps2_01    AGAAGCCACACTGAGAACCTGGAGCGCTACGAGCTCTGGCGTTCCAATCC
Usps2_03    AGAAGCCACACTGAGAACCTGGAGCGCTACGAGCTCTGGCGTTCCAATCC
Ugrac_06    AGAAGCCACACTGAGAACCTGGAGCGCTACGAGCTCTGGCGTTCCAATCC
Ugrac_10    AGAAGCCACACTGAGAACCTGGAGCGCTACGAGCTCTGGCGTTCCAATCC
Ugrac_08    AGAAGCCACACTGAGAACCTGGAGCGCTACGAGCTCTGGCGTTCCAATCC
Ugrac_09    AGAAGCCACACTGAGAACCTGGAGCGCTACGAGCTCTGGCGTTCCAATCC
Ugrac_07    AGAAGCCACACTGAGAACCTGGAGCGCTACGAGCTCTGGCGTTCCAATCC
Ugrac_01    AGAAGCCACACTGAGAACCTGGAGCGCTACGAGCTCTGGCGTTCCAATCC
Ugrac_02    AGAAGCCACACTGAGAACCTGGAGCGCTACGAGCTCTGGCGTTCCAATCC
Ugrac_05    AGAAGCCACACTGAGAACCTGGAGCGCTACGAGGTCTGGCGTTCCAATCC
Ugrac_03    AGAAGCCACACTGAGAACCTGGAGCGCTACGAGCTCTGGCGTTCCAATCC
Ugrac_04    AGAAGCCACACTGAGAACCTGGAGCGCTACGAGCTCTGGCGTTCCAATCC

Sorex       NNNNNNNNNNNNNNNNNNNNNNNNNNNNNNNNNNNNNNNNNNNNNNNNNN
Talpa       CTACCACGAGTCCGTGGAAGAATTGAGGGATCGCGTGAAAGGGGTCTCGG
Uinve_04    CTACCATGAGTCAGTGGAAGAATTGAGGGATCGAGTGAAAGGGGTCTCCG
Uinve_07    CTACCATGAGTCAGTGGAAGAATTGAGGGATCGAGTGAAAGGGGTCTCCG
Uinve_03    CTACCATGAGTCAGTGGAAGAATTGAGGGATCGAGTGAAAGGGGTCTCCG
Uinve_06    CTACCATGAGTCAGTGGAAGAATTGAGGGATCGAGTGAAAGGGGTCTCCG
Uinve_05    CTACCATGAGTCAGTGGAAGAATTGAGGGATCGAGTGAAAGGGGTCTCCG
Uinve_01    CTACCATGAGTCAGTGGAAGAATTGAGGGATCGAGTGAAAGGGGTCTCCG
Uinve_02    CTACCATGAGTCAGTGGAAGAATTGAGGGATCGAGTGAAAGGGGTCTCCG
Uropsp_6    CTACCATGAGTCAGTGGAAGAATTGAGGGATCGAGTGAAAGGGGTCTCCG
Usps1_04    CTACCATGAGTCAGTGGAAGAATTGAGGGATCGAGTGAAAGGGGTCTCCG
Usps1_01    CTACCATGAGTCAGTGGAAGAATTGAGGGATCGAGTGAAAGGGGTCTCCG
Usps1_05    CTACCATGAGTCAGTGGAAGAATTGAGGGATCGAGTGAAAGGGGTCTCCG
Usps1_02    CTACCATGAGTCAGTGGAAGAATTGAGGGATCGAGTGAAAGGGGTCTCCG
Univa_03    CTACCATGAGTCAGTGGAAGAATTGAGGGATCGAGTGAAAGGGGTCTCCG
Univa_01    CTACCATGAGTCAGTGGAAGAATTGAGGGATCGAGTGAAAGGGGTCTCCG
Univa_05    CTACCATGAGTCAGTGGAAGAATTGAGGGATCGAGTGAAAGGGGTCTCCG
Univa_02    CTACCATGAGTCAGTGGAAGAATTGAGGGATCGAGTGAAAGGGGTCTCCG
Univa_04    CTACCATGAGTCAGTGGAAGAATTGAGGGATCGAGTGAAAGGGGTCTCCG
Univa_11    CTACCATGAGTCAGTGGAAGAATTGAGGGATCGAGTGAAAGGGGTCTCCG
Univa_13    CTACCATGAGTCAGTGGAAGAATTGAGGGATCGAGTGAAAGGGGTCTCCG
Univa_14    CTACCATGAGTCAGTGGAAGAATTGAGGGATCGAGTGAAAGGGGTCTCCG
Univa_12    CTACCATGAGTCAGTGGAAGAATTGAGGGATCGAGTGAAAGGGGTCTCCG
Univa_10    CTACCATGAGTCAGTGGAAGAATTGAGGGATCGAGTGAAAGGGGTCTCCG
Univa_07    CTACCATGAGTCAGTGGAAGAATTGAGGGATCGAGTGAAAGGGGTCTCCG
Univa_08    CTACCATGAGTCAGTGGAAGAATTGAGGGATCGAGTGAAAGGGGTCTCCG
Univa_06    CTACCATGAGTCAGTGGAAGAATTGAGGGATCGAGTGAAAGGGGTCTCCG
Univa_09    CTACCATGAGTCAGTGGAAGAATTGAGGGATCGAGTGAAAGGGGTCTCCG
Uatro_01    CTACCATGAGTCAGTGGAAGAATTGAGGGATCGAGTGAAAGGTGTCTCCG
Usori_03    CTACCATGAGTCAGTGGAAGAATTGAGGGATCGAGTGAAAGGGGTCTCCG
Usori_01    CTACCATGAGTCAGTGGAAGAATTGAGGGATCGAGTGAAAGGGGTCTCCG
Usori_04    CTACCATGAGTCAGTGGAAGAATTGAGGGATCGAGTGAAAGGGGTCTCCG
Usori_02    CTACCATGAGTCAGTGGAAGAATTGAGGGATCGAGTGAAAGGGGTCTCCG
Usori_05    CTACCATGAGTCAGTGGAAGAATTGAGGGATCGAGTGAAAGGTGTCTCCG
Usori_06    CTACCATGAGTCAGTGGAAGAATTGAGGGATCGAGTGAAAGGTGTCTCCG
Usori_09    CTACCATGAGTCAGTGGAAGAATTGAGGGATCGAGTGAAAGGTGTCTCCG
Uropso_2    CTACCATGAGTCAGTGGAAGAATTGAGGGATCGAGTGAAAGGKGTCTCCG
Uropso_1    CTACCATGAGTCAGTGGAAGAATTGAGGGATCGAGTGAAAGGTGTCTCCG
Uatro_03    CTACCATGAGTCAGTGGAAGAATTGAGGGATCGAGTGAAAGGTGTCTCCG
Uatro_04    CTACCATGAGTCAGTGGAAGAATTGAGGGATCGAGTGAAAGGTGTCTCCG
Uatro_02    CTACCATGAGTCAGTGGAAGAATTGAGGGATCGAGTGAAAGGTGTCTCCG
Uatro_05    CTACCATGAGTCAGTGGAAGAATTGAGGGATCGAGTGAAAGGTGTCTCCG
Uatro_06    CTACCATGAGTCAGTGGAAGAATTGAGGGATCGAGTGAAAGGTGTCTCCG
Uatro_07    CTACCATGAGTCAGTGGAAGAATTGAGGGATCGAGTGAAAGGTGTCTCCG
Usps2_04    CTACCATGAGTCAGTGGAAGAATTGAGGGATCGAGTGAAAGGTGTCTCCG
Usps2_02    CTACCATGAGTCAGTGGAAGAATTGAGGGATCGAGTGAAAGGTGTCTCCG
Usps2_01    CTACCATGAGTCAGTGGAAGAATTGAGGGATCGAGTGAAAGGTGTCTCCG
Usps2_03    CTACCATGAGTCAGTGGAAGAATTGAGGGATCGAGTGAAAGGTGTCTCCG
Ugrac_06    CTACCATGAGTCAGTGGAAGAATTGAGGGATCGAGTGAAAGGTGTCTCCG
Ugrac_10    CTACCATGAGTCAGTGGAAGAATTGAGGGATCGAGTGAAAGGTGTCTCCG
Ugrac_08    CTACCATGAGTCAGTGGAAGAATTGAGGGATCGAGTGAAAGGTGTCTCCG
Ugrac_09    CTACCATGAGTCAGTGGAAGAATTGAGGGATCGAGTGAAAGGTGTCTCCG
Ugrac_07    CTACCATGAGTCAGTGGAAGAATTGAGGGATCGAGTGAAAGGTGTCTCCG
Ugrac_01    CTACCATGAGTCAGTGGAAGAATTGAGGGATCGAGTGAAAGGTGTCTCCG
Ugrac_02    CTACCATGAGTCAGTGGAAGAATTGAGGGATCGAGTGAAAGGTGTCTCCG
Ugrac_05    CTACCATGAGTCAGTGGAAGAATTGAGGGATCGAGTGAAAGGGGTCTCCG
Ugrac_03    CTACCATGAGTCAGTGGAAGAATTGAGGGATCGAGTGAAAGGTGTCTCCG
Ugrac_04    CTACCATGAGTCAGTGGAAGAATTGAGGGATCGAGTGAAAGGTGTCTCCG

Sorex       NNNNNNNNNNNNNNNNNNNNNNNNNNNNNNNNNNNNNNNNNNNNNNNNNN
Talpa       CCAAACCCTTTATTGAGACTGTCCCTTCCATTGATGCCCTTCACTGTGAC
Uinve_04    CCAAACCTTTCATTGAGACAGTCCCTTCCATAGATGCCCTGCACTGTGAC
Uinve_07    CCAAACCTTTCATTGAGACAGTCCCTTCCATAGATGCCCTGCACTGTGAC
Uinve_03    CCAAACCTTTCATTGAGACAGTCCCTTCCATAGATGCCCTGCACTGTGAC
Uinve_06    CCAAACCTTTCATTGAGACAGTCCCTTCCATAGATGCCCTGCACTGTGAC
Uinve_05    CCAAACCTTTCATTGAGACAGTCCCTTCCATAGATGCCCTGCACTGTGAC
Uinve_01    CCAAACCTTTCATTGAGACAGTCCCTTCCATAGATGCCCTGCACTGTGAC
Uinve_02    CCAAACCTTTCATTGAGACAGTCCCTTCCATAGATGCCCTGCACTGTGAC
Uropsp_6    CCAAACCCTTCATTGAGACAGTCCCTTCCATAGATGCTCTGCACTGTGAC
Usps1_04    CCAAACCCTTCATTGAGACAGTCCCTTCCATAGATGCTCTGCACTGTGAC
Usps1_01    CCAAACCCTTCATTGAGACAGTCCCTTCCATAGATGCTCTGCACTGTGAC
Usps1_05    CCAAACCCTTCATTGAGACAGTCCCTTCCATAGATGCTCTGCACTGTGAC
Usps1_02    CCAAACCCTTCATTGAGACAGTCCCTTCCATAGATGCTCTGCACTGTGAC
Univa_03    CCAAACCCTTCATTGAGACAGTCCCTTCCATAGATGCTCTGCACTGTGAC
Univa_01    CCAAACCCTTCATTGAGACAGTCCCTTCCATAGATGCTCTGCACTGTGAC
Univa_05    CCAAACCCTTCATTGAGACAGTCCCTTCCATAGATGCTCTGCACTGTGAC
Univa_02    CCAAACCCTTCATTGAGACAGTCCCTTCCATAGATGCTCTGCACTGTGAC
Univa_04    CCAAACCCTTCATTGAGACAGTCCCTTCCATAGATGCTCTGCACTGTGAC
Univa_11    CCAAACCCTTCATTGAGACAGTCCCTTCCATAGATGCTCTGCACTGTGAC
Univa_13    CCAAACCCTTCATTGAGACAGTCCCTTCCATAGATGCTCTGCACTGTGAC
Univa_14    CCAAACCCTTCATTGAGACAGTCCCTTCCATAGATGCTCTGCACTGTGAC
Univa_12    CCAAACCCTTCATTGAGACAGTCCCTTCCATAGATGCTCTGCACTGTGAC
Univa_10    CCAAACCCTTCATTGAGACAGTCCCTTCCATAGATGCTCTGCACTGTGAC
Univa_07    CCAAACCCTTCATTGAGACAGTCCCTTCCATAGATGCTCTGCACTGTGAC
Univa_08    CCAAACCCTTCATTGAGACAGTCCCTTCCATAGATGCTCTGCACTGTGAC
Univa_06    CCAAACCCTTCATTGAGACAGTCCCTTCCATAGATGCTCTGCACTGTGAC
Univa_09    CCAAACCCTTCATTGAGACAGTCCCTTCCATAGATGCTCTGCACTGTGAC
Uatro_01    CCAAACCCTTCATTGAGACAGTCCCTTCCATAGATGCTCTGCACTGTGAC
Usori_03    CCAAACCCTTCATTGAGACAGTCCCTTCCATAGATGCTCTGCACTGTGAC
Usori_01    CCAAACCCTTCATTGAGACAGTCCCTTCCATAGATGCTCTGCACTGTGAC
Usori_04    CCAAACCCTTCATTGAGACAGTCCCTTCCATAGATGCTCTGCACTGTGAC
Usori_02    CCAAACCCTTCATTGAGACAGTCCCTTCCATAGATGCTCTGCACTGTGAC
Usori_05    CCAAACCCTTCATTGAGACAGTCCCTTCCATAGATGCTCTGCACTGTGAC
Usori_06    CCAAACCCTTCATTGAGACAGTCCCTTCCATAGATGCTCTGCACTGTGAC
Usori_09    CCAAACCCTTCATTGAGACAGTCCCTTCCATAGATGCTCTGCACTGTGAC
Uropso_2    CCAAACCCTTCATTGAGACAGTCCCTTCCATAGATGCTCTGCACTGTGAC
Uropso_1    CCAAACCCTTCATTGAGACAGTCCCTTCCATAGATGCTCTGCACTGTGAC
Uatro_03    CCAAACCCTTCATTGAGACAGTCCCTTCCATAGATGCTCTGCACTGTGAC
Uatro_04    CCAAACCCTTCATTGAGACAGTCCCTTCCATAGATGCTCTGCACTGTGAC
Uatro_02    CCAAACCCTTCATTGAGACAGTCCCTTCCATAGATGCTCTGCACTGTGAC
Uatro_05    CCAAACCCTTCATTGAGACAGTCCCTTCCATAGATGCTCTGCACTGTGAC
Uatro_06    CCAAACCCTTCATTGAGACAGTCCCTTCCATAGATGCTCTGCACTGTGAC
Uatro_07    CCAAACCCTTCATTGAGACAGTCCCTTCCATAGATGCTCTGCACTGTGAC
Usps2_04    CCAAACCCTTCATTGAGACAGTCCCTTCCATAGATGCTCTGCACTGTGAC
Usps2_02    CCAAACCCTTCATTGAGACAGTCCCTTCCATAGATGCTCTGCACTGTGAC
Usps2_01    CCAAACCCTTCATTGAGACAGTCCCTTCCATAGATGCTCTGCACTGTGAC
Usps2_03    CCAAACCCTTCATTGAGACAGTCCCTTCCATAGATGCTCTGCACTGTGAC
Ugrac_06    CCAAACCCTTCATTGAGACAGTCCCTTCCATAGATGCTCTGCACTGTGAC
Ugrac_10    CCAAACCCTTCATTGAGACAGTCCCTTCCATAGATGCTCTGCACTGTGAC
Ugrac_08    CCAAACCCTTCATTGAGACAGTCCCTTCCATAGATGCTCTGCACTGTGAC
Ugrac_09    CCAAACCCTTCATTGAGACAGTCCCTTCCATAGATGCTCTGCACTGTGAC
Ugrac_07    CCAAACCCTTCATTGAGACAGTCCCTTCCATAGATGCTCTGCACTGTGAC
Ugrac_01    CCAAACCCTTCATTGAGACAGTCCCTTCCATAGATGCTCTGCACTGTGAC
Ugrac_02    CCAAACCCTTCATTGAGACAGTCCCTTCCATAGATGCTCTGCACTGTGAC
Ugrac_05    CCAAACCCTTCATTGAGACAGTCCCTTCCATAGATGCTCTGCACTGTGAC
Ugrac_03    CCAAACCCTTCATTGAGACAGTCCCTTCCATAGATGCTCTGCACTGTGAC
Ugrac_04    CCAAACCCTTCATTGAGACAGTCCCTTCCATAGATGCTCTGCACTGTGAC

Sorex       NNNNNNNNNNNNNNNNNNNNNNNNNNNNNNNNNNNNNNNNNNNNNNNNNN
Talpa       ATTGGCAACGCGGCTGAGTTCTACAAGATCTTCCAGCTAGAGATAGGNGA
Uinve_04    ATTGGCAATGCCGCTGAGTTCTACAAGATCTTCCAGCTTGAGATAGGGGA
Uinve_07    ATTGGCAATGCCGCTGAGTTCTACAAGATCTTCCAGCTTGAGATAGGGGA
Uinve_03    ATTGGCAATGCCGCTGAGTTCTACAAGATCTTCCAGCTTGAGATAGGGGA
Uinve_06    ATTGGCAATGCCGCTGAGTTCTACAAGATCTTCCAGCTTGAGATAGGGGA
Uinve_05    ATTGGCAATGCCGCTGAGTTCTACAAGATCTTCCAGCTTGAGATAGGGGA
Uinve_01    ATTGGCAATGCCGCTGAGTTCTACAAGATCTTCCAGCTTGAGATAGGGGA
Uinve_02    ATTGGCAATGCCGCTGAGTTCTACAAGATCTTCCAGCTTGAGATAGGGGA
Uropsp_6    ATTGGCAATGCCGCTGAGTTCTATAAGATCTTCCAGCTTGAGATAGGGGA
Usps1_04    ATTGGCAATGCCGCTGAGTTCTATAAGATCTTCCAGCTTGAGATAGGGGA
Usps1_01    ATTGGCAATGCCGCTGAGTTCTATAAGATCTTCCAGCTTGAGATAGGGGA
Usps1_05    ATTGGCAATGCCGCTGAGTTCTATAAGATCTTCCAGCTTGAGATAGGGGA
Usps1_02    ATTGGCAATGCCGCTGAGTTCTATAAGATCTTCCAGCTTGAGATAGGGGA
Univa_03    ATTGGCAATGCCGCTGAGTTCTACAAGATCTTCCAGCTTGAGATAGGGGA
Univa_01    ATTGGCAATGCCGCTGAGTTCTACAAGATCTTCCAGCTTGAGATAGGGGA
Univa_05    ATTGGCAATGCCGCTGAGTTCTACAAGATCTTCCAGCTTGAGATAGGGGA
Univa_02    ATTGGCAATGCCGCTGAGTTCTACAAGATCTTCCAGCTTGAGATAGGGGA
Univa_04    ATTGGCAATGCCGCTGAGTTCTACAAGATCTTCCAGCTTGAGATAGGGGA
Univa_11    ATTGGCAATGCCGCTGAGTTCTACAAGATCTTCCAGCTTGAGATAGGGGA
Univa_13    ATTGGCAATGCCGCTGAGTTCTACAAGATCTTCCAGCTTGAGATAGGGGA
Univa_14    ATTGGCAATGCCGCTGAGTTCTACAAGATCTTCCAGCTTGAGATAGGGGA
Univa_12    ATTGGCAATGCCGCTGAGTTCTACAAGATCTTCCAGCTTGAGATAGGGGA
Univa_10    ATTGGCAATGCCGCTGAGTTCTACAAGATCTTCCAGCTTGAGATAGGGGA
Univa_07    ATTGGCAATGCCGCTGAGTTCTACAAGATCTTCCAGCTTGAGATAGGGGA
Univa_08    ATTGGCAATGCCGCTGAGTTCTACAAGATCTTCCAGCTTGAGATAGGGGA
Univa_06    ATTGGCAATGCCGCTGAGTTCTACAAGATCTTCCAGCTTGAGATAGGGGA
Univa_09    ATTGGCAATGCCGCTGAGTTCTACAAGATCTTCCAGCTTGAGATAGGGGA
Uatro_01    ATTGGCAATGCCGCTGAGTTCTACAAGATCTTCCAGCTTGAGATAGGGGA
Usori_03    ATTGGCAATGCCGCTGAGTTCTACAAGATCTTCCAGCTTGAGATAGGGGA
Usori_01    ATTGGCAATGCCGCTGAGTTCTACAAGATCTTCCAGCTTGAGATAGGGGA
Usori_04    ATTGGCAATGCCGCTGAGTTCTACAAGATCTTCCAGCTTGAGATAGGGGA
Usori_02    ATTGGCAATGCCGCTGAGTTCTACAAGATCTTCCAGCTTGAGATAGGGGA
Usori_05    ATTGGCAATGCCGCTGAGTTCTACAAGATCTTCCAGCTTGAGATAGGGGA
Usori_06    ATTGGCAATGCCGCTGAGTTCTACAAGATCTTCCAGCTTGAGATAGGGGA
Usori_09    ATTGGCAATGCCGCTGAGTTCTACAAGATCTTCCAGCTTGAGATAGGGGA
Uropso_2    ATTGGCAATGCCGCTGAGTTCTACAAGATCTTCCAGCTTGAGATAGGGGA
Uropso_1    ATTGGCAATGCCGCTGAGTTCTACAAGATCTTCCAGCTTGAGATAGGGGA
Uatro_03    ATTGGCAATGCCGCTGAGTTCTACAAGATCTTCCAGCTTGAGATAGGGGA
Uatro_04    ATTGGCAATGCCGCTGAGTTCTACAAGATCTTCCAGCTTGAGATAGGGGA
Uatro_02    ATTGGCAATGCCGCTGAGTTCTACAAGATCTTCCAGCTTGAGATAGGGGA
Uatro_05    ATTGGCAATGCCGCTGAGTTCTACAAGATCTTCCAGCTTGAGATAGGGGA
Uatro_06    ATTGGCAATGCCGCTGAGTTCTACAAGATCTTCCAGCTTGAGATAGGGGA
Uatro_07    ATTGGCAATGCCGCTGAGTTCTACAAGATCTTCCAGCTTGAGATAGGGGA
Usps2_04    ATTGGCAATGCCGCTGAGTTCTACAAGATCTTCCAGCTTGAGATAGGGGA
Usps2_02    ATTGGCAATGCCGCTGAGTTCTACAAGATCTTCCAGCTTGAGATAGGGGA
Usps2_01    ATTGGCAATGCCGCTGAGTTCTACAAGATCTTCCAGCTTGAGATAGGGGA
Usps2_03    ATTGGCAATGCCGCTGAGTTCTACAAGATCTTCCAGCTTGAGATAGGGGA
Ugrac_06    ATTGGCAATGCCGCTGAGTTCTACAAGATCTTCCAGCTTGAGATAGGGGA
Ugrac_10    ATTGGCAATGCCGCTGAGTTCTACAAGATCTTCCAGCTTGAGATAGGGGA
Ugrac_08    ATTGGCAATGCCGCTGAGTTCTACAAGATCTTCCAGCTTGAGATAGGGGA
Ugrac_09    ATTGGCAATGCCGCTGAGTTCTACAAGATCTTCCAGCTTGAGATAGGGGA
Ugrac_07    ATTGGCAATGCCGCTGAGTTCTACAAGATCTTCCAGCTTGAGATAGGGGA
Ugrac_01    ATTGGCAATGCCGCTGAGTTCTACAAGATCTTCCAGCTTGAGATAGGGGA
Ugrac_02    ATTGGCAATGCCGCTGAGTTCTACAAGATCTTCCAGCTTGAGATAGGGGA
Ugrac_05    ATTGGCAATGCCGCTGAGTTCTACAAGATCTTCCAGCTTGAGATAGGGGA
Ugrac_03    ATTGGCAATGCCGCTGAGTTCTACAAGATCTTCCAGCTTGAGATAGGGGA
Ugrac_04    ATTGGCAATGCCGCTGAGTTCTACAAGATCTTCCAGCTTGAGATAGGGGA

Sorex       NNNNNNNNNNNNNNNNNNNNNNNNNNNNNNNNNNNNNNNNNNNNNNNNNN
Talpa       GGTGTATAAGAATCCCAATGCCTCCAAAGAGGAAAGGAAAAGATGGCAGG
Uinve_04    GGTGTATAAGAATCCCAGTGCCTCTAAAGAGGAAAGGAAAAGATGGCAGG
Uinve_07    GGTGTATAAGAATCCCAGTGCCTCTAAAGAGGAAAGGAAAAGATGGCAGG
Uinve_03    GGTGTATAAGAATCCCAGTGCCTCTAAAGAGGAAAGGAAAAGATGGCAGG
Uinve_06    GGTGTATAAGAATCCCAGTGCCTCTAAAGAGGAAAGGAAAAGATGGCAGG
Uinve_05    GGTGTATAAGAATCCCAGTGCCTCTAAAGAGGAAAGGAAAAGATGGCAGG
Uinve_01    GGTGTATAAGAATCCCAGTGCCTCTAAAGAGGAAAGGAAAAGATGGCAGG
Uinve_02    GGTGTATAAGAATCCCAGTGCCTCTAAAGAGGAAAGGAAAAGATGGCAGG
Uropsp_6    GGTGTATAAGAATCCCAGTGCCTCTAAAGAGGAAAGGAAAAGATGGCAGG
Usps1_04    GGTGTATAAGAATCCCAGTGCCTCTAAAGAGGAAAGGAAAAGATGGCAGG
Usps1_01    GGTGTATAAGAATCCCAGTGCCTCTAAAGAGGAAAGGAAAAGATGGCAGG
Usps1_05    GGTGTATAAGAATCCCAGTGCCTCTAAAGAGGAAAGGAAAAGATGGCAGG
Usps1_02    GGTGTATAAGAATCCCAGTGCCTCTAAAGAGGAAAGGAAAAGATGGCAGG
Univa_03    GGTGTATAAGAATCCCAGTGCCTCTAAAGAGGAAAGGAAAAGATGGCAGG
Univa_01    GGTGTATAAGAATCCCAGTGCCTCTAAAGAGGAAAGGAAAAGATGGCAGG
Univa_05    GGTGTATAAGAATCCCAGTGCCTCTAAAGAGGAAAGGAAAAGATGGCAGG
Univa_02    GGTGTATAAGAATCCCAGTGCCTCTAAAGAGGAAAGGAAAAGATGGCAGG
Univa_04    GGTGTATAAGAATCCCAGTGCCTCTAAAGAGGAAAGGAAAAGATGGCAGG
Univa_11    GGTGTATAAGAATCCCAGTGCCTCTAAAGAGGAAAGGAAAAGATGGCAGG
Univa_13    GGTGTATAAGAATCCCAGTGCCTCTAAAGAGGAAAGGAAAAGATGGCAGG
Univa_14    GGTGTATAAGAATCCCAGTGCCTCTAAAGAGGAAAGGAAAAGATGGCAGG
Univa_12    GGTGTATAAGAATCCCAGTGCCTCTAAAGAGGAAAGGAAAAGATGGCAGG
Univa_10    GGTGTATAAGAATCCCAGTGCCTCTAAAGAGGAAAGGAAAAGATGGCAGG
Univa_07    GGTGTATAAGAATCCCAGTGCCTCTAAAGAGGAAAGGAAAAGATGGCAGG
Univa_08    GGTGTATAAGAATCCCAGTGCCTCTAAAGAGGAAAGGAAAAGATGGCAGG
Univa_06    GGTGTATAAGAATCCCAGTGCCTCTAAAGAGGAAAGGAAAAGATGGCAGG
Univa_09    GGTGTATAAGAATCCCAGTGCCTCTAAAGAGGAAAGGAAAAGATGGCAGG
Uatro_01    GGTGTATAAGAATCCCAGTGCCTCTAAAGAGGAAAGGAAAAGATGGCAGG
Usori_03    GGTGTATAAGAATCCCAGTGCCTCCAAAGAGGAAAGGAAAAGATGGCAGG
Usori_01    GGTGTATAAGAATCCCAGTGCCTCCAAAGAGGAAAGGAAAAGATGGCAGG
Usori_04    GGTGTATAAGAATCCCAGTGCCTCCAAAGAGGAAAGGAAAAGATGGCAGG
Usori_02    GGTGTATAAGAATCCCAGTGCCTCCAAAGAGGAAAGGAAAAGATGGCAGG
Usori_05    GGTGTATAAGAATCCCAGTGCCTCCAAAGAGGAAAGGAAAAGATGGCAGG
Usori_06    GGTGTATAAGAATCCCAGTGCCTCCAAAGAGGAAAGGAAAAGATGGCAGG
Usori_09    GGTGTATAAGAATCCCAGTGCCTCCAAAGAGGAAAGGAAAAGATGGCAGG
Uropso_2    GGTGTATAAGAATCCCAGTGCCTCCAAAGAGGAAAGGAAAAGATGGCAGG
Uropso_1    GGTGTATAAGAATCCCAGTGCCTCCAAAGAGGAAAGGAAAAGATGGCAGG
Uatro_03    GGTGTATAAGAATCCCAGTGCCTCTAAAGAGGAAAGGAAAAGATGGCAGG
Uatro_04    GGTGTATAAGAATCCCAGTGCCTCTAAAGAGGAAAGGAAAAGATGGCAGG
Uatro_02    GGTGTATAAGAATCCCAGTGCCTCTAAAGAGGAAAGGAAAAGATGGCAGG
Uatro_05    GGTGTATAAGAATCCCAGTGCCTCTAAAGAGGAAAGGAAAAGATGGCAGG
Uatro_06    GGTGTATAAGAATCCCAGTGCCTCTAAAGAGGAAAGGAAAAGATGGCAGG
Uatro_07    GGTGTATAAGAATCCCAGTGCCTCTAAAGAGGAAAGGAAAAGATGGCAGG
Usps2_04    GGTGTATAAGAATCCCAGTGCCTCTAAAGAGGAAAGGAAAAGATGGCAGG
Usps2_02    GGTGTATAAGAATCCCAGTGCCTCCAAAGAGGAAAGGAAAAGATGGCAGG
Usps2_01    GGTGTATAAGAATCCCAGTGCCTCTAAAGAGGAAAGGAAAAGATGGCAGG
Usps2_03    GGTGTATAAGAATCCCAGTGCCTCTAAAGAGGAAAGGAAAAGATGGCAGG
Ugrac_06    GGTGTATAAGAATCCCAGTGCCTCTAAAGAGGAAAGGAAAAGATGGCAGG
Ugrac_10    GGTGTATAAGAATCCCAGTGCCTCTAAAGAGGAAAGGAAAAGATGGCAGG
Ugrac_08    GGTGTATAAGAATCCCAGTGCCTCTAAAGAGGAAAGGAAAAGATGGCAGG
Ugrac_09    GGTGTATAAGAATCCCAGTGCCTCTAAAGAGGAAAGGAAAAGATGGCAGG
Ugrac_07    GGTGTATAAGAATCCCAGTGCCTCTAAAGAGGAAAGGAAAAGATGGCAGG
Ugrac_01    GGTGTATAAGAATCCCAGTGCCTCTAAAGAGGAAAGGAAAAGATGGCAGG
Ugrac_02    GGTGTATAAGAATCCCAGTGCCTCTAAAGAGGAAAGGAAAAGATGGCAGG
Ugrac_05    GGTGTATAAGAATCCCAGTGCCTCCAAAGAGGAAAGGAAAAGATGGCAGG
Ugrac_03    GGTGTATAAGAATCCCAGTGCCTCTAAAGAGGAAAGGAAAAGATGGCAGG
Ugrac_04    GGTGTATAAGAATCCCAGTGCCTCTAAAGAGGAAAGGAAAAGATGGCAGG

Sorex       NNNNNNNNNNNNNNNNNNNNNNNNNNNNNNNNNNNNNNNNNNNNNNNNNN
Talpa       CTACACTGGACAAACACCTTCGAAAGAAGATGAACCTGAAGCCAATCATG
Uinve_04    CTACCTTRGACAAGCATCTCCGAAAGAAGATGAACCTGAAACCAATCATG
Uinve_07    CTACCTTAGACAAGCATCTCCGAAAGAAGATGAACCTGAAACCAATCATG
Uinve_03    CTACCTTGGACAAGCATCTCCGAAAGAAGATGAACCTGAAACCAATCATG
Uinve_06    CTACCTTGGACAAGCATCTCCGAAAGAAGATGAACCTGAAACCAATCATG
Uinve_05    CTACCTTGGACAAGCATCTCCGAAAGAAGATGAACCTGAAACCAATCATG
Uinve_01    CTACCTTGGACAAGCATCTCCGAAAGAAGATGAACCTGAAACCAATCATG
Uinve_02    CTACCTTGGACAAGCATCTCCGAAAGAAGATGAACCTGAAACCAATCATG
Uropsp_6    CTACCTTGGACAAGCATCTCCGAAAGAAGATGAACCTGAAACCAATCATG
Usps1_04    CTACCTTGGACAAGCATCTCCGAAAGAAGATGAACCTGAAACCAATCATG
Usps1_01    CTACCTTGGACAAGCATCTCCGAAAGAAGATGAACCTGAAACCAATCATG
Usps1_05    CTACCTTGGACAAGCATCTCCGAAAGAAGATGAACCTGAAACCAATCATG
Usps1_02    CTACCTTGGACAAGCATCTCCGAAAGAAGATGAACCTGAAACCAATCATG
Univa_03    CTACCTTGGACAAGCATCTCCGAAAGAAGATGAACCTGAAACCAATCATG
Univa_01    CTACCTTGGACAAGCATCTCCGAAAGAAGATGAACCTGAAACCAATCATG
Univa_05    CTACCTTGGACAAGCATCTCCGAAAGAAGATGAACCTGAAACCAATCATG
Univa_02    CTACCTTGGACAAGCATCTCCGAAAGAAGATGAACCTGAAACCAATCATG
Univa_04    CTACCTTGGACAAGCATCTCCGAAAGAAGATGAACCTGAAACCAATCATG
Univa_11    CTACCTTGGACAAGCATCTCCGAAAGAAGATGAACCTGAAACCAATCATG
Univa_13    CTACCTTGGACAAGCATCTCCGAAAGAAGATGAACCTGAAACCAATCATG
Univa_14    CTACCTTGGACAAGCATCTCCGAAAGAAGATGAACCTGAAACCAATCATG
Univa_12    CTACCTTGGACAAGCATCTCCGAAAGAAGATGAACCTGAAACCAATCATG
Univa_10    CTACCTTGGACAAGCATCTCCGAAAGAAGATGAACCTGAAACCAATCATG
Univa_07    CTACCTTGGACAAGCATCTCCGAAAGAAGATGAACCTGAAACCAATCATG
Univa_08    CTACCTTGGACAAGCATCTCCGAAAGAAGATGAACCTGAAACCAATCATG
Univa_06    CTACCTTGGACAAGCATCTCCGAAAGAAGATGAACCTGAAACCAATCATG
Univa_09    CTACCTTGGACAAGCATCTCCGAAAGAAGATGAACCTGAAACCAATCATG
Uatro_01    CTACCTTGGACAAGCATCTCCGAAAGAAGATGAACCTGAAACCAATCATG
Usori_03    CTACCTTGGACAAGCATCTCCGAAAGAAGATGAACCTGAAACCAATCATG
Usori_01    CTACCTTGGACAAGCATCTCCGAAAGAAGATGAACCTGAAACCAATCATG
Usori_04    CTACCTTGGACAAGCATCTCCGAAAGAAGATGAACCTGAAACCAATCATG
Usori_02    CTACCTTGGACAAGCATCTCCGAAAGAAGATGAACCTGAAACCAATCATG
Usori_05    CTACCTTGGACAAGCATCTCCGAAAGAAGATGAACCTGAAACCAATCATG
Usori_06    CTACCTTGGACAAGCATCTCCGAAAGAAGATGAACCTGAAACCAATCATG
Usori_09    CTACCTTGGACAAGCATCTCCGAAAGAAGATGAACCTGAAACCAATCATG
Uropso_2    CTACCTTGGACAAGCATCTCCGAAAGAAGATGAACCTGAAACCAATCATG
Uropso_1    CTACCTTGGACAAGCATCTCCGAAAGAAGATGAACCTGAAACCAATCATG
Uatro_03    CTACCTTGGACAAGCATCTCCGAAAGAAGATGAACCTGAAACCAATCATG
Uatro_04    CTACCTTGGACAAGCATCTCCGAAAGAAGATGAACCTGAAACCAATCATG
Uatro_02    CTACCTTGGACAAGCATCTCCGAAAGAAGATGAACCTGAAACCAATCATG
Uatro_05    CTACCTTGGACAAGCATCTCCGAAAGAAGATGAACCTGAAACCAATCATG
Uatro_06    CTACCTTGGACAAGCATCTCCGAAAGAAGATGAACCTGAAACCAATCATG
Uatro_07    CTACCTTGGACAAGCATCTCCGAAAGAAGATGAACCTGAAACCAATCATG
Usps2_04    CTACCTTGGACAAGCATCTCCGAAAGAAGATGAACCTGAAACCAATCATG
Usps2_02    CTACCTTGGACAAGCATCTCCGAAAGAAGATGAACCTGAAACCAATCATG
Usps2_01    CTACCTTGGACAAGCATCTCCGAAAGAAGATGAACCTGAAACCAATCATG
Usps2_03    CTACCTTGGACAAGCATCTCCGAAAGAAGATGAACCTGAAACCAATCATG
Ugrac_06    CTACCTTGGACAAGCATCTCCGAAAGAAGATGAACCTGAAACCAATCATG
Ugrac_10    CTACCTTGGACAAGCATCTCCGAAAGAAGATGAACCTGAAACCAATCATG
Ugrac_08    CTACCTTGGACAAGCATCTCCGAAAGAAGATGAACCTGAAACCAATCATG
Ugrac_09    CTACCTTGGACAAGCATCTCCGAAAGAAGATGAACCTGAAACCAATCATG
Ugrac_07    CTACCTTGGACAAGCATCTCCGAAAGAAGATGAACCTGAAACCAATCATG
Ugrac_01    CTACCTTGGACAAGCATCTCCGAAAGAAGATGAACCTGAAACCAATCATG
Ugrac_02    CTACCTTGGACAAGCATCTCCGAAAGAAGATGAACCTGAAACCAATCATG
Ugrac_05    CTACCTTGGACAAGCATCTCCGAAAGAAGATGAACCTGAAACCAATCATG
Ugrac_03    CTACCTTGGACAAGCATCTCCGAAAGAAGATGAACCTGAAACCAATCATG
Ugrac_04    CTACCTTGGACAAGCATCTCCGAAAGAAGATGAACCTGAAACCAATCATG

Sorex       NNNNNNNNNNNNNNNNNNNNNNNNNNNNNNNNNNNNNNNNNNNNNNNNNN
Talpa       AGGATGAATGGCAACTTTGCCAGAAAGCTCATGACCAAAGAGACAGTGGA
Uinve_04    AGGATGAATGGCAACTTTGCCAGGAAGCTCATGACCAAGGAGACGGTGGA
Uinve_07    AGGATGAATGGCAACTTTGCCAGGAAGCTCATGACCAAGGAGACGGTGGA
Uinve_03    AGGATGAATGGCAACTTTGCCAGGAAGCTCATGACCAAGGAGACGGTGGA
Uinve_06    AGGATGAATGGCAACTTTGCCAGGAAGCTCATGACCAAGGAGACGGTGGA
Uinve_05    AGGATGAATGGCAACTTTGCCAGGAAGCTCATGACCAAGGAGACGGTGGA
Uinve_01    AGGATGAATGGCAACTTTGCCAGGAAGCTCATGACCAAGGAGACGGTGGA
Uinve_02    AGGATGAATGGCAACTTTGCCAGGAAGCTCATGACCAAGGAGACGGTGGA
Uropsp_6    AGGATGAATGGCAACTTTGCCAGGAAGCTCATGACCAAGGAGACGGTGGA
Usps1_04    AGGATGAATGGCAACTTTGCCAGGAAGCTCATGACCAAGGAGACGGTGGA
Usps1_01    AGGATGAATGGCAACTTTGCCAGGAAGCTCATGACCAAGGAGACGGTGGA
Usps1_05    AGGATGAATGGCAACTTTGCCAGGAAGCTCATGACCAAGGAGACGGTGGA
Usps1_02    AGGATGAATGGCAACTTTGCCAGGAAGCTCATGACCAAGGAGACGGTGGA
Univa_03    AGGATGAATGGCAACTTTGCCAGGAAGCTCATGACCAAGGAGACGGTGGA
Univa_01    AGGATGAATGGCAACTTTGCCAGGAAGCTCATGACCAAGGAGACGGTGGA
Univa_05    AGGATGAATGGCAACTTTGCCAGGAAGCTCATGACCAAGGAGACGGTGGA
Univa_02    AGGATGAATGGCAACTTTGCCAGGAAGCTCATGACCAAGGAGACGGTGGA
Univa_04    AGGATGAATGGCAACTTTGCCAGGAAGCTCATGACCAAGGAGACGGTGGA
Univa_11    AGGATGAATGGCAACTTTGCCAGGAAGCTCATGACCAAGGAGACGGTGGA
Univa_13    AGGATGAATGGCAACTTTGCCAGGAAGCTCATGACCAAGGAGACGGTGGA
Univa_14    AGGATGAATGGCAACTTTGCCAGGAAGCTCATGACCAAGGAGACGGTGGA
Univa_12    AGGATGAATGGCAACTTTGCCAGGAAGCTCATGACCAAGGAGACGGTGGA
Univa_10    AGGATGAATGGCAACTTTGCCAGGAAGCTCATGACCAAGGAGACGGTGGA
Univa_07    AGGATGAATGGCAACTTTGCCAGGAAGCTCATGACCAAGGAGACGGTGGA
Univa_08    AGGATGAATGGCAACTTTGCCAGGAAGCTCATGACCAAGGAGACGGTGGA
Univa_06    AGGATGAATGGCAACTTTGCCAGGAAGCTCATGACCAAGGAGACGGTGGA
Univa_09    AGGATGAATGGCAACTTTGCCAGGAAGCTCATGACCAAGGAGACGGTGGA
Uatro_01    AGGATGAATGGCAACTTTGCCAGGAAGCTCATGACCAAGGAGACGGTGGA
Usori_03    AGGATGAATGGCAACTTTGCCAGGAAGCTCATGACCAAGGAGACAGTGGA
Usori_01    AGGATGAATGGCAACTTTGCCAGGAAGCTCATGACCAAGGAGACAGTGGA
Usori_04    AGGATGAATGGCAACTTTGCCAGGAAGCTCATGACCAAGGAGACAGTGGA
Usori_02    AGGATGAATGGCAACTTTGCCAGGAAGCTCATGACCAAGGAGACAGTGGA
Usori_05    AGGATGAATGGCAACTTTGCCAGGAAGCTCATGACCAAGGAGACGGTGGA
Usori_06    AGGATGAATGGCAACTTTGCCAGGAAGCTCATGACCAAGGAGACGGTGGA
Usori_09    AGGATGAATGGCAACTTTGCCAGGAAGCTCATGACCAAGGAGACGGTGGA
Uropso_2    AGGATGAATGGCAACTTTGCCAGGAAGCTCATGACCAAGGAGACRGTGGA
Uropso_1    AGGATGAATGGCAACTTTGCCAGGAAGCTCATGACCAAGGAGACGGTGGA
Uatro_03    AGGATGAATGGCAACTTTGCCAGGAAGCTCATGACCAAGGAGACGGTGGA
Uatro_04    AGGATGAATGGCAACTTTGCCAGGAAGCTCATGACCAAGGAGACGGTGGA
Uatro_02    AGGATGAATGGCAACTTTGCCAGGAAGCTCATGACCAAGGAGACGGTGGA
Uatro_05    AGGATGAATGGCAACTTTGCCAGGAAGCTCATGACCAAGGAGACGGTGGA
Uatro_06    AGGATGAATGGCAACTTTGCCAGGAAGCTCATGACCAAGGAGACGGTGGA
Uatro_07    AGGATGAATGGCAACTTTGCCAGGAAGCTCATGACCAAGGAGACGGTGGA
Usps2_04    AGGATGAATGGCAACTTTGCCAGGAAGCTCATGACCAAGGAGACGGTGGA
Usps2_02    AGGATGAATGGCAACTTTGCCAGGAAGCTCATGACCAAGGAGACGGTGGA
Usps2_01    AGGATGAATGGCAACTTTGCCAGGAAGCTCATGACCAAGGAGACGGTGGA
Usps2_03    AGGATGAATGGCAACTTTGCCAGGAAGCTCATGACCAAGGAGACGGTGGA
Ugrac_06    AGGATGAATGGCAACTTTGCCAGGAAGCTCATGACCAAGGAGACGGTGGA
Ugrac_10    AGGATGAATGGCAACTTTGCCAGGAAGCTCATGACCAAGGAGACGGTGGA
Ugrac_08    AGGATGAATGGCAACTTTGCCAGGAAGCTCATGACCAAGGAGACGGTGGA
Ugrac_09    AGGATGAATGGCAACTTTGCCAGGAAGCTCATGACCAAGGAGACGGTGGA
Ugrac_07    AGGATGAATGGCAACTTTGCCAGGAAGCTCATGACCAAGGAGACGGTGGA
Ugrac_01    AGGATGAATGGCAACTTTGCCAGGAAGCTCATGACCAAGGAGACGGTGGA
Ugrac_02    AGGATGAATGGCAACTTTGCCAGGAAGCTCATGACCAAGGAGACGGTGGA
Ugrac_05    AGGATGAATGGCAACTTTGCCAGGAAGCTCATGACCAAGGAGACAGTGGA
Ugrac_03    AGGATGAATGGCAACTTTGCCAGGAAGCTCATGACCAAGGAGACAGTGGA
Ugrac_04    AGGATGAATGGCAACTTTGCCAGGAAGCTCATGACCAAGGAGACGGTGGA

Sorex       NNNNNNNNNNNNNNNNNNNNNNNNNNNNNNNNNNNNNNNNNNNNNNNNNN
Talpa       AGCAGTTTGTGAACTAATTCCCTCAGAGGAGAGACATGCAGCTCTGCGGG
Uinve_04    AGCAGTTTGTGAATTAATTCCCTCGGAGGAGAGACATGAAGCGCTGAGGG
Uinve_07    AGCAGTTTGTGAATTAATTCCCTCGGAGGAGAGACATGAAGCGCTGAGGG
Uinve_03    AGCAGTTTGTGAATTAATTCCCTCGGAGGAGAGACATGAAGCGCTGAGGG
Uinve_06    AGCAGTTTGTGAATTAATTCCCTCGGAGGAGAGACATGAAGCGCTGAGGG
Uinve_05    AGCAGTTTGTGAATTAATTCCCTCGGAGGAGAGACATGAAGCGCTGAGGG
Uinve_01    AGCAGTTTGTGAATTAATTCCCTCGGAGGAGAGACATGAAGCGCTGAGGG
Uinve_02    AGCAGTTTGTGAATTAATTCCCTCGGAGGAGAGACATGAAGCGCTGAGGG
Uropsp_6    AGCAGTTTGTGAATTAATTCCCTCGGAGGAGAGACATGAAGCGCTGAGGG
Usps1_04    AGCAGTTTGTGAATTAATTCCCTCGGAGGAGAGACATGAAGCGCTGAGGG
Usps1_01    AGCAGTTTGTGAATTAATTCCCTCGGAGGAGAGACATGAAGCGCTGAGGG
Usps1_05    AGCAGTTTGTGAATTAATTCCCTCGGAGGAGAGACATGAAGCGCTGAGGG
Usps1_02    AGCAGTTTGTGAATTAATTCCCTCGGAGGAGAGACATGAAGCGCTGAGGG
Univa_03    AGCAGTTTGTGAATTAATTCCCTCGGAGGAGAGACATGAAGCTCTGAGGG
Univa_01    AGCAGTTTGTGAATTAATTCCCTCGGAGGAGAGACATGAAGCTCTGAGGG
Univa_05    AGCAGTTTGTGAATTAATTCCCTCGGAGGAGAGACATGAAGCTCTGAGGG
Univa_02    AGCAGTTTGTGAATTAATTCCCTCGGAGGAGAGACATGAAGCTCTGAGGG
Univa_04    AGCAGTTTGTGAATTAATTCCCTCGGAGGAGAGACATGAAGCTCTGAGGG
Univa_11    AGCAGTTTGTGAATTAATTCCCTCGGAGGAGAGACATGAAGCTCTGAGGG
Univa_13    AGCAGTTTGTGAATTAATTCCCTCGGAGGAGAGACATGAAGCTCTGAGGG
Univa_14    AGCAGTTTGTGAATTAATTCCCTCGGAGGAGAGACATGAAGCTCTGAGGG
Univa_12    AGCAGTTTGTGAATTAATTCCCTCGGAGGAGAGACATGAAGCTCTGAGGG
Univa_10    AGCAGTTTGTGAATTAATTCCCTCGGAGGAGAGACATGAAGCTCTGAGGG
Univa_07    AGCAGTTTGTGAATTAATTCCCTCGGAGGAGAGACATGAAGCTCTGAGGG
Univa_08    AGCAGTTTGTGAATTAATTCCCTCGGAGGAGAGACATGAAGCTCTGAGGG
Univa_06    AGCAGTTTGTGAATTAATTCCCTCGGAGGAGAGACATGAAGCTCTGAGGG
Univa_09    AGCAGTTTGTGAATTAATTCCCTCGGAGGAGAGACATGAAGCTCTGAGGG
Uatro_01    AGCAGTTTGTGAATTAATTCCCTCGGAGGAGAGACATGAAGCGCTGAGGG
Usori_03    AGCAGTTTGTGAATTAATTCCCTCGGAGGAGAGACATGAAGCGCTGAGGG
Usori_01    AGCAGTTTGTGAATTAATTCCCTCGGAGGAGAGACATGAAGCGCTGAGGG
Usori_04    AGCAGTTTGTGAATTAATTCCCTCGGAGGAGAGACATGAAGCGCTGAGGG
Usori_02    AGCAGTTTGTGAATTAATTCCCTCGGAGGAGAGACATGAAGCGCTGAGGG
Usori_05    AGCAGTTTGTGAATTAATTCCCTCGGAGGAGAGACATGAAGCGCTGAGGG
Usori_06    AGCAGTTTGTGAATTAATTCCCTCGGAGGAGAGACATGAAGCGCTGAGGG
Usori_09    AGCAGTTTGTGAATTAATTCCCTCGGAGGAGAGACATGAAGCGCTGAGGG
Uropso_2    AGCAGTTTGTGAATTAATTCCCTCGGAGGAGAGACATGAAGCGCTGAGGG
Uropso_1    AGCAGTTTGTGAATTAATTCCCTCGGAGGAGAGACATGAAGCGCTGAGGG
Uatro_03    AGCAGTTTGTGAATTAATTCCCTCGGAGGAGAGACATGAAGCGCTGAGGG
Uatro_04    AGCAGTTTGTGAATTAATTCCCTCGGAGGAGAGACATGAAGCGCTGAGGG
Uatro_02    AGCAGTTTGTGAATTAATTCCCTCGGAGGAGAGACATGAAGCGCTGAGGG
Uatro_05    AGCAGTTTGTGAATTAATTCCCTCGGAGGAGAGACATGAAGCGCTGAGGG
Uatro_06    AGCAGTTTGTGAATTAATTCCCTCGGAGGAGAGACATGAAGCGCTGAGGG
Uatro_07    AGCAGTTTGTGAATTAATTCCCTCGGAGGAGAGACATGAAGCGCTGAGGG
Usps2_04    AGCAGTTTGTGAATTAATTCCCTCGGAGGAGAGACATGAAGCGCTGAGGG
Usps2_02    AGCAGTTTGTGAATTAATTCCCTCGGAGGAGAGACATGAAGCGCTGAGGG
Usps2_01    AGCAGTTTGTGAATTAATTCCCTCGGAGGAGAGACATGAAGCGCTGAGGG
Usps2_03    AGCAGTTTGTGAATTAATTCCCTCGGAGGAGAGACATGAAGCGCTGAGGG
Ugrac_06    AGCAGTTTGTGAATTAGTTCCCTCGGAGGAGAGACATGAAGCGCTGAGGG
Ugrac_10    AGCAGTTTGTGAATTAGTTCCCTCGGAGGAGAGACATGAAGCGCTGAGGG
Ugrac_08    AGCAGTTTGTGAATTAGTTCCCTCGGAGGAGAGACATGAAGCGCTGAGGG
Ugrac_09    AGCAGTTTGTGAATTARTTCCCTCGGAGGAGAGACATGAAGCGCTGAGGG
Ugrac_07    AGCAGTTTGTGAATTARTTCCCTCGGAGGAGAGACATGAAGCGCTGAGGG
Ugrac_01    GGCAGTTTGTGAATTAATTCCCTCGGAGGAGAGACATGAAGCGCTGAGGG
Ugrac_02    GGCAGTTTGTGAATTAATTCCCTCGGAGGAGAGACATGAAGCGCTGAGGG
Ugrac_05    AGCAGTTTGTGAATTAATTCCCTCGGAGGAGAGACATGAAGCGCTGAGGG
Ugrac_03    RGCAGTTTGTGAATTAATTCCCTCGGAGGAGAGACATGAAGCGCTGAGGG
Ugrac_04    GGCAGTTTGTGAATTAATTCCCTCGGAGGAGAGACATGAAGCGCTGAGGG

Sorex       NNNNNNNNNNNNNNNNNNNNNNNNNNNNNNNNNNNNNNNNNNNNNNNNNN
Talpa       AGCTCATGGACCTTTATCTGAAGATGAAACCTGTGTGGCGATCATCATGC
Uinve_04    AGCTGATGGACCTTTATCTGAAGATGAAACCYGTATGGCGATCCTCATGT
Uinve_07    AGCTGATGGACCTTTATCTGAAGATGAAACCTGTATGGCGATCCTCATGT
Uinve_03    AGCTGATGGACCTTTATCTGAAGATGAAACCCGTATGGCGATCCTCATGT
Uinve_06    AGCTGATGGACCTTTATCTGAAGATGAAACCCGTATGGCGATCCTCATGT
Uinve_05    AGCTGATGGACCTTTATCTGAAGATGAAACCCGTATGGCGATCCTCATGT
Uinve_01    AGCTGATGGACCTTTATCTGAAGATGAAACCCGTATGGCGATCCTCATGT
Uinve_02    AGCTGATGGACCTTTATCTGAAGATGAAACCCGTATGGCGATCCTCATGT
Uropsp_6    AGCTGATGGACCTTTATCTGAAGATGAAACCTGTATGGCGATCCTCATGT
Usps1_04    AGCTGATGGACCTTTATCTGAAGATGAAACCTGTATGGCGATCCTCATGT
Usps1_01    AGCTGATGGACCTTTATCTGAAGATGAAACCTGTATGGCGATCCTCATGT
Usps1_05    AGCTGATGGACCTTTATCTGAAGATGAAACCTGTATGGCGATCCTCATGT
Usps1_02    AGCTGATGGACCTTTATCTGAAGATGAAACCTGTATGGCGATCCTCATGT
Univa_03    AGCTGATGGACCTTTATCTGAAGATGAAACCTGTATGGCGATCCTCATGT
Univa_01    AGCTGATGGACCTTTATCTGAAGATGAAACCTGTATGGCGATCCTCATGT
Univa_05    AGCTGATGGACCTTTATCTGAAGATGAAACCTGTATGGCGATCCTCATGT
Univa_02    AGCTGATGGACCTTTATCTGAAGATGAAACCTGTATGGCGATCCTCATGT
Univa_04    AGCTGATGGACCTTTATCTGAAGATGAAACCTGTATGGCGATCCTCATGT
Univa_11    AGCTGATGGACCTTTATCTGAAGATGAAACCTGTATGGCGATCCTCATGT
Univa_13    AGCTGATGGACCTTTATCTGAAGATGAAACCTGTATGGCGATCCTCATGT
Univa_14    AGCTGATGGACCTTTATCTGAAGATGAAACCTGTATGGCGATCCTCATGT
Univa_12    AGCTGATGGACCTTTATCTGAAGATGAAACCTGTATGGCGATCCTCATGT
Univa_10    AGCTGATGGACCTTTATCTGAAGATGAAACCTGTATGGCGATCCTCATGT
Univa_07    AGCTGATGGACCTTTATCTGAAGATGAAACCTGTATGGCGATCCTCATGT
Univa_08    AGCTGATGGACCTTTATCTGAAGATGAAACCTGTATGGCGATCCTCATGT
Univa_06    AGCTGATGGACCTTTATCTGAAGATGAAACCTGTATGGCGATCCTCATGT
Univa_09    AGCTGATGGACCTTTATCTGAAGATGAAACCTGTATGGCGATCCTCATGT
Uatro_01    AGCTGATGGACCTTTATCTGAAGATGAAACCTGTATGGCGATCCTCATGT
Usori_03    AGCTGATGGACCTTTATCTGAAGATGAAACCTGTATGGCGATCCTCATGT
Usori_01    AGCTGATGGACCTTTATCTGAAGATGAAACCTGTATGGCGATCCTCATGT
Usori_04    AGCTGATGGACCTTTATCTGAAGATGAAACCTGTATGGCGATCCTCATGT
Usori_02    AGCTGATGGACCTTTATCTGAAGATGAAACCTGTATGGCGATCCTCATGT
Usori_05    AGCTGATGGACCTTTATCTGAAGATGAAACCTGGTTGGCGATTCTCATGT
Usori_06    AGCTGATGGACCTTTATCTGAAGATGAAACCTGGTTGGCGATTCTCATGT
Usori_09    AGCTGATGGACCTTTATCTGAAGATGAAACCTGTATGGCGATCCTCATGT
Uropso_2    AGCTGATGGACCTTTATCTGAAGATGAAACCTGTATGGCGATCCTCATGT
Uropso_1    AGCTGATGGACCTTTATCTGAAGATGAAACCTGTATGGCGATCCTCATGT
Uatro_03    AGCTGATGGACCTTTATCTGAAGATGAAACCTGTATGGCGATCCTCATGT
Uatro_04    AGCTGATGGACCTTTATCTGAAGATGAAACCTGTATGGCGATCCTCATGT
Uatro_02    AGCTGATGGACCTTTATCTGAAGATGAAACCTGTATGGCGATCCTCATGT
Uatro_05    AGCTGATGGACCTTTATCTGAAGATGAAACCTGTATGGCGATCCTCATGT
Uatro_06    AGCTGATGGACCTTTATCTGAAGATGAAACCTGTATGGCGATCCTCATGT
Uatro_07    AGCTGATGGACCTTTATCTGAAGATGAAACCTGTATGGCGATCCTCATGT
Usps2_04    AGCTGATGGACCTTTATCTGAAGATGAAACCTGTATGGCGATCCTCATGT
Usps2_02    AGCTGATGGACCTTTATCTGAAGATGAAACCTGTATGGCGATCCTCATGT
Usps2_01    AGCTGATGGACCTTTATCTGAAGATGAAACCTGTATGGCGATCCTCATGT
Usps2_03    AGCTGATGGACCTTTATCTGAAGATGAAACCTGTATGGCGATCCTCATGT
Ugrac_06    AGCTGATGGACCTTTATCTGAAGATGAAACCTGTATGGCGATCCTCATGT
Ugrac_10    AGCTGATGGACCTTTATCTGAAGATGAAACCTGTATGGCGATCCTCATGT
Ugrac_08    AGCTGATGGACCTTTATCTGAAGATGAAACCTGTATGGCGATCCTCATGT
Ugrac_09    AGCTGATGGACCTTTATCTGAAGATGAAACCTGTATGGCGATCCTCATGT
Ugrac_07    AGCTGATGGACCTTTATCTGAAGATGAAACCTGTATGGCGATCCTCATGT
Ugrac_01    AGCTGATGGACCTTTATCTGAAGATGAAACCTGTATGGCGATCCTCATGT
Ugrac_02    AGCTGATGGACCTTTATCTGAAGATGAAACCTGTATGGCGATCCTCATGT
Ugrac_05    AGCTGATGGACCTTTATCTGAAGATGAAACCTGTATGGCGATCCTCATGT
Ugrac_03    AGCTGATGGACCTTTATCTGAAGATGAAACCTGTATGGCGATCCTCATGT
Ugrac_04    AGCTGATGGACCTTTATCTGAAGATGAAACCTGTATGGCGATCCTCATGT

Sorex       NNNNNNNNNNNNNNNNNNNNNNNNNNNNNNNNNNNNNNNNNNNNNNNNNN
Talpa       CCTGCTAAGGAGTGCCCAGAATCCCTCTGCCAGTATAGTTTCAATTCACA
Uinve_04    CCTGCCAAGGAATGTCCGGACTCCCTTTGCCAGTATAGTTTCAATTCACA
Uinve_07    CCTGCCAAGGAATGTCCGGACTCCCTTTGCCAGTATAGTTTCAATTCACA
Uinve_03    CCTGCCAAGGAATGTCCGGACTCCCTTTGCCAGTATAGTTTCAATTCACA
Uinve_06    CCTGCCAAGGAATGTCCGGACTCCCTTTGCCAGTATAGTTTCAATTCACA
Uinve_05    CCTGCCAAGGAATGTCCGGACTCCCTTTGCCAGTATAGTTTCAATTCACA
Uinve_01    CCTGCCAAGGAATGTCCGGACTCCCTTTGCCAGTATAGTTTCAATTCACA
Uinve_02    CCTGCCAAGGAATGTCCGGACTCCCTTTGCCAGTATAGTTTCAATTCACA
Uropsp_6    CCTGCCAAGGAATGTCCGGAGTCCCTTTGCCAGTATAGTTTCAATTCACA
Usps1_04    CCTGCCAAGGAATGTCCGGAGTCCCTTTGCCAGTATAGTTTCAATTCACA
Usps1_01    CCTGCCAAGGAATGTCCGGAGTCCCTTTGCCAGTATAGTTTCAATTCACA
Usps1_05    CCTGCCAAGGAATGTCCGGAGTCCCTTTGCCAGTATAGTTTCAATTCACA
Usps1_02    CCTGCCAAGGAATGTCCGGAGTCCCTTTGCCAGTATAGTTTCAATTCACA
Univa_03    CCTGCCAAGGAATGTCCGGAGTCCCTTTGCCAGTATAGTTTCAATTCACA
Univa_01    CCTGCCAAGGAATGTCCGGAGTCCCTTTGCCAGTATAGTTTCAATTCACA
Univa_05    CCTGCCAAGGAATGTCCGGAGTCCCTTTGCCAGTATAGTTTCAATTCACA
Univa_02    CCTGCCAAGGAATGTCCGGAGTCCCTTTGCCAGTATAGTTTCAATTCACA
Univa_04    CCTGCCAAGGAATGTCCGGAGTCCCTTTGCCAGTATAGTTTCAATTCACA
Univa_11    CCTGCCAAGGAATGTCCGGAGTCCCTTTGCCAGTATAGTTTCAATTCACA
Univa_13    CCTGCCAAGGAATGTCCGGAGTCCCTTTGCCAGTATAGTTTCAATTCACA
Univa_14    CCTGCCAAGGAATGTCCGGAGTCCCTTTGCCAGTATAGTTTCAATTCACA
Univa_12    CCTGCCAAGGAATGTCCGGAGTCCCTTTGCCAGTATAGTTTCAATTCACA
Univa_10    CCTGCCAAGGAATGTCCGGAGTCCCTTTGCCAGTATAGTTTCAATTCACA
Univa_07    CCTGCCAAGGAATGTCCGGAGTCCCTTTGCCAGTATAGTTTCAATTCACA
Univa_08    CCTGCCAAGGAATGTCCGGAGTCCCTTTGCCAGTATAGTTTCAATTCACA
Univa_06    CCTGCCAAGGAATGTCCGGAGTCCCTTTGCCAGTATAGTTTCAATTCACA
Univa_09    CCTGCCAAGGAATGTCCGGAGTCCCTTTGCCAGTATAGTTTCAATTCACA
Uatro_01    CCTGCCAAGGAATGTCCGGAGTCCCTTTGCCAGTATAGTTTCAATTCACA
Usori_03    CCTGCCAAGGAATGTCCGGAGTCCCTTTGCCAGTATAGTTTCAATTCACA
Usori_01    CCTGCCAAGGAATGTCCGGAGTCCCTTTGCCAGTATAGTTTCAATTCACA
Usori_04    CCTGCCAAGGAATGTCCGGAGTCCCTTTGCCAGTATAGTTTCAATTCACA
Usori_02    CCTGCCAAGGAATGTCCGGAGTCCCTTTGCCAGTATAGTTTCAATTCACA
Usori_05    CCTGCCAAGGAATGTCCGGAGTCCCTTTGCCAGTATAGTTTCAATTCACA
Usori_06    CCTGCCAAGGAATGTCCGGAGTCCCTTTGCCAGTATAGTTTCAATTCACA
Usori_09    CCTGCCAAGGAATGTCCGGAGTCCCTTTGCCAGTATAGTTTCAATTCACA
Uropso_2    CCTGCCAAGGAATGTCCGGAGTCCCTTTGCCAGTATAGTTTCAATTCACA
Uropso_1    CCTGCCAAGGAATGTCCGGAGTCCCTTTGCCAGTATAGTTTCAATTCACA
Uatro_03    CCTGCCAAGGAATGTCCGGAGTCCCTTTGCCAGTATAGTTTCAATTCACA
Uatro_04    CCTGCCAAGGAATGTCCGGAGTCCCTTTGCCAGTATAGTTTCAATTCACA
Uatro_02    CCTGCCAAGGAATGTCCGGAGTCCCTTTGCCAGTATAGTTTCAATTCACA
Uatro_05    CCTGCCAAGGAATGTCCGGAGTCCCTTTGCCAGTATAGTTTCAATTCACA
Uatro_06    CCTGCCAAGGAATGTCCGGAGTCCCTTTGCCAGTATAGTTTCAATTCACA
Uatro_07    CCTGCCAAGGAATGTCCGGAGTCCCTTTGCCAGTATAGTTTCAATTCACA
Usps2_04    CCTGCCAAGGAATGTCCGGAGTCCCTTTGCCAGTATAGTTTCAATTCACA
Usps2_02    CCTGCCAAGGAATGTCCGGAGTCCCTTTGCCAGTATAGTTTCAATTCACA
Usps2_01    CCTGCCAAGGAATGTCCGGAGTCCCTTTGCCAGTATAGTTTCAATTCACA
Usps2_03    CCTGCCAAGGAATGTCCGGAGTCCCTTTGCCAGTATAGTTTCAATTCACA
Ugrac_06    CCTGCCAAGGAATGTCCGGAGTCCCTTTGCCAGTATAGTTTCAATTCACA
Ugrac_10    CCTGCCAAGGAATGTCCGGAGTCCCTTTGCCAGTATAGTTTCAATTCACA
Ugrac_08    CCTGCCAAGGAATGTCCGGAGTCCCTTTGCCAGTATAGTTTCAATTCACA
Ugrac_09    CCTGCCAAGGAATGTCCGGAGTCCCTTTGCCAGTATAGTTTCAATTCACA
Ugrac_07    CCTGCCAAGGAATGTCCGGAGTCCCTTTGCCAGTATAGTTTCAATTCACA
Ugrac_01    CCTGCCAAGGAATGTCCGGAGTCCCTTTGCCAGTATAGTTTCAATTCACA
Ugrac_02    CCTGCCAAGGAATGTCCGGAGTCCCTTTGCCAGTATAGTTTCAATTCACA
Ugrac_05    CCTGCCAAGGAATGTCCGGAGTCCCTTTGCCAGTATAGTTTCAATTCACA
Ugrac_03    CCTGCCAAGGAATGTCCGGAGTCCCTTTGCCAGTATAGTTTCAATTCACA
Ugrac_04    CCTGCCAAGGAATGTCCGGAGTCCCTTTGCCAGTATAGTTTCAATTCACA

Sorex       NNNNNNNNNNNNNNNNNNNNNNNNNNNNNNNNNNNNNNNNNNNNNNNNNN
Talpa       GCGTTTTGCTGAACTCCTCTCTACCAAGTTCAAGTATAGATATGAGGGCA
Uinve_04    GCGTTTTGCTGAGCTCCTCTCTACTAAGTTCAAGTATAGATATGAGGGCA
Uinve_07    GCGTTTTGCTGAGCTCCTCTCTACTAAGTTCAAGTATAGATATGAGGGCA
Uinve_03    GCGTTTTGCTGAGCTCCTCTCTACTAAGTTCAAGTATAGATATGAGGGCA
Uinve_06    GCGTTTTGCTGAGCTCCTCTCTACTAAGTTCAAGTATAGATATGAGGGCA
Uinve_05    GCGTTTTGCTGAGCTCCTCTCTACTAAGTTCAAGTATAGATATGAGGGCA
Uinve_01    GCGTTTTGCTGAGCTCCTCTCTACTAAGTTCAAGTATAGATATGAGGGCA
Uinve_02    GCGTTTTGCTGAGCTCCTCTCTACTAAGTTCAAGTATAGATATGAGGGCA
Uropsp_6    GCGTTTTGCTGAGCTCCTCTCTACTAAATTCAAGTATAGATATGAGGGCA
Usps1_04    GCGTTTTGCTGAGCTCCTCTCTACTAAATTCAAGTATAGATATGAGGGCA
Usps1_01    GCGTTTTGCTGAGCTCCTCTCTACTAAGTTCAAGTATAGATATGAGGGCA
Usps1_05    GCGTTTTGCTGAGCTCCTCTCTACTAAGTTCAAGTATAGATATGAGGGCA
Usps1_02    GCGTTTTGCTGAGCTCCTCTCTACTAAGTTCAAGTATAGATATGAGGGCA
Univa_03    GCGTTTTGCTGAGCTCCTCTCTACTAAGTTCAAGTATAGATATGAGGGCA
Univa_01    GCGTTTTGCTGAGCTCCTCTCTACTAAGTTCAAGTATAGATATGAGGGCA
Univa_05    GCGTTTTGYTGAGCTCCTCTCTACTAAGTTCAAGTATAGATATGAGGGCA
Univa_02    GCGTTTTGCTGAGCTCCTCTCTACTAAGTTCAAGTATAGATATGAGGGCA
Univa_04    GCGTTTTGCTGAGCTCCTCTCTACTAAGTTCAAGTATAGATATGAGGGCA
Univa_11    GCGTTTTGTTGAGCTCCTCTCTACTAAGTTCAAGTATAGATATGAGGGCA
Univa_13    GCGTTTTGCTGAGCTCCTCTCTACTAAGTTCAAGTATAGATATGAGGGCA
Univa_14    GCGTTTTGCTGAGCTCCTCTCTACTAAGTTCAAGTATAGATATGAGGGCA
Univa_12    GCGTTTTGCTGAGCTCCTCTCTACTAAGTTCAAGTATAGATATGAGGGCA
Univa_10    GCGTTTTGCTGAGCTCCTCTCTACTAAGTTCAAGTATAGATATGAGGGCA
Univa_07    GCGTTTTGCTGAGCTCCTCTCTACTAAGTTCAAGTATAGATATGAGGGCA
Univa_08    GCGTTTTGCTGAGCTCCTCTCTACTAAGTTCAAGTATAGATATGAGGGCA
Univa_06    GCGTTTTGCTGAGCTCCTCTCTACTAAGTTCAAGTATAGATATGAGGGCA
Univa_09    GCGTTTTGCTGAGCTCCTCTCTACTAAGTTCAAGTATAGATATGAGGGCA
Uatro_01    GCGTTTTGCCGAGCTCCTCTCTACTAAGTTCAAGTATAGATATGAGGGCA
Usori_03    GCGTTTTGCCGAGCTCCTCTCTACTAAGTTCAAGTATAGATATGAGGGCA
Usori_01    GCGTTTTGCCGAGCTCCTCTCTACTAAGTTCAAGTATAGATATGAGGGCA
Usori_04    GCGTTTTGCCGAGCTCCTCTCTACTAAGTTCAAGTATAGATATGAGGGCA
Usori_02    GCGTTTTGCCGAGCTCCTCTCTACTAAGTTCAAGTATAGATATGAGGGCA
Usori_05    GCGTTTTGCCGAGCTCCTCTCCACTAAGTTCAAGTATAGATATGAGGGCA
Usori_06    GCGTTTTGCCGAGCTCCTCTCTACTAAGTTCAAGTATAGATATGAGGGCA
Usori_09    GCGTTTTGCCGAGCTCCTCTCTACTAAGTTCAAGTATAGATATGAGGGCA
Uropso_2    GCGTTTTGCCGAGCTCCTCTCTACTAAGTTCAAGTATAGATATGAGGGCA
Uropso_1    GCGTTTTGCCGAGCTCCTCTCTACTAAGTTCAAGTATAGATATGAGGGCA
Uatro_03    GCGTTTTGCCGAGCTCCTCTCTACTAAGTTCAAGTATAGATATGAGGGCA
Uatro_04    GCGTTTTGCCGAGCTCCTCTCTACTAAGTTCAAGTATAGATATGAGGGCA
Uatro_02    GCGTTTTGCCGAGCTCCTCTCTACTAAGTTCAAGTATAGATATGAGGGCA
Uatro_05    GCGTTTTGCCGAGCTCCTCTCTACTAAGTTCAAGTATAGATATGAGGGCA
Uatro_06    GCGTTTTGCCGAGCTCCTCTCTACTAAGTTCAAGTATAGATATGAGGGCA
Uatro_07    GCGTTTTGCCGAGCTCCTCTCTACTAAGTTCAAGTATAGATATGAGGGCA
Usps2_04    GCGTTTTGCCGAGCTCCTCTCTACTAAGTTCAAGTATAGATATGAGGGCA
Usps2_02    GCGTTTTGCCGAGCTCCTCTCTACTAAGTTCAAGTATAGATATGAGGGCA
Usps2_01    GCGTTTTGCCGAGCTCCTCTCTACTAAGTTCAAGTATAGATATGAGGGCA
Usps2_03    GCGTTTTGCCGAGCTCCTCTCTACTAAGTTCAAGTATAGATATGAGGGCA
Ugrac_06    GCGTTTTGCCGAGCTCCTCTCTACTAAGTTCAAGTATAGATATGAGGGCA
Ugrac_10    GCGTTTTGCCGAGCTCCTCTCTACTAAGTTCAAGTATAGATATGAGGGCA
Ugrac_08    GCGTTTTGCCGAGCTCCTCTCTACTAAGTTCAAGTATAGATATGAGGGCA
Ugrac_09    GCGTTTTGCCGAGCTCCTCTCTACTAAGTTCAAGTATAGATATGAGGGCA
Ugrac_07    GCGTTTTGCCGAGCTCCTCTCTACTAAGTTCAAGTATAGATATGAGGGCA
Ugrac_01    GCGTTTTGCCGAGGTCCTCTCTACTAAGTTCAAGTATAGATATGAGGGCA
Ugrac_02    GCGTTTTGCCGAGGTCCTCTCTACTAAGTTCAAGTATAGATATGAGGGCA
Ugrac_05    GCGTTTTGCCGAGCTCCTCTCTACTAAGTTCAAGTATAGATATGAGGGCA
Ugrac_03    GCGTTTTGCCGAGCTCCTCTCTACTAAGTTCAAGTATAGATATGAGGGCA
Ugrac_04    GCGTTTTGCCGAGCTCCTCTCTACTAAGTTCAAGTATAGATATGAGGGCA

Sorex       NNNNNNNNNNNNNNNNNNNNNNNNNNNNNNNNNNNNNNNNNNNNNNNNNN
Talpa       AAATCACCAANNNNNNNNNNNNNNNNNNNNNNNNNNNNNNNNNNNNNNNN
Uinve_04    AAATCACCAACCTCCTCTACGCTACCCAGCCATTTGCACACTCAAAGGCA
Uinve_07    AAATCACCAACCTCCTCTACGCTACCCAGCCATTTGCACACTCAAAGGCA
Uinve_03    AAATCACCAACCTCCTCTACGCTACCCAGCCATTTGCACACTCAAAGGCA
Uinve_06    AAATCACCAACCTCCTCTACGCTACCCAGCCATTTGCACACTCAAAGGCA
Uinve_05    AAATCACCAACCTCCTCTACGCTACCCAGCCATTTGCACACTCAAAGGCA
Uinve_01    AAATCACCAACCTCCTCTACGCTACCCAGCCATTTGCACACTCAAAGGCA
Uinve_02    AAATCACCAACCTCCTCTACGCTACCCAGCCATTTGCACACTCAAAGGCA
Uropsp_6    AAATCACCAACCTCCTCTACGCTACCCAGCCATTTGCACACTCAAAGGCA
Usps1_04    AAATCACCAACCTCCTCTACGCTACCCAGCCATTTGCACACTCAAAGGCA
Usps1_01    AAATCACCAACCTCCTCTGCGCTACCCAGCCATTTGCACACTCAAAGGCA
Usps1_05    AAATCACCAACCTCCTCTGCGCTACCCAGCCATTTGCACACTCAAAGGCA
Usps1_02    AAATCACCAACCTCCTCTGCGCTACCCAGCCATTTGCACACTCAAAGGCA
Univa_03    AAATCACCAACCTCCTCTGCGCTACCCAGCCATTTGCACACTCAAAGGCA
Univa_01    AAATCACCAACCTCCTCTGCGCTACCCAGCCATTTGCACACTCAAAGGCA
Univa_05    AAATCACCAACCTCCTCTGCGCTACCCAGCCATTTGCACACTCAAAGGCA
Univa_02    AAATCACCAACCTCCTCTGCGCTACCCAGCCATTTGCACACTCAAAGGCA
Univa_04    AAATCACCAACCTCCTCTGCGCTACCCAGCCATTTGCACACTCAAAGGCA
Univa_11    AAATCACCAACCTCCTCTGCGCTACCCAGCCATTTGCACACTCAAAGGCA
Univa_13    AAATCACCAACCTCCTCTGCGCTACCCAGCCATTTGCACACTCAAAGGCA
Univa_14    AAATCACCAACCTCCTCTGCGCTACCCAGCCATTTGCACACTCAAAGGCA
Univa_12    AAATCACCAACCTCCTCTGCGCTACCCAGCCATTTGCACACTCAAAGGCA
Univa_10    AAATCACCAACCTCCTCTGCGCTACCCAGCCATTTGCACACTCAAAGGCA
Univa_07    AAATCACCAACCTCCTCTGCGCTACCCAGCCATTTGCACACTCAAAGGCA
Univa_08    AAATCACCAACCTCCTCTGCGCTACCCAGCCATTTGCACACTCAAAGGCA
Univa_06    AAATCACCAACCTCCTCTGCGCTACCCAGCCATTTGCACACTCAAAGGCA
Univa_09    AAATCACCAACCTCCTCTGCGCTACCCAGCCATTTGCACACTCAAAGGCA
Uatro_01    AAATCACCAACCTCCTCTACGCTACCCAGCCATTTGCACACTCAAAGGCA
Usori_03    AAATCACCAACCTCCTCTACGCTACCCAGCCATTTGCACACTCAAAGGCA
Usori_01    AAATCACCAACCTCCTCTACGCTACCCAGCCATTTGCACACTCAAAGGCA
Usori_04    AAATCACCAACCTCCTCTACGCTACCCAGCCATTTGCACACTCAAAGGCA
Usori_02    AAATCACCAACCTCCTCTACGCTACCCAGCCATTTGCACACTCAAAGGCA
Usori_05    AAATCACCAACCTCCTCTACGCTACCCAGCCATTTGCACACTCAAAGGCA
Usori_06    AAATCACCAACCTCCTCTACGCTACCCAGCCATTTGCACACTCAAAGGCA
Usori_09    AAATCACCAACCTCCTCTACGCTACCCAGCCATTTGCACACTCAAAGGCA
Uropso_2    AAATCACCAACCTCCTCTACGCTACCCAGCCATTTGCACACTCAAAGGCA
Uropso_1    AAATCACCAACCTCCTCTACGCTACCCAGCCATTTGCACACTCAAAGGCA
Uatro_03    AAATCACCAACCTCCTCTACGCTACCCAGCCATTTGCACACTCAAAGGCA
Uatro_04    AAATCACCAACCTCCTCTACGCTACCCAGCCATTTGCACACTCAAAGGCA
Uatro_02    AAATCACCAACCTCCTCTACGCTACCCAGCCATTTGCACACTCAAAGGCA
Uatro_05    AAATCACCAACCTCCTCTACGCTACCCAGCCATTTGCACACTCAAAGGCA
Uatro_06    AAATCACCAACCTCCTCTACGCTACCCAGCCATTTGCACACTCAAAGGCA
Uatro_07    AAATCACCAACCTCCTCTACGCTACCCAGCCATTTGCACACTCAAAGGCA
Usps2_04    AAATCACCAACCTCCTCTACGCTACCCAGCCATTTGCACACTCAAAGGCA
Usps2_02    AAATCACCAACCTCCTCTACGCTACCCAGCCATTTGCACACTCAAAGGCA
Usps2_01    AAATCACCAACCTCCTCTACGCTACCCAGCCATTTGCACACTCAAAGGCA
Usps2_03    AAATCACCAACCTCCTCTACGCTACCCAGCCATTTGCACACTCAAAGGCA
Ugrac_06    AAATCACCAACCTCCTCTACGCTACCCAGCCATTTGCACACTCAGAGGCA
Ugrac_10    AAATCACCAACCTCCTCTACGCTACCCAGCCATTTGCACACTCAGAGGCA
Ugrac_08    AAATCACCAACCTCCTCTACGCTACCCAGCCATTTGCACACTCAGAGGCA
Ugrac_09    AAATCACCAACCTCCTCTACGCTACCCAGCCATTTGCACACTCAGAGGCA
Ugrac_07    AAATCACCAACCTCCTCTACGCTACCCAGCCATTTGCACACTCAGAGGCA
Ugrac_01    AAATCACCAACCTCCTCTACGCTACCCAGCCATTTGCACACTCAGAGGCA
Ugrac_02    AAATCACCAACCTCCTCTACGCTACCCAGCCATTTGCACACTCAGAGGCA
Ugrac_05    AAATCACCAACCTCCTCTACGCTACCCAGCCATTTGCACACTCAAAGGCA
Ugrac_03    AAATCACCAACCTCCTCTACGCTACCCAGCCATTTGCACACTCAGAGGCA
Ugrac_04    AAATCACCAACCTCCTCTACGCTACCCAGCCATTTGCACACTCAGAGGCA

Sorex       NNNNNNNNNNNNNNNNNNNNNNNNNNNNNNNNNNNNNNNNNNNNNNNNNN
Talpa       NNNNNNNNNNNNNNNNNNNNNNNNNNNNNNNNNNNNNNNNNNNNNNNNNN
Uinve_04    ACCTAGAGGCTGGAAAGCATCAATACATCATCCATGGGGGAAAAACACCW
Uinve_07    ACCTAGAGGCTGGAAAGCATCAATACATCATCCATGGGGGAAAAACACCT
Uinve_03    ACCTAGAGGCTGGAAAGCATCAATACATCATCCATGGGGGAAAAACACCA
Uinve_06    ACCTAGAGGCTGGAAAGCATCAATACATCATCCATGGGGGAAAAACACCA
Uinve_05    ACCTAGAGGCTGGAAAGCATCAATACATCATCCATGGGGGAAAAACACCA
Uinve_01    ACCTAGAGGCTGGAAAGCATCAATACATCATCCATGGGGGAAAAACACCA
Uinve_02    ACCTAGAGGCTGGAAAGCATCAATACATCATCCATGGGGGAAAAACACCA
Uropsp_6    ACCTAGAGGCTGGAAAGCATCAATATATCATCCATGGGGGAAAAACACCA
Usps1_04    ACCTAGAGGCTGGAAAGCATCAATATATCATCCATGGGGGAAAAACACCA
Usps1_01    ACCTAGAGGCTGGAAAGCATCAATACATCATCCATGGGGGAAAAACACCA
Usps1_05    ACCTAGAGGCTGGAAAGCATCAATACATCATCCATGGGGGAAAAACACCA
Usps1_02    ACCTAGAGGCTGGAAAGCATCAATACATCATCCATGGGGGAAAAACACCA
Univa_03    ACCTAGAGGCTGAAAAGCATCAATACATCATCCATGGGGGAAAAACACCA
Univa_01    ACCTAGAGGCTGGAAAGCATCAATACATCATCCATGGGGGAAAAACACCA
Univa_05    ACCTAGAGGCTGGAAAGCATCAATACATCATCCATGGGGGAAAAACACCA
Univa_02    ACCTAGAGGCTGAAAAGCATCAATACATCATCCATGGGGGAAAAACACCA
Univa_04    ACCTAGAGGCTGGAAAGCATCAATACATCATCCATGGGGGAAAAACACCA
Univa_11    ACCTAGAGGCTGGAAAGCATCAATACATCATCCATGGGGGAAAAACACCA
Univa_13    ACCTAGAGGCTGGAAAGCATCAATACATCATCCATGGGGGRAAAACACCA
Univa_14    ACCTAKAGGCTGGAAAGCATCAATACATCATCCATGGGGGRAAAACACCA
Univa_12    ACCTAGAGGCTGGAAAGCATCAATACATCATCCATGGGGGAAAAACACCA
Univa_10    ACCTAGAGGCTGGAAAGCATCAATACATCATCCATGGGGGAAAAACACCA
Univa_07    ACCTAGAGGCTGGAAAGCATCAATACATCATCCATGGGGGAAAAACACCA
Univa_08    ACCTAGAGGCTGGAAAGCATCAATACATCATCCATGGGGGAAAAACACCA
Univa_06    ACCTAGAGGCTGGAAAGCATCAATACATCATCCATGGGGGAAAAACACCA
Univa_09    ACCTAGAGGCTGGAAAGCATCAATACATCATCCATGGGGGAAAAACACCA
Uatro_01    ACCTAGAGGCTGGAAAGCATCAATACATCATCCATGGGGGAAAAACACCA
Usori_03    ACCTAGAGGCTGGAAAGCATCAATACATCATCCATGGGGGAAAAACACCA
Usori_01    ACCTAGAGGCTGGAAAGCATCAATACATCATCCATGGGGGAAAAACACCA
Usori_04    ACCTAGAGGCTGGAAAGCATCAATACATCATCCATGGGGGAAAAACACCA
Usori_02    ACCTAGAGGCTGGAAAGCATCAATACATCATCCATGGGGGAAAAACACCA
Usori_05    ACCTAGAGGCTGGAAAGCATCAATACATCATCCATGGGGGAAAAACACCA
Usori_06    ACCTAGAGGCTGGAAAGCATCAATACATCATCCATGGGGGAAAAACACCA
Usori_09    ACCTAGAGGCTGGAAAGCATCAATACATCATCCATGGGGGAAAAACACCA
Uropso_2    ACCTAGAGGCTGGAAAGCATCAATACATCATCCATGGGGGAAAAACACCA
Uropso_1    ACCTAGAGGCTGGAAAGCATCAATACATCATCCATGGGGGAAAAACACCA
Uatro_03    ACCTAGAGGCTGGAAAGCATCAATACATCATCCATGGGGGAAAAACACCA
Uatro_04    ACCTAGAGGCTGGAAAGCATCAATACATCATCCATGGGGGAAAAACACCA
Uatro_02    ACCTAGAGGCTGGAAAGCATCAATACATCATCCATGGGGGAAAAACACCA
Uatro_05    ACCTAGAGGCTGGAAAGCATCAATACATCATCCATGGGGGAAAAACACCA
Uatro_06    ACCTAGAGGCTGGAAAGCATCAATACATCATCCATGGGGGAAAAACACCA
Uatro_07    ACCTAGAGGCTGGAAAGCATCAATACATCATCCATGGGGGAAAAACACCA
Usps2_04    ACCTAGAGGCTGGAAAGCATCAATACATCATCCATGGGGGAAAAACACCA
Usps2_02    ACCTAGAGGCTGGAAAGCATCAATACATCATCCATGGGGGAAAAACACCA
Usps2_01    ACCTAGAGRCTGGAAAGCATCAATACATCATCCATGGGGGAAAAACACCA
Usps2_03    ACCTAGAGGCTGGAAAGCATCAATACATCATCCATGGGGGAAAAACACCA
Ugrac_06    ACCTAGAGGCTGGAAAGCATCAATACATCATCCATGGGGGAAAAACACCA
Ugrac_10    ACCTAGAGGCTGGAAAGCATCAATACATCATCCATGGGGGAAAAACACCA
Ugrac_08    ACCTAGAGGCTGGAAAGCATCAATACATCATCCATGGGGGAAAAACACCA
Ugrac_09    ACCTAGAGGCTGGAAAGCATCAATACATCATCCATGGGGGAAAAACACCA
Ugrac_07    ACCTAGAGGCTGGAAAGCATCAATACATCATCCATGGGGGAAAAACACCA
Ugrac_01    ACCTAGAGGCTGGAAAGCATCAATACATCATCCATGGGGGAAAAACACCA
Ugrac_02    ACCTAGAGGCTGGAAAGCATCAATACATCATCCATGGGGGAAAAACACCA
Ugrac_05    ACCTAGAGGCTGGAAAGCATCAATACATCATCCATGGGGGAAAAACACCA
Ugrac_03    ACCTAGAGGCTGGAAAGCATCAATACATCATCCATGGGGGAAAAACACCA
Ugrac_04    ACCTAGAGGCTGGAAAGCATCAATACATCATCCATGGGGGAAAAACACCA

Sorex       NNNNNNNNNNNNNNNNNNAAAATATATACCATATCTGTTGTTTGCAAGAA
Talpa       NNNNNNNNNNNNNNNNNNAAGATCTATGTCATGTCTGTTGTTTGCAAGAG
Uinve_04    AACAATGAACTTTCAGATAAAATCTATGTCATGTCTGTTGTTTGCAAGAG
Uinve_07    AACAATGAACTTTCAGATAAAATCTATGTCATGTCTGTTGTTTGCAAGAG
Uinve_03    AACAATGAACTTTCAGATAAAATCTATGTCATGTCTGTTGTTTGCAAGAG
Uinve_06    AACAATGAACTTTCAGATAAAATCTATGTCATGTCTGTTGTTTGCAAGAG
Uinve_05    AACAATGAACTTTCAGATAAAATCTATGTCATGTCTGTTGTTTGCAAGAG
Uinve_01    AACAATGAACTTTCAGATAAAATCTATGTCATGTCTGTTGTTTGCAAGAG
Uinve_02    AACAATGAACTTTCAGATAAAATCTATGTCATGTCTGTTGTTTGCAAGAG
Uropsp_6    WACAATGAACTTTCAGATAAAATCTATATCATGTCTGTTGTTTGCAAGAG
Usps1_04    AACAATGAACTTTCAGATAAAATCTATATCATGTCTGTTGTTTGCAAGAG
Usps1_01    AACAATGAACTTTCAGATAAAATCTATATCATGTCTGTTGTTTGCAAGAG
Usps1_05    AACAATGAACTTTCAGATAAAATCTATATCATGTCTGTTGTTTGCAAGAG
Usps1_02    AACAATGAACTTTCAGATAAAATCTATATCATGTCTGTTGTTTGCAAGAG
Univa_03    AACAATGAACTTTCAGATAAAATCTATGTCATGTCTGTTGTTTGCAAGAG
Univa_01    AACAATGAACTTTCAGATAAAATCTATGTCATGTCTGTTGTTTGCAAGAG
Univa_05    AACAATGAACTTTCAGATAAAATCTATGTCATGTCTGTTGTTTGCAAGAG
Univa_02    AACAATGAACTTTCAGATAAAATCTATGTCATGTCTGTTGTTTGCAAGAG
Univa_04    AACAATGAACTTTCAGATAAAATCTATGTCATGTCTGTTGTTTGCAAGAG
Univa_11    AACAATGAACTTTCAGATAAAATCTATGTCATGTCTGTTGTTTGCAAGAG
Univa_13    AACAATGAACTTTCAGATAAAATCTATGTCATGTCTGTTGTTTGCAAGAG
Univa_14    AACAATGAACTTTCAGATAAAATCTATGTCATGTCTGTTGTTTGCAAGAG
Univa_12    AACAATGAACTTTCAGATAAAATCTATGTCATGTCTGTTGTTTGCAAGAG
Univa_10    AACAATGAACTTTCAGATAAAATCTATGTCATGTCTGTTGTTTGCAAGAG
Univa_07    AACAATGAACTTTCAGATAAAATCTATGTCATGTCTGTTGTTTGCAAGAG
Univa_08    AACAATGAACTTTCAGATAAAATCTATGTCATGTCTGTTGTTTGCAAGAG
Univa_06    AACAATGAACTTTCAGATAAAATCTATGTCATGTCTGTTGTTTGCAAGAG
Univa_09    AACAATGAACTTTCAGATAAAATCTATGTCATGTCTGTTGTTTGCAAGAG
Uatro_01    AACAATGAACTTTCAGATAAAATCTATATCATGTCTGTTGTTTGCAAGAG
Usori_03    AACAATGAACTTTCAGATAAAATCTATATCATGTCTGTTGTTTGCAAGAG
Usori_01    AACAATGAACTTTCAGATAAAATCTATATCATGTCTGTTGTTTGCAAGAG
Usori_04    AACAATGAACTTTCAGATAAAATCTATATCATGTCTGTTGTTTGCAAGAG
Usori_02    AACAATGAACTTTCAGATAAAATCTATATCATGTCTGTTGTTTGCAAGAG
Usori_05    AACAACGAACTTTCAGATAAAATCTATATCATGTCTGTTGTTTGCAAGAG
Usori_06    AACAACGAACTTTCAGATAAAATCTATATCATGTCTGTTGTTTGCAAGAG
Usori_09    AACAACGAACTTTCAGATAAAATCTATATCATGTCTGTTGTTTGCAAGAG
Uropso_2    AACAACGAACTTTCAGATAAAATCTATATCATGTCTGTTGTTTGCAAGAG
Uropso_1    AACAACGAACTTTCAGATAAAATCTATATCATGTCTGTTGTTTGCAAGAG
Uatro_03    AACAATGAACTTTCAGATAAAATCTATATCATGTCTGTTGTTTGCAAGAG
Uatro_04    AACAATGAACTTTCAGATAAAATCTATATCATGTCTGTTGTTTGCAAGAG
Uatro_02    AACAATGAACTTTCAGATAAAATCTATATCATGTCTGTTGTTTGCAAGAG
Uatro_05    AACAATGAACTTTCAGATAAAATCTATATCATGTCTGTTGTTTGCAAGAG
Uatro_06    AACAATGAACTTTCAGATAAAATCTATATCATGTCTGTTGTTTGCAAGAG
Uatro_07    AACAATGAACTTTCAGATAAAATCTATATCATGTCTGTTGTTTGCAAGAG
Usps2_04    AACAATGAACTTTCAGATAAAATCTATATCATGTCTGTTGTTTGCAAGAG
Usps2_02    AACAATGAACTTTCAGATAAAATCTATATCATGTCTGTTGTTTGCAAGAG
Usps2_01    AACAATGAACTTTCAGATAAAATCTATATCATGTCTGTTGTTTGCAAGAG
Usps2_03    AACAATGAACTTTCAGATAAAATCTATATCATGTCTGTTGTTTGCAAGAG
Ugrac_06    AACAATGAACTTTCAGATAAAATCTATATCATGTCTGTTGTTTGCAAGAG
Ugrac_10    AACAATGAACTTTCAGATAAAATCTATATCATGTCTGTTGTTTGCAAGAG
Ugrac_08    AACAATGAACTTTCAGATAAAATCTATATCATGTCTGTTGTTTGCAAGAG
Ugrac_09    AACAATGAACTTTCAGATAAAATCTATATCATGTCTGTTGTTTGCAAGAG
Ugrac_07    AACAATGAACTTTCAGATAAAATCTATATCATGTCTGTTGTTTGCAAGAG
Ugrac_01    AACAATGAACTTTCAGATAAAATCTATATCATGTCTGTTGTTTGCAAGAG
Ugrac_02    AACAATGAACTTTCAGATAAAATCTATATCATGTCTGTTGTTTGCAAGAG
Ugrac_05    AACAATGAACTTTCAGATAAAATCTATATCATGTCTGTTGTTTGCAAGAG
Ugrac_03    AACAATGAACTTTCAGATAAAATCTATATCATGTCTGTTGTTTGCAAGAG
Ugrac_04    AACAATGAACTTTCAGATAAAATCTATATCATGTCTGTTGTTTGCAAGAG

Sorex       CAACAAAAAAGTTACTTTTCGCTGCACAGAGAAAGACTTAGTGGGAGATA
Talpa       CAACAAAAAAGTTACTTTTCGTTGCACAGAGAAAGACTTGGTAGGAGATG
Uinve_04    CAATAAAAAAGTTACTTTTTGCTGCACAGARAAAGACTTGGTAGGAGATA
Uinve_07    CAATAAAAAAGTTACTTTTTGCTGCACAGAGAAAGACTTGGTAGGAGATA
Uinve_03    CAATAAAAAAGTTACTTTTTGCTGCACAGAAAAAGACTTGGTAGGAGATA
Uinve_06    CAATAAAAAAGTTACTTTTTGCTGCACAGAAAAAGACTTGGTAGGAGATA
Uinve_05    CAATAAAAAAGTTACTTTTTGCTGCACAGAAAAAGACTTGGTAGGAGATA
Uinve_01    CAATAAAAAAGTTACTTTTTGCTGCACAGAAAAAGACTTGGTAGGAGATA
Uinve_02    CAATAAAAAAGTTACTTTTTGCTGCACAGAAAAAGACTTGGTAGGAGATA
Uropsp_6    CAATAAAAAAGTTACTTTTTGCTGCACAGAGAAAGACTTGGTAGGAGATA
Usps1_04    CAATAAAAAAGTTACTTTTTGCTGCACAGAGAAAGACTTGGTAGGAGATA
Usps1_01    CAATAAAAAAGTTACTTTTTGCTGCACAGAGAAAGACTTGGTAGGAGATA
Usps1_05    CAATAAAAAAGTTACTTTTTGCTGCACAGAGAAAGACTTGGTAGGAGATA
Usps1_02    CAATAAAAAAGTTACTTTTTGCTGCACAGAGAAAGACTTGGTAGGAGATA
Univa_03    CAATAAAAAAGTTACTTTTTGCTGCACAGAGAAAGACTTGGTAGGAGATA
Univa_01    CAATAAAAAAGTTACTTTTTGCTGCACAGAGAAAGACTTGGTAGGAGATA
Univa_05    CAATAAAAAAGTTACTTTTTGCTGCACAGAGAAAGACTTGGTAGGAGATA
Univa_02    CAATAAAAAAGTTACTTTTTGCTGCACAGAGAAAGACTTGGTAGGAGATA
Univa_04    CAATAAAAAAGTTACTTTTTGCTGCACAGAGAAAGACTTGGTAGGAGATA
Univa_11    CAATAAAAAAGTTACTTTTTGCTGCACAGAGAAAGACTTGGTAGGAGATA
Univa_13    CAATAAAAAAGTTACTTTTTGCTGCACAGAGAAAGACTTGGTAGGAGATA
Univa_14    CAATAAAAAAGTTACTTTTTGCTGCACAGAGAAAGACTTGGTAGGAGATA
Univa_12    CAATAAAAAAGTTACTTTTTGCTGCACAGAGAAAGACTTGGTAGGAGATA
Univa_10    CAATAAAAAAGTTACTTTTTGCTGCACAGAGAAAGACTTGGTAGGAGATA
Univa_07    CAATAAAAAAGTTACTTTTTGCTGCACAGAGAAAGACTTGGTAGGAGATA
Univa_08    CAATAAAAAAGTTACTTTTTGCTGCACAGAGAAAGACTTGGTAGGAGATA
Univa_06    CAATAAAAAAGTTACTTTTTGCTGCACAGAGAAAGACTTGGTAGGAGATA
Univa_09    CAATAAAAAAGTTACTTTTTGCTGCACAGAGAAAGACTTGGTAGGAGATA
Uatro_01    CAATAAAAAAGTTACTTTTTGCTGCACAGAGAAAGACTTGGTAGGAGATA
Usori_03    CAATAAAAAAGTTACTTTTTGCTGCACAGAGAAAGACTTGGTAGGAGATA
Usori_01    CAATAAAAAAGTTACTTTTTGCTGCACAGAGAAAGACTTGGTAGGAGATA
Usori_04    CAATAAAAAAGTTACTTTTTGCTGCACAGAGAAAGACTTGGTAGGAGATA
Usori_02    CAATAAAAAAGTTACTTTTTGCTGCACAGAGAAAGACTTGGTAGGAGATA
Usori_05    CAATAAAAAAGTTACTTTTTGCTGCACAGAGAAAGACTTGGTAGGAGATA
Usori_06    CAATAAAAAAGTTACTTTTTGCTGCACAGAGAAAGACTTGGTAGGAGATA
Usori_09    CAATAAAAAAGTTACTTTTTGCTGCACAGAGAAAGACTTGGTAGGAGATA
Uropso_2    CAATAAAAAAGTTACTTTTTGCTGCACAGAGAAAGACTTGGTAGGAGATA
Uropso_1    CAATAAAAAAGTTACTTTTTGCTGCACAGAGAAAGACTTGGTAGGAGATA
Uatro_03    CAATAAAAAAGTTACTTTTTGCTGCACAGAGAAAGACTTGGTAGGAGATA
Uatro_04    CAATAAAAAAGTTACTTTTTGCTGCACAGAGAAAGACTTGGTAGGAGATA
Uatro_02    CAATAAAAAAGTTACTTTTTGCTGCACAGAGAAAGACTTGGTAGGAGATA
Uatro_05    CAATAAAAAAGTTACTTTTTGCTGCACAGAGAAAGACTTGGTAGGAGATA
Uatro_06    CAATAAAAAAGTTACTTTTTGCTGCACAGAGAAAGACTTGGTAGGAGATA
Uatro_07    CAATAAAAAAGTTACTTTTTGCTGCACAGAGAAAGACTTGGTAGGAGATA
Usps2_04    CAATAAAAAAGTTACTTTTTGCTGCACAGAGAAAGACTTGGTAGGAGATA
Usps2_02    CAATAAAAAAGTTACTTTTTGCTGCACAGAGAAAGACTTGGTAGGAGATA
Usps2_01    CAATAAAAAAGTTACTTTTTGCTGCACAGAGAAAGACTTGGTAGGAGATA
Usps2_03    CAATAAAAAAGTTACTTTTTGCTGCACAGAGAAAGACTTGGTAGGAGATA
Ugrac_06    CAATAAAAAAGTTACTTTTTGCTGCACAGAGAAAGACTTGGTAGGAGATA
Ugrac_10    CAATAAAAAAGTTACTTTTTGCTGCACAGAGAAAGACTTGGTAGGAGATA
Ugrac_08    CAATAAAAAAGTTACTTTTTGCTGCACAGAGAAAGACTTGGTAGGAGATA
Ugrac_09    CAATAAAAAAGTTACTTTTTGCTGCACAGAGAAAGACTTGGTAGGAGATA
Ugrac_07    CAATAAAAAAGTTACTTTTTGCTGCACAGAGAAAGACTTGGTAGGAGATA
Ugrac_01    CAATAAAAAAGTTACTTTTTGCTGCACAGAGAAAGACTTGGTAGGAGATA
Ugrac_02    CAATAAAAAAGTTACTTTTTGCTGCACAGAGAAAGACTTGGTAGGAGATA
Ugrac_05    CAATAAAAAAGTTACTTTTTGCTGCACAGAGAAAGACTTGGTAGGAGATA
Ugrac_03    CAATAAAAAAGTTACTTTTTGCTGCACAGAGAAAGACTTGGTAGGAGATA
Ugrac_04    CAATAAAAAAGTTACTTTTTGCTGCACAGAGAAAGACTTGGTAGGAGATA

Sorex       TTCCTGAAGCCAGATATGGTCATTCCATTGATATGGTATATAGTCGAGGA
Talpa       TTCCTGAAGCCAGATATGGTCACTCCATTGATGTGGTATACAGTCGAGGA
Uinve_04    TTCCKGAAGCCAGATATGGTCATTCCATTGATGTGGTGTATAGTCGAGGG
Uinve_07    TTCCGGAAGCCAGATATGGTCATTCCATTGATGTGGTGTATAGTCGAGGG
Uinve_03    TTCCTGAAGCCAGATATGGTCATTCCATTGATGTGGTGTATAGTCGAGGG
Uinve_06    TTCCTGAAGCCAGATATGGTCATTCCATTGATGTGGTGTATAGTCGAGGG
Uinve_05    TTCCTGAAGCCAGATATGGTCATTCCATTGATGTGGTGTATAGTCGAGGG
Uinve_01    TTCCTGAAGCCAGATATGGTCATTCCATTGATGTGGTGTATAGTCGAGGG
Uinve_02    TTCCTGAAGCCAGATATGGTCATTCCATTGATGTGGTGTATAGTCGAGGG
Uropsp_6    TTCCTGAAGCCAGATATGGTCATTCCATTGATGTGGTGTATAGTCGAGGG
Usps1_04    TTCCTGAAGCCAGATATGGTCATTCCATTGATGTGGTGTATAGTCGAGGG
Usps1_01    TTCCTGAAGCCAGATATGGTCATTCCATTGATGTGGTGTATAGTCGAGGG
Usps1_05    TTCCTGAAGCCAGATATGGTCATTCCATTGATGTGGTGTATAGTCGAGGG
Usps1_02    TTCCTGAAGCCAGATATGGTCATTCCATTGATGTGGTGTATAGTCGAGGG
Univa_03    TTCCTGAAGCCCGATATGGTCATTCCATTGATGTGGTGTATAGTCGAGGG
Univa_01    TTCCTGAAGCCCGATATGGTCATTCCATTGATGTGGTGTATAGTCGAGGG
Univa_05    TTCCTGAAGCCCGATATGGTCATTCCATTGATGTGGTGTATAGTCGAGGG
Univa_02    TTCCTGAAGCCCGATATGGTCATTCCATTGATGTGGTGTATAGTCGAGGG
Univa_04    TTCCTGAAGCCCGATATGGTCATTCCATTGATGTGGTGTATAGTCGAGGG
Univa_11    TTCCTGAAGCCCGATATGGTCATTCCATTGATGTGGTGTATAGTCGAGGG
Univa_13    TTCCTGAAGCCCGATATGGTCATTCCATTGATGTGGTGTATAGTCGAGGG
Univa_14    TTCCTGAAGCCCGATATGGTCATTCCATTGATGTGGTGTATAGTCGAGGG
Univa_12    TTCCTGAAGCCCGATATGGTCATTCCATTGATGTGGTGTATAGTCGAGGG
Univa_10    TTCCTGAAGCCCGATATGGTCATTCCATTGATGTGGTGTATAGTCGAGGG
Univa_07    TTCCTGAAGCCCGATATGGTCATTCCATTGATGTGGTGTATAGTCGAGGG
Univa_08    TTCCTGAAGCCCGATATGGTCATTCCATTGATGTGGTGTATAGTCGAGGG
Univa_06    TTCCTGAAGCCCGATATGGTCATTCCATTGATGTGGTGTATAGTCGAGGG
Univa_09    TTCCTGAAGCCCGATATGGTCATTCCATTGATGTGGTGTATAGTCGAGGG
Uatro_01    TTCCTGAAGCCAGATATGGTCATTCCATTGATGTGGTGTATAGTCGAGGG
Usori_03    TTCCTGAAGCCAGATATGGTCATTCCATTGATGTGGTGTATAGTCGAGGG
Usori_01    TTCCTGAAGCCAGATATGGTCATTCCATTGATGTGGTGTATAGTCGAGGG
Usori_04    TTCCTGAAGCCAGATATGGTCATTCCATTGATGTGGTGTATAGTCGAGGG
Usori_02    TTCCTGAAGCCAGATATGGTCATTCCATTGATGTGGTGTATAGTCGAGGG
Usori_05    TTCCTGAAGCCAGATATGGTCATTCCATTGATGTGGTGTATAGTCGAGGG
Usori_06    TTCCTGAAGCCAGATATGGTCATTCCATTGATGTGGTGTATAGTCGAGGG
Usori_09    TTCCTGAAGCCAGATATGGTCATTCCATTGATGTGGTGTATAGTCGAGGG
Uropso_2    TTCCTGAAGCCAGATATGGTCATTCCATTGATGTGGTGTATAGTCGAGGG
Uropso_1    TTCCTGAAGCCAGATATGGTCATTCCATTGATGTGGTGTATAGTCGAGGG
Uatro_03    TTCCTGAAGCCAGATATGGTCATTCCATTGATGTGGTGTATAGTCGAGGG
Uatro_04    TTCCTGAAGCCAGATATGGTCATTCCATTGATGTGGTGTATAGTCGAGGG
Uatro_02    TTCCTGAAGCCAGATATGGTCATTCCATTGATGTGGTGTATAGTCGAGGG
Uatro_05    TTCCTGAAGCCAGATATGGTCATTCCATTGATGTGGTGTATAGTCGAGGG
Uatro_06    TTCCTGAAGCCAGATATGGTCATTCCATTGATGTGGTGTATAGTCGAGGG
Uatro_07    TTCCTGAAGCCAGATATGGTCATTCCATTGATGTGGTGTATAGTCGAGGG
Usps2_04    TTCCTGAAGCCAGATATGGTCATTCCATTGATGTGGTGTATAGTCGAGGG
Usps2_02    TTCCTGAAGCCAGATATGGTCATTCCATTGATGTGGTGTATAGTCGAGGG
Usps2_01    TTCCTGAAGCCAGATATGGTCATTCCATTGATGTGGTGTATAGTCGAGGG
Usps2_03    TTCCTGAAGCCAGATATGGTCATTCCATTGATGTGGTGTATAGTCGAGGG
Ugrac_06    TTCCTGAAGCCAGATATGGTCATTCCATTGATGTGGTGTATAGTCGAGGG
Ugrac_10    TTCCTGAAGCCAGATATGGTCATTCCATTGATGTGGTGTATAGTCGAGGG
Ugrac_08    TTCCTGAAGCCAGATATGGTCATTCCATTGATGTGGTGTATAGTCGAGGG
Ugrac_09    TTCCTGAAGCCAGATATGGTCATTCCATTGATGTGGTGTATAGTCGAGGG
Ugrac_07    TTCCTGAAGCCAGATATGGTCATTCCATTGATGTGGTGTATAGTCGAGGG
Ugrac_01    TTCCTGAAGCCAGATATGGTCATTCCATTGATGTGGTGTATAGTCGAGGG
Ugrac_02    TTCCTGAAGCCAGATATGGTCATTCCATTGATGTGGTGTATAGTCGAGGG
Ugrac_05    TTCCTGAAGCCAGATATGGTCATTCCATTGATGTGGTGTATAGTCGAGGG
Ugrac_03    TTCCTGAAGCCAGATATGGTCATTCCATTGATGTGGTGTATAGTCGAGGG
Ugrac_04    TTCCTGAAGCCAGATATGGTCATTCCATTGATGTGGTGTATAGTCGAGGG

Sorex       AAAACTATGGGTGTTCTCTTTGGAGGACGCTCGTACATGCCTTCTGCCCA
Talpa       AAAAGTATTGGTGTTCTCTTTGGAGGACGTTCATACATACCTTCTGCCCA
Uinve_04    AAAAGTATTGGTGTTCTCTTTGGAGGGCGATCATACATGCCTTCTGCTCA
Uinve_07    AAAAGTATTGGTGTTCTCTTTGGAGGGCGATCATACATGCCTTCTGCTCA
Uinve_03    AAAAGTATTGGTGTTCTCTTTGGAGGGCGATCATACATGCCTTCTGCTCA
Uinve_06    AAAAGTATTGGTGTTCTCTTTGGAGGGCGATCATACATGCCTTCTGCTCA
Uinve_05    AAAAGTATTGGTGTTCTCTTTGGAGGGCGATCATACATGCCTTCTGCTCA
Uinve_01    AAAAGTATTGGTGTTCTCTTTGGAGGGCGATCATACATGCCTTCTGCTCA
Uinve_02    AAAAGTATTGGTGTTCTCTTTGGAGGGCGATCATACATGCCTTCTGCTCA
Uropsp_6    AAAAGTATTGGTGTTCTCTTTGGAGGGCGATCATACATGCCTTCTGCCCA
Usps1_04    AAAAGTATTGGTGTTCTCTTTGGAGGGCGATCATACATGCCTTCTGCCCA
Usps1_01    AAAAGTATTGGTGTTCTCTTTGGAGGGCGATCATACATGCCTTCTGCCCA
Usps1_05    AAAAGTATTGGTGTTCTCTTTGGAGGGCGATCATACATGCCTTCTGCCCA
Usps1_02    AAAAGTATTGGTGTTCTCTTTGGAGGGCGATCATACATGCCTTCTGCCCA
Univa_03    AAAAGTATTGGTGTTCTCTTTGGAGGGCGATCATACATGCCTTCTGCCCA
Univa_01    AAAAGTATTGGTGTTCTCTTTGGAGGGCGATCATACATGCCTTCTGCCCA
Univa_05    AAAAGTATTGGTGTTCTCTTTGGAGGGCGATCATACATGCCTTCTGCCCA
Univa_02    AAAAGTATTGGTGTTCTCTTTGGAGGGCGATCATACATGCCTTCTGCCCA
Univa_04    AAAAGTATTGGTGTTCTCTTTGGAGGGCGATCATACATGCCTTCTGCCCA
Univa_11    AAAAGTATTGGTGTTCTCTTTGGAGGGCGATCATACATGCCTTCTGCCCA
Univa_13    AAAAGTATTGGTGTTCTCTTTGGAGGGCGATCATACATGCCTTCTGCCCA
Univa_14    AAAAGTATTGGTGTTCTCTTTGGAGGGCGATCATACATGCCTTCTGCCCA
Univa_12    AAAAGTATTGGTGTTCTCTTTGGAGGGCGATCATACATGCCTTCTGCCCA
Univa_10    AAAAGTATTGGTGTTCTCTTTGGAGGGCGATCATACATGCCTTCTGCCCA
Univa_07    AAAAGTATTGGTGTTCTCTTTGGAGGGCGATCATACATGCCTTCTGCCCA
Univa_08    AAAAGTATTGGTGTTCTCTTTGGAGGGCGATCATACATGCCTTCTGCCCA
Univa_06    AAAAGTATTGGTGTTCTCTTTGGAGGGCGATCATACATGCCTTCTGCCCA
Univa_09    AAAAGTATTGGTGTTCTCTTTGGAGGGCGATCATACATGCCTTCTGCCCA
Uatro_01    AAAAGTATTGGTGTTCTCTTTGGAGGGCGATCATACATGCCTTCTGCCCA
Usori_03    AAAAGTATTGGTGTTCTCTTTGGAGGGCGATCATACATGCCTTCTGCCCA
Usori_01    AAAAGTATTGGTGTTCTCTTTGGAGGGCGATCATACATGCCTTCTGCCCA
Usori_04    AAAAGTATTGGTGTTCTCTTTGGAGGGCGATCATACATGCCTTCTGCCCA
Usori_02    AAAAGTATTGGTGTTCTCTTTGGAGGGCGATCATACATGCCTTCTGCCCA
Usori_05    AAAAGTATTGGTGTTCTCTTTGGAGGGCGATCATACATGCCTTCTGCCCA
Usori_06    AAAAGTATTGGTGTTCTCTTTGGAGGGCGATCATACATGCCTTCTGCCCA
Usori_09    AAAAGTATTGGTGTTCTCTTTGGAGGGCGATCATACATGCCTTCTGCCCA
Uropso_2    AAAAGTATTGGTGTTCTCTTTGGAGGGCGATCATACATGCCTTCTGCCCA
Uropso_1    AAAAGTATTGGTGTTCTCTTTGGAGGGCGATCATACATGCCTTCTGCCCA
Uatro_03    AAAAGTATTGGTGTTCTCTTTGGAGGGCGATCATACATGCCTTCTGCCCA
Uatro_04    AAAAGTATTGGTGTTCTCTTTGGAGGGCGATCATACATGCCTTCTGCCCA
Uatro_02    AAAAGTATTGGTGTTCTCTTTGGAGGGCGATCATACATGCCTTCTGCCCA
Uatro_05    AAAAGTATTGGTGTTCTCTTTGGAGGGCGATCATACATGCCTTCTGCCCA
Uatro_06    AAAAGTATTGGTGTTCTCTTTGGAGGGCGATCATACATGCCTTCTGCCCA
Uatro_07    AAAAGTATTGGTGTTCTCTTTGGAGGGCGATCATACATGCCTTCTGCCCA
Usps2_04    AAAAGTATTGGTGTTCTCTTTGGAGGGCGATCATACATGCCTTCTGCCCA
Usps2_02    AAAAGTATTGGTGTTCTCTTTGGAGGGCGATCATACATGCCTTCTGCCCA
Usps2_01    AAAAGTATTGGTGTTCTCTTTGGAGGGCGATCATACATGCCTTCTGCCCA
Usps2_03    AAAAGTATTGGTGTTCTCTTTGGAGGGCGATCATACATGCCTTCTGCCCA
Ugrac_06    AAAAGTATTGGTGTTCTCTTTGGAGGGCGATCATACATGCCTTCTGCCCA
Ugrac_10    AAAAGTATTGGTGTTCTCTTTGGAGGGCGATCATACATGCCTTCTGCCCA
Ugrac_08    AAAAGTATTGGTGTTCTCTTTGGAGGGCGATCATACATGCCTTCTGCCCA
Ugrac_09    AAAAGTATTGGTGTTCTCTTTGGAGGGCGATCATACATGCCTTCTGCCCA
Ugrac_07    AAAAGTATTGGTGTTCTCTTTGGAGGGCGATCATACATGCCTTCTGCCCA
Ugrac_01    AAAAGTATTGGTGTTCTCTTTGGAGGGCGATCATACATGCCTTCTGCCCA
Ugrac_02    AAAAGTATTGGTGTTCTCTTTGGAGGGCGATCATACATGCCTTCTGCCCA
Ugrac_05    AAAAGTATTGGTGTTCTCTTTGGAGGGCGATCATACATGCCTTCTGCCCA
Ugrac_03    AAAAGTATTGGTGTTCTCTTTGGAGGGCGATCATACATGCCTTCTGCCCA
Ugrac_04    AAAAGTATTGGTGTTCTCTTTGGAGGGCGATCATACATGCCTTCTGCCCA

Sorex       AAGAATCACAGAAAAATGGAATACTGTAGCAGACTGCCCACCCCATGTTT
Talpa       GAGAACCACAGAAAAATGGAATAGTGTAGCTGACTGCCTGCCCCATGTTT
Uinve_04    AAGAACCACAGAAAAATGGAATAGTGTAGCTGATTGCCTGCCCCATGTTT
Uinve_07    AAGAACCACAGAAAAATGGAATAGTGTAGCTGATTGCCTGCCCCATGTTT
Uinve_03    AAGAACCACAGAAAAATGGAATAGTGTAGCTGATTGCCTGCCCCATGTTT
Uinve_06    AAGAACCACAGAAAAATGGAATAGTGTAGCTGATTGCCTGCCCCATGTTT
Uinve_05    AAGAACCACAGAAAAATGGAATAGTGTAGCTGATTGCCTGCCCCATGTTT
Uinve_01    AAGAACCACAGAAAAATGGAATAGTGTAGCTGATTGCCTGCCCCATGTTT
Uinve_02    AAGAACCACAGAAAAATGGAATAGTGTAGCTGATTGCCTGCCCCATGTTT
Uropsp_6    AAGAACCACAGAAAAATGGAATAGTGTAGCTGATTGCCTGCCCCATGTTT
Usps1_04    AAGAACCACAGAAAAATGGAATAGTGTAGCTGATTGCCTGCCCCATGTTT
Usps1_01    AAGAACCACAGAAAAATGGAATAGTGTAGCTGATTGCCTGCCCCATGTTT
Usps1_05    AAGAACCACAGAAAAATGGAATAGTGTAGCTGATTGCCTGCCCCATGTTT
Usps1_02    AAGAACCACAGAAAAATGGAATAGTGTAGCTGATTGCCTGCCCCATGTTT
Univa_03    AAGAACCACAGAAAAATGGAATAGTGTAGCTGATTGCCTGCCCCATGTTT
Univa_01    AAGAACCACAGAAAAATGGAATAGTGTAGCTGATTGCCTGCCCCATGTTT
Univa_05    AAGAACCACAGAAAAATGGAATAGTGTAGCTGATTGCCTGCCCCATGTTT
Univa_02    AAGAACCACAGAAAAATGGAATAGTGTAGCTGATTGCCTGCCCCATGTTT
Univa_04    AAGAACCACAGAAAAATGGAATAGTGTAGCTGATTGCCTGCCCCATGTTT
Univa_11    AAGAACCACAGAAAAATGGAATAGTGTAGCTGATTGCCTGCCCCATGTTT
Univa_13    AAGAACCACAGAAAAATGGAATAGTGTAGCTGATTGCCTGCCCCATGTTT
Univa_14    AAGAACCACAGAAAAATGGAATAGTGTAGCTGATTGCCTGCCCCATGTTT
Univa_12    AAGAACCACAGAAAAATGGAATAGTGTAGCTGATTGCCTGCCCCATGTTT
Univa_10    AAGAACCACAGAAAAATGGAATAGTGTAGCTGATTGCCTGCCCCATGTTT
Univa_07    AAGAACCACAGAAAAATGGAATAGTGTAGCTGATTGCCTGCCCCATGTTT
Univa_08    AAGAACCACAGAAAAATGGAATAGTGTAGCTGATTGCCTGCCCCATGTTT
Univa_06    AAGAACCACAGAAAAATGGAATAGTGTAGCTGATTGCCTGCCCCATGTTT
Univa_09    AAGAACCACAGAAAAATGGAATAGTGTAGCTGATTGCCTGCCCCATGTTT
Uatro_01    AAGAACCACAGAAAAATGGAATAGTGTAGCTGATTGCCTGCCCCATGTTT
Usori_03    AAGAACCACAGAAAAATGGAATAGTGTAGCTGATTGCCTGCCCCATGTTT
Usori_01    AAGAACCACAGAAAAATGGAATAGTGTAGCTGATTGCCTGCCCCATGTTT
Usori_04    AAGAACCACAGAAAAATGGAATAGTGTAGCTGATTGCCTGCCCCATGTTT
Usori_02    AAGAACCACAGAAAAATGGAATAGTGTAGCTGATTGCCTGCCCCATGTTT
Usori_05    AAGAACCACAGAAAAATGGAATAGTGTAGCTGATTGCCTGCCCCATGTTT
Usori_06    AAGAACCACAGAAAAATGGAATAGYGTAGCTGATTGCCTGCCCCATGTTT
Usori_09    AAGAACCACAGAAAAATGGAATAGTGTAGCTGATTGCCTGCCCCATGTTT
Uropso_2    AAGAACCACAGAAAAATGGAATAGTGTAGCTGATTGCCTGCCCCATGTTT
Uropso_1    AAGAACCACAGAAAAATGGAATAGTGTAGCTGATTGCCTGCCCCATGTTT
Uatro_03    AAGAACCACAGAAAAATGGAATAGTGTAGCTGATTGCCTGCCCCATGTTT
Uatro_04    AAGAACCACAGAAAAATGGAATAGTGTAGCTGATTGCCTGCCCCATGTTT
Uatro_02    AAGAACCACAGAAAAATGGAATAGTGTAGCTGATTGCCTGCCCCATGTTT
Uatro_05    AAGAACCACAGAAAAATGGAATAGTGTAGCTGATTGCCTGCCCCATGTTT
Uatro_06    AAGAACCACAGAAAAATGGAATAGTGTAGCTGATTGCCTGCCCCATGTTT
Uatro_07    AAGAACCACAGAAAAATGGAATAGTGTAGCTGATTGCCTGCCCCATGTTT
Usps2_04    AAGAACCACAGAAAAATGGAATAGTGTAGCTGATTGCCTGCCCCATGTTT
Usps2_02    AAGAACCACAGAAAAATGGAATAGTGTAGCTGATTGCCTGCCCCATGTTT
Usps2_01    AAGAACCACAGAAAAATGGAATAGTGTAGCTGATTGCCTGCCCCATGTTT
Usps2_03    AAGAACCACAGAAAAATGGAATAGTGTAGCTGATTGCCTGCCCCATGTTT
Ugrac_06    AAGAACCACAGAAAAATGGAATAGTGTAGCTGATTGCCTGCCCCATGTTT
Ugrac_10    AAGAACCACAGAAAAATGGAATAGTGTAGCTGATTGCCTGCCCCATGTTT
Ugrac_08    AAGAACCACAGAAAAATGGAATAGTGTAGCTGATTGCCTGCCCCATGTTT
Ugrac_09    AAGAACCACAGAAAAATGGAATAGTGTAGCTGATTGCCTGCCCCATGTTT
Ugrac_07    AAGAACCACAGAAAAATGGAATAGTGTAGCTGATTGCCTGCCCCATGTTT
Ugrac_01    AAGAACCACAGAAAAATGGAATAGTGTAGCTGATTGCCTGCCCCATGTTT
Ugrac_02    AAGAACCACAGAAAAATGGAATAGTGTAGCTGATTGCCTGCCCCATGTTT
Ugrac_05    AAGAACCACAGAAAAATGGAATAGTGTAGCTGATTGCCTGCCCCATGTTT
Ugrac_03    AAGAACCACAGAAAAATGGAATAGTGTAGCTGATTGCCTGCCCCATGTTT
Ugrac_04    AAGAACCACAGAAAAATGGAATAGTGTAGCTGATTGCCTGCCCCATGTTT

Sorex       TCCTGGTGGATTTTGAATTTGGATGTTCTACATCATACATTCTTCCAGAA
Talpa       TCTTGGTGGATTTTGAATTTGGGTGCTCTACATCCTACATTCTTCCTGAA
Uinve_04    TCTTGGTGGATTTTGATTTTGGGTGCTCTACATCCTACATTCTTCCAGAA
Uinve_07    TCTTGGTGGATTTTGATTTTGGGTGCTCTACATCCTACATTCTTCCAGAA
Uinve_03    TCTTGGTGGATTTTGATTTTGGGTGCTCTACATCCTACATTCTTCCAGAA
Uinve_06    TCTTGGTGGATTTTGATTTTGGGTGCTCTACATCCTACATTCTTCCAGAA
Uinve_05    TCTTGGTGGATTTTGATTTTGGGTGCTCTACATCCTACATTCTTCCAGAA
Uinve_01    TCTTGGTGGATTTTGATTTTGGGTGCTCTACATCCTACATTCTTCCAGAA
Uinve_02    TCTTGGTGGATTTTGATTTTGGGTGCTCTACATCCTACATTCTTCCAGAA
Uropsp_6    TCTTGGTAGATTTTGATTTTGGGTGCTCTACATCCTACATTCTTCCAGAA
Usps1_04    TCTTGGTAGATTTTGATTTTGGGTGCTCTACATCCTACATTCTTCCAGAA
Usps1_01    TCTTGGTGGATTTTGATTTTGGGTGCTCTACATCCTACATTCTTCCAGAA
Usps1_05    TCTTGGTGGATTTTGATTTTGGGTGCTCTACATCCTACATTCTTCCAGAA
Usps1_02    TCTTGGTGGATTTTGATTTTGGGTGCTCTACATCCTACATTCTTCCAGAA
Univa_03    TCTTGGTGGATTTTGATTTTGGGTGCTCTACATCCTACATTCTTCCAGAA
Univa_01    TCTTGGTGGATTTTGATTTTGGGTGCTCTACATCCTACATTCTTCCAGAA
Univa_05    TCTTGGTGGATTTTGATTTTGGGTGCTCTACATCCTACATTCTTCCAGAA
Univa_02    TCTTGGTGGATTTTGATTTTGGGTGCTCTACATCCTACATTCTTCCAGAA
Univa_04    TCTTGGTGGATTTTGATTTTGGGTGCTCTACATCCTACATTCTTCCAGAA
Univa_11    TCTTGGTGGATTTTGATTTTGGGTGCTCTACATCCTACATTCTTCCAGAA
Univa_13    TCTTGGTGGATTTTGATTTTGGGTGCTCTACATCCTACATTCTTCCAGAA
Univa_14    TCTTGGTGGATTTTGATTTTGGGTGCTCTACATCCTACATTCTTCCAGAA
Univa_12    TCTTGGTGGATTTTGATTTTGGGTGCTCTACATCCTACATTCTTCCAGAA
Univa_10    TCTTGGTGGATTTTGATTTTGGGTGCTCTACATCCTACATTCTTCCAGAA
Univa_07    TCTTGGTGGATTTTGATTTTGGGTGCTCTACATCCTACATTCTTCCAGAA
Univa_08    TCTTGGTGGATTTTGATTTTGGGTGCTCTACATCCTACATTCTTCCAGAA
Univa_06    TCTTGGTGGATTTTGATTTTGGGTGCTCTACATCCTACATTCTTCCAGAA
Univa_09    TCTTGGTGGATTTTGATTTTGGGTGCTCTACATCCTACATTCTTCCAGAA
Uatro_01    TCTTGGTGGATTTTGATTTTGGGTGCTCTACATCCTACATTCTTCCAGAA
Usori_03    TCTTGGTGGATTTTGATTTTGGGTGCTCTACATCCTACATTCTTCCAGAA
Usori_01    TCTTGGTGGATTTTGATTTTGGGTGCTCTACATCCTACATTCTTCCAGAA
Usori_04    TCTTGGTGGATTTTGATTTTGGGTGCTCTACATCCTACATTCTTCCAGAA
Usori_02    TCTTGGTGGATTTTGATTTTGGGTGCTCTACATCCTACATTCTTCCAGAA
Usori_05    TCTTGGTGGATTTTGATTTTGGGTGCTCTACATCCTACATTCTTCCAGAA
Usori_06    TCTTGGTGGATTTTGATTTTGGGTGCTCTACATCCTACATTCTTCCAGAA
Usori_09    TCTTGGTGGATTTTGATTTTGGGTGCTCTACATCCTACATTCTTCCAGAA
Uropso_2    TCTTGGTGGATTTTGATTTTGGGTGCTCTACATCCTACATTCTTCCAGAA
Uropso_1    TCTTGGTGGATTTTGATTTTGGGTGCTCTACATCCTACATTCTTCCAGAA
Uatro_03    TCTTGGTGGATTTTGATTTTGGGTGCTCTACATCCTACATTCTTCCAGAA
Uatro_04    TCTTGGTGGATTTTGATTTTGGGTGCTCTACATCCTACATTCTTCCAGAA
Uatro_02    TCTTGGTGGATTTTGATTTTGGGTGCTCTACATCCTACATTCTTCCAGAA
Uatro_05    TCTTGGTGGATTTTGATTTTGGGTGCTCTACATCCTACATTCTTCCAGAA
Uatro_06    TCTTGGTGGATTTTGATTTTGGGTGCTCTACATCCTACATTCTTCCAGAA
Uatro_07    TCTTGGTGGATTTTGATTTTGGGTGCTCTACATCCTACATTCTTCCAGAA
Usps2_04    TCTTGGTGGATTTTGATTTTGGGTGCTCTACATCCTACATTCTTCCAGAA
Usps2_02    TCTTGGTGGATTTTGATTTTGGGTGCTCTACATCCTACATTCTTCCAGAA
Usps2_01    TCTTGGTGGATTTTGATTTTGGGTGCTCTACATCCTACATTCTTCCAGAA
Usps2_03    TCTTGGTGGATTTTGATTTTGGGTGCTCTACATCCTACATTCTTCCAGAA
Ugrac_06    TCTTGGTGGATTTTGATTTTGGGTGCTCTACATCCTACATTCTTCCAGAA
Ugrac_10    TCTTGGTGGATTTTGATTTTGGGTGCTCTACATCCTACATTCTTCCAGAA
Ugrac_08    TCTTGGTGGATTTTGATTTTGGGTGCTCTACATCCTACATTCTTCCAGAA
Ugrac_09    TCTTGGTGGATTTTGATTTTGGGTGCTCTACATCCTACATTCTTCCAGAA
Ugrac_07    TCTTGGTGGATTTTGATTTTGGGTGCTCTACATCCTACATTCTTCCAGAA
Ugrac_01    TCTTGGTGGATTTTGATTTTGGGTGCTCTACATCCTACATTCTTCCAGAA
Ugrac_02    TCTTGGTGGATTTTGATTTTGGGTGCTCTACATCCTACATTCTTCCAGAA
Ugrac_05    TCTTGGTGGATTTTGATTTTGGGTGCTCTACATCCTACATTCTTCCAGAA
Ugrac_03    TCTTGGTGGATTTTGATTTTGGGTGCTCTACATCCTACATTCTTCCAGAA
Ugrac_04    TCTTGGTGGATTTTGATTTTGGGTGCTCTACATCCTACATTCTTCCAGAA

Sorex       CTTCAAGATGGTCTGTCTTTTCATGTCTCAATTGCCAGAAAAGATACCGT
Talpa       CTTCAGGATGGACTCTCTTTTCATGTCTCCATTGCCAGAAATGATACCAT
Uinve_04    CTTCAAGATGGACTCTCTTTTCATGTCTCCATTGCAAGAAATGATACCAT
Uinve_07    CTTCAAGATGGACTCTCTTTTCATGTCTCCATTGCAAGAAATGATACCAT
Uinve_03    CTTCAAGATGGACTCTCTTTTCATGTCTCCATTGCAAGAAATGATACCAT
Uinve_06    CTTCAAGATGGACTCTCTTTTCATGTCTCCATTGCAAGAAATGATACCAT
Uinve_05    CTTCAAGATGGACTCTCTTTTCATGTCTCCATTGCAAGAAATGATACCAT
Uinve_01    CTTCAAGATGGACTCTCTTTTCATGTCTCCATTGCAAGAAATGATACCAT
Uinve_02    CTTCAAGATGGACTCTCTTTTCATGTCTCCATTGCAAGAAATGATACCAT
Uropsp_6    CTTCAAGATGGACTCTCTTTTCATGTCTCCATTGCAAGAAATGATACCAT
Usps1_04    CTTCAAGATGGACTCTCTTTTCATGTCTCCATTGCAAGAAATGATACCAT
Usps1_01    CTTCAAGATGGACTCTCTTTTCATGTCTCCATTGCAAGAAATGATACCAT
Usps1_05    CTTCAAGATGGACTCTCTTTTCATGTCTCCATTGCAAGAAATGATACCAT
Usps1_02    CTTCAAGATGGACTCTCTTTTCATGTCTCCATTGCAAGAAATGATACCAT
Univa_03    CTTCAAGATGGACTCTCTTTTCATGTCTCCATTGCAAGAAATGATACCAT
Univa_01    CTTCAAGATGGACTCTCTTTTCATGTCTCCATTGCAAGAAATGATACCAT
Univa_05    CTTCAAGATGGACTCTCTTTTCATGTCTCCATTGCAAGAAATGATACCAT
Univa_02    CTTCAAGATGGACTCTCTTTTCATGTCTCCATTGCAAGAAATGATACCAT
Univa_04    CTTCAAGATGGACTCTCTTTTCATGTCTCCATTGCAAGAAATGATACCAT
Univa_11    CTTCAAGATGGACTCTCTTTTCATGTCTCCATTGCAAGAAATGATACCAT
Univa_13    CTTCAAGATGGACTCTCTTTTCATGTCTCCATTGCAAGAAATGATACCAT
Univa_14    CTTCAAGATGGACTCTCTTTTCATGTCTCCATTGCAAGAAATGATACCAT
Univa_12    CTTCAAGATGGACTCTCTTTTCATGTCTCCATTGCAAGAAATGATACCAT
Univa_10    CTTCAAGATGGACTCTCTTTTCATGTCTCCATTGCAAGAAATGATACCAT
Univa_07    CTTCAAGATGGACTCTCTTTTCATGTCTCCATTGCAAGAAATGATACCAT
Univa_08    CTTCAAGATGGACTCTCTTTTCATGTCTCCATTGCAAGAAATGATACCAT
Univa_06    CTTCAAGATGGACTCTCTTTTCATGTCTCCATTGCAAGAAATGATACCAT
Univa_09    CTTCAAGATGGACTCTCTTTTCATGTCTCCATTGCAAGAAATGATACCAT
Uatro_01    CTTCAAGATGGACTCTCTTTTCATGTCTCCATTGCAAGAAATGATATCAT
Usori_03    CTTCAAGATGGACTCTCTTTTCATGTCTCCATTGCAAGAAATGATACCAT
Usori_01    CTTCAAGATGGACTCTCTTTTCATGTCTCCATTGCAAGAAATGATACCAT
Usori_04    CTTCAAGATGGACTCTCTTTTCATGTCTCCATTGCAAGAAATGATACCAT
Usori_02    CTTCAAGATGGACTCTCTTTTCATGTCTCCATTGCAAGAAATGATACCAT
Usori_05    CTTCAAGATGGACTCTCTTTTCATGTCTCCATTGCAAGAAATGATACCAT
Usori_06    CTTCAAGATGGACTCTCTTTTCATGTCTCCATTGCAAGAAATGATACCAT
Usori_09    CTTCAAGATGGACTCTCTTTTCATGTCTCCATTGCAAGAAATGATACCAT
Uropso_2    CTTCAAGATGGACTCTCTTTTCATGTCTCCATTGCAAGAAATGATACCAT
Uropso_1    CTTCAAGATGGACTCTCTTTTCATGTCTCCATTGCAAGAAATGATACCAT
Uatro_03    CTTCAAGATGGACTCTCTTTTCATGTCTCCATTGCAAGAAATGATATCAT
Uatro_04    CTTCAAGATGGACTCTCTTTTCATGTCTCCATTGCAAGAAATGATATCAT
Uatro_02    CTTCAAGATGGACTCTCTTTTCATGTCTCCATTGCAAGAAATGATATCAT
Uatro_05    CTTCAAGATGGACTCTCTTTTCATGTCTCCATTGCAAGAAATGATATCAT
Uatro_06    CTTCAAGATGGACTCTCTTTTCATGTCTCCATTGCAAGAAATGATATCAT
Uatro_07    CTTCAAGATGGACTCTCTTTTCATGTCTCCATTGCAAGAAATGATATCAT
Usps2_04    CTTCAAGATGGACTCTCTTTTCATGTCTCCATTGCAAGAAATGATATCAT
Usps2_02    CTTCAAGATGGACTCTCTTTTCATGTCTCCATTGCAAGAAATGATATCAT
Usps2_01    CTTCAAGATGGACTCTCTTTTCATGTCTCCATTGCAAGAAATGATATCAT
Usps2_03    CTTCAAGATGGACTCTCTTTTCATGTCTCCATTGCAAGAAATGATATCAT
Ugrac_06    CTTCAAGATGGACTCTCTTTTCATGTCTCCATTGCAAGAAATGATATCAT
Ugrac_10    CTTCAAGATGGACTCTCTTTTCATGTCTCCATTGCAAGAAATGATATCAT
Ugrac_08    CTTCAAGATGGACTCTCTTTTCATGTCTCCATTGCAAGAAATGATATCAT
Ugrac_09    CTTCAAGATGGACTCTCTTTTCATGTCTCCATTGCAAGAAATGATATCAT
Ugrac_07    CTTCAAGATGGACTCTCTTTTCATGTCTCCATTGCAAGAAATGATATCAT
Ugrac_01    CTTCAAGATGGACTCTCTTTTCATGTCTCCATTGCAAGAAATGATATCAT
Ugrac_02    CTTCAAGATGGACTCTCTTTTCATGTCTCCATTGCAAGAAATGATATCAT
Ugrac_05    CTTCAAGATGGACTCTCTTTTCATGTCTCCATTGCAAGAAATGATATCAT
Ugrac_03    CTTCAAGATGGACTCTCTTTTCATGTCTCCATTGCAAGAAATGATATCAT
Ugrac_04    CTTCAAGATGGACTCTCTTTTCATGTCTCCATTGCAAGAAATGATATCAT

Sorex       TTATATTTTAGGAGGACATTCACTTTCCAATAACATTCGCCCAGCCAGCC
Talpa       TTATATTCTAGGAGGACATTCTCTTGCCAATAACATCCGCCCTGCCAACC
Uinve_04    TTATATTTTAGGAGGACATTCTCTTGCCAATAACATCCGCCCTGCCAACC
Uinve_07    TTATATTTTAGGAGGACATTCTCTTGCCAATAATATCCGCCCTGCCAACC
Uinve_03    TTATATTTTAGGAGGACATTCTCTTGCCAATAACATCCGCCCTGCCAACC
Uinve_06    TTATATTTTAGGAGGACATTCTCTTGCCAATAACATCCGCCCTGCCAACC
Uinve_05    TTATATTTTAGGAGGACATTCTCTTGCCAATAACATCCGCCCTGCCAACC
Uinve_01    TTATATTTTAGGAGGACATTCTCTTGCCAATAACATCCGCCCTGCCAACC
Uinve_02    TTATATTTTAGGAGGACATTCTCTTGCCAATAACATCCGCCCTGCCAACC
Uropsp_6    TTATATTTTAGGAGGACATTCTCTTGCCAATAACATCCGCCCTGCCAACC
Usps1_04    TTATATTTTAGGAGGACATTCTCTTGCCAATAACATCCGCCCTGCCAACC
Usps1_01    TTATATTTTAGGAGGACATTCTCTTGCCAATAACATCCGCCCTGCCAACC
Usps1_05    TTATATTTTAGGAGGACATTCTCTTGCCAATAACATCCGCCCTGCCAACC
Usps1_02    TTATATTTTAGGAGGACATTCTCTTGCCAATAACATCCGCCCTGCCAACC
Univa_03    TTATATTTTAGGAGGACATTCTCTTGCCAATAACATCCGCCCTGCCAACC
Univa_01    TTATATTTTAGGAGGACATTCTCTTGCCAATAACATCCGCCCTGCCAACC
Univa_05    TTATATTTTAGGAGGACATTCTCTTGCCAATAACATCCGCCCTGCCAACC
Univa_02    TTATATTTTAGGAGGACATTCTCTTGCCAATAACATCCGCCCTGCCAACC
Univa_04    TTATATTTTAGGAGGACATTCTCTTGCCAATAACATCCGCCCTGCCAACC
Univa_11    TTATATTTTAGGAGGACATTCTCTTGCCAATAACATCCGCCCTGCCAACC
Univa_13    TTATATTTTAGGAGGACATTCTCTTGCCAATAACATCCGCCCTGCCAACC
Univa_14    TTATATTTTAGGAGGACATTCTCTTGCCAATAACATCCGCCCTGCCAACC
Univa_12    TTATATTTTAGGAGGACATTCTCTTGCCAATAACATCCGCCCTGCCAACC
Univa_10    TTATATTTTAGGAGGACATTCTCTTGCCAATAACATCCGCCCTGCCAACC
Univa_07    TTATATTTTAGGAGGACATTCTCTTGCCAATAACATCCGCCCTGCCAACC
Univa_08    TTATATTTTAGGAGGACATTCTCTTGCCAATAACATCCGCCCTGCCAACC
Univa_06    TTATATTTTAGGAGGACATTCTCTTGCCAATAACATCCGCCCTGCCAACC
Univa_09    TTATATTTTAGGAGGACATTCTCTTGCCAATAACATCCGCCCTGCCAACC
Uatro_01    TTATATTTTAGGAGGACATTCTCTTGCCAATAACATCCGCCCTGCCAACC
Usori_03    TTATATTTTAGGAGGACATTCTCTTGCCAATAACATCCGCCCTGCCAACC
Usori_01    TTATATTTTAGGAGGACATTCTCTTGCCAATAACATCCGCCCTGCCAACC
Usori_04    TTATATTTTAGGAGGACATTCTCTTGCCAATAACATCCGCCCTGCCAACC
Usori_02    TTATATTTTAGGAGGACATTCTCTTGCCAATAACATCCGCCCTGCCAACC
Usori_05    TTATATTTTAGGAGGACATTCTCTTGCCAATAACATCCGCCCTGCCAACC
Usori_06    TTATATTTTAGGAGGACATTCTCTTGCCAATAACATCCGCCCTGCCAACC
Usori_09    TTATATTTTAGGAGGACATTCTCTTGCCAATAACATCCGCCCTGCCAACC
Uropso_2    TTATATTTTAGGAGGACATTCTCTTGCCAATAACATCCGCCCTGCCAACC
Uropso_1    TTATATTTTAGGAGGACATTCTCTTGCCAATAACATCCGCCCTGCCAACC
Uatro_03    TTATATTTTAGGAGGACATTCTCTTGCCAATAACATCCGCCCTGCCAACC
Uatro_04    TTATATTTTAGGAGGACATTCTCTTGCCAATAACATCCGCCCTGCCAACC
Uatro_02    TTATATTTTAGGAGGACATTCTCTTGCCAATAACATCCGCCCTGCCAACC
Uatro_05    TTATATTTTAGGAGGACATTCTCTTGCCAATAACATCCGCCCTGCCAACC
Uatro_06    TTATATTTTAGGAGGACATTCTCTTGCCAATAACATCCGCCCTGCCAACC
Uatro_07    TTATATTTTAGGAGGACATTCTCTTGCCAATAACATCCGCCCTGCCAACC
Usps2_04    TTATATTTTAGGAGGACATTCTCTTGCCAATAACATCCGCCCTGCCAACC
Usps2_02    TTATATTTTAGGAGGACATTCTCTTGCCAATAACATCCGCCCTGCCAACC
Usps2_01    TTATATTTTAGGAGGACATTCTCTTGCCAATAACATCCGCCCTGCCAACC
Usps2_03    TTATATTTTAGGAGGACATTCTCTTGCCAATAACATCCGCCCTGCCAACC
Ugrac_06    TTATATTTTAGGAGGACATTCTCTTGCCAATAACATCCGCCCTGCCAACC
Ugrac_10    TTATATTTTAGGAGGACATTCTCTTGCCAATAACATCCGCCCTGCCAACC
Ugrac_08    TTATATTTTAGGAGGACATTCTCTTGCCAATAACATCCGCCCTGCCAACC
Ugrac_09    TTATATTTTAGGAGGACATTCTCTTGCCAATAACATCCGCCCTGCCAACC
Ugrac_07    TTATATTTTAGGAGGACATTCTCTTGCCAATAACATCCGCCCTGCCAACC
Ugrac_01    TTATATTTTAGGAGGACATTCTCTTGCCAATAACATCCGCCCTGCCAACC
Ugrac_02    TTATATTTTAGGAGGACATTCTCTTGCCAATAACATCCGCCCTGCCAACC
Ugrac_05    TTATATTTTAGGAGGACATTCTCTTGCCAATAACATCCGCCCTGCCAACC
Ugrac_03    TTATATTTTAGGAGGACATTCTCTTGCCAATAACATCCGCCCTGCCAACC
Ugrac_04    TTATATTTTAGGAGGACATTCTCTTGCCAATAACATCCGCCCTGCCAACC

Sorex       TATACAGAATAAAGGTTGATCTGCCCCTGGGTAGCCCAGCTGTGAATTGC
Talpa       TATATAGAATAAAGGTTGATCTCCCCTTGGGTAGCCCAGCTGTGAATTGC
Uinve_04    TGTATAGAATAAAGGTTGATCTCCCCCTRGGTAGCCCCGCTGTGAGTTGC
Uinve_07    TGTATAGAATAAAGGTTGATCTCCCCCTGGGTAGCCCCGCTGTGAGTTGC
Uinve_03    TGTATAGAATAAAGGTTGATCTCCCCCTAGGTAGCCCCGCTRTGAGTTGC
Uinve_06    TGTATAGAATAAAGGTTGATCTCCCCCTAGGTAGCCCCGCTGTGAGTTGC
Uinve_05    TGTATAGAATAAAGGTTGATCTCCCCCTAGGTAGCCCCGCTGTGAGTTGC
Uinve_01    TGTATAGAATAAAGGTTGATCTCCCCCTAGGTAGCCCCGCTGTGAGTTGC
Uinve_02    TGTATAGAATAAAGGTTGATCTCCCCCTAGGTAGCCCCGCTGTGAGTTGC
Uropsp_6    TGTATAGAATAAAGGTTGATCTCCCCCTGGGTAGCCCAGCTGTGAGTTGC
Usps1_04    TGTATAGAATAAAGGTTGATCTCCCCCTGGGTAGCCCAGCTGTGAGTTGC
Usps1_01    TGTATAGAATAAAGGTTGATCTCCCCCTGGGTAGCCCAGCTGTGAGTTGC
Usps1_05    TGTATAGAATAAAGGTTGATCTCCCCCTGGGTAGCCCAGCTGTGAGTTGC
Usps1_02    TGTATAGAATAAAGGTTGATCTCCCCCTGGGTAGCCCAGCTGTGAGTTGC
Univa_03    TGTATAGAATAAAGGTTGATCTCCCCCTGGGTAGCCCAGCTGTCAGTTGC
Univa_01    TGTATAGAATAAAGGTTGATCTCCCCCTGGGTAGCCCAGCTGTCAGTTGC
Univa_05    TGTATAGAATAAAGGTTGATCTCCCCCTGGGTAGCCCAGCTGTCAGTTGC
Univa_02    TGTATAGAATAAAGGTTGATCTCCCCCTGGGTAGCCCAGCTGTCAGTTGC
Univa_04    TGTATAGAATAAAGGTTGATCTCCCCCTGGGTAGCCCAGCTGTCAGTTGC
Univa_11    TGTATAGAATAAAGGTTGATCTCCCCCTGGGTAGCCCAGCTGTCAGTTGC
Univa_13    TGTATAGAATAAAGGTTGATCTCCCCCTGGGTAGCCCAGCTGTCAGTTGC
Univa_14    TGTATAGAATAAAGGTTGATCTCCCCCTGGGTAGCCCAGCTGTCAGTTGC
Univa_12    TGTATAGAATAAAGGTTGATCTCCCCCTGGGTAGCCCAGCTGTCAGTTGC
Univa_10    TGTATAGAATAAAGGTTGATCTCCCCCTGGGTAGCCCAGCTGTCAGTTGC
Univa_07    TGTATAGAATAAAGGTTGATCTCCCCCTGGGTAGCCCAGCTGTCAGTTGC
Univa_08    TGTATAGAATAAAGGTTGATCTCCCCCTGGGTAGCCCAGCTGTCAGTTGC
Univa_06    TGTATAGAATAAAGGTTGATCTCCCCCTGGGTAGCCCAGCTGTCAGTTGC
Univa_09    TGTATAGAATAAAGGTTGATCTCCCCCTGGGTAGCCCAGCTGTCAGTTGC
Uatro_01    TGTATAGAATAAAGGTTGATCTCCCCCTGGGTAGCCCAGCTGTGAGTTGC
Usori_03    TGTATAGAATAAAGGTTGATCTCCCCCTGGGTAGCCCAGCTGTGAGTTGC
Usori_01    TGTATAGAATAAAGGTTGATCTCCCCCTGGGTAGCCCAGCTGTGAGTTGC
Usori_04    TGTATAGAATAAAGGTTGATCTCCCCCTGGGTAGCCCAGCTGTGAGTTGC
Usori_02    TGTATAGAATAAAGGTTGATCTCCCCCTGGGTAGCCCAGCTGTGAGTTGC
Usori_05    TGTATAGAATAAAGGTTGATCTCCCCCTGGGTAGCCCAGCTGTGAGTTGC
Usori_06    TGTATAGAATAAAGGTTGATCTCCCCCTGGGTAGCCCAGCTGTGAGTTGC
Usori_09    TGTATAGAATAAAGGTTGATCTCCCCCTGGGTAGCCCAGCTGTGAGTTGC
Uropso_2    TGTATAGAATAAAGGTTGATCTCCCCCTGGGTAGCCCAGCTGTGAGTTGC
Uropso_1    TGTATAGAATAAAGGTTGATCTCCCCCTGGGTAGCCCAGCTGTGAGTTGC
Uatro_03    TGTATAGAATAAAGGTTGATCTCCCCCTGGGTAGCCCAGCTGTGAGTTGC
Uatro_04    TGTATAGAATAAAGGTTGATCTCCCCCTGGGTAGCCCAGCTGTGAGTTGC
Uatro_02    TGTATAGAATAAAGGTTGATCTCCCCCTGGGTAGCCCAGCTGTGAGTTGC
Uatro_05    TGTATAGAATAAAGGTTGATCTCCCCCTGGGTAGCCCAGCTGTGAGTTGC
Uatro_06    TGTATAGAATAAAGGTTGATCTCCCCCTGGGTAGCCCAGCTGTGAGTTGC
Uatro_07    TGTATAGAATAAAGGTTGATCTCCCCCTGGGTAGCCCAGCTGTGAGTTGC
Usps2_04    TGTATAGAATAAAGGTTGATCTCCCCCTGGGTAGCCCAGCTGTGAGTTGC
Usps2_02    TGTATAGAATAAAGGTTGATCTCCCCCTGGGTAGCCCAGCTGTGAGTTGC
Usps2_01    TGTATAGAATAAAGGTTGATCTCCCCCTGGGTAGCCCAGCTGTGAGTTGC
Usps2_03    TGTATAGAATAAAGGTTGATCTCCCCCTGGGTAGCCCAGCTGTGAGTTGC
Ugrac_06    TGTATAGAATAAAGGTTGATCTCCCCCTGGGTAGCCCAGCTGTGAGTTGC
Ugrac_10    TGTATAGAATAAAGGTTGATCTCCCCCTGGGTAGCCCAGCTGTGAGTTGC
Ugrac_08    TGTATAGAATAAAGGTTGATCTCCCCCTGGGTAGCCCAGCTGTGAGTTGC
Ugrac_09    TGTATAGAATAAAGGTTGATCTCCCCCTGGGTAGCCCAGCTGTGAGTTGC
Ugrac_07    TGTATAGAATAAAGGTTGATCTCCCCCTGGGTAGCCCAGCTGTGAGTTGC
Ugrac_01    TGTATAGAATAAAGGTTGATCTCCCCCTGGGTAGCCCAGCTGTGAGTTGC
Ugrac_02    TGTATAGAATAAAGGTTGATCTCCCCCTGGGTAGCCCAGCTGTGAGTTGC
Ugrac_05    TGTATAGAATAAAGGTTGATCTCCCCCTGGGTAGTCCAGCTGTGAGTTGC
Ugrac_03    TGTATAGAATAAAGGTTGATCTCCCCCTGGGTAGCCCAGCTGTGAGTTGC
Ugrac_04    TGTATAGAATAAAGGTTGATCTCCCCCTGGGTAGCCCAGCTGTGAGTTGC

Sorex       ACAGTCTTGCCANNNNNNNNNNNNNNNNNNNNNNNNNNNNNNNNNNNNNN
Talpa       ACAGTCTTATCANNNNNNNNNNNNNNNNNNNNNNNNNNNNNNNNNNNNNN
Uinve_04    ACAGTCTTACCAGGAGGGATCTCTGTCTCCAGTGCAATCCTGACTCAAAT
Uinve_07    ACAGTCTTACCAGGAGGGATCTCTGTCTCCAGTGCAATCCTGACTCAAAT
Uinve_03    ACAGTCTTACCAGGAGGGATCTCTGTCTCCAGTGCAATCCTGACTCAAAT
Uinve_06    ACAGTCTTACCAGGAGGGATCTCTGTCTCCAGTGCAATCCTGACTCAAAT
Uinve_05    ACAGTCTTACCAGGAGGGATCTCTGTCTCCAGTGCAATCCTGACTCAAAT
Uinve_01    ACAGTCTTACCAGGAGGGATCTCTGTCTCCAGTGCAATCYTGACTCAAAT
Uinve_02    ACAGTCTTACCAGGAGGGATCTCTGTCTCCAGTGCAATCYTGACTCAAAT
Uropsp_6    ACAGTCTTACCAGGAGGGATCTCTGTCTCCAGTGCAATCCTGACTCAAAT
Usps1_04    ACAGTCTTACCAGGAGGGATCTCTGTCTCCAGTGCAATCCTGACTCAAAT
Usps1_01    ACAGTCTTACCAGGAGGGATCTCTGTCTCCAGTGCAATCCTGACTCAAAT
Usps1_05    ACAGTCTTACCAGGAGGGATCTCTGTCTCCAGTGCAATCCTGACTCAAAT
Usps1_02    ACAGTCTTACCAGGAGGGATCTCTGTCTCCAGTGCAATCCTGACTCAAAT
Univa_03    ACAGTCTTACCAGGAGGGATCTCTGTCTCCAGTGCAATCCTGACTCAAAT
Univa_01    ACAGTCTTACCAGGAGGGATCTCTGTCTCCAGTGCAATCCTGACTCAAAT
Univa_05    ACAGTCTTACCAGGAGGGATCTCTGTCTCCAGTGCAATCCTGACTCAAAT
Univa_02    ACAGTCTTACCAGGAGGGATCTCTGTCTCCAGTGCAATCCTGACTCAAAT
Univa_04    ACAGTCTTACCAGGAGGGATCTCTGTCTCCAGTGCAATCCTGACTCAAAT
Univa_11    ACAGTCTTACCAGGAGGGATCTCTGTCTCCAGTGCAATCCTGACTCAAAT
Univa_13    ACAGTCTTACCAGGAGGGATCTCTGTCTCCAGTGCAATCCTGACTCAAAT
Univa_14    ACAGTCTTACCAGGAGGGATCTCTGTCTCCAGTGCAATCCTGACTCAAAT
Univa_12    ACAGTCTTACCAGGAGGGATCTCTGTCTCCAGTGCAATCCTGACTCAAAT
Univa_10    ACAGTCTTACCAGGAGGGATCTCTGTCTCCAGTGCAATCCTGACTCAAAT
Univa_07    ACAGTCTTACCAGGAGGGATCTCTGTCTCCAGTGCAATCCTGACTCAAAT
Univa_08    ACAGTCTTACCAGGAGGGATCTCTGTCTCCAGTGCAATCCTGACTCAAAT
Univa_06    ACAGTCTTACCAGGAGGGATCTCTGTCTCCAGTGCAATCCTGACTCAAAT
Univa_09    ACAGTCTTACCAGGAGGGATCTCTGTCTCCAGTGCAATCCTGACTCAAAT
Uatro_01    ACAGTCTTACCAGGAGGGATCTCTGTCTCCAGTGCAATCCTGACTCAAAT
Usori_03    ACAGTCTTACCAGGAGGGATCTCTGTCTCCAGTGCAATCCTGACTCAAAT
Usori_01    ACAGTCTTACCAGGAGGGATCTCTGTCTCCAGTGCAATCCTGACTCAAAT
Usori_04    ACAGTCTTACCAGGAGGGATCTCTGTCTCCAGTGCAATCCTGACTCAAAT
Usori_02    ACAGTCTTACCAGGAGGGATCTCTGTCTCCAGTGCAATCCTGACTCAAAT
Usori_05    ACAGTCTTACCAGGAGGGATCTCTGTCTCCAGTGCAATCCTGACTCAAAT
Usori_06    ACAGTCTTACCAGGAGGGATCTCTGTCTCCAGTGCAATCCTGACTCAAAT
Usori_09    ACAGTCTTACCAGGAGGGATCTCTGTCTCCAGTGCAATCCTGACTCAAAT
Uropso_2    ACAGTCTTACCAGGAGGGATCTCTGTCTCCAGTGCAATCCTGACTCAAAT
Uropso_1    ACAGTCTTACCAGGAGGGATCTCTGTCTCCAGTGCAATCCTGACTCAAAT
Uatro_03    ACAGTCTTACCAGGAGGGATCTCTGTCTCCAGTGCAATCCTGACTCAAAT
Uatro_04    ACAGTCTTACCAGGAGGGATCTCTGTCTCCAGTGCAATCCTGACTCAAAT
Uatro_02    ACAGTCTTACCAGGAGGGATCTCTGTCTCCAGTGCAATCCTGACTCAAAT
Uatro_05    ACAGTCTTACCAGGAGGGATCTCTGTCTCCAGTGCAATCCTGACTCAAAT
Uatro_06    ACAGTCTTACCAGGAGGGATCTCTGTCTCCAGTGCAATCCTGACTCAAAT
Uatro_07    ACAGTCTTACCAGGAGGGATCTCTGTCTCCAGTGCAATCCTGACTCAAAT
Usps2_04    ACAGTCTTACCAGGAGGGATCTCTGTCTCCAGTGCAATCCTGACTCAAAT
Usps2_02    ACAGTCTTACCAGGAGGGATCTCTGTCTCCAGTGCAATCCTGACTCAAAT
Usps2_01    ACAGTCTTACCAGGAGGGATCTCTGTCTCCAGTGCAATCCTGACTCAAAT
Usps2_03    ACAGTCTTACCAGGAGGGATCTCTGTCTCCAGTGCAATCCTGACTCAAAT
Ugrac_06    ACAGTCTTACCAGGAGGGATCTCTGTCTCCAGTGCAATCCTGACTCAAAT
Ugrac_10    ACAGTCTTACCAGGAGGGATCTCTGTCTCCAGTGCAATCCTGACTCAAAT
Ugrac_08    ACAGTCTTACCAGGAGGGATCTCTGTCTCCAGTGCAATCCTGACTCAAAT
Ugrac_09    ACAGTCTTACCAGGAGGGATCTCTGTCTCCAGTGCAATCCTGACTCAAAT
Ugrac_07    ACAGTCTTACCAGGAGGGATCTCTGTCTCCAGTGCAATCCTGACTCAAAT
Ugrac_01    ACAGTCTTACCAGGAGGGATCTCTGTCTCCAGTGCAATCCTGACTCAAAT
Ugrac_02    ACAGTCTTACCAGGAGGGATCTCTGTCTCCAGTGCAATCCTGACTCAAAT
Ugrac_05    ACAGTCTTACCAGGAGGGATCTCTGTCTCCAGTGCAATCCTGACTCAAAT
Ugrac_03    ACAGTCTTACCAGGAGGGATCTCTGTCTCCAGTGCAATCCTGACTCAAAT
Ugrac_04    ACAGTCTTACCAGGAGGGATCTCTGTCTCCAGTGCAATCCTGACTCAAAT

Sorex       NNNNNNNNNNNNNNNNNNNNNNNNNNNNNNNNNNNNNNNNNNNNNNNNNN
Talpa       NNNNNNNNNNNNNNNNNNNNNNNNNNNNNNNNNNNNNNNNNNNNNNNNNN
Uinve_04    AAACAGTGATGAATTTGTTATTGTGGGTGGTTACCAGCTTGAAAATCAAA
Uinve_07    AAACAGTGATGAATTTGTTATTGTGGGTGGTTACCAGCTTGAAAATCAAA
Uinve_03    AAACAGTGATGAATTTGTTATTGTGGGTGGTTACCAGCTTGAAAATCAAA
Uinve_06    AAACAGTGATGAATTTGTTATTGTGGGTGGTTACCAGCTTGAAAATCAAA
Uinve_05    AAACAGTGATGAATTTGTTATTGTGGGTGGTTACCAGCTTGAAAATCAAA
Uinve_01    AAACAGTGATGAATTTGTTATTGTGGGTGGTTACCAGCTTGAAAATCAAA
Uinve_02    AAACAGTGATGAATTTGTTATTGTGGGTGGTTACCAGCTTGAAAATCAAA
Uropsp_6    AAACAGTGATGAATTTGTTATTGTGGGTGGTTACCAGCTTGAAAATCAAA
Usps1_04    AAACAGTGATGAATTTGTTATTGTGGGTGGTTACCAGCTTGAAAATCAAA
Usps1_01    AAACAGTGATGAATTTGTTATTGTGGGTGGTTACCAGCTTGAAAATCAAA
Usps1_05    AAACAGTGATGAATTTGTTATTGTGGGTGGTTACCAGCTTGAAAATCAAA
Usps1_02    AAACAGTGATGAATTTGTTATTGTGGGTGGTTACCAGCTTGAAAATCAAA
Univa_03    AAACAGTGATGAATTTGTTATTGTGGGTGGTTACCAGCTTGAAAATCAAA
Univa_01    AAACAGTGATGAATTTGTTATTGTGGGTGGTTACCAGCTTGAAAATCAAA
Univa_05    AAACAGTGATGAATTTGTTATTGTGGGTGGTTACCAGCTTGAAAATCAAA
Univa_02    AAACAGTGATGAATTTGTTATTGTGGGTGGTTACCAGCTTGAAAATCAAA
Univa_04    AAACAGTGATGAATTTGTTATTGTGGGTGGTTACCAGCTTGAAAATCAAA
Univa_11    AAACAGTGATGAATTTGTTATTGTGGGTGGTTACCAGCTTGAAAATCAAA
Univa_13    AAACAGTGATGAATTTGTTATTGTGGGTGGTTACCAGCTTGAAAATCAAA
Univa_14    AAACAGTGATGAATTTGTTATTGTGGGTGGTTACCAGCTTGAAAATCAAA
Univa_12    AAACAGTGATGAATTTGTTATTGTGGGTGGTTACCAGCTTGAAAATCAAA
Univa_10    AAACAGTGATGAATTTGTTATTGTGGGTGGTTACCAGCTTGAAAATCAAA
Univa_07    AAACAGTGATGAATTTGTTATTGTGGGTGGTTACCAGCTTGAAAATCAAA
Univa_08    AAACAGTGATGAATTTGTTATTGTGGGTGGTTACCAGCTTGAAAATCAAA
Univa_06    AAACAGTGATGAATTTGTTATTGTGGGTGGTTACCAGCTTGAAAATCAAA
Univa_09    AAACAGTGATGAATTTGTTATTGTGGGTGGTTACCAGCTTGAAAATCAAA
Uatro_01    AAATAGTGATGAATTTGTTATTGTGGGTGGTTACCAGCTTGAAAATCAAA
Usori_03    AAATAGTGATGAATTTGTTATTGTGGGTGGTTACCAGCTTGAAAATCAAA
Usori_01    AAATAGTGATGAATTTGTTATTGTGGGTGGTTACCAGCTTGAAAATCAAA
Usori_04    AAATAGTGATGAATTTGTTATTGTGGGTGGTTACCAGCTTGAAAATCAAA
Usori_02    AAATAGTGATGAATTTGTTATTGTGGGTGGTTACCAGCTTGAAAATCAAA
Usori_05    AAATAGTGATGAATTTGTTATTGTGGGTGGTTACCAGCTTGAAAATCAAA
Usori_06    AAATAGTGATGAATTTGTTATTGTGGGTGGTTACCAGCTTGAAAATCAAA
Usori_09    AAATAGTGATGAATTTGTTATTGTGGGTGGTTACCAGCTTGAAAATCAAA
Uropso_2    AAATAGTGATGAATTTGTTATTGTGGGTGGTTACCAGCTTGAAAATCAAA
Uropso_1    AAATAGTGATGAATTTGTTATTGTGGGTGGTTACCAGCTTGAAAATCAAA
Uatro_03    AAATAGTGATGAATTTGTTATTGTGGGTGGTTACCAGCTTGAAAATCAAA
Uatro_04    AAATAGTGATGAATTTGTTATTGTGGGTGGTTACCAGCTTGAAAATCAAA
Uatro_02    AAATAGTGATGAATTTGTTATTGTGGGTGGTTACCAGCTTGAAAATCAAA
Uatro_05    AAATAGTGATGAATTTGTTATTGTGGGTGGTTACCAGCTTGAAAATCAAA
Uatro_06    AAATAGTGATGAATTTGTTATTGTGGGTGGTTACCAGCTTGAAAATCAAA
Uatro_07    AAATAGTGATGAATTTGTTATTGTGGGTGGTTACCAGCTTGAAAATCAAA
Usps2_04    AAATAGTGATGAATTTGTTATTGTGGGTGGTTACCAGCTTGAAAATCAAA
Usps2_02    AAATAGTGATGAATTTGTTATTGTGGGTGGTTACCAGCTTGAAAATCAAA
Usps2_01    AAATAGTGATGAATTTGTTATTGTGGGTGGTTACCAGCTTGAAAATCAAA
Usps2_03    AAATAGTGATGAATTTGTTATTGTGGGTGGTTACCAGCTTGAAAATCAAA
Ugrac_06    AAATAGTGATGAATTTGTTATTGTGGGTGGTTACCAGCTTGAAAATCAAA
Ugrac_10    AAATAGTGATGAATTTGTTATTGTGGGTGGTTACCAGCTTGAAAATCAAA
Ugrac_08    AAATAGTGATGAATTTGTTATTGTGGGTGGTTACCAGCTTGAAAATCAAA
Ugrac_09    AAATAGTGATGAATTTGTTATTGTGGGTGGTTACCAGCTTGAAAATCAAA
Ugrac_07    AAATAGTGATGAATTTGTTATTGTGGGTGGTTACCAGCTTGAAAATCAAA
Ugrac_01    AAATAGTGATGAATTTGTTATTGTGGGTGGTTACCAGCTTGAAAATCAAA
Ugrac_02    AAATAGTGATGAATTTGTTATTGTGGGTGGTTACCAGCTTGAAAATCAAA
Ugrac_05    AAATAGTGATGAATTTGTTATTGTGGGTGGTTACCAGCTTGAAAATCAAA
Ugrac_03    AAATAGTGATGAATTTGTTATTGTGGGTGGTTACCAGCWTGAAAATCAAA
Ugrac_04    AAATAGTGATGAATTTGTTATTGTGGGTGGTTACCAGCTTGAAAATCAAA

Sorex       NNNNNNNNNNNNNNNNNNNNNNNNNNNNNNNNNNNNNNNNNNNNNNNNNN
Talpa       NNNNNNNNNNNNNNNNNNNNNNNNNNNNNNNNNNNNNNNNNNNNNNNNNN
Uinve_04    AAAGAATGGTTTGCAACATTGTCTCTTTAGACGACAACAAGATAGATATT
Uinve_07    AAAGAATGGTTTGCAACATTGTCTCTTTAGACGACAACAAGATAGATATT
Uinve_03    AAAGAATGGTTTGCAACATTGTCTCTTTAGACGACAACAAGATAGATATT
Uinve_06    AAAGAATGGTTTGCAACATTGTCTCTTTAGACGACAACAAGATAGATATT
Uinve_05    AAAGAATGGTTTGCAACATTGTCTCTTTAGACGACAACAAGATAGATATT
Uinve_01    AAAGAATGGTTTGCAACATTGTCTCTTTAGACGACAACAAGATAGATATT
Uinve_02    AAAGAATGGTTTGCAACATTGTCTCTTTAGACGACAACAAGATAGATATT
Uropsp_6    AAAGAATGGTTTGCAACATTATCTCTTTAGAGGACAACAAGATAGATATT
Usps1_04    AAAGAATGGTTTGCAACATTATCTCTTTAGAGGACAACAAGATAGATATT
Usps1_01    AAAGAATGGTTTGCAACATTATCTCTTTAGACGACAACAAGATAGATATT
Usps1_05    AAAGAATGGTTTGCAACATTATCTCTTTAGACGACAACAAGATAGATATT
Usps1_02    AAAGAATGGTTTGCAACATTATCTCTTTAGACGACAACAAGATAGATATT
Univa_03    AAAGAATGGTTTGCAACATTGTCTCTTTAGACGACAACAAGATAGATATT
Univa_01    AAAGAATGGTTTGCAACATTGTCTCTTTAGACGACAACAAGATAGATATT
Univa_05    AAAGAATGGTTTGCAACATTGTCTCTTTAGACGACAACAAGATAGATATT
Univa_02    AAAGAATGGTTTGCAACATTGTCTCTTTAGACGACAACAAGATAGATATT
Univa_04    AAAGAATGGTTTGCAACATTGTCTCTTTAGACGACAACAAGATAGATATT
Univa_11    AAAGAWTGGTTTGCAACATTGTCTCTTTAGACGACAACAAGATAGATATT
Univa_13    AAAGAWTGGTTTGCAACATTGTCTCTTTAGACGACAACAAGATAGATATT
Univa_14    AAAGAATGGTTTGCAACATTGTCTCTTTAGACGACAACAAGATAGATATT
Univa_12    AAAGAWTGGTTTGCAACATTGTCTCTTTAGACGACAACAAGATAGATATT
Univa_10    AAAGATTGGTTTGCAACATTGTCTCTTTAGACGACAACAAGATAGATATT
Univa_07    AAAGATTGGTTTGCAACATTGTCTCTTTAGACGACAACAAGATAGATATT
Univa_08    AAAGATTGGTTTGCAACATTGTCTCTTTAGACGACAACAAGATAGATATT
Univa_06    AAAGATTGGTTTGCAACATTGTCTCTTTAGACGACAACAAGATAGATATT
Univa_09    AAAGATTGGTTTGCAACATTGTCTCTTTAGACGACAACAAGATAGATATT
Uatro_01    AAAGAATGGTTTGCAATATTGTCTCTTTAGACGACAACAAGATAGATATT
Usori_03    AAAGAATGGTTTGCAACATTGTCTCTTTAGACGACAACAAGATAGATATT
Usori_01    AAAGAATGGTTTGCAACATTGTCTCTTTAGACGACAACAAGATAGATATT
Usori_04    AAAGAATGGTTTGCAACATTGTCTCTTTAGACGACAACAAGATAGATATT
Usori_02    AAAGAATGGTTTGCAACATTGTCTCTTTAGACGACAACAAGATAGATATT
Usori_05    AAAGAATGGTTTGCAACATTGTCTCTTTAGACGACAACAAGATAGATATT
Usori_06    AAAGAATGGTTTGCAACATTGTCTCTTTAGACGACAACAAGATAGATATT
Usori_09    AAAGAATGGTTTGCAACATTGTCTCTTTAGACGACAACAAGATAGATATT
Uropso_2    AAAGAATGGTTTGCAACATTGTCTCTTTAGACGACAACAAGATAGATATT
Uropso_1    AAAGAATGGTTTGCAACATTGTCTCTTTAGACGACAACAAGATAGATATT
Uatro_03    AAAGAATGGTTTGCAATATTGTCTCTTTAGACGACAACAAGATAGATATT
Uatro_04    AAAGAATGGTTTGCAATATTGTCTCTTTAGACGACAACAAGATAGATATT
Uatro_02    AAAGAATGGTTTGCAATATTGTCTCTTTAGACGACAACAAGATAGATATT
Uatro_05    AAAGAATGGTTTGCAATATTGTCTCTTTAGACGACAACAAGATAGATATT
Uatro_06    AAAGAATGGTTTGCAATATTGTCTCTTTAGACGACAACAAGATAGATATT
Uatro_07    AAAGAATGGTTTGCAATATTGTCTCTTTAGACGACAACAAGATAGATATT
Usps2_04    AAAGAATGGTTTGCAATATTGTCTCTTTAGACGACAACAAGATAGATATT
Usps2_02    AAAGAATGGTTTGCAATATTGTCTCTTTAGACGACAACAAGATAGATATT
Usps2_01    AAAGAATGGTTTGCAATATTGTCTCTTTAGACGACAACAAGATAGATATT
Usps2_03    AAAGAATGGTTTGCAATATTGTCTCTTTAGACGACAACAAGATAGATATT
Ugrac_06    AAAGAATGGTTTGCAATATTGTCTCTTTAGACGACAACAAGATAGATATT
Ugrac_10    AAAGAATGGTTTGCAATATTGTCTCTTTAGACGACAACAAGATAGATATT
Ugrac_08    AAAGAATGGTTTGCAATATTGTCTCTTTAGACGACAACAAGATAGATATT
Ugrac_09    AAAGAATGGTTTGCAATATTGTCTCTTTAGACGACAACAAGATAGATATT
Ugrac_07    AAAGAATGGTTTGCAATATTGTCTCTTTAGACGACAACAAGATAGATATT
Ugrac_01    AAAGAATGGTTTGCAATATTGTCTCTTTAGACGACAACAAGATAGATATT
Ugrac_02    AAAGAATGGTTTGCAATATTGTCTCTTTAGACGACAACAAGATAGATATT
Ugrac_05    AAAGAATGGTTTGCAATATTGTCTCTTTAGACGACAACAAGATAGATATT
Ugrac_03    AAAGAATGGTTTGCAATATTGTCTCTTTAGACGACAACAAGATAGATATT
Ugrac_04    AAAGAATGGTTTGCAATATTGTCTCTTTAGACGACAACAAGATAGATATT

Sorex       NNNNNNNNNNNNNNNNNNNNNNNNNNNNNNNNNNNNNNNNNNNNNNNNNN
Talpa       NNNNNNNNNNNNNNNNNNNNNNNNNNNNNNNNNNNNNNNNNNNNNNNNNN
Uinve_04    CGAGAGATGGAGACTCCAGATTGGACCCCAGATATTAAGCACAGCAAGCT
Uinve_07    CGAGAGATGGAGACTCCAGATTGGACCCCAGATATTAAGCACAGCAAGCT
Uinve_03    CGAGAGATGGAGACTCCAGATTGGACCCCAGATATTAAGCACAGCAAGCT
Uinve_06    CGAGAGATGGAGACTCCAGATTGGACCCCAGATATTAAGCACAGCAAGCT
Uinve_05    CGAGAGATGGAGACTCCAGATTGGACCCCAGATATTAAGCACAGCAAGCT
Uinve_01    CGAGAGATGGAGACTCCAGATTGGACCCCAGATATTAAGCACAGCAAGCT
Uinve_02    CGAGAGATGGAGACTCCAGATTGGACCCCAGATATTAAGCACAGCAAGCT
Uropsp_6    CGAGAGATGGAGACTCCAGATTGGACCCCAGATATTAAGCACAGCAAGCT
Usps1_04    CGAGAGATGGAGACTCCAGATTGGACCCCAGATATTAAGCACAGCAAGCT
Usps1_01    CGAGAGATGGAGACTCCAGATTGGACCCCAGATATTAAGCACAGCAAGCT
Usps1_05    CGAGAGATGGAGACTCCAGATTGGACCCCAGATATTAAGCACAGCAAGCT
Usps1_02    CGAGAGATGGAGACTCCAGATTGGACCCCAGATATTAAGCACAGCAAGCT
Univa_03    CGAGAAATGGAGACTCCAGATTGGACCCCAGATATTAAGCACAGCAAGCT
Univa_01    CGAGAAATGGAGACTCCAGATTGGACCCCAGATATTAAGCACAGCAAGCT
Univa_05    CGAGAAATGGAGACTCCAGATTGGACCCCAGATATTAAGCACAGCAAGCT
Univa_02    CGAGAAATGGAGACTCCAGATTGGACCCCAGATATTAAGCACAGCAAGCT
Univa_04    CGAGAAATGGAGACTCCAGATTGGACCCCAGATATTAAGCACAGCAAGCT
Univa_11    CGAGAAATGGAGACTCCAGATTGGACCCCAGATATTAAGCACAGCAAGCT
Univa_13    CGAGAAATGGAGACTCCAGATTGGACCCCAGATATTAAGCACAGCAAGCT
Univa_14    CGAGAAATGGAGACTCCAGATTGGACCCCAGATATTAAGCACAGCAAGCT
Univa_12    CGAGAAATGGAGACTCCAGATTGGACCCCAGATATTAAGCACAGCAAGCT
Univa_10    CGAGAAATGGAGACTCCAGATTGGACCCCAGATATTAAGCACAGCAAGCT
Univa_07    CGAGAAATGGAGACTCCAGATTGGACCCCAGATATTAAGCACAGCAAGCT
Univa_08    CGAGAAATGGAGACTCCAGATTGGACCCCAGATATTAAGCACAGCAAGCT
Univa_06    CGAGAAATGGAGACTCCAGATTGGACCCCAGATATTAAGCACAGCAAGCT
Univa_09    CGAGAAATGGAGACTCCAGATTGGACCCCAGATATTAAGCACAGCAAGCT
Uatro_01    CGAGAGATGGAGACTCCAGATTGGACCCCAGATATTAAGCACAGCAAGCT
Usori_03    CGAGAGATGGAGACTCCAGATTGGACCCCAGATATTAAGCACAGCAAGCT
Usori_01    CGAGAGATGGAGACTCCAGATTGGACCCCAGATATTAAGCACAGCAAGCT
Usori_04    CGAGAGATGGAGACTCCAGATTGGACCCCAGATATTAAGCACAGCAAGCT
Usori_02    CGAGAGATGGAGACTCCAGATTGGACCCCAGATATTAAGCACAGCAAGCT
Usori_05    CGAGAGATGGAGACTCCAGATTGGACCCCAGATATTAAGCACAGCAAGCT
Usori_06    CGAGAGATGGAGACTCCAGATTGGACCCCAGATATTAAGCACAGCAAGCT
Usori_09    CRAGAGATGGAGACTCCAGATTGGACCCCAGATATTAAGCACAGCAAGCT
Uropso_2    CGAGAGATGGAGACTCCAGATTGGACCCCAGATATTAAGCACAGCAAGCT
Uropso_1    CGAGAGATGGAGACTCCAGATTGGACCCCAGATATTAAGCACAGCAAGCT
Uatro_03    CGAGAGATGGAGACTCCAGATTGGACCCCAGATATTAAGCACAGCAAGCT
Uatro_04    CGAGAGATGGAGACTCCAGATTGGACCCCAGATATTAAGCACAGCAAGCT
Uatro_02    CGAGAGATGGAGACTCCAGATTGGACCCCAGATATTAAGCACAGCAAGCT
Uatro_05    CGAGAGATGGAGACTCCAGATTGGACCCCAGATATTAAGCACAGCAAGCT
Uatro_06    CGAGAGATGGAGACTCCAGATTGGACCCCAGATATTAAGCACAGCAAGCT
Uatro_07    CGAGAGATGGAGACTCCAGATTGGACCCCAGATATTAAGCACAGCAAGCT
Usps2_04    CGAGAGATGGAGACTCCAGATTGGACCCCAGATATTAAGCACAGCAAGCT
Usps2_02    CGAGAGATGGAGACTCCAGATTGGACCCCAGATATTAAGCACAGCAAGCT
Usps2_01    CGAGAGATGGAGACTCCAGATTGGACCCCAGATATTAAGCACAGCAAGCT
Usps2_03    CGAGAGATGGAGACTCCAGATTGGACCCCAGATATTAAGCACAGCAAGCT
Ugrac_06    CGAGAGATGGANNNNNNNNNNNNNNNNNNNNNNNNNNNNNNNNNNNNNNN
Ugrac_10    CGAGAGATGGANNNNNNNNNNNNNNNNNNNNNNNNNNNNNNNNNNNNNNN
Ugrac_08    CGAGAGATGGANNNNNNNNNNNNNNNNNNNNNNNNNNNNNNNNNNNNNNN
Ugrac_09    CGAGAGATGGANNNNNNNNNNNNNNNNNNNNNNNNNNNNNNNNNNNNNNN
Ugrac_07    CGAGAGATGGANNNNNNNNNNNNNNNNNNNNNNNNNNNNNNNNNNNNNNN
Ugrac_01    CGAGAGATGGAGACTCCAGATTGGACCCCAGATATTAAGCACAGCAAGCT
Ugrac_02    CGAGAGATGGAGACTCCAGATTGGACCCCAGATATTAAGCACAGCAAGCT
Ugrac_05    CGAGAGATGGAGACTCCAGATTGGACCCCAGATATTAAGCACAGCAAGCT
Ugrac_03    CGAGAGATGGAGACTCCAGATTGGACCCCAGATATTAAGCACAGCAAGCT
Ugrac_04    CGAGAGATGGAGACTCCAGATTGGACCCCAGATATTAAGCACAGCAAGCT

Sorex       NNNNNNNNNNNTGCCAGTTCCGCTCTGTGGTGAGGATGGACTACATGGTC
Talpa       NNNNNNNNNNNTGCAAGTTCCGCACAGTCGTGAGGATGGACTACATGGTC
Uinve_04    ATGGTTTGGAATGCAAGTTCCGAGCTGTCATGAGGATGGACTACATGGTC
Uinve_07    ATGGTTTGGAATGCAAGTTCCGAGCTGTCATGAGGATGGACTACATGGTC
Uinve_03    ATGGTTTGGAATGCAAGTTCCGAGCTGTCATGAGGATGGACTACATGGTC
Uinve_06    ATGGTTTGGAATGCAAGTTCCGAGCTGTCATGAGGATGGACTACATGGTC
Uinve_05    ATGGTTTGGAATGCAAGTTCCGAGCTGTCATGAGGATGGACTACATGGTC
Uinve_01    ATGGTTTGGAATGCAAGTTCCGAGCTGTCATGAGGATGGACTACATGGTC
Uinve_02    ATGGTTTGGAATGCAAGTTCCGAGCTGTCATGAGGATGGACTACATGGTC
Uropsp_6    ATGGTTTGGAATGCAAGTTCCGAGCTGTCATGAGGATGGACTACATGGTC
Usps1_04    ATGGTTTGGAATGCAAGTTCCGAGCTGTCATGAGGATGGACTACATGGTC
Usps1_01    ATGGTTTGGAATGCAAGTTCCGAGCTGTCATGAGGATGGACTACATGGTC
Usps1_05    ATGGTTTGGAATGCAAGTTCCGAGCTGTCATGAGGATGGACTACATGGTC
Usps1_02    ATGGTTTGGAATGCAAGTTCCGAGCTGTCATGAGGATGGACTACATGGTC
Univa_03    ATGGTTTGGAATGCAAGTTCCGAGCTGTCATGAGGATGGACTACATGGTC
Univa_01    ATGGTTTGGAATGCAAGTTCCGAGCTGTCATGAGGATGGACTACATGGTC
Univa_05    ATGGTTTGGAATGCAAGTTCCGAGCTGTCATGAGGATGGACTACATGGTC
Univa_02    ATGGTTTGGAATGCAAGTTCCGAGCTGTCATGAGGATGGACTACATGGTC
Univa_04    ATGGTTTGGAATGCAAGTTCCGAGCTGTCATGAGGATGGACTACATGGTC
Univa_11    ATGGTTTGGAATGCAAGTTCCGAGCTGTCATGAGGATGGACTACATGGTC
Univa_13    ATGGTTTGGAATGCAAGTTCCGAGCTGTCATGAGGATGGACTACATGGTC
Univa_14    ATGGTTTGGAATGCAAGTTCCGAGCTGTCATGAGGATGGACTACATGGTC
Univa_12    ATGGTTTGGAATGCAAGTTCCGAGCTGTCATGAGGATGGACTACATGGTC
Univa_10    ATGGTTTGGAATGCAAGTTCCGAGCTGTCATGAGGATGGACTACATGGTC
Univa_07    ATGGTTTGGAATGCAAGTTCCGAGCTGTCATGAGGATGGACTACATGGTC
Univa_08    ATGGTTTGGAATGCAAGTTCCGAGCTGTCATGAGGATGGACTACATGGTC
Univa_06    ATGGTTTGGAATGCAAGTTCCGAGCTGTCATGAGGATGGACTACATGGTC
Univa_09    ATGGTTTGGAATGCAAGTTCCGAGCTGTCATGAGGATGGACTACATGGTC
Uatro_01    ATGGTTTGGAATGCAAGTTCCGAGCTGTCATGAGGATGGACTACATGGTC
Usori_03    ATGGTTTGGAATGCAAGTTCCGAGCTGTCATGAGGATGGACTACATGGTC
Usori_01    ATGGTTTGGAATGCAAGTTCCGAGCTGTCATGAGGATGGACTACATGGTC
Usori_04    ATGGTTTGGAATGCAAGTTCCGAGCTGTCATGAGGATGGACTACATGGTC
Usori_02    ATGGTTTGGAATGCAAGTTCCGAGCTGTCATGAGGATGGACTACATGGTC
Usori_05    ATGGTTTGGAATGCAAGTTCCGAGCTGTCATGAGGATGGACTACATGGTC
Usori_06    ATGGTTTGGAATGCAAGTTCCGAGCTGTCATGAGGATGGACTACATGGTC
Usori_09    ATGGTTTGGAATGCAAGTTCCGAGCTGTCATGAGGATGGACTACATGGTC
Uropso_2    ATGGTTTGGAATGCAAGTTCCGAGCTGTCATGAGGATGGACTACATGGTC
Uropso_1    ATGGTTTGGAATGCAAGTTCCGAGCTGTCATGAGGATGGACTACATGGTC
Uatro_03    ATGGTTTGGAATGCAAGTTCCGAGCTGTCATGAGGATGGACTACATGGTC
Uatro_04    ATGGTTTGGAATGCAAGTTCCGAGCTGTCATGAGGATGGACTACATGGTC
Uatro_02    ATGGTTTGGAATGCAAGTTCCGAGCTGTCATGAGGATGGACTACATGGTC
Uatro_05    ATGGTTTGGAATGCAAGTTCCGAGCTGTCATGAGGATGGACTACATGGTC
Uatro_06    ATGGTTTGGAATGCAAGTTCCGAGCTGTCATGAGGATGGACTACATGGTC
Uatro_07    ATGGTTTGGAATGCAAGTTCCGAGCTGTCATGAGGATGGACTACATGGTC
Usps2_04    ATGGTTTGGAATGCAAGTTCCGAGCTGTCATGAGGATGGACTACATGGTC
Usps2_02    ATGGTTTGGAATGCAAGTTCCGAGCTGTCATGAGGATGGACTACATGGTC
Usps2_01    ATGGTTTGGAATGCAAGTTCCGAGCTGTCATGAGGATGGACTACATGGTC
Usps2_03    ATGGTTTGGAATGCAAGTTCCGAGCTGTCATGAGGATGGACTACATGGTC
Ugrac_06    NNNNNNNNNNNTGCAAGTTCCGAGCTGTCATGAGGATGGACTACATGGTC
Ugrac_10    NNNNNNNNNNNTGCAAGTTCCGAGCTGTCATGAGGATGGACTACATGGTC
Ugrac_08    NNNNNNNNNNNTGCAAGTTCCGAGCTGTCATGAGGATGGACTACATGGTC
Ugrac_09    NNNNNNNNNNNTGCAAGTTCCGAGCTGTCATGAGGATGGACTACATGGTC
Ugrac_07    NNNNNNNNNNNTGCAAGTTCCGAGCTGTCATGAGGATGGACTACATGGTC
Ugrac_01    ATGGTTTGGAATGCAAGTTCCGAGCTGTCATGAGGATGGACTACATGGTC
Ugrac_02    ATGGTTTGGAATGCAAGTTCCGAGCTGTCATGAGGATGGACTACATGGTC
Ugrac_05    ATGGTTTGGAATGCAAGTTCCGAGCTGTCATGAGGATGGACTACATGGTC
Ugrac_03    ATGGTTTGGAATGCAAGTTCCGAGCTGTCATGAGGATGGACTACATGGTC
Ugrac_04    ATGGTTTGGAATGCAAGTTCCGAGCTGTCATGAGGATGGACTACATGGTC

Sorex       TACTTCAGCTTCTTCACGTGGATCTTCATCCCTCTGGTGGTGATGTGTGC
Talpa       TACTTCAGCTTCTTCACTTGGATTTTCGTCCCCCTGCTTGTTATGTGCGC
Uinve_04    TACTTCAGTTTCTTCACATGGATTTTCATCCCCCTGCTGGTCATGTGTGC
Uinve_07    TACTTCAGTTTCTTCACATGGATTTTCATCCCCCTGCTGGTCATGTGTGC
Uinve_03    TACTTCAGTTTCTTCACATGGATTTTCATCCCCCTGCTGGTCATGTGTGC
Uinve_06    TACTTCAGTTTCTTCACATGGATTTTCATCCCCCTGCTGGTCATGTGTGC
Uinve_05    TACTTCAGTTTCTTCACATGGATTTTCATCCCCCTGCTGGTCATGTGTGC
Uinve_01    TACTTCAGTTTCTTCACATGGATTTTCATCCCCCTGCTGGTCATGTGTGC
Uinve_02    TACTTCAGTTTCTTCACATGGATTTTCATCCCCCTGCTGGTCATGTGTGC
Uropsp_6    TACTTCAGTTTCTTCACATGGATTTTCATCCCCCTGCTGGTCATGTGTGC
Usps1_04    TACTTCAGTTTCTTCACATGGATTTTCATCCCCCTGCTGGTCATGTGTGC
Usps1_01    TACTTCAGTTTCTTCACATGGATTTTCATCCCCCTGCTGGTCATGTGTGC
Usps1_05    TACTTCAGTTTCTTCACATGGATTTTCATCCCCCTGCTGGTCATGTGTGC
Usps1_02    TACTTCAGTTTCTTCACATGGATTTTCATCCCCCTGCTGGTCATGTGTGC
Univa_03    TACTTCAGTTTCTTCACATGGATTTTCATCCCCCTGCTGGTCATGTGTGC
Univa_01    TACTTCAGTTTCTTCACATGGATTTTCATCCCCCTGCTGGTCATGTGTGC
Univa_05    TACTTCAGTTTCTTCACATGGATTTTCATCCCCCTGCTGGTCATGTGTGC
Univa_02    TACTTCAGTTTCTTCACATGGATTTTCATCCCCCTGCTGGTCATGTGTGC
Univa_04    TACTTCAGTTTCTTCACATGGATTTTCATCCCCCTGCTGGTCATGTGTGC
Univa_11    TACTTCAGTTTCTTCACATGGATTTTCATCCCCCTGCTGGTCATGTGTGC
Univa_13    TACTTCAGTTTCTTCACATGGATTTTCATCCCCCTGCTGGTCATGTGTGC
Univa_14    TACTTCAGTTTCTTCACATGGATTTTCATCCCCCTGCTGGTCATGTGTGC
Univa_12    TACTTCAGTTTCTTCACATGGATTTTCATCCCCCTGCTGGTCATGTGTGC
Univa_10    TACTTCAGTTTCTTCACATGGATTTTCATCCCCCTGCTGGTCATGTGTGC
Univa_07    TACTTCAGTTTCTTCACATGGATTTTCATCCCCCTGCTGGTCATGTGTGC
Univa_08    TACTTCAGTTTCTTCACATGGATTTTCATCCCCCTGCTGGTCATGTGTGC
Univa_06    TACTTCAGTTTCTTCACATGGATTTTCATCCCCCTGCTGGTCATGTGTGC
Univa_09    TACTTCAGTTTCTTCACATGGATTTTCATCCCCCTGCTGGTCATGTGTGC
Uatro_01    TACTTCAGTTTCTTCACATGGATTTTCATCCCCCTGCTGGTCATGTGTGC
Usori_03    TACTTCAGTTTCTTCACATGGATTTTCATCCCCCTGCTGGTCATGTGTGC
Usori_01    TACTTCAGTTTCTTCACATGGATTTTCATCCCCCTGCTGGTCATGTGTGC
Usori_04    TACTTCAGTTTCTTCACATGGATTTTCATCCCCCTGCTGGTCATGTGTGC
Usori_02    TACTTCAGTTTCTTCACATGGATTTTCATCCCCCTGCTGGTCATGTGTGC
Usori_05    TACTTCAGTTTCTTCACATGGATTTTCATCCCCCTGCTGGTCATGTGTGC
Usori_06    TACTTCAGTTTCTTCACATGGATTTTCATCCCCCTGCTGGTCATGTGTGC
Usori_09    TACTTCAGTTTCTTCACATGGATTTTCATCCCCCTGCTGGTCATGTGTGC
Uropso_2    TACTTCAGTTTCTTCACATGGATTTTCATCCCCCTGCTGGTCATGTGTGC
Uropso_1    TACTTCAGTTTCTTCACATGGATTTTCATCCCCCTGCTGGTCATGTGTGC
Uatro_03    TACTTCAGTTTCTTCACATGGATTTTCATCCCCCTGCTGGTCATGTGTGC
Uatro_04    TACTTCAGTTTCTTCACATGGATTTTCATCCCCCTGCTGGTCATGTGTGC
Uatro_02    TACTTCAGTTTCTTCACATGGATTTTCATCCCCCTGCTGGTCATGTGTGC
Uatro_05    TACTTCAGTTTCTTCACATGGATTTTCATCCCCCTGCTGGTCATGTGTGC
Uatro_06    TACTTCAGTTTCTTCACTTGGATTTTCATCCCCCTGCTGGTCATGTGTGC
Uatro_07    TACTTCAGTTTCTTCACTTGGATTTTCATCCCCCTGCTGGTCATGTGTGC
Usps2_04    TACTTCAGTTTCTTCACATGGATTTTCATCCCCCTGCTGGTCATGTGTGC
Usps2_02    TACTTCAGTTTCTTCACATGGATTTTCATCCCCCTGCTGGTCATGTGTGC
Usps2_01    TACTTCAGTTTCTTCACATGGATTTTCATCCCCCTGCTGGTCATGTGTGC
Usps2_03    TACTTCAGTTTCTTCACATGGATTTTCATCCCCCTGCTGGTCATGTGTGC
Ugrac_06    TACTTCAGTTTCTTCACATGGATTTTCATCCCCCTGCTGGTCATGTGTGC
Ugrac_10    TACTTCAGTTTCTTCACATGGATTTTCATCCCCCTGCTGGTCATGTGTGC
Ugrac_08    TACTTCAGTTTCTTCACATGGATTTTCATCCCCCTGCTGGTCATGTGTGC
Ugrac_09    TACTTCAGTTTCTTCACATGGATTTTCATCCCCCTGCTGGTCATGTGTGC
Ugrac_07    TACTTCAGTTTCTTCACATGGATTTTCATCCCCCTGCTGGTCATGTGTGC
Ugrac_01    TACTTCAGTTTCTTCACATGGATTTTCATCCCCCTGCTGGTCATGTGTGC
Ugrac_02    TACTTCAGTTTCTTCACATGGATTTTCATCCCCCTGCTGGTCATGTGTGC
Ugrac_05    TACTTCAGTTTCTTCACATGGATTTTCATCCCCCTGCTGGTCATGTGTGC
Ugrac_03    TACTTCAGTTTCTTCACATGGATTTTCATCCCCCTGCTGGTCATGTGTGC
Ugrac_04    TACTTCAGTTTCTTCACATGGATTTTCATCCCCCTGCTGGTCATGTGTGC

Sorex       CATCTACCTTGACATCTTCTACATCATTCACAACCGACTCAGCCAGAATG
Talpa       CATCTATCTTGACATCTTCTATATCATCCGGAACAGACTCAATCAGAAAT
Uinve_04    CATCTACCTGGACATCTTCTATATCATCCGGAAAAGACTCAGTCAAAGGT
Uinve_07    CATCTACCTGGACATCTTCTATATCATCCGGAAAAGACTCAGTCAAAGGT
Uinve_03    CATCTACCTGGACATCTTCTATATCATCCGGAAAAGACTCAGTCAAAGGT
Uinve_06    CATCTACCTGGACATCTTCTATATCATCCGGAAAAGACTCAGTCAAAGGT
Uinve_05    CATCTACCTGGACATCTTCTATATCATCCGGAAAAGACTCAGTCAAAGGT
Uinve_01    CATCTACCTGGACATCTTCTATATCATCCGGAAAAGACTCAGTCAAAGGT
Uinve_02    CATCTACCTGGACATCTTCTATATCATCCGGAAAAGACTCAGTCAAAGGT
Uropsp_6    CATCTACCTGGACATCTTCTATATCATCCGGAAAAGACTCAGTCAGAGGT
Usps1_04    CATCTACCTGGACATCTTCTATATCATCCGGAAAAGACTCAGTCAGAGGT
Usps1_01    CATCTACCTGGACATCTTCTATATCATCCGGAAAAGACTCAGTCAGAGGT
Usps1_05    CATCTACCTGGACATCTTCTATATCATCCGGAAAAGACTCAGTCAGAGGT
Usps1_02    CATCTACCTGGACATCTTCTATATCATCCGGAAAAGACTCAGTCAGAGGT
Univa_03    CATCTACCTGGACATCTTCTATATCATCCGGAAAAGACTCAGTCAGAGGT
Univa_01    CATCTACCTGGACATCTTCTATATCATCCGGAAAAGACTCAGTCAGAGGT
Univa_05    CATCTACCTGGACATCTTCTATATCATCCGGAAAAGACTCAGTCAGAGGT
Univa_02    CATCTACCTGGACATCTTCTATATCATCCGGAAAAGACTCAGTCAGAGGT
Univa_04    CATCTACCTGGACATCTTCTATATCATCCGGAAAAGACTCAGTCAGAGGT
Univa_11    CATCTACCTGGACATCTTCTATATCATCCGGAAAAGACTCAGTCAGAGGT
Univa_13    CATCTACCTGGACATCTTCTATATCATCCGGAAAAGACTCAGTCAGAGGT
Univa_14    CATCTACCTGGACATCTTCTATATCATCCGGAAAAGACTCAGTCAGAGGT
Univa_12    CATCTACCTGGACATCTTCTATATCATCCGGAAAAGACTCAGTCAGAGGT
Univa_10    CATCTACCTGGACATCTTCTATATCATCCGGAAAAGACTCAGTCAGAGGT
Univa_07    CATCTACCTGGACATCTTCTATATCATCCGGAAAAGACTCAGTCAGAGGT
Univa_08    CATCTACCTGGACATCTTCTATATCATCCGGAAAAGACTCAGTCAGAGGT
Univa_06    CATCTACCTGGACATCTTCTATATCATCCGGAAAAGACTCAGTCAGAGGT
Univa_09    CATCTACCTGGACATCTTCTATATCATCCGGAAAAGACTCAGTCAGAGGT
Uatro_01    CATCTACCTGGACATCTTCTATATCATCCGGAAAAGACTCAGTCAGAGGT
Usori_03    CATCTACCTGGACATCTTCTATATCATCCGGAAAAGACTCAGTCAGAGGT
Usori_01    CATCTACCTGGACATCTTCTATATCATCCGGAAAAGACTCAGTCAGAGGT
Usori_04    CATCTACCTGGACATCTTCTATATCATCCGGAAAAGACTCAGTCAGAGGT
Usori_02    CATCTACCTGGACATCTTCTATATCATCCGGAAAAGACTCAGTCAGAGGT
Usori_05    CATCTACCTGGACATCTTCTATATCATCCGGAAAAGACTCAGTCAGAGGT
Usori_06    CATCTACCTGGACATCTTCTATATCATCCGGAAAAGACTCAGTCAGAGGT
Usori_09    CATCTACCTGGACATCTTCTATATCATCCGGAAAAGACTCAGTCAGAGGT
Uropso_2    CATCTACCTGGACATCTTCTATATCATCCGGAAAAGACTCAGTCAGAGGT
Uropso_1    CATCTACCTGGACATCTTCTATATCATCCGGAAAAGACTCAGTCAGAGGT
Uatro_03    CATCTACCTGGACATCTTCTATATCATCCGGAAAAGACTCAGTCAGAGGT
Uatro_04    CATCTACCTGGACATCTTCTATATCATCCGGAAAAGACTCAGTCAGAGGT
Uatro_02    CATCTACCTGGACATCTTCTATATCATCCGGAAAAGACTCAGTCAGAGGT
Uatro_05    CATCTACCTGGACATCTTCTATATCATCCGGAAAAGACTCAGTCAGAGGT
Uatro_06    CATCTACCTGGACATCTTCTATATCATCCGGAAAAGACTCAGTCAGAGGT
Uatro_07    CATCTACCTGGACATCTTCTATATCATCCGGAAAAGACTCAGTCAGAGGT
Usps2_04    CATCTACCTGGACATCTTCTATATCATCCGGAAAAGACTCAGTCAGAGGT
Usps2_02    CATCTACCTGGACATCTTCTATATCATCCGGAAAAGACTCAGTCAGAGGT
Usps2_01    CATCTACCTGGACATCTTCTATATCATCCGGAAAAGACTCAGTCAGAGGT
Usps2_03    CATCTACCTGGACATCTTCTATATCATCCGGAAAAGACTCAGTCAGAGGT
Ugrac_06    CATCTACCTGGACATCTTCTATATCATCCGGAAAAGACTCAGTCAGAGGT
Ugrac_10    CATCTACCTGGACATCTTCTATATCATCCGGAAAAGACTCAGTCAGAGGT
Ugrac_08    CATCTACCTGGACATCTTCTATATCATCCGGAAAAGACTCAGTCAGAGGT
Ugrac_09    CATCTACCTGGACATCTTCTATATCATCCGGAAAAGACTCAGTCAGAGGT
Ugrac_07    CATCTACCTGGACATCTTCTATATCATCCGGAAAAGACTCAGTCAGAGGT
Ugrac_01    CATCTACCTGGACATCTTCTATATCATCCGGAAAAGACTCAGTCAGAGGT
Ugrac_02    CATCTACCTGGACATCTTCTATATCATCCGGAAAAGACTCAGTCAGAGGT
Ugrac_05    CATCTACCTGGACATCTTCTATATCATCCGGAAAAGACTCAGTCAGAGGT
Ugrac_03    CATCTACCTGGACATCTTCTATATCATCCGGAAAAGACTCAGTCAGAGGT
Ugrac_04    CATCTACCTGGACATCTTCTATATCATCCGGAAAAGACTCAGTCAGAGGT

Sorex       TCAATAGCTCTAGAGAGACTGGAGCCTTCTACGGACGGGAGTTCAAGACG
Talpa       TTTCTAGCTCTAAAGAGACAGGTGCATTTTATGGACGGGAGTTCAAGACG
Uinve_04    TTTCTAGATCCAGAGAGACGGGTGCGTTCTATGGCCGGGAGTTCAAGACT
Uinve_07    TTTCTAGATCCAGAGAGACGGGTGCGTTCTATGGCCGGGAGTTCAAGACT
Uinve_03    TTTCTAGATCCAGAGAGACGGGTGCGTTCTATGGCCGGGAGTTCAAGACT
Uinve_06    TTTCTAGATCCAGAGAGACGGGTGCGTTCTATGGCCGGGAGTTCAAGACT
Uinve_05    TTTCTAGATCCAGAGAGACGGGTGCGTTCTATGGCCGGGAGTTCAAGACT
Uinve_01    TTTCTAGATCCAGAGAGACGGGTGCGTTCTATGGCCGGGAGTTCAAGACT
Uinve_02    TTTCTAGATCCAGAGAGACGGGTGCGTTCTATGGCCGGGAGTTCAAGACT
Uropsp_6    TTTCTAGATCCAGAGAGACGGGCGCGTTCTATGGCCGGGAGTTCAAGACT
Usps1_04    TTTCTAGATCCAGAGAGACGGGCGCGTTCTATGGCCGGGAGTTCAAGACT
Usps1_01    TTTCTAGATCCAGAGAGACGGGCGCGTTCTATGGCCGGGAGTTCAAGACT
Usps1_05    TTTCTAGATCCAGAGAGACGGGCGCGTTCTATGGCCGGGAGTTCAAGACT
Usps1_02    TTTCTAGATCCAGAGAGACGGGCGCGTTCTATGGCCGGGAGTTCAAGACT
Univa_03    TTTCTAGATCCAGAGAGACGGGCGCGTTCTATGGCCGGGAGTTCAAGACT
Univa_01    TTTCTAGATCCAGAGAGACGGGCGCGTTCTATGGCCGGGAGTTCAAGACT
Univa_05    TTTCTAGATCCAGAGAGACGGGCGCGTTCTATGGCCGGGAGTTCAAGACT
Univa_02    TTTCTAGATCCAGAGAGACGGGCGCGTTCTATGGCCGGGAGTTCAAGACT
Univa_04    TTTCTAGATCCAGAGAGACGGGCGCGTTCTATGGCCGGGAGTTCAAGACT
Univa_11    TTTCTAGATCCAGAGAGACGGGCGCGTTCTATGGCCGGGAGTTCAAGACT
Univa_13    TTTCTAGATCCAGAGAGACGGGCGCGTTCTATGGCCGGGAGTTCAAGACT
Univa_14    TTTCTAGATCCAGAGAGACGGGCGCGTTCTATGGCCGGGAGTTCAAGACT
Univa_12    TTTCTAGATCCAGAGAGACGGGCGCGTTCTATGGCCGGGAGTTCAAGACT
Univa_10    TTTCTAGATCCAGAGAGACGGGCGCGTTCTATGGCCGGGAGTTCAAGACT
Univa_07    TTTCTAGATCCAGAGAGACGGGCGCGTTCTATGGCCGGGAGTTCAAGACT
Univa_08    TTTCTAGATCCAGAGAGACGGGCGCGTTCTATGGCCGGGAGTTCAAGACT
Univa_06    TTTCTAGATCCAGAGAGACGGGCGCGTTCTATGGCCGGGAGTTCAAGACT
Univa_09    TTTCTAGATCCAGAGAGACGGGCGCGTTCTATGGCCGGGAGTTCAAGACT
Uatro_01    TTTCTAGATCCAGAGAGACGGGTGCGTTCTATGGCCGGGAGTTCAAGACT
Usori_03    TTTCTAGATCCAGAGAGACGGGCGCGTTCTATGGCCGGGAGTTCAAGACT
Usori_01    TTTCTAGATCCAGAGAGACGGGCGCGTTCTATGGCCGGGAGTTCAAGACT
Usori_04    TTTCTAGATCCAGAGAGACGGGCGCGTTCTATGGCCGGGAGTTCAAGACT
Usori_02    TTTCTAGATCCAGAGAGACGGGCGCGTTCTATGGCCGGGAGTTCAAGACT
Usori_05    TTTCTAGATCCAGAGAGACGGGCGCGTTCTATGGCCGGGAGTTCAAGACT
Usori_06    TTTCTAGATCCAGAGAGACGGGCGCGTTCTATGGCCGGGAGTTCAAGACT
Usori_09    TTTCTAGATCCAGAGAGACGGGCGCGTTCTATGGCCGGGAGTTCAAGACT
Uropso_2    TTTCTAGATCCAGAGAGACGGGCGCGTTCTATGGCCGGGAGTTCAAGACT
Uropso_1    TTTCTAGATCCAGAGAGACGGGCGCGTTCTATGGCCGGGAGTTCAAGACT
Uatro_03    TTTCTAGATCCAGAGAGACGGGTGCGTTCTATGGCCGGGAGTTCAAGACT
Uatro_04    TTTCTAGATCCAGAGAGACGGGTGCGTTCTATGGCCGGGAGTTCAAGACT
Uatro_02    TTTCTAGATCCAGAGAGACGGGTGCGTTCTATGGCCGGGAGTTCAAGACT
Uatro_05    TTTCTAGATCCAGAGAGACGGGTGCGTTCTATGGCCGGGAGTTCAAGACT
Uatro_06    TTTCTAGATCCAGAGAGACGGGTGCGTTCTATGGCCGGGAGTTCAAGACT
Uatro_07    TTTCTAGATCCAGAGAGACGGGTGCGTTCTATGGCCGGGAGTTCAAGACT
Usps2_04    TTTCTAGATCCAGAGAGACGGGTGCGTTCTATGGCCGGGAGTTCAAGACT
Usps2_02    TTTCTAGATCCAGAGAGACGGGTGCGTTCTATGGCCGGGAGTTCAAGACT
Usps2_01    TTTCTAGATCCAGAGAGACGGGTGCGTTCTATGGCCGGGAGTTCAAGACT
Usps2_03    TTTCTAGATCCAGAGAGACGGGTGCGTTCTATGGCCGGGAGTTCAAGACT
Ugrac_06    TTTCTAGATCCAGAGAGACGGGTGCGTTCTATGGCCGGGAGTTCAAGACT
Ugrac_10    TTTCTAGATCCAGAGAGACGGGTGCGTTCTATGGCCGGGAGTTCAAGACT
Ugrac_08    TTTCTAGATCCAGAGAGACGGGTGCGTTCTATGGCCGGGAGTTCAAGACT
Ugrac_09    TTTCTAGATCCAGAGAGACGGGTGCGTTCTATGGCCGGGAGTTCAAGACT
Ugrac_07    TTTCTAGATCCAGAGAGACGGGTGCGTTCTATGGCCGGGAGTTCAAGACT
Ugrac_01    TTTCTAGATCCAGAGAGACGGGTGCGTTCTATGGCCGGGAGTTCAAGACT
Ugrac_02    TTTCTAGATCCAGAGAGACGGGTGCGTTCTATGGCCGGGAGTTCAAGACT
Ugrac_05    TTTCTAGATCCAGAGAGACGGGTGCGTTCTATGGCCGGGAGTTCAAGACT
Ugrac_03    TTTCTAGATCCAGAGAGACGGGTGCGTTCTATGGCCGGGAGTTCAAGACT
Ugrac_04    TTTCTAGATCCAGAGAGACGGGTGCGTTCTATGGCCGGGAGTTCAAGACT

Sorex       GCCAAGTATTTGTTTCTGATTCTCTTCCTTTTTGCTTTGTCCTGGTTGCC
Talpa       GCCAAGTCTCTGTTTCTGGTTCTCTTCTTGTTTGCTGTGTCCTGGCTGCC
Uinve_04    GCCAAGTCGCTCTTTCTGGTTCTCTTCCTGTTTGCCCTGTCTTGGTTGCC
Uinve_07    GCCAAGTCGCTCTTTCTGGTTCTCTTCCTGTTTGCCCTGTCTTGGTTGCC
Uinve_03    GCCAAGTCGCTCTTTCTGGTTCTCTTCCTGTTTGCCCTGTCTTGGTTGCC
Uinve_06    GCCAAGTCGCTCTTTCTGGTTCTCTTCCTGTTTGCCCTGTCTTGGTTGCC
Uinve_05    GCCAAGTCGCTCTTTCTGGTTCTCTTCCTGTTTGCCCTGTCTTGGTTGCC
Uinve_01    GCCAAGTCGCTCTTTCTGGTTCTCTTCCTGTTTGCCCTGTCTTGGTTGCC
Uinve_02    GCCAAGTCGCTCTTTCTGGTTCTCTTCCTGTTTGCCCTGTCTTGGTTGCC
Uropsp_6    GCCAAGTCGCTCTTTCTGGTTCTCTTCCTGTTTGCCCTGTCTTGGTTGCC
Usps1_04    GCCAAGTCGCTCTTTCTGGTTCTCTTCCTGTTTGCCCTGTCTTGGTTGCC
Usps1_01    GCCAAGTCGCTCTTTCTGGTTCTCTTCCTGTTTGCCCTGTCTTGGTTGCC
Usps1_05    GCCAAGTCGCTCTTTCTGGTTCTCTTCCTGTTTGCCCTGTCTTGGTTGCC
Usps1_02    GCCAAGTCGCTCTTTCTGGTTCTCTTCCTGTTTGCCCTGTCTTGGTTGCC
Univa_03    GCCAAGTCGCTCTTTCTGGTTCTCTTCCTGTTTGCCCTGTCTTGGTTGCC
Univa_01    GCCAAGTCGCTCTTTCTGGTTCTCTTCCTGTTTGCCCTGTCTTGGTTGCC
Univa_05    GCCAAGTCGCTCTTTCTGGTTCTCTTCCTGTTTGCCCTGTCTTGGTTGCC
Univa_02    GCCAAGTCGCTCTTTCTGGTTCTCTTCCTGTTTGCCCTGTCTTGGTTGCC
Univa_04    GCCAAGTCGCTCTTTCTGGTTCTCTTCCTGTTTGCCCTGTCTTGGTTGCC
Univa_11    GCCAAGTCGCTCTTTCTGGTTCTCTTCCTGTTTGCCCTGTCTTGGTTGCC
Univa_13    GCCAAGTCGCTCTTTCTGGTTCTCTTCCTGTTTGCCCTGTCTTGGTTGCC
Univa_14    GCCAAGTCGCTCTTTCTGGTTCTCTTCCTGTTTGCCCTGTCTTGGTTGCC
Univa_12    GCCAAGTCGCTCTTTCTGGTTCTCTTCCTGTTTGCCCTGTCTTGGTTGCC
Univa_10    GCCAAGTCGCTCTTTCTGGTTCTCTTCCTGTTTGCCCTGTCTTGGTTGCC
Univa_07    GCCAAGTCGCTCTTTCTGGTTCTCTTCCTGTTTGCCCTGTCTTGGTTGCC
Univa_08    GCCAAGTCGCTCTTTCTGGTTCTCTTCCTGTTTGCCCTGTCTTGGTTGCC
Univa_06    GCCAAGTCGCTCTTTCTGGTTCTCTTCCTGTTTGCCCTGTCTTGGTTGCC
Univa_09    GCCAAGTCGCTCTTTCTGGTTCTCTTCCTGTTTGCCCTGTCTTGGTTGCC
Uatro_01    GCCAAGTCGCTCTTTCTGGTTCTCTTCCTGTTTGCCCTGTCTTGGTTGCC
Usori_03    GCCAAGTCGCTCTTTCTGGTTCTCTTCCTGTTTGCCCTGTCTTGGTTGCC
Usori_01    GCCAAGTCGCTCTTTCTGGTTCTCTTCCTGTTTGCCCTGTCTTGGTTGCC
Usori_04    GCCAAGTCGCTCTTTCTGGTTCTCTTCCTGTTTGCCCTGTCTTGGTTGCC
Usori_02    GCCAAGTCGCTCTTTCTGGTTCTCTTCCTGTTTGCCCTGTCTTGGTTGCC
Usori_05    GCCAAGTCGCTCTTTCTGGTTCTCTTCCTGTTTGCCCTGTCTTGGTTGCC
Usori_06    GCCAAGTCGCTCTTTCTGGTTCTCTTCCTGTTTGCCCTGTCTTGGTTGCC
Usori_09    GCCAAGTCGCTCTTTCTGGTTCTCTTCCTGTTTGCCCTGTCTTGGTTGCC
Uropso_2    GCCAAGTCGCTCTTTCTGGTTCTCTTCCTGTTTGCCCTGTCTTGGTTGCC
Uropso_1    GCCAAGTCGCTCTTTCTGGTTCTCTTCCTGTTTGCCCTGTCTTGGTTGCC
Uatro_03    GCCAAGTCGCTCTTTCTGGTTCTCTTCCTGTTTGCCCTGTCTTGGTTGCC
Uatro_04    GCCAAGTCGCTCTTTCTGGTTCTCTTCCTGTTTGCCCTGTCTTGGTTGCC
Uatro_02    GCCAAGTCGCTCTTTCTGGTTCTCTTCCTGTTTGCCCTGTCTTGGTTGCC
Uatro_05    GCCAAGTCGCTCTTTCTGGTTCTCTTCCTGTTTGCCCTGTCTTGGTTGCC
Uatro_06    GCCAAGTCGCTCTTTCTGGTTCTCTTCCTGTTTGCCCTGTCTTGGTTGCC
Uatro_07    GCCAAGTCGCTCTTTCTGGTTCTCTTCCTGTTTGCCCTGTCTTGGTTGCC
Usps2_04    GCCAAGTCGCTCTTTCTGGTTCTCTTCCTGTTTGCCCTGTCTTGGTTGCC
Usps2_02    GCCAAGTCGCTCTTTCTGGTTCTCTTCCTGTTTGCCCTGTCTTGGTTGCC
Usps2_01    GCCAAGTCGCTCTTTCTGGTTCTCTTCCTGTTTGCCCTGTCTTGGTTGCC
Usps2_03    GCCAAGTCGCTCTTTCTGGTTCTCTTCCTGTTTGCCCTGTCTTGGTTGCC
Ugrac_06    GCCAAGTCGCTCTTTCTGGTTCTCTTCCTGTTTGCCCTGTCTTGGTTGCC
Ugrac_10    GCCAAGTCGCTCTTTCTGGTTCTCTTCCTGTTTGCCCTGTCTTGGTTGCC
Ugrac_08    GCCAAGTCGCTCTTTCTGGTTCTCTTCCTGTTTGCCCTGTCTTGGTTGCC
Ugrac_09    GCCAAGTCGCTCTTTCTGGTTCTCTTCCTGTTTGCCCTGTCTTGGTTGCC
Ugrac_07    GCCAAGTCGCTCTTTCTGGTTCTCTTCCTGTTTGCCCTGTCTTGGTTGCC
Ugrac_01    GCCAAGTCGCTCTTTCTGGTTCTCTTCCTGTTTGCCCTGTCTTGGTTGCC
Ugrac_02    GCCAAGTCGCTCTTTCTGGTTCTCTTCCTGTTTGCCCTGTCTTGGTTGCC
Ugrac_05    GCCAAGTCGCTCTTTCTGGTTCTCTTCCTGTTTGCCCTGTCTTGGTTGCC
Ugrac_03    GCCAAGTCGCTCTTTCTGGTTCTCTTCCTGTTTGCCCTGTCTTGGTTGCC
Ugrac_04    GCCAAGTCGCTCTTTCTGGTTCTCTTCCTGTTTGCCCTGTCTTGGTTGCC

Sorex       TCTGTCCATCATCAATTGTGTCCTCTACTTCAATGTTGATGTGCCACGAG
Talpa       TTTATCCATCATCAACTGTATCCTCCACTTTAACGGTGATGTGCCACAAG
Uinve_04    TTTATCCATCATCAACTGTATCCTCTACTTTAAGGGCGAAGTGCCACAAG
Uinve_07    TTTATCCATCATCAACTGTATCCTCTACTTTAAGGGCGAAGTGCCACAAG
Uinve_03    TTTATCCATCATCAACTGTATCCTCTACTTTAAGGGCGAAGTGCCACAAG
Uinve_06    TTTATCCATCATCAACTGTATCCTCTACTTTAAGGGCGAAGTGCCACAAG
Uinve_05    TTTATCCATCATCAACTGTATCCTCTACTTTAAGGGCGAAGTGCCACAAG
Uinve_01    TTTATCCATCATCAACTGTATCCTCTACTTTAAGGGCGAAGTGCCACAAG
Uinve_02    TTTATCCATCATCAACTGTATCCTCTACTTTAAGGGCGAAGTGCCACAAG
Uropsp_6    TTTATCCATCATCAACTGTATCCTCTACTTTAAGGGCGAAGTGCCACAAG
Usps1_04    TTTATCCATCATCAACTGTATCCTCTACTTTAAGGGCGAAGTGCCACAAG
Usps1_01    TTTATCCATCATCAACTGTATCCTCTACTTTAAGGGCGAAGTGCCACAAG
Usps1_05    TTTATCCATCATCAACTGTATCCTCTACTTTAAGGGCGAAGTGCCACAAG
Usps1_02    TTTATCCATCATCAACTGTATCCTCTACTTTAAGGGCGAAGTGCCACAAG
Univa_03    TTTATCCATCATCAACTGTATCCTCTACTTTAAGGGCGAAGTGCCACAAG
Univa_01    TTTATCCATCATCAACTGTATCCTCTACTTTAAGGGCGAAGTGCCACAAG
Univa_05    TTTATCCATCATCAACTGTATCCTCTACTTTAAGGGCGAAGTGCCACAAG
Univa_02    TTTATCCATCATCAACTGTATCCTCTACTTTAAGGGCGAAGTGCCACAAG
Univa_04    TTTATCCATCATCAACTGTATCCTCTACTTTAAGGGCGAAGTGCCACAAG
Univa_11    TTTATCCATCATCAACTGTATCCTCTACTTTAAGGGCGAAGTGCCACAAG
Univa_13    TTTATCCATCATCAACTGTATCCTCTACTTTAAGGGCGAAGTGCCACAAG
Univa_14    TTTATCCATCATCAACTGTATCCTCTACTTTAAGGGCGAAGTGCCACAAG
Univa_12    TTTATCCATCATCAACTGTATCCTCTACTTTAAGGGCGAAGTGCCACAAG
Univa_10    TTTATCCATCATCAACTGTATCCTCTACTTTAAGGGCGAAGTGCCACAAG
Univa_07    TTTATCCATCATCAACTGTATCCTCTACTTTAAGGGCGAAGTGCCACAAG
Univa_08    TTTATCCATCATCAACTGTATCCTCTACTTTAAGGGCGAAGTGCCACAAG
Univa_06    TTTATCCATCATCAACTGTATCCTCTACTTTAAGGGCGAAGTGCCACAAG
Univa_09    TTTATCCATCATCAACTGTATCCTCTACTTTAAGGGCGAAGTGCCACAAG
Uatro_01    TTTATCCATCATCAACTGTATCCTCTACTTCAAGGGCGAAGTGCCACAAG
Usori_03    TTTATCCATCATCAACTGTATCCTCTACTTTAAGGGCGAAGTGCCACAAG
Usori_01    TTTATCCATCATCAACTGTATCCTCTACTTTAAGGGCGAAGTGCCACAAG
Usori_04    TTTATCCATCATCAACTGTATCCTCTACTTTAAGGGCGAAGTGCCACAAG
Usori_02    TTTATCCATCATCAACTGTATCCTCTACTTTAAGGGCGAAGTGCCACAAG
Usori_05    TTTATCCATCATCAACTGTATCCTCTACTTCAAGGGCGAAGTGCCACAAG
Usori_06    TTTATCCATCATCAACTGTATCCTCTACTTCAAGGGCGAAGTGCCACAAG
Usori_09    TTTATCCATCATCAACTGTATCCTCTACTTCAAGGGCGAAGTGCCACAAG
Uropso_2    TTTATCCATCATCAACTGTATCCTCTACTTCAAGGGCGAAGTGCCACAAG
Uropso_1    TTTATCCATCATCAACTGTATCCTCTACTTCAAGGGCGAAGTGCCACAAG
Uatro_03    TTTATCCATCATCAACTGTATCCTCTACTTCAAGGGCGAAGTGCCACAAG
Uatro_04    TTTATCCATCATCAACTGTATCCTCTACTTCAAGGGCGAAGTGCCACAAG
Uatro_02    TTTATCCATCATCAACTGTATCCTCTACTTCAAGGGCGAAGTGCCACAAG
Uatro_05    TTTATCCATCATCAACTGTATCCTCTACTTCAAGGGCGAAGTGCCACAAG
Uatro_06    TTTATCCATCATCAACTGTATCCTCTACTTCAAGGGCGAAGTGCCACAAG
Uatro_07    TTTATCCATCATCAACTGTATCCTCTACTTCAAGGGCGAAGTGCCACAAG
Usps2_04    TTTATCCATCATCAACTGTATCCTCTACTTCAAGGGCGAAGTGCCACAAG
Usps2_02    TTTATCCATCATCAACTGTATCCTCTACTTCAAGGGCGAAGTGCCACAAG
Usps2_01    TTTATCCATCATCAACTGTATCCTCTACTTCAAGGGCGAAGTGCCACAAG
Usps2_03    TTTATCCATCATCAACTGTATCCTCTACTTCAAGGGCGAAGTGCCACAAG
Ugrac_06    TTTATCCATCATCAACTGTATCCTCTACTTCAAGGGTGAAGTGCCACAAG
Ugrac_10    TTTATCCATCATCAACTGTATCCTCTACTTCAAGGGTGAAGTGCCACAAG
Ugrac_08    TTTATCCATCATCAACTGTATCCTCTACTTCAAGGGTGAAGTGCCACAAG
Ugrac_09    TTTATCCATCATCAACTGTATCCTCTACTTCAAGGGTGAAGTGCCACAAG
Ugrac_07    TTTATCCATCATCAACTGTATCCTCTACTTCAAGGGTGAAGTGCCACAAG
Ugrac_01    TTTATCCATCATCAACTGTATCCTCTACTTCAAGGGCGAAGTGCCACAAG
Ugrac_02    TTTATCCATCATCAACTGTATCCTCTACTTCAAGGGCGAAGTGCCACAAG
Ugrac_05    TTTATCCATCATCAACTGTATCCTCTACTTCAAGGGCGAAGTGCCACAAG
Ugrac_03    TTTATCCATCATCAACTGTATCCTCTACTTCAAGGGCGAAGTGCCACAAG
Ugrac_04    TTTATCCATCATCAACTGTATCCTCTACTTCAAGGGCGAAGTGCCACAAG

Sorex       GTGTGCAATACTTGGGCATCCTGCTGTCGCATATTGTTTATCAACCTCAT
Talpa       TTGTGCAAAACCTGGGCATCCTGTTGTCCCATATCGTATATCAACCTCAT
Uinve_04    TTGTCCAAAACATGGGCATCTTGCTGTCCCATATCGTATATCAACCTCAT
Uinve_07    TTGTCCAAAACATGGGCATCTTGCTGTCCCATATCGTATATCAACCTCAT
Uinve_03    TTGTCCAAAACATGGGCATCTTGCTGTCCCATATCGTATATCAACCTCAT
Uinve_06    TTGTCCAAAACATGGGCATCTTGCTGTCCCATATCGTATATCAACCTCAT
Uinve_05    TTGTCCAAAACATGGGCATCTTGCTGTCCCATATCGTATATCAACCTCAT
Uinve_01    TTGTCCAAAACATGGGCATCTTGCTGTCCCATATCGTATATCAACCTCAT
Uinve_02    TTGTCCAAAACATGGGCATCTTGCTGTCCCATATCGTATATCAACCTCAT
Uropsp_6    TTGTCCAAAACATGGGCATCTTGCTGTCCCATATCGTATATCAACCTCAT
Usps1_04    TTGTCCAAAACATGGGCATCTTGCTGTCCCATATCGTATATCAACCTCAT
Usps1_01    TTGTCCAAAACATGGGCATCTTGCTGTCCCATATCGTATATCAACCTCAT
Usps1_05    TTGTCCAAAACATGGGCATCTTGCTGTCCCATATCGTATATCAACCTCAT
Usps1_02    TTGTCCAAAACATGGGCATCTTGCTGTCCCATATCGTATATCAACCTCAT
Univa_03    TTGTCCAAAACATGGGCATCTTGCTGTCCCATATCGTATATCAACCTCAT
Univa_01    TTGTCCAAAACATGGGCATCTTGCTGTCCCATATCGTATATCAACCTCAT
Univa_05    TTGTCCAAAACATGGGCATCTTGCTGTCCCATATCGTATATCAACCTCAT
Univa_02    TTGTCCAAAACATGGGCATCTTGCTGTCCCATATCGTATATCAACCTCAT
Univa_04    TTGTCCAAAACATGGGCATCTTGCTGTCCCATATCGTATATCAACCTCAT
Univa_11    TTGTCCAAAACATGGGCATCTTGCTGTCCCATATCGTATATCAACCTCAT
Univa_13    TTGTCCAAAACATGGGCATCTTGCTGTCCCATATCGTATATCAACCTCAT
Univa_14    TTGTCCAAAACATGGGCATCTTGCTGTCCCATATCGTATATCAACCTCAT
Univa_12    TTGTCCAAAACATGGGCATCTTGCTGTCCCATATCGTATATCAACCTCAT
Univa_10    TTGTCCAAAACATGGGCATCTTGCTGTCCCATATCGTATATCAACCTCAT
Univa_07    TTGTCCAAAACATGGGCATCTTGCTGTCCCATATCGTATATCAACCTCAT
Univa_08    TTGTCCAAAACATGGGCATCTTGCTGTCCCATATCGTATATCAACCTCAT
Univa_06    TTGTCCAAAACATGGGCATCTTGCTGTCCCATATCGTATATCAACCTCAT
Univa_09    TTGTCCAAAACATGGGCATCTTGCTGTCCCATATCGTATATCAACCTCAT
Uatro_01    TTGTCCAAAACATGGGCATCTTGCTGTCCCATATCGTATATCAACCTCAT
Usori_03    TTGTCCAAAACATGGGCATCTTGCTGTCCCATATCGTATATCAACCTCAT
Usori_01    TTGTCCAAAACATGGGCATCTTGCTGTCCCATATCGTATATCAACCTCAT
Usori_04    TTGTCCAAAACATGGGCATCTTGCTGTCCCATATCGTATATCAACCTCAT
Usori_02    TTGTCCAAAACATGGGCATCTTGCTGTCCCATATCGTATATCAACCTCAT
Usori_05    TTGTCCAAAACATGGGCATCTTGCTGTCCCATATCGTATATCAACCTCAT
Usori_06    TTGTCCAAAACATGGGCATCTTGCTGTCCCATATCGTATATCAACCTCAT
Usori_09    TTGTCCAAAACATGGGCATCTTGCTGTCCCATATCGTATATCAACCTCAT
Uropso_2    TTGTCCAAAACATGGGCATCTTGCTGTCCCATATCGTATATCAACCTCAT
Uropso_1    TTGTCCAAAACATGGGCATCTTGCTGTCCCATATCGTATATCAACCTCAT
Uatro_03    TTGTCCAAAACATGGGCATCTTGCTGTCCCATATCGTATATCAACCTCAT
Uatro_04    TTGTCCAAAACATGGGCATCTTGCTGTCCCATATCGTATATCAACCTCAT
Uatro_02    TTGTCCAAAACATGGGCATCTTGCTGTCCCATATCGTATATCAACCTCAT
Uatro_05    TTGTCCAAAACATGGGCATCTTGCTGTCCCATATCGTATATCAACCTCAT
Uatro_06    TTGTCCAAAACATGGGCATCTTGCTGTCCCATATCGTATATCAACCTCAT
Uatro_07    TTGTCCAAAACATGGGCATCTTGCTGTCCCATATCGTATATCAACCTCAT
Usps2_04    TTGTCCAAAACATGGGCATCTTGCTGTCCCATATCGTATATCAACCTCAT
Usps2_02    TTGTCCAAAACATGGGCATCTTGCTGTCCCATATCGTATATCAACCTCAT
Usps2_01    TTGTCCAAAACATGGGCATCTTGCTGTCCCATATCGTATATCAACCTCAT
Usps2_03    TTGTCCAAAACATGGGCATCTTGCTGTCCCATATCGTATATCAACCTCAT
Ugrac_06    TTGTCCAAAACATGGGCATCTTGCTGTCCCATATCGTATATCAACCTCAT
Ugrac_10    TTGTCCAAAACATGGGCATCTTGCTGTCCCATATCGTATATCAACCTCAT
Ugrac_08    TTGTCCAAAACATGGGCATCTTGCTGTCCCATATCGTATATCAACCTCAT
Ugrac_09    TTGTCCAAAACATGGGCATCTTGCTGTCCCATATCGTATATCAACCTCAT
Ugrac_07    TTGTCCAAAACATGGGCATCTTGCTGTCCCATATCGTATATCAACCTCAT
Ugrac_01    TTGTCCAAAATATGGGCATCTTGCTGTCCCATATCGTATATCAACCTCAT
Ugrac_02    TTGTCCAAAATATGGGCATCTTGCTGTCCCATATCGTATATCAACCTCAT
Ugrac_05    TTGTCCAAAATATGGGCATCTTGCTGTCCCATATCGTATATCAACCTCAT
Ugrac_03    TTGTCCAAAATATGGGCATCTTGCTGTCCCATATCGTATATCAACCTCAT
Ugrac_04    TTGTCCAAAATATGGGCATCTTGCTGTCCCATATCGTATATCAACCTCAT

Sorex       CTTATCACAGTAGAGGAAATAAAAAAACAGATTGAAGCAGCGGGCTTTCC
Talpa       CTTATTACAGTAGAGGAAATAAGAAAGCAGATTGAAGCTGCAGGTTTTCC
Uinve_04    CTTATTACAGTAGAGGAAATAAAAAAGCAGATTGAAGCTGTGGGTTTTCA
Uinve_07    CTTATTACAGTAGAGGAAATAAAAAAGCAGATTGAAGCTGTGGGTTTTCA
Uinve_03    CTTATTACAGTAGAGGAAATAAAAAAGCAGATTGAAGCTGTGGGTTTTCA
Uinve_06    CTTATTACAGTAGAGGAAATAAAAAAGCAGATTGAAGCTGTGGGTTTTCA
Uinve_05    CTTATTACAGTAGAGGAAATAAAAAAGCAGATTGAAGCTGTGGGTTTTCA
Uinve_01    CTTATTACAGTAGAGGAAATAAAAAAGCAGATTGAAGCTGTGGGTTTTCA
Uinve_02    CTTATTACAGTAGAGGAAATAAAAAAGCAGATTGAAGCTGTGGGTTTTCA
Uropsp_6    CTTATTACAGTAGAGGAAATAAAAAAGCAGATTGAAGCTGTGGGTTTTCA
Usps1_04    CTTATTACAGTAGAGGAAATAAAAAAGCAGATTGAAGCTGTGGGTTTTCA
Usps1_01    CTTATTACAGTAGAGGAAATAAAAAAGCAGATTGAAGCTGTGGGTTTTCA
Usps1_05    CTTATTACAGTAGAGGAAATAAAAAAGCAGATTGAAGCTGTGGGTTTTCA
Usps1_02    CTTATTACAGTAGAGGAAATAAAAAAGCAGATTGAAGCTGTGGGTTTTCA
Univa_03    CTTATTACAGTAGAGGAAATAAAAAAGCAGATTGAAGCTGTGGGTTTTCA
Univa_01    CTTATTACAGTAGAGGAAATAAAAAAGCAGATTGAAGCTGTGGGTTTTCA
Univa_05    CTTATTACAGTAGAGGAAATAAAAAAGCAGATTGAAGCTGTGGGTTTTCA
Univa_02    CTTATTACAGTAGAGGAAATAAAAAAGCAGATTGAAGCTGTGGGTTTTCA
Univa_04    CTTATTACAGTAGAGGAAATAAAAAAGCAGATTGAAGCTGTGGGTTTTCA
Univa_11    CTTATTACAGTAGAGGAAATAAAAAAGCAGATTGAAGCTGTGGGTTTTCA
Univa_13    CTTATTACAGTAGAGGAAATAAAAAAGCAGATTGAAGCTGTGGGTTTTCA
Univa_14    CTTATTACAGTAGAGGAAATAAAAAAGCAGATTGAAGCTGTGGGTTTTCA
Univa_12    CTTATTACAGTAGAGGAAATAAAAAAGCAGATTGAAGCTGTGGGTTTTCA
Univa_10    CTTATTACAGTAGAGGAAATAAAAAAGCAGATTGAAGCTGTGGGTTTTCA
Univa_07    CTTATTACAGTAGAGGAAATAAAAAAGCAGATTGAAGCTGTGGGTTTTCA
Univa_08    CTTATTACAGTAGAGGAAATAAAAAAGCAGATTGAAGCTGTGGGTTTTCA
Univa_06    CTTATTACAGTAGAGGAAATAAAAAAGCAGATTGAAGCTGTGGGTTTTCA
Univa_09    CTTATTACAGTAGAGGAAATAAAAAAGCAGATTGAAGCTGTGGGTTTTCA
Uatro_01    CTTATTACAGTAGAGGAAATAAAAAAGCAGATTGAAGCTGTGGGTTTTCA
Usori_03    CTTATTACAGTAGAGGAAATAAAAAAGCAGATTGAAGCTGTGGGTTTTCA
Usori_01    CTTATTACAGTAGAGGAAATAAAAAAGCAGATTGAAGCTGTGGGTTTTCA
Usori_04    CTTATTACAGTAGAGGAAATAAAAAAGCAGATTGAAGCTGTGGGTTTTCA
Usori_02    CTTATTACAGTAGAGGAAATAAAAAAGCAGATTGAAGCTGTGGGTTTTCA
Usori_05    CTTATTACAGTAGAGGAAATAAAAAAGCAGATTGAAGCTGTGGGTTTTCA
Usori_06    CTTATTACAGTAGAGGAAATAAAAAAGCAGATTGAAGCTGTGGGTTTTCA
Usori_09    CTTATTACAGTAGAGGAAATAAAAAAGCAGATTGAAGCTGTGGGTTTTCA
Uropso_2    CTTATTACAGTAGAGGAAATAAAAAAGCAGATTGAAGCTGTGGGTTTTCA
Uropso_1    CTTATTACAGTAGAGGAAATAAAAAAGCAGATTGAAGCTGTGGGTTTTCA
Uatro_03    CTTATTACAGTAGAGGAAATAAAAAAGCAGATTGAAGCTGTGGGTTTTCA
Uatro_04    CTTATTACAGTAGAGGAAATAAAAAAGCAGATTGAAGCTGTGGGTTTTCA
Uatro_02    CTTATTACAGTAGAGGAAATAAAAAAGCAGATTGAAGCTGTGGGTTTTCA
Uatro_05    CTTATTACAGTAGAGGAAATAAAAAAGCAGATTGAAGCTGTGGGTTTTCA
Uatro_06    CTTATTACAGTAGAGGAAATAAAAAAGCAGATTGAAGCTGTGGGTTTTCA
Uatro_07    CTTATTACAGTAGAGGAAATAAAAAAGCAGATTGAAGCTGTGGGTTTTCA
Usps2_04    CTTATTACAGTAGAGGAAATAAAAAAGCAGATTGAAGCTGTGGGTTTTCA
Usps2_02    CTTATTACAGTAGAGGAAATAAAAAAGCAGATTGAAGCTGTGGGTTTTCA
Usps2_01    CTTATTACAGTAGAGGAAATAAAAAAGCAGATTGAAGCTGTGGGTTTTCA
Usps2_03    CTTATTACAGTAGAGGAAATAAAAAAGCAGATTGAAGCTGTGGGTTTTCA
Ugrac_06    CTTATTACAGTAGAGGAAATAAAAAAGCAGATAGAAGCTGTGGGTTTTCA
Ugrac_10    CTTATTACAGTAGAGGAAATAAAAAAGCAGATAGAAGCTGTGGGTTTTCA
Ugrac_08    CTTATTACAGTAGAGGAAATAAAAAAGCAGATAGAAGCTGTGGGTTTTCA
Ugrac_09    CTTATTACAGTAGAGGAAATAAAAAAGCAGATAGAAGCTGTGGGTTTTCA
Ugrac_07    CTTATTACAGTAGAGGAAATAAAAAAGCAGATAGAAGCTGTGGGTTTTCA
Ugrac_01    CTTATTACAGTAGAGGAAATAAAAAAGCAGATTGAAGCTGTGGGTTTTCA
Ugrac_02    CTTATTACAGTAGAGGAAATAAAAAAGCAGATTGAAGCTGTGGGTTTTCA
Ugrac_05    CTTATTACAGTAGAGGAAATAAAAAAGCAGATTGAAGCTGTGGGTTTTCA
Ugrac_03    CTTATTACAGTAGAGGAAATAAAAAAGCAGATTGAAGCTGTGGGTTTTCA
Ugrac_04    CTTATTACAGTAGAGGAAATAAAAAAGCAGATTGAAGCTGTGGGTTTTCA

Sorex       AGCGTTTGTCAAAAAACAGCCCAAGTACCTTAAATTAGGACTCATTGATA
Talpa       AGCATTCATCAAAAAACAGCCCAAGTACCTCAAATTAGGAGCTATTGATA
Uinve_04    AGCATTCATGAAAAAACAGCCCAAGTACCTCAAATTAGGAGCGATTGATA
Uinve_07    AGCATTCATGAAAAAACAGCCCAAGTACCTCAAATTAGGAGCGATTGATA
Uinve_03    AGCATTCATGAAAAAACAGCCCAAGTACCTCAAATTAGGAGCGATTGATA
Uinve_06    AGCATTCATGAAAAAACAGCCCAAGTACCTCAAATTAGGAGCGATTGATA
Uinve_05    AGCATTCATGAAAAAACAGCCCAAGTACCTCAAATTAGGAGCGATTGATA
Uinve_01    AGCATTCATGAAAAAACAGCCCAAGTACCTCAAATTAGGAGCGATTGATA
Uinve_02    AGCATTCATGAAAAAACAGCCCAAGTACCTCAAATTAGGAGCGATTGATA
Uropsp_6    AGCATTCATGAAAAAACAACCTAAGTACCTCAAATTAGGAGCTATTGATA
Usps1_04    AGCATTCATGAAAAAACAACCTAAGTACCTCAAATTAGGAGCTATTGATA
Usps1_01    AGCATTCATGAAAAAACAACCTAAGTACCTCAAATTAGGAGCTATTGATA
Usps1_05    AGCATTCATGAAAAAACAACCTAAGTACCTCAAATTAGGAGCTATTGATA
Usps1_02    AGCATTCATGAAAAAACAACCTAAGTACCTCAAATTAGGAGCTATTGATA
Univa_03    AGCATTCATGAAAAAACAACCTAAGTACCTCAAATTAGGAGCTATTGATA
Univa_01    AGCATTCATGAAAAAACAACCTAAGTACCTCAAATTAGGAGCTATTGATA
Univa_05    AGCATTCATGAAAAAACAACCTAAGTACCTCAAATTAGGAGCTATTGATA
Univa_02    AGCATTCATGAAAAAACAACCTAAGTACCTCAAATTAGGAGCTATTGATA
Univa_04    AGCATTCATGAAAAAACAACCTAAGTACCTCAAATTAGGAGCTATTGATA
Univa_11    AGCATTCATGAAAAAACAACCTAAGTACCTCAAATTAGGAGCTATTGATA
Univa_13    AGCATTCATGAAAAAACAACCTAAGTACCTCAAATTAGGAGCTATTGATA
Univa_14    AGCATTCATGAAAAAACAACCTAAGTACCTCAAATTAGGAGCTATTGATA
Univa_12    AGCATTCATGAAAAAACAACCTAAGTACCTCAAATTAGGAGCTATTGATA
Univa_10    AGCATTCATGAAAAAACAACCTAAGTACCTCAAATTAGGAGCTATTGATA
Univa_07    AGCATTCATGAAAAAACAACCTAAGTACCTCAAATTAGGAGCTATTGATA
Univa_08    AGCATTCATGAAAAAACAACCTAAGTACCTCAAATTAGGAGCTATTGATA
Univa_06    AGCATTCATGAAAAAACAACCTAAGTACCTCAAATTAGGAGCTATTGATA
Univa_09    AGCATTCATGAAAAAACAACCTAAGTACCTCAAATTAGGAGCTATTGATA
Uatro_01    AGCATTCATGAAAAAACAACCTAAGTACCTCAAATTAGGAGCTATTGATA
Usori_03    AGCATTCATGAAAAAACAACCTAAGTACCTCAAATTAGGAGCTATTGATA
Usori_01    AGCATTCATGAAAAAACAACCTAAGTACCTCAAATTAGGAGCTATTGATA
Usori_04    AGCATTCATGAAAAAACAACCTAAGTACCTCAAATTAGGAGCTATTGATA
Usori_02    AGCATTCATGAAAAAACAACCTAAGTACCTCAAATTAGGAGCTATTGATA
Usori_05    AGCATTCATGAAAAAACAACCTAAGTACCTCAAATTAGGAGCTATTGATA
Usori_06    AGCATTCATGAAAAAACAACCTAAGTACCTCAAATTAGGAGCTATTGATA
Usori_09    AGCATTCATGAAAAAACAACCTAAGTACCTCAAATTAGGAGCTATTGATA
Uropso_2    AGCATTCATGAAAAAACAACCTAAGTACCTCAAATTAGGAGCTATTGATA
Uropso_1    AGCATTCATGAAAAAACAACCTAAGTACCTCAAATTAGGAGCTATTGATA
Uatro_03    AGCATTCATGAAAAAACAACCTAAGTACCTCAAATTAGGAGCTATTGATA
Uatro_04    AGCATTCATGAAAAAACAACCTAAGTACCTCAAATTAGGAGCTATTGATA
Uatro_02    AGCATTCATGAAAAAACAACCTAAGTACCTCAAATTAGGAGCTATTGATA
Uatro_05    AGCATTCATGAAAAAACAACCTAAGTACCTCAAATTAGGAGCTATTGATA
Uatro_06    AGCATTCATGAAAAAACAACCTAAGTACCTCAAATTAGGAGCTATTGATA
Uatro_07    AGCATTCATGAAAAAACAACCTAAGTACCTCAAATTAGGAGCTATTGATA
Usps2_04    AGCATTCATGAAAAAACAACCTAAGTACCTCAAATTAGGAGCTATTGATA
Usps2_02    AGCATTCATGAAAAAACAACCTAAGTACCTCAAATTAGGAGCTATTGATA
Usps2_01    AGCATTCATGAAAAAACAACCTAAGTACCTCAAATTAGGAGCTATTGATA
Usps2_03    AGCATTCATGAAAAAACAACCTAAGTACCTCAAATTAGGAGCTATTGATA
Ugrac_06    AGCATTCATGAAAAAACAACCTAAGTACCTCAAATTAGGAGCTATTGATA
Ugrac_10    AGCATTCATGAAAAAACAACCTAAGTACCTCAAATTAGGAGCTATTGATA
Ugrac_08    AGCATTCATGAAAAAACAACCTAAGTACCTCAAATTAGGAGCTATTGATA
Ugrac_09    AGCATTCATGAAAAAACAACCTAAGTACCTCAAATTAGGAGCTATTGATA
Ugrac_07    AGCATTCATGAAAAAACAACCTAAGTACCTCAAATTAGGAGCTATTGATA
Ugrac_01    AGCATTCATGAAAAAACAACCTAAGTACCTCAAATTAGGAGCTATTGATA
Ugrac_02    AGCATTCATGAAAAAACAACCTAAGTACCTCAAATTAGGAGCTATTGATA
Ugrac_05    AGCATTCATGAAAAAACAACCTAAGTACCTCAAATTAGGAGCTATTGATA
Ugrac_03    AGCATTCATGAAAAAACAACCTAAGTACCTCAAATTAGGAGCTATTGATA
Ugrac_04    AGCATTCATGAAAAAACAACCTAAGTACCTCAAATTAGGAGCTATTGATA

Sorex       TAGAACGCCTAAAGAACACACCAGTCAAATCTTCAGAAGGATCACAGCAA
Talpa       TAGAACGTCTAAAGAACACACCAGTCAAATCCTCAGAAGGATCACAGCAT
Uinve_04    TAGAACGCCTGAAGAACACACCAGTCAAATCTTCAGAAGGATCACCGCAA
Uinve_07    TAGAACGCCTGAAGAACACACCAGTCAAATCTTCAGAAGGATCACCGCAA
Uinve_03    TAGAACGCCTGAAGAACACACCAGTCAAATCTTCAGAAGGATCACCGCAA
Uinve_06    TAGAACGCCTGAAGAACACACCAGTCAAATCTTCAGAAGGATCACCGCAA
Uinve_05    TAGAACGCCTGAAGAACACACCAGTCAAATCTTCAGAAGGATCACCGCAA
Uinve_01    TAGAACGCCTGAAGAACACACCAGTCAAATCTTCAGAAGGATCACCGCAA
Uinve_02    TAGAACGCCTGAAGAACACACCAGTCAAATCTTCAGAAGGATCACCGCAA
Uropsp_6    TAGAACGCCTGAAGAACACACCAGTCAAATCTTCAGAAGGATCACAGCAA
Usps1_04    TAGAACGCCTGAAGAACACACCAGTCAAATCTTCAGAAGGATCACAGCAA
Usps1_01    TAGAACGCCTGAAGAACACACCAGTCAAATCTTCAGAAGGATCACAGCAA
Usps1_05    TAGAACGCCTGAAGAACACACCAGTCAAATCTTCAGAAGGATCACAGCAA
Usps1_02    TAGAACGCCTGAAGAACACACCAGTCAAATCTTCAGAAGGATCACAGCAA
Univa_03    TAGAACGCCTGAAGAACACACCAGTCAAATCTTCAGAAGGATCACAGCAA
Univa_01    TAGAACGCCTGAAGAACACACCAGTCAAATCTTCAGAAGGATCACAGCAA
Univa_05    TAGAACGCCTGAAGAACACACCAGTCAAATCTTCAGAAGGATCACAGCAA
Univa_02    TAGAACGCCTGAAGAACACACCAGTCAAATCTTCAGAAGGATCACAGCAA
Univa_04    TAGAACGCCTGAAGAACACACCAGTCAAATCTTCAGAAGGATCACAGCAA
Univa_11    TAGAACGCCTGAAGAACTCACCAGTCAAATCTTCAGAAGGATCACAGCAA
Univa_13    TAGAACGCCTGAAGAACTCACCAGTCAAATCTTCAGAAGGATCACAGCAA
Univa_14    TAGAACGCCTGAAGAACTCACCAGTCAAATCTTCAGAAGGATCACAGCAA
Univa_12    TAGAACGCCTGAAGAACTCACCAGTCAAATCTTCAGAAGGATCACAGCAA
Univa_10    TAGAACGCCTGAAGAACACACCAGTCAAATCTTCAGAAGGATCACAGCAA
Univa_07    TAGAACGCCTGAAGAACACACCAGTCAAATCTTCAGAAGGATCACAGCAA
Univa_08    TAGAACGCCTGAAGAACACACCAGTCAAATCTTCAGAAGGATCACAGCAA
Univa_06    TAGAACGCCTGAAGAACACACCAGTCAAATCTTCAGAAGGATCACAGCAA
Univa_09    TAGAACGCCTGAAGAACACACCAGTCAAATCTTCAGAAGGATCACAGCAA
Uatro_01    TAGAACGCCTGAAGAACACACCAGTCAAATCTTCAGAAGGATCACAGCAA
Usori_03    TAGAACGCCTGAAGAACACACCAGTCAAATCTTCAGAAGGATCACAGCAA
Usori_01    TAGAACGCCTGAAGAACACACCAGTCAAATCTTCAGAAGGATCACAGCAA
Usori_04    TAGAACGCCTGAAGAACACACCAGTCAAATCTTCAGAAGGATCACAGCAA
Usori_02    TAGAACGCCTGAAGAACACACCAGTCAAATCTTCAGAAGGATCACAGCAA
Usori_05    TAGAACGCCTGAAGAACACACCAGTCAAATCTTCAGAAGGATCACAGCAA
Usori_06    TAGAACGCCTGAAGAACACACCAGTCAAATCTTCAGAAGGATCACAGCAA
Usori_09    TAGAACGCCTGAAGAACACACCAGTCAAATCTTCAGAAGGATCACAGCAA
Uropso_2    TAGAACGCCTGAAGAACACACCAGTCAAATCTTCAGAAGGATCACAGCAA
Uropso_1    TAGAACGCCTGAAGAACACACCAGTCAAATCTTCAGAAGGATCACAGCAA
Uatro_03    TAGAACGCCTGAAGAACACACCAGTCAAATCTTCAGAAGGATCACAGCAA
Uatro_04    TAGAACGCCTGAAGAACACACCAGTCAAATCTTCAGAAGGATCACAGCAA
Uatro_02    TAGAACGCCTGAAGAACACACCAGTCAAATCTTCAGAAGGATCACAGCAA
Uatro_05    TAGAACGCCTGAAGAACACACCAGTCAAATCTTCAGAAGGATCACAGCAA
Uatro_06    TAGAACGCCTGAAGAACACACCAGTCAAATCTTCAGAAGGATCACAGCAA
Uatro_07    TAGAACGCCTGAAGAACACACCAGTCAAATCTTCAGAAGGATCACAGCAA
Usps2_04    TAGAACGCCTGAAGAACACACCAGTCAAATCTTCAGAAGGATCACAGCAA
Usps2_02    TAGAACGCCTGAAGAACACACCAGTCAAATCTTCAGAAGGATCACAGCAA
Usps2_01    TAGAACGCCTGAAGAACACACCAGTCAAATCTTCAGAAGGATCACAGCAA
Usps2_03    TAGAACGCCTGAAGAACACACCAGTCAAATCTTCAGAAGGATCACAGCAA
Ugrac_06    TAGAACGCCTGAAGAACACACCAGTCAAATCTTCAGAAGGATCACAGCAA
Ugrac_10    TAGAACGCCTGAAGAACACACCAGTCAAATCTTCAGAAGGATCACAGCAA
Ugrac_08    TAGAACGCCTGAAGAACACACCAGTCAAATCTTCAGAAGGATCACAGCAA
Ugrac_09    TAGAACGCCTGAAGAACACACCAGTCAAATCTTCAGAAGGATCACAGCAA
Ugrac_07    TAGAACGCCTGAAGAACACACCAGTCAAATCTTCAGAAGGATCACAGCAA
Ugrac_01    TAGAACGCCTGAAGAACACACCAGTCAAATCTTCAGAAGGATCACAGCAA
Ugrac_02    TAGAACGCCTGAAGAACACACCAGTCAAATCTTCAGAAGGATCACAGCAA
Ugrac_05    TAGAACGCCTGAAGAACACACCAGTCAAATCTTCAGAAGGATCACAGCAA
Ugrac_03    TAGAACGCCTGAAGAACACACCAGTCAAATCTTCAGAAGGATCACAGCAA
Ugrac_04    TAGAACGCCTGAAGAACACACCAGTCAAATCTTCAGAAGGATCACAGCAA

Sorex       AAAACTTCACCATGTATCAGTGATTCAAAAGTCACTTTTATCATTGATGG
Talpa       AAAAGCCCATCATACATCAATGATTCACAAATCACTTTCATCATTGAGGG
Uinve_04    AAGAGTCCATCATATACCAGTGATTCACAAGTTACTTTCATTATTGAGGG
Uinve_07    AAGAGTCCATCATATACCAGTGATTCACAAGTTACTTTCATTATTGAGGG
Uinve_03    AAGAGTCCATCATATACCAGTGATTCACAAGTTACTTTCATTATTGAGGG
Uinve_06    AAGAGTCCATCATATACCAGTGATTCACAAGTTACTTTCATTATTGAGGG
Uinve_05    AAGAGTCCATCATATACCAGTGATTCACAAGTTACTTTCATTATTGAGGG
Uinve_01    AAGAGTCCATCATATACCAGTGATTCACAAGTTACTTTCATTATTGAGGG
Uinve_02    AAGAGTCCATCATATACCAGTGATTCACAAGTTACTTTCATTATTGAGGG
Uropsp_6    AAGAGTCCATCATATACCAGTGATTCACAAGTTACTTTCATTATTGAGGG
Usps1_04    AAGAGTCCATCATATACCAGTGATTCACAAGTTACTTTCATTATTGAGGG
Usps1_01    AAGAGTCCATCATATACCAGTGATTCACAAGTTACTTTCATTATTGAGGG
Usps1_05    AAGAGTCCATCATATACCAGTGATTCACAAGTTACTTTCATTATTGAGGG
Usps1_02    AAGAGTCCATCATATACCAGTGATTCACAAGTTACTTTCATTATTGAGGG
Univa_03    AAGAGTCCATCATATACCAGTGATTCACAAGTTACTTTCATTATTGAGGG
Univa_01    AAGAGTCCATCATATACCAGTGATTCACAAGTTACTTTCATTATTGAGGG
Univa_05    AAGAGTCCATCATATACCAGTGATTCACAAGTTACTTTCATTATTGAGGG
Univa_02    AAGAGTCCATCATATACCAGTGATTCACAAGTTACTTTCATTATTGAGGG
Univa_04    AAGAGTCCATCATATACCAGTGATTCACAAGTTACTTTCATTATTGAGGG
Univa_11    AAGAGTCCATCATATACCAGTGATTCACAAGTTACTTTCATTATTGAGGG
Univa_13    AAGAGTCCATCATATACCAGTGATTCACAAGTTACTTTCATTATTGAGGG
Univa_14    AAGAGTCCATCATATACCAGTGATTCACAAGTTACTTTCATTATTGAGGG
Univa_12    AAGAGTCCATCATATACCAGTGATTCACAAGTTACTTTCATTATTGAGGG
Univa_10    AAGAGTCCATCATATACCAGTGATTCACAAGTTACTTTCATTATTGAGGG
Univa_07    AAGAGTCCATCATATACCAGTGATTCACAAGTTACTTTCATTATTGAGGG
Univa_08    AAGAGTCCATCATATACCAGTGATTCACAAGTTACTTTCATTATTGAGGG
Univa_06    AAGAGTCCATCATATACCAGTGATTCACAAGTTACTTTCATTATTGAGGG
Univa_09    AAGAGTCCATCATATACCAGTGATTCACAAGTTACTTTCATTATTGAGGG
Uatro_01    AAGAGTCCATCATATACCAGTGATTCACAAGTTACTTTCATTATTGAGGG
Usori_03    AAGAGTCCATCATATACCAGTGATTCACAAGTTACTTTCATTATTGAGGG
Usori_01    AAGAGTCCATCATATACCAGTGATTCACAAGTTACTTTCATTATTGAGGG
Usori_04    AAGAGTCCATCATATACCAGTGATTCACAAGTTACTTTCATTATTGAGGG
Usori_02    AAGAGTCCATCATATACCAGTGATTCACAAGTTACTTTCATTATTGAGGG
Usori_05    AAGAGTCCATCATATACCAGTGATTCACAAGTTACTTTCATTATTGAGGG
Usori_06    AAGAGTCCATCATATACCAGTGATTCACAAGTTACTTTCATTATTGAGGG
Usori_09    AAGAGTCCATCATATACCAGTGATTCACAAGTTACTTTCATTATTGAGGG
Uropso_2    AAGAGTCCATCATATACCAGTGATTCACAAGTTACTTTCATTATTGAGGG
Uropso_1    AAGAGTCCATCATATACCAGTGATTCACAAGTTACTTTCATTATTGAGGG
Uatro_03    AAGAGTCCATCATATACCAGTGATTCACAAGTTACTTTCATTATTGAGGG
Uatro_04    AAGAGTCCATCATATACCAGTGATTCACAAGTTACTTTCATTATTGAGGG
Uatro_02    AAGAGTCCATCATATACCAGTGATTCACAAGTTACTTTCATTATTGAGGG
Uatro_05    AAGAGTCCATCATATACCAGTGATTCACAAGTTACTTTCATTATTGAGGG
Uatro_06    AAGAGTCCATCATATACCAGTGATTCACAAGTTACTTTCATTATTGAGGG
Uatro_07    AAGAGTCCATCATATACCAGTGATTCACAAGTTACTTTCATTATTGAGGG
Usps2_04    AAGAGTCCATCATATACCAGTGATTCACAAGTTACTTTCATTATTGAGGG
Usps2_02    AAGAGTCCATCATATACCAGTGATTCACAAGTTACTTTCATTATTGAGGG
Usps2_01    AAGAGTCCATCATATACCAGTGATTCACAAGTTACTTTCATTATTGAGGG
Usps2_03    AAGAGTCCATCATATACCAGTGATTCACAAGTTACTTTCATTATTGAGGG
Ugrac_06    AAGAGTCCATCATATACCAGTGATTCACAAGTTACTTTCATTATTGAGGG
Ugrac_10    AAGAGTCCATCATATACCAGTGATTCACAAGTTACTTTCATTATTGAGGG
Ugrac_08    AAGAGTCCATCATATACCAGTGATTCACAAGTTACTTTCATTATTGAGGG
Ugrac_09    AAGAGTCCATCATATACCAGTGATTCACAAGTTACTTTCATTATTGAGGG
Ugrac_07    AAGAGTCCATCATATACCAGTGATTCACAAGTTACTTTCATTATTGAGGG
Ugrac_01    AAGAGTCCATCATATACCAGTGATTCACAAGTTACTTTCATTATTGAGGG
Ugrac_02    AAGAGTCCATCATATACCAGTGATTCACAAGTTACTTTCATTATTGAGGG
Ugrac_05    AAGAGTCCATCATATACCAGTGATTCACAAGTTACTTTCATTATTGAGGG
Ugrac_03    AAGAGTCCATCATATACCAGTGATTCACAAGTTACTTTCATTATTGAGGG
Ugrac_04    AAGAGTCCATCATATACCAGTGATTCACAAGTTACTTTCATTATTGAGGG

Sorex       CATGCATTGTAAATCATGTGTGTCAACTATCGAAAGTGCTTTATCTACAC
Talpa       CATGCATTGTAAATCATGTGTGTCAAATATTGAAAGTGCTTTATCAACAC
Uinve_04    CATGCATTGTAAATCATGTGTGTCAAATATTGAAAGTGCTTTATCAACCC
Uinve_07    CATGCATTGTAAATCATGTGTGTCAAATATTGAAAGTGCTTTATCAACCC
Uinve_03    CATGCATTGTAAATCATGTGTGTCAAATATTGAAAGTGCTTTATCAACCC
Uinve_06    CATGCATTGTAAATCATGTGTGTCAAATATTGAAAGTGCTTTATCAACCC
Uinve_05    CATGCATTGTAAATCATGTGTGTCAAATATTGAAAGTGCTTTATCAACCC
Uinve_01    CATGCATTGTAAATCATGTGTGTCAAATATTGAAAGTGCTTTATCAACCC
Uinve_02    CATGCATTGTAAATCATGTGTGTCAAATATTGAAAGTGCTTTATCAACCC
Uropsp_6    CATGCATTGTAAATCATGTGTGTCAAATATTGAAAATGCTTTATCAACCC
Usps1_04    CATGCATTGTAAATCATGTGTGTCAAATATTGAAAATGCTTTATCAACCC
Usps1_01    CATGCATTGTAAATCATGTGTGTCAAATATTGAAAATGCTTTATCAACCC
Usps1_05    CATGCATTGTAAATCATGTGTGTCAAATATTGAAAATGCTTTATCAACCC
Usps1_02    CATGCATTGTAAATCATGTGTGTCAAATATTGAAAATGCTTTATCAACCC
Univa_03    CATGCATTGTAAATCATGTGTGTCAAATATTGAAAGTGCTTTATCAACCC
Univa_01    CATGCATTGTAAATCATGTGTGTCAAATATTGAAAGTGCTTTATCAACCC
Univa_05    CATGCATTGTAAATCATGTGTGTCAAATATTGAAAGTGCTTTATCAACCC
Univa_02    CATGCATTGTAAATCATGTGTGTCAAATATTGAAAGTGCTTTATCAACCC
Univa_04    CATGCATTGTAAATCATGTGTGTCAAATATTGAAAGTGCTTTATCAACCC
Univa_11    CATGCATTGTAAATCATGTGTGTCAAATATTGAAAGTGCTTTATCAACCC
Univa_13    CATGCATTGTAAATCATGTGTGTCAAATATTGAAAGTGCTTTATCAACCC
Univa_14    CATGCATTGTAAATCATGTGTGTCAAATATTGAAAGTGCTTTATCAACCC
Univa_12    CATGCATTGTAAATCATGTGTGTCAAATATTGAAAGTGCTTTATCAACCC
Univa_10    CATGCATTGTAAATCATGTGTGTCAAATATTGAAAGTGCTTTATCAACCC
Univa_07    CATGCATTGTAAATCATGTGTGTCAAATATTGAAAGTGCTTTATCAACCC
Univa_08    CATGCATTGTAAATCATGTGTGTCAAATATTGAAAGTGCTTTATCAACCC
Univa_06    CATGCATTGTAAATCATGTGTGTCAAATATTGAAAGTGCTTTATCAACCC
Univa_09    CATGCATTGTAAATCATGTGTGTCAAATATTGAAAGTGCTTTATCAACCC
Uatro_01    CATGCATTGTAAATCATGTGTGTCAAATATTGAAAGTGCTTTATCAACCC
Usori_03    CATGCATTGTAAATCATGTGTGTCAAATATTGAAAGTGCTTTATCAACCC
Usori_01    CATGCATTGTAAATCATGTGTGTCAAATATTGAAAGTGCTTTATCAACCC
Usori_04    CATGCATTGTAAATCATGTGTGTCAAATATTGAAAGTGCTTTATCAACCC
Usori_02    CATGCATTGTAAATCATGTGTGTCAAATATTGAAAGTGCTTTATCAACCC
Usori_05    CATGCATTGTAAATCATGTGTGTCAAATATTGAAAGTGCTTTATCAACCC
Usori_06    CATGCATTGTAAATCATGTGTGTCAAATATTGAAAGTGCTTTATCAACCC
Usori_09    CATGCATTGTAAATCATGTGTGTCAAATATTGAAAGTGCTTTATCAACCC
Uropso_2    CATGCATTGTAAATCATGTGTGTCAAATATTGAAAGTGCTTTATCAACCC
Uropso_1    CATGCATTGTAAATCATGTGTGTCAAATATTGAAAGTGCTTTATCAACCC
Uatro_03    CATGCATTGTAAATCATGTGTGTCAAATATTGAAAGTGCTTTATCAACCC
Uatro_04    CATGCATTGTAAATCATGTGTGTCAAATATTGAAAGTGCTTTATCAACCC
Uatro_02    CATGCATTGTAAATCATGTGTGTCAAATATTGAAAGTGCTTTATCAACCC
Uatro_05    CATGCATTGTAAATCATGTGTGTCAAATATTGAAAGTGCTTTATCAACCC
Uatro_06    CATGCATTGTAAATCATGTGTGTCAAATATTGAAAGTGCTTTATCAACCC
Uatro_07    CATGCATTGTAAATCATGTGTGTCAAATATTGAAAGTGCTTTATCAACCC
Usps2_04    CATGCATTGTAAATCATGTGTGTCAAATATTGAAAGTGCTTTATCAACCC
Usps2_02    CATGCATTGTAAATCATGTGTGTCAAATATTGAAAGTGCTTTATCAACCC
Usps2_01    CATGCATTGTAAATCATGTGTGTCAAATATTGAAAGTGCTTTATCAACCC
Usps2_03    CATGCATTGTAAATCATGTGTGTCAAATATTGAAAGTGCTTTATCAACCC
Ugrac_06    CATGCATTGTAAATCATGTGTGTCAAATATTGAAAGTGCTTTATCAACCC
Ugrac_10    CATGCATTGTAAATCATGTGTGTCAAATATTGAAAGTGCTTTATCAACCC
Ugrac_08    CATGCATTGTAAATCATGTGTGTCAAATATTGAAAGTGCTTTATCAACCC
Ugrac_09    CATGCATTGTAAATCATGTGTGTCAAATATTGAAAGTGCTTTATCAACCC
Ugrac_07    CATGCATTGTAAATCATGTGTGTCAAATATTGAAAGTGCTTTATCAACCC
Ugrac_01    CATGCATTGTAAATCATGTGTGTCAAATATTGAAAGTGCTTTATCAACCC
Ugrac_02    CATGCATTGTAAATCATGTGTGTCAAATATTGAAAGTGCTTTATCAACCC
Ugrac_05    CATGCATTGTAAATCATGTGTGTCAAATATTGAAAGTGCTTTATCAACCC
Ugrac_03    CATGCATTGTAAATCATGTGTGTCAAATATTGAAAGTGCTTTATCAACCC
Ugrac_04    CATGCATTGTAAATCATGTGTGTCAAATATTGAAAGTGCTTTATCAACCC

Sorex       TCCAATATGTAAGCAGCATAGTAGTTTCCTTAGAGAACAGGACTGCCATA
Talpa       TACAATATGTGAGCAGTATAGTAGTTTCCTTAGAGAATAAGTCAGCCATA
Uinve_04    TCCAATATGTAAGCAGCATAGTAGTTTCCTTAGAGAATAGTTCAGCCATA
Uinve_07    TCCAATATGTAAGCAGCATAGTAGTTTCCTTAGAGAATAGTTCAGCCATA
Uinve_03    TCCAATATGTAAGCAGCATAGTAGTTTCCTTAGAGAATAGTTCAGCCATA
Uinve_06    TCCAATATGTAAGCAGCATAGTAGTTTCCTTAGAGAATAGTTCAGCCATA
Uinve_05    TCCAATATGTAAGCAGCATAGTAGTTTCCTTAGAGAATAGTTCAGCCATA
Uinve_01    TCCAATATGTAAGCAGCATAGTAGTTTCCTTAGAGAATAGTTCAGCCATA
Uinve_02    TCCAATATGTAAGCAGCATAGTAGTTTCCTTAGAGAATAGTTCAGCCATA
Uropsp_6    TCCAATATGTAAGCAGCATAGTAGTTTCCTTAGAGAATAGTTCAGCCATA
Usps1_04    TCCAATATGTAAGCAGCATAGTAGTTTCCTTAGAGAATAGTTCAGCCATA
Usps1_01    TCCAATATGTAAGCAGCATAGTAGTTTCCTTAGAGAATAGTTCAGCCATA
Usps1_05    TCCAATATGTAAGCAGCATAGTAGTTTCCTTAGAGAATAGTTCAGCCATA
Usps1_02    TCCAATATGTAAGCAGCATAGTAGTTTCCTTAGAGAATAGTTCAGCCATA
Univa_03    TCCAATATGTAAGCAGCATAGTAGTTTCCTTAGAGAATAGTTCAGCCATA
Univa_01    TCCAATATGTAAGCAGCATAGTAGTTTCCTTAGAGAATAGTTCAGCCATA
Univa_05    TCCAATATGTAAGCAGCATAGTAGTTTCCTTAGAGAATAGTTCAGCCATA
Univa_02    TCCAATATGTAAGCAGCATAGTAGTTTCCTTAGAGAATAGTTCAGCCATA
Univa_04    TCCAATATGTAAGCAGCATAGTAGTTTCCTTAGAGAATAGTTCAGCCATA
Univa_11    TCCAATATGTAAGCAGCATAGTAGTTTCCTTAGAGAATAGTTCAGCCATA
Univa_13    TCCAATATGTAAGCAGCATAGTAGTTTCCTTAGAGAATAGTTCAGCCATA
Univa_14    TCCAATATGTAAGCAGCATAGTAGTTTCCTTAGAGAATAGTTCAGCCATA
Univa_12    TCCAATATGTAAGCAGCATAGTAGTTTCCTTAGAGAATAGTTCAGCCATA
Univa_10    TCCAATATGTAAGCAGCATAGTAGTTTCCTTAGAGAATAGTTCAGCCATA
Univa_07    TCCAATATGTAAGCAGCATAGTAGTTTCCTTAGAGAATAGTTCAGCCATA
Univa_08    TCCAATATGTAAGCAGCATAGTAGTTTCCTTAGAGAATAGTTCAGCCATA
Univa_06    TCCAATATGTAAGCAGCATAGTAGTTTCCTTAGAGAATAGTTCAGCCATA
Univa_09    TCCAATATGTAAGCAGCATAGTAGTTTCCTTAGAGAATAGTTCAGCCATA
Uatro_01    TCCAATATGTAAGCAGCATAGTAGTTTCCTTAGAGAATAGTTCAGCCATA
Usori_03    TCCAATATGTAAGCAGCATAGTAGTTTCCTTAGAGAATAGTTCAGCCATA
Usori_01    TCCAATATGTAAGCAGCATAGTAGTTTCCTTAGAGAATAGTTCAGCCATA
Usori_04    TCCAATATGTAAGCAGCATAGTAGTTTCCTTAGAGAATAGTTCAGCCATA
Usori_02    TCCAATATGTAAGCAGCATAGTAGTTTCCTTAGAGAATAGTTCAGCCATA
Usori_05    TCCAATATGTAAGCAGCATAGTAGTTTCCTTAGAGAATAGTTCAGCCATA
Usori_06    TCCAATATGTAAGCAGCATAGTAGTTTCCTTAGAGAATAGTTCAGCCATA
Usori_09    TCCAATATGTAAGCAGCATAGTAGTTTCCTTAGAGAATAGTTCAGCCATA
Uropso_2    TCCAATATGTAAGCAGCATAGTAGTTTCCTTAGAGAATAGTTCAGCCATA
Uropso_1    TCCAATATGTAAGCAGCATAGTAGTTTCCTTAGAGAATAGTTCAGCCATA
Uatro_03    TCCAATATGTAAGCAGCATAGTAGTTTCCTTAGAGAATAGTTCAGCCATA
Uatro_04    TCCAATATGTAAGCAGCATAGTAGTTTCCTTAGAGAATAGTTCAGCCATA
Uatro_02    TCCAATATGTAAGCAGCATAGTAGTTTCCTTAGAGAATAGTTCAGCCATA
Uatro_05    TCCAATATGTAAGCAGCATAGTAGTTTCCTTAGAGAATAGTTCAGCCATA
Uatro_06    TCCAATATGTAAGCAGCATAGTAGTTTCCTTAGAGAATAGTTCAGCCATA
Uatro_07    TCCAATATGTAAGCAGCATAGTAGTTTCCTTAGAGAATAGTTCAGCCATA
Usps2_04    TCCAATATGTAAGCAGCATAGTAGTTTCCTTAGAGAATAGTTCAGCCATA
Usps2_02    TCCAATATGTAAGCAGCATAGTAGTTTCCTTAGAGAATAGTTCAGCCATA
Usps2_01    TCCAATATGTAAGCAGCATAGTAGTTTCCTTAGAGAATAGTTCAGCCATA
Usps2_03    TCCAATATGTAAGCAGCATAGTAGTTTCCTTAGAGAATAGTTCAGCCATA
Ugrac_06    TCCAATATGTAAGCAGCATAGTAGTTTCCTTAGAGAATAGTTCAGCCATA
Ugrac_10    TCCAATATGTAAGCAGCATAGTAGTTTCCTTAGAGAATAGTTCAGCCATA
Ugrac_08    TCCAATATGTAAGCAGCATAGTAGTTTCCTTAGAGAATAGTTCAGCCATA
Ugrac_09    TCCAATATGTAAGCAGCATAGTAGTTTCCTTAGAGAATAGTTCAGCCATA
Ugrac_07    TCCAATATGTAAGCAGCATAGTAGTTTCCTTAGAGAATAGTTCAGCCATA
Ugrac_01    TCCAATATGTAAGCAGCATAGTAGTTTCCTTAGAGAATAGTTCAGCCATA
Ugrac_02    TCCAATATGTAAGCAGCATAGTAGTTTCCTTAGAGAATAGTTCAGCCATA
Ugrac_05    TCCAATATGTAAGCAGCATAGTAGTTTCCTTAGAGAATAGTTCAGCCATA
Ugrac_03    TCCAATATGTAAGCAGCATAGTAGTTTCCTTAGAGAATAGTTCAGCCATA
Ugrac_04    TCCAATATGTAAGCAGCATAGTAGTTTCCTTAGAGAATAGTTCAGCCATA

Sorex       ATAAACTACAAAGCAAACTCAGTCACTCCAGAAACTTTGAAAAGAGCAAT
Talpa       GTAAAGTATAATGCAAGCTCAGTCACTCCAGAAACTCTGAGAAAAGCAAT
Uinve_04    GTAAAGTACAATGCAATCTCAGTCACTCCAGAAACTCTAAAAAAAGCAAT
Uinve_07    GTAAAGTACAATGCAATCTCAGTCACTCCAGAAACTCTAAAAAAAGCAAT
Uinve_03    GTAAAGTACAATGCAATCTCAGTCACTCCAGAAACTCTAAAAAAAGCAAT
Uinve_06    GTAAAGTACAATGCAATCTCAGTCACTCCAGAAACTCTAAAAAAAGCAAT
Uinve_05    GTAAAGTACAATGCAATCTCAGTCACTCCAGAAACTCTAAAAAAAGCAAT
Uinve_01    GTAAAGTACAATGCAATCTCAGTCACTCCAGAAACTCTAAAAAAAGCAAT
Uinve_02    GTAAAGTACAATGCAATCTCAGTCACTCCAGAAACTCTAAAAAAAGCAAT
Uropsp_6    GTAAAGTACAATGCAATTTCAGTCACTCCAGAAACTCTAAAAAAAACAAT
Usps1_04    GTAAAGTACAATGCAATTTCAGTCACTCCAGAAACTCTAAAAAAAACAAT
Usps1_01    GTAAAGTACAATGCAATTTCAGTCACTCCAGAAACTCTAAAAAAAACAAT
Usps1_05    GTAAAGTACAATGCAATTTCAGTCACTCCAGAAACTCTAAAAAAAACAAT
Usps1_02    GTAAAGTACAATGCAATTTCAGTCACTCCAGAAACTCTAAAAAAAACAAT
Univa_03    GTAAAGTACAATGCAATCTCAGTCACCCCGGAAACTCTAAAAAAAGCAAT
Univa_01    GTAAAGTACAATGCAATCTCAGTCACCCCGGAAACTCTAAAAAAAGCAAT
Univa_05    GTAAAGTACAATGCAATCTCAGTCACCCCGGAAACTCTAAAAAAAGCAAT
Univa_02    GTAAAGTACAATGCAATCTCAGTCACCCCGGAAACTCTAAAAAAAGCAAT
Univa_04    GTAAAGTACAATGCAATCTCAGTCACCCCGGAAACTCTAAAAAAAGCAAT
Univa_11    GTAAAGTACAATGCAATCTCAGTCACCCCGGAAACTCTAAAAAAAGCAAT
Univa_13    GTAAAGTACAATGCAATCTCAGTCACCCCGGAAACTCTAAAAAAAGCAAT
Univa_14    GTAAAGTACAATGCAATCTCAGTCACCCCGGAAACTCTAAAAAAAGCAAT
Univa_12    GTAAAGTACAATGCAATCTCAGTCACCCCGGAAACTCTAAAAAAAGCAAT
Univa_10    GTAAAGTACAATGCAATCTCAGTCACCCCGGAAACTCTAAAAAAAGCAAT
Univa_07    GTAAAGTACAATGCAATCTCAGTCACCCCGGAAACTCTAAAAAAAGCAAT
Univa_08    GTAAAGTACAATGCAATCTCAGTCACCCCGGAAACTCTAAAAAAAGCAAT
Univa_06    GTAAAGTACAATGCAATCTCAGTCACCCCGGAAACTCTAAAAAAAGCAAT
Univa_09    GTAAAGTACAATGCAATCTCAGTCACCCCGGAAACTCTAAAAAAAGCAAT
Uatro_01    GTAAAGTACAATGCAATCTCAGTCACTCCAGAAACTCTAAAAAAAGCAAT
Usori_03    GTAAAGTACAATGCAATCTCAGTCACTCCAGAAACTCTAAAAAAAGCAAT
Usori_01    GTAAAGTACAATGCAATCTCAGTCACTCCAGAAACTCTAAAAAAAGCAAT
Usori_04    GTAAAGTACAATGCAATCTCAGTCACTCCAGAAACTCTAAAAAAAGCAAT
Usori_02    GTAAAGTACAATGCAATCTCAGTCACTCCAGAAACTCTAAAAAAAGCAAT
Usori_05    GTAAAGTACAATGCAATCTCAGTCACTCCAGAAACTCTAAAAAAAGCAAT
Usori_06    GTAAAGTACAATGCAATCTCAGTCACTCCAGAAACTCTAAAAAAAGCAAT
Usori_09    GTAAAGTACAATGCAATCTCAGTCACTCCAGAAACTCTAAAAAAAGCAAT
Uropso_2    GTAAAGTACAATGCAATCTCAGTCACTCCAGAAACTCTAAAAAAAGCAAT
Uropso_1    GTAAAGTACAATGCAATCTCAGTCACTCCAGAAACTCTAAAAAAAGCAAT
Uatro_03    GTAAAGTACAATGCAATCTCAGTCACTCCAGAAACTCTAAAAAAAGCAAT
Uatro_04    GTAAAGTACAATGCAATCTCAGTCACTCCAGAAACTCTAAAAAAAGCAAT
Uatro_02    GTAAAGTACAATGCAATCTCAGTCACTCCAGAAACTCTAAAAAAAGCAAT
Uatro_05    GTAAAGTACAATGCAATCTCAGTCACTCCAGAAACTCTAAAAAAAGCAAT
Uatro_06    GTAAAGTACAATGCAATCTCAGTCACTCCAGAAACTCTAAAAAAAGCAAT
Uatro_07    GTAAAGTACAATGCAATCTCAGTCACTCCAGAAACTCTAAAAAAAGCAAT
Usps2_04    GTAAAGTACAATGCAATCTCAGTCACTCCAGAAACTCTAAAAAAAGCAAT
Usps2_02    GTAAAGTACAATGCAATCTCAGTCACTCCAGAAACTCTAAAAAAAGCAAT
Usps2_01    GTAAAGTACAATGCAATCTCAGTCACTCCAGAAACTCTAAAAAAAGCAAT
Usps2_03    GTAAAGTACAATGCAATCTCAGTCACTCCAGAAACTCTAAAAAAAGCAAT
Ugrac_06    GTAAAGTACAATGCAATCTCAGTCACTCCAGAAACTCTAAAAAAAGCAAT
Ugrac_10    GTAAAGTACAATGCAATCTCAGTCACTCCAGAAACTCTAAAAAAAGCAAT
Ugrac_08    GTAAAGTACAATGCAATCTCAGTCACTCCAGAAACTCTAAAAAAAGCAAT
Ugrac_09    GTAAAGTACAATGCAATCTCAGTCACTCCAGAAACTCTAAAAAAAGCAAT
Ugrac_07    GTAAAGTACAATGCAATCTCAGTCACTCCAGAAACTCTAAAAAAAGCAAT
Ugrac_01    GTAAAGTACAATGCAATCTCAGTCACTCCAGAAACTCTAAAAAAAGCAAT
Ugrac_02    GTAAAGTACAATGCAATCTCAGTCACTCCAGAAACTCTAAAAAAAGCAAT
Ugrac_05    GTAAAGTACAATGCAATCTCAGTCACTCCAGAAACTCTAAAAAAAGCAAT
Ugrac_03    GTAAAGTACAATGCAATCTCAGTCACTCCAGAAACTCTAAAAAAAGCAAT
Ugrac_04    GTAAAGTACAATGCAATCTCAGTCACTCCAGAAACTCTAAAAAAAGCAAT

Sorex       CGAGGCCATATCACCAGGGAAATACAGAGTTAGCATTACAAATGAAGTTG
Talpa       AGAGGCTGTATCACCAGGGCAATATAGAGTTAATATTACAAGTGAAGTTG
Uinve_04    AGAGACCGTATCACCAGGGCAATATAGGGTTAGTATTAAGAGTGAAGTTG
Uinve_07    AGAGACCGTATCACCAGGGCAATATAGGGTTAGTATTAAGAGTGAAGTTG
Uinve_03    AGAGACCGTATCACCAGGGCAATATAGGGTTAGTATTAAGAGTGAAGTTG
Uinve_06    AGAGACCGTATCACCAGGGCAATATAGGGTTAGTATTAAGAGTGAAGTTG
Uinve_05    AGAGACCGTATCACCAGGGCAATATAGGGTTAGTATTAAGAGTGAAGTTG
Uinve_01    AGAGACCGTATCACCAGGGCAATATAGGGTTAGTATTAAGAGTGAAGTTG
Uinve_02    AGAGACCGTATCACCAGGGCAATATAGGGTTAGTATTAAGAGTGAAGTTG
Uropsp_6    AGAGACCGTATCACCAGGGCAATATAGAGTTAGTATTAAGAGTGAAGTTG
Usps1_04    AGAGACCGTATCACCAGGGCAATATAGAGTTAGTATTAAGAGTGAAGTTG
Usps1_01    AGAGACCGTATCACCAGGGCAATATAGAGTTAGTATTAAGAGTGAAGTTG
Usps1_05    AGAGACCGTATCACCAGGGCAATATAGAGTTAGTATTAAGAGTGAAGTTG
Usps1_02    AGAGACCGTATCACCAGGGCAATATAGAGTTAGTATTAAGAGTGAAGTTG
Univa_03    AGAGACCGTATCACCAGGGCAATATAAAGTTAGTATTAAGAGTGAAGTTG
Univa_01    AGAGACCGTATCACCAGGGCAATATAAAGTTAGTATTAAGAGTGAAGTTG
Univa_05    AGAGACCGTATCACCAGGGCAATATAAAGTTAGTATTAAGAGTGAAGTTG
Univa_02    AGAGACCGTATCACCAGGGCAATATAAAGTTAGTATTAAGAGTGAAGTTG
Univa_04    AGAGACCGTATCACCAGGGCAATATAAAGTTAGTATTAAGAGTGAAGTTG
Univa_11    AGAGACTGTATCACCAGGGCAATATAAAGTTAGTATTAAGAGTGAAGTTG
Univa_13    AGAGACTGTATCACCAGGGCAATATAAAGTTAGTATTAAGAGTGAAGTTG
Univa_14    AGAGACTGTATCACCAGGGCAATATAAAGTTAGTATTAAGAGTGAAGTTG
Univa_12    AGAGACTGTATCACCAGGGCAATATAAAGTTAGTATTAAGAGTGAAGTTG
Univa_10    AGAGACCGTATCACCAGGGCAATATAAAGTTAGTATTAAGAGTGAAGTTG
Univa_07    AGAGACCGTATCACCAGGGCAATATAAAGTTAGTATTAAGAGTGAAGTTG
Univa_08    AGAGACCGTATCACCAGGGCAATATAAAGTTAGTATTAAGAGTGAAGTTG
Univa_06    AGAGACCGTATCACCAGGGCAATATAAAGTTAGTATTAAGAGTGAAGTTG
Univa_09    AGAGACCGTATCACCAGGGCAATATAAAGTTAGTATTAAGAGTGAAGTTG
Uatro_01    AGAGACCATATCACCAGGGCAATATAGAGTTAGTATTAAGAGTGAAGTTG
Usori_03    AGAGACCATATCACCAGGGCAATATAGAGTTAGTATTAAGAGTGAAGTTG
Usori_01    AGAGACCATATCACCAGGGCAATATAGAGTTAGTATTAAGAGTGAAGTTG
Usori_04    AGAGACCATATCACCAGGGCAATATAGAGTTAGTATTAAGAGTGAAGTTG
Usori_02    AGAGACCATATCACCAGGGCAATATAGAGTTAGTATTAAGAGTGAAGTTG
Usori_05    AGAGACCATATCACCAGGGCAATATAGAGTTAGTATTAAGAGTGAAGTTG
Usori_06    AGAGACCATATCACCAGGGCAATATAGAGTTAGTATTAAGAGTGAAGTTG
Usori_09    AGAGACCATATCACCAGGGCAATATAGAGTTAGTATTAAGAGTGAAGTTG
Uropso_2    AGAGACCATATCACCAGGGCAATATAGAGTTAGTATTAAGAGTGAAGTTG
Uropso_1    AGAGACCATATCACCAGGGCAATATAGAGTTAGTATTAAGAGTGAAGTTG
Uatro_03    AGAGACCATATCACCAGGGCAATATAGAGTTAGTATTAAGAGTGAAGTTG
Uatro_04    AGAGACCATATCACCAGGGCAATATAGAGTTAGTATTAAGAGTGAAGTTG
Uatro_02    AGAGACCATATCACCAGGGCAATATAGAGTTAGTATTAAGAGTGAAGTTG
Uatro_05    AGAGACCATATCACCAGGGCAATATAGAGTTAGTATTAAGAGTGAAGTTG
Uatro_06    AGAGACCATATCACCAGGGCAATATAGAGTTAGTATTAAGAGTGAAGTTG
Uatro_07    AGAGACCATATCACCAGGGCAATATAGAGTTAGTATTAAGAGTGAAGTTG
Usps2_04    AGAGACCATATCACCAGGGCAATATAGAGTTAGTATTAAGAGTGAAGTTG
Usps2_02    AGAGACCATATCACCAGGGCAATATAGAGTTAGTATTAAGAGTGAAGTTG
Usps2_01    AGAGACCATATCACCAGGGCAATATAGAGTTAGTATTAAGAGTGAAGTTG
Usps2_03    AGAGACCATATCACCAGGGCAATATAGAGTTAGTATTAAGAGTGAAGTTG
Ugrac_06    AGAGACCATATCACCAGGGCAATATAGAGTTAGTATTAAGAGTGAAGTTG
Ugrac_10    AGAGACCATATCACCAGGGCAATATAGAGTTAGTATTAAGAGTGAAGTTG
Ugrac_08    AGAGACCATATCACCAGGGCAATATAGAGTTAGTATTAAGAGTGAAGTTG
Ugrac_09    AGAGACCATATCACCAGGGCAATATAGAGTTAGTATTAAGAGTGAAGTTG
Ugrac_07    AGAGACCATATCACCAGGGCAATATAGAGTTAGTATTAAGAGTGAAGTTG
Ugrac_01    AGAGACCATATCACCAGGGCAATATAGAGTTAGTATTAAGAGTGAAGTTG
Ugrac_02    AGAGACCATATCACCAGGGCAATATAGAGTTAGTATTAAGAGTGAAGTTG
Ugrac_05    AGAGACCATATCACCAGGGCAATATAGAGTTAGTATTAAGAGTGAAGTTG
Ugrac_03    AGAGACCATATCACCAGGGCAATATAGAGTTAGTATTAAGAGTGAAGTTG
Ugrac_04    AGAGACCATATCACCAGGGCAATATAGAGTTAGTATTAAGAGTGAAGTTG

Sorex       AGAGTACCGCAAACTCTCCTTCCAGCTCAGCTTTTCGA------------
Talpa       AGAGTACCTCAAACTCTCCCTCTAGCTCATCTCTTCAGAAGATTCCTTTG
Uinve_04    AGAGTAGCAAAAACTCTCCCTCTAGCTCATCTCTTGAAAAGACTCCTTTG
Uinve_07    AGAGTAGCAAAAACTCTCCCTCTAGCTCATCTCTTGAAAAGACTCCTTTG
Uinve_03    AGAGTAGCAAAAACTCTCCCTCTAGCTCATCTCTTGAAAAGACTCCTTTG
Uinve_06    AGAGTAGCAAAAACTCTCCCTCTAGCTCATCTCTTGAAAAGACTCCTTTG
Uinve_05    AGAGTAGCAAAAACTCTCCCTCTAGCTCATCTCTTGAAAAGACTCCTTTG
Uinve_01    AGAGTAGCAAAAACTCTCCCTCTAGCTCATCTCTTGAAAAGACTCCTTTG
Uinve_02    AGAGTAGCAAAAACTCTCCCTCTAGCTCATCTCTTGAAAAGACTCCTTTG
Uropsp_6    AGAGTAGCACAAACTCTCCCTCTAGCTCACCTCTTCAAAAGACTCCTTTG
Usps1_04    AGAGTAGCACAAACTCTCCCTCTAGCTCACCTCTTCAAAAGACTCCTTTG
Usps1_01    AGAGTAGCACAAACTCTCCCTCTAGCTCACCTCTTCAAAAGACTCCTTTG
Usps1_05    AGAGTAGCACAAACTCTCCCTCTAGCTCACCTCTTCAAAAGACTCCTTTG
Usps1_02    AGAGTAGCACAAACTCTCCCTCTAGCTCACCTCTTCAAAAGACTCCTTTG
Univa_03    AGAGTAGCACAAACTCTCCCTCTAGCTCATCTCTCCAAAAGAGTCCTTTG
Univa_01    AGAGTAGCACAAACTCTCCCTCTAGCTCATCTCTCCAAAAGAGTCCTTTG
Univa_05    AGAGTAGCACAAACTCTCCCTCTAGCTCATCTCTCCAAAAGAGTCCTTTG
Univa_02    AGAGTAGCACAAACTCTCCCTCTAGCTCATCTCTCCAAAAGAGTCCTTTG
Univa_04    AGAGTAGCACAAACTCTCCCTCTAGCTCATCTCTCCAAAAGAGTCCTTTG
Univa_11    AGAGTAGCACAAACTCTCCCTCTAGCTCATCTCTTCAAAAGAGTCCTTTG
Univa_13    AGAGTAGCACAAACTCTCCCTCTAGCTCATCTCTTCAAAAGAGTCCTTTG
Univa_14    AGAGTAGCACAAACTCTCCCTCTAGCTCATCTCTTCAAAAGAGTCCTTTG
Univa_12    AGAGTAGCACAAACTCTCCCTCTAGCTCATCTCTTCAAAAGAGTCCTTTG
Univa_10    AGAGTAGCACAAACTCTCCCTCTAGCTCATCTCTCCAAAAGAGTCCTTTG
Univa_07    AGAGTAGCACAAACTCTCCCTCTAGCTCATCTCTCCAAAAGAGTCCTTTG
Univa_08    AGAGTAGCACAAACTCTCCCTCTAGCTCATCTCTCCAAAAGAGTCCTTTG
Univa_06    AGAGTAGCACAAACTCTCCCTCTAGCTCATCTCTCCAAAAGAGTCCTTTG
Univa_09    AGAGTAGCACAAACTCTCCCTCTAGCTCATCTCTCCAAAAGAGTCCTTTG
Uatro_01    AGAGTAGCACAAACTCTCCCTCTAGCTCATCTCTTCAAAAGACTCCTTTG
Usori_03    AGAGTAGCACAAACTCTCCCTCTAGCTCATCTCTTCAAAAGACTCCTTTG
Usori_01    AGAGTAGCACAAACTCTCCCTCTAGCTCATCTCTTCAAAAGACTCCTTTG
Usori_04    AGAGTAGCACAAACTCTCCCTCTAGCTCATCTCTTCAAAAGACTCCTTTG
Usori_02    AGAGTAGCACAAACTCTCCCTCTAGCTCATCTCTTCAAAAGACTCCTTTG
Usori_05    AGAGTAGCACAAACTCTCCCTCTAGCTCATCTCTTCAAAAGACTCCTTTG
Usori_06    AGAGTAGCACAAACTCTCCCTCTAGCTCATCTCTTCAAAAGACTCCTTTG
Usori_09    AGAGTAGCACAAACTCTCCCTCTAGCTCATCTCTTCAAAAGACTCCTTTG
Uropso_2    AGAGTAGCACAAACTCTCCCTCTAGCTCATCTCTTCAAAAGACTCCTTTG
Uropso_1    AGAGTAGCACAAACTCTCCCTCTAGCTCATCTCTTCAAAAGACTCCTTTG
Uatro_03    AGAGTAGCACAAACTCTCCCTCTAGCTCATCTCTTCAAAAGACTCCTTTG
Uatro_04    AGAGTAGCACAAACTCTCCCTCTAGCTCATCTCTTCAAAAGACTCCTTTG
Uatro_02    AGAGTAGCACAAACTCTCCCTCTAGCTCATCTCTTCAAAAGACTCCTTTG
Uatro_05    AGAGTAGCACAAACTCTCCCTCTAGCTCATCTCTTCAAAAGACTCCTTTG
Uatro_06    AGAGTAGCACAAACTCTCCCTCTAGCTCATCTCTTCAAAAGACTCCTTTG
Uatro_07    AGAGTAGCACAAACTCTCCCTCTAGCTCATCTCTTCAAAAGACTCCTTTG
Usps2_04    AGAGTAGCACAAACTCTCCCTCTAGCTCATCTCTTCAAAAGACTCCTTTG
Usps2_02    AGAGTAGCACAAACTCTCCCTCTAGCTCATCTCTTCAAAAGACTCCTTTG
Usps2_01    AGAGTAGCACAAACTCTCCCTCTAGCTCATCTCTTCAAAAGACTCCTTTG
Usps2_03    AGAGTAGCACAAACTCTCCCTCTAGCTCATCTCTTCAAAAGACTCCTTTG
Ugrac_06    AGAGTAGCACAAACTCTCCCTCTAGCTCATCTCTTCAAAAGACTCCTTTG
Ugrac_10    AGAGTAGCACAAACTCTCCCTCTAGCTCATCTCTTCAAAAGACTCCTTTG
Ugrac_08    AGAGTAGCACAAACTCTCCCTCTAGCTCATCTCTTCAAAAGACTCCTTTG
Ugrac_09    AGAGTAGCACAAACTCTCCCTCTAGCTCATCTCTTCAAAAGACTCCTTTG
Ugrac_07    AGAGTAGCACAAACTCTCCCTCTAGCTCATCTCTTCAAAAGACTCCTTTG
Ugrac_01    AGAGTAGCACAAACTCTCCCTCTAGCTCATCTCTTCAAAAGACTCCTTTG
Ugrac_02    AGAGTAGCACAAACTCTCCCTCTAGCTCATCTCTTCAAAAGACTCCTTTG
Ugrac_05    AGAGTAGCACAAACTCTCCCTCTAGCTCATCTCTTCAAAAGACTCCTTTG
Ugrac_03    AGAGTAGCACAAACTCTCCCTCTAGCTCATCTCTTCAAAAGACTCCTTTG
Ugrac_04    AGAGTAGCACAAACTCTCCCTCTAGCTCATCTCTTCAAAAGACTCCTTTG

Sorex       AACATAGTCAGCCAGCCTTTGACGCAAGAAACCACGATAAACATTGATGG
Talpa       AACATAGTTGGCCAACCTCTGACTCAAGAAACTGTGATAAACATTGATGG
Uinve_04    AATGTAGTTAGCCAACCTCTGACTCAAGAAACTGTGATAAACATTGATGG
Uinve_07    AATGTAGTTAGCCAACCTCTGACTCAAGAAACTGTGATAAACATTGATGG
Uinve_03    AATGTAGTTAGCCAACCTCTGACTCAAGAAACTGTGATAAACATTGATGG
Uinve_06    AATGTAGTTAGCCAACCTCTGACTCAAGAAACTGTGATAAACATTGATGG
Uinve_05    AATGTAGTTAGCCAACCTCTGACTCAAGAAACTGTGATAAACATTGATGG
Uinve_01    AATGTAGTTAGCCAACCTCTGACTCAAGAAACTGTGATAAACATTGATGG
Uinve_02    AATGTAGTTAGCCAACCTCTGACTCAAGAAACTGTGATAAACATTGATGG
Uropsp_6    AACGTAGTTAGCCAACCTCTGACTCAAGAAACTGTGATAAACATTGATGG
Usps1_04    AACGTAGTTAGCCAACCTCTGACTCAAGAAACTGTGATAAACATTGATGG
Usps1_01    AACGTAGTTAGCCAACCTCTGACTCAAGAAACTGTGATAAACATTGATGG
Usps1_05    AACGTAGTTAGCCAACCTCTGACTCAAGAAACTGTGATAAACATTGATGG
Usps1_02    AACGTAGTTAGCCAACCTCTGACTCAAGAAACTGTGATAAACATTGATGG
Univa_03    AACGTAGTTAGCCAACCTCTGACTCAAGAAACTGTGATAAACATTGATGG
Univa_01    AACGTAGTTAGCCAACCTCTGACTCAAGAAACTGTGATAAACATTGATGG
Univa_05    AACGTAGTTAGCCAACCTCTGACTCAAGAAACTGTGATAAACATTGATGG
Univa_02    AACGTAGTTAGCCAACCTCTGACTCAAGAAACTGTGATAAACATTGATGG
Univa_04    AACGTAGTTAGCCAACCTCTGACTCAAGAAACTGTGATAAACATTGATGG
Univa_11    AACGTAGTTAGCCAACCTCTGACTCAAGAAACTGTGATAAACATTGATGG
Univa_13    AACGTAGTTAGCCAACCTCTGACTCAAGAAACTGTGATAAACATTGATGG
Univa_14    AACGTAGTTAGCCAACCTCTGACTCAAGAAACTGTGATAAACATTGATGG
Univa_12    AACGTAGTTAGCCAACCTCTGACTCAAGAAACTGTGATAAACATTGATGG
Univa_10    AACGTAGTTAGCCAACCTCTGACTCAAGAAACTGTGATAAACATTGATGG
Univa_07    AACGTAGTTAGCCAACCTCTGACTCAAGAAACTGTGATAAACATTGATGG
Univa_08    AACGTAGTTAGCCAACCTCTGACTCAAGAAACTGTGATAAACATTGATGG
Univa_06    AACGTAGTTAGCCAACCTCTGACTCAAGAAACTGTGATAAACATTGATGG
Univa_09    AACGTAGTTAGCCAACCTCTGACTCAAGAAACTGTGATAAACATTGATGG
Uatro_01    AACGTAGTTAGCCAGCCTCTGACTCAAGAAACTGTGATAAACATTGATGG
Usori_03    AACGTAGTTAGCCAACCTCTGACTCAAGAAACTGTGATAAACATTGATGG
Usori_01    AACGTAGTTAGCCAACCTCTGACTCAAGAAACTGTGATAAACATTGATGG
Usori_04    AACGTAGTTAGCCAACCTCTGACTCAAGAAACTGTGATAAACATTGATGG
Usori_02    AACGTAGTTAGCCAACCTCTGACTCAAGAAACTGTGATAAACATTGATGG
Usori_05    AACGTAGTTAGCCAACCTCTGACTCAAGAAACTGTGATAAACATTGATGG
Usori_06    AACGTAGTTAGCCAACCTCTGACTCAAGAAACTGTGATAAACATTGATGG
Usori_09    AACGTAGTTAGCCAACCTCTGACTCAAGAAACTGTGATAAACATTGATGG
Uropso_2    AACGTAGTTAGCCAACCTCTGACTCAAGAAACTGTGATAAACATTGATGG
Uropso_1    AACGTAGTTAGCCAACCTCTGACTCAAGAAACTGTGATAAACATTGATGG
Uatro_03    AACGTAGTTAGCCAGCCTCTGACTCAAGAAACTGTGATAAACATTGATGG
Uatro_04    AACGTAGTTAGCCAGCCTCTGACTCAAGAAACTGTGATAAACATTGATGG
Uatro_02    AACGTAGTTAGCCAGCCTCTGACTCAAGAAACTGTGATAAACATTGATGG
Uatro_05    AACGTAGTTAGCCAGCCTCTGACTCAAGAAACTGTGATAAACATTGATGG
Uatro_06    AACGTAGTTAGCCAGCCTCTGACTCAAGAAACTGTGATAAACATTGATGG
Uatro_07    AACGTAGTTAGCCAGCCTCTGACTCAAGAAACTGTGATAAACATTGATGG
Usps2_04    AACGTAGTTAACCAACCTCTGACTCAAGAAACTGTGATAAACATTGATGG
Usps2_02    AACGTAGTTAACCAACCTCTGACTCAAGAAACTGTGATAAACATTGATGG
Usps2_01    AACGTAGTTAACCAACCTCTGACTCAAGAAACTGTGATAAACATTGATGG
Usps2_03    AACGTAGTTAACCAACCTCTGACTCAAGAAACTGTGATAAACATTGATGG
Ugrac_06    AACGTAGTTAGCCAACCTCTGACTCAAGAAACTGTGATAAACATTGATGG
Ugrac_10    AACGTAGTTAGCCAACCTCTGACTCAAGAAACTGTGATAAACATTGATGG
Ugrac_08    AACGTAGTTAGCCAACCTCTGACTCAAGAAACTGTGATAAACATTGATGG
Ugrac_09    AACGTAGTTAGCCAACCTCTGACTCAAGAAACTGTGATAAACATTGATGG
Ugrac_07    AACGTAGTTAGCCAACCTCTGACTCAAGAAACTGTGATAAACATTGATGG
Ugrac_01    AACGTAGTTAGCCAACCTCTGACTCAAGAAACTGTGATAAACATTGATGG
Ugrac_02    AACGTAGTTAGCCAACCTCTGACTCAAGAAACTGTGATAAACATTGATGG
Ugrac_05    AACGTAGTTAGCCAACCTCTGACTCAAGAAACTGTGATAAACATTGATGG
Ugrac_03    AACGTAGTTAGCCAACCTCTGACTCAAGAAACTGTGATAAACATTGATGG
Ugrac_04    AACGTAGTTAGCCAGCCTCTGACTCAAGAAACTGTGATAAACATTGATGG

Sorex       CATGACTTGTAATTCTTGTGTGCAGTCTATTGAGAGTGTTATATCAAAAA
Talpa       CATGACTTGTAATTCTTGTGTGCAGTCTATTGAGGGTATCATATCAAAAA
Uinve_04    CATGACTTGCAATTCTTGTGTGCAGTCTATTGAGGGTATCATATCAAAAA
Uinve_07    CATGACTTGCAATTCTTGTGTGCAGTCTATTGAGGGTATCATATCAAAAA
Uinve_03    CATGACTTGCAATTCTTGTGTGCAGTCTATTGAGGGTATCATATCAAAAA
Uinve_06    CATGACTTGCAATTCTTGTGTGCAGTCTATTGAGGGTATCATATCAAAAA
Uinve_05    CATGACTTGCAATTCTTGTGTGCAGTCTATTGAGGGTATCATATCAAAAA
Uinve_01    CATGACTTGCAATTCTTGTGTGCAGTCTATTGAGGGTATCATATCAAAAA
Uinve_02    CATGACTTGCAATTCTTGTGTGCAGTCTATTGAGGGTATCATATCAAAAA
Uropsp_6    CATGACTTGCAATTCTTGTGTGCAGTCTATTGAGGGTATCATATCAAAAA
Usps1_04    CATGACTTGCAATTCTTGTGTGCAGTCTATTGAGGGTATCATATCAAAAA
Usps1_01    CATGACTTGCAATTCTTGTGTGCAGTCTATTGAGGGTATCATATCAAAAA
Usps1_05    CATGACTTGCAATTCTTGTGTGCAGTCTATTGAGGGTATCATATCAAAAA
Usps1_02    CATGACTTGCAATTCTTGTGTGCAGTCTATTGAGGGTATCATATCAAAAA
Univa_03    CATGACTTGCAATTCTTGTGTGCAGTCTATTGAGGGTATCATATCAAAAA
Univa_01    CATGACTTGCAATTCTTGTGTGCAGTCTATTGAGGGTATCATATCAAAAA
Univa_05    CATGACTTGCAATTCTTGTGTGCAGTCTATTGAGGGTATCATATCAAAAA
Univa_02    CATGACTTGCAATTCTTGTGTGCAGTCTATTGAGGGTATCATATCAAAAA
Univa_04    CATGACTTGCAATTCTTGTGTGCAGTCTATTGAGGGTATCATATCAAAAA
Univa_11    CATGACTTGCAATTCTTGTGTGCAGTCTATTGAGGGTATCATATCAAAAA
Univa_13    CATGACTTGCAATTCTTGTGTGCAGTCTATTGAGGGTATCATATCAAAAA
Univa_14    CATGACTTGCAATTCTTGTGTGCAGTCTATTGAGGGTATCATATCAAAAA
Univa_12    CATGACTTGCAATTCTTGTGTGCAGTCTATTGAGGGTATCATATCAAAAA
Univa_10    CATGACTTGCAATTCTTGTGTGCAGTCTATTGAGGGTATCATATCAAAAA
Univa_07    CATGACTTGCAATTCTTGTGTGCAGTCTATTGAGGGTATCATATCAAAAA
Univa_08    CATGACTTGCAATTCTTGTGTGCAGTCTATTGAGGGTATCATATCAAAAA
Univa_06    CATGACTTGCAATTCTTGTGTGCAGTCTATTGAGGGTATCATATCAAAAA
Univa_09    CATGACTTGCAATTCTTGTGTGCAGTCTATTGAGGGTATCATATCAAAAA
Uatro_01    CATGACTTGCAATTCTTGTGTGCAGTCTATTGAGGGTATCATATCAAAAA
Usori_03    CATGACTTGCAATTCTTGTGTGCAGTCTATTGAGGGTATCATATCAAAAA
Usori_01    CATGACTTGCAATTCTTGTGTGCAGTCTATTGAGGGTATCATATCAAAAA
Usori_04    CATGACTTGCAATTCTTGTGTGCAGTCTATTGAGGGTATCATATCAAAAA
Usori_02    CATGACTTGCAATTCTTGTGTGCAGTCTATTGAGGGTATCATATCAAAAA
Usori_05    CATGACTTGCAATTCTTGTGTGCAGTCTATTGAGGGTATCATATCAAAAA
Usori_06    CATGACTTGCAATTCTTGTGTGCAGTCTATTGAGGGTATCATATCAAAAA
Usori_09    CATGACTTGCAATTCTTGTGTGCAGTCTATTGAGGGTATCATATCAAAAA
Uropso_2    CATGACTTGCAATTCTTGTGTGCAGTCTATTGAGGGTATCATATCAAAAA
Uropso_1    CATGACTTGCAATTCTTGTGTGCAGTCTATTGAGGGTATCATATCAAAAA
Uatro_03    CATGACTTGCAATTCTTGTGTGCAGTCTATTGAGGGTATCATATCAAAAA
Uatro_04    CATGACTTGCAATTCTTGTGTGCAGTCTATTGAGGGTATCATATCAAAAA
Uatro_02    CATGACTTGCAATTCTTGTGTGCAGTCTATTGAGGGTATCATATCAAAAA
Uatro_05    CATGACTTGCAATTCTTGTGTGCAGTCTATTGAGGGTATCATATCAAAAA
Uatro_06    CATGACTTGCAATTCTTGTGTGCAGTCTATTGAGGGTATCATATCAAAAA
Uatro_07    CATGACTTGCAATTCTTGTGTGCAGTCTATTGAGGGTATCATATCAAAAA
Usps2_04    CATGACTTGCAATTCTTGTGTGCAGTCTATTGAGGGTATCATATCAAAAA
Usps2_02    CATGACTTGCAATTCTTGTGTGCAGTCTATTGAGGGTATCATATCAAAAA
Usps2_01    CATGACTTGCAATTCTTGTGTGCAGTCTATTGAGGGTATCATATCAAAAA
Usps2_03    CATGACTTGCAATTCTTGTGTGCAGTCTATTGAGGGTATCATATCAAAAA
Ugrac_06    CATGACTTGCAATTCTTGTGTGCAGTCTATTGAGGGTATCATATCAAAAA
Ugrac_10    CATGACTTGCAATTCTTGTGTGCAGTCTATTGAGGGTATCATATCAAAAA
Ugrac_08    CATGACTTGCAATTCTTGTGTGCAGTCTATTGAGGGTATCATATCAAAAA
Ugrac_09    CATGACTTGCAATTCTTGTGTGCAGTCTATTGAGGGTATCATATCAAAAA
Ugrac_07    CATGACTTGCAATTCTTGTGTGCAGTCTATTGAGGGTATCATATCAAAAA
Ugrac_01    CATGACTTGCAATTCTTGTGTGCAGTCTATTGAGGGTATCATATCAAAAA
Ugrac_02    CATGACTTGCAATTCTTGTGTGCAGTCTATTGAGGGTATCATATCAAAAA
Ugrac_05    CATGACTTGCAATTCTTGTGTGCAGTCTATTGAGGGTATCATATCAAAAA
Ugrac_03    CATGACTTGCAATTCTTGTGTGCAGTCTATTGAGGGTATCATATCAAAAA
Ugrac_04    CATGACTTGCAATTCTTGTGTGCAGTCTATTGAGGGTATCATATCAAAAA

Sorex       AGGCAGGTGTAAAATCAATATGCGTCTCCCTTGCAAACAGCAATGGAACT
Talpa       AGACAGGTGTAAAATCCATACGAGTTTCCCTTGCAAATAGCAATGGGACT
Uinve_04    AAGTGGGTGTAAAATCCATCCGGGTTTCCCTTGCAAATAGCAATGGGACT
Uinve_07    AAGTGGGTGTAAAATCCATCCGGGTTTCCCTTGCAAATAGCAATGGGACT
Uinve_03    AAGTGGGTGTAAAATCCATCCGGGTTTCCCTTGCAAATAGCAATGGGACT
Uinve_06    AAGTGGGTGTAAAATCCATCCGGGTTTCCCTTGCAAATAGCAATGGGACT
Uinve_05    AAGTGGGTGTAAAATCCATCCGGGTTTCCCTTGCAAATAGCAATGGGACT
Uinve_01    AAGTGGGTGTAAAATCCATCCGGGTTTCCCTTGCAAATAGCAATGGGACT
Uinve_02    AAGTGGGTGTAAAATCCATCCGGGTTTCCCTTGCAAATAGCAATGGGACT
Uropsp_6    AAGTGGGTGTAAAATCCATTCGGGTTTCCCTTGCAAATAGCAGTGGGACT
Usps1_04    AAGTGGGTGTAAAATCCATTCGGGTTTCCCTTGCAAATAGCAGTGGGACT
Usps1_01    AAGTGGGTGTAAAATCCATTCGGGTTTCCCTTGCAAATAGCAGTGGGACT
Usps1_05    AAGTGGGTGTAAAATCCATTCGGGTTTCCCTTGCAAATAGCAGTGGGACT
Usps1_02    AAGTGGGTGTAAAATCCATTCGGGTTTCCCTTGCAAATAGCAGTGGGACT
Univa_03    AAATGGGTGTAAAATCCATCCGGGTTTCCCTTGCAAATAGCAATGGGACT
Univa_01    AAATGGGTGTAAAATCCATCCGGGTTTCCCTTGCAAATAGCAATGGGACT
Univa_05    AAATGGGTGTAAAATCCATCCGGGTTTCCCTTGCAAATAGCAATGGGACT
Univa_02    AAATGGGTGTAAAATCCATCCGGGTTTCCCTTGCAAATAGCAATGGGACT
Univa_04    AAATGGGTGTAAAATCCATCCGGGTTTCCCTTGCAAATAGCAATGGGACT
Univa_11    AAATGGGTGTAAAATCCATCCGGGTTTCCCTTGCAAATAGCAATGGGACT
Univa_13    AAATGGGTGTAAAATCCATCCGGGTTTCCCTTGCAAATAGCAATGGGACT
Univa_14    AAATGGGTGTAAAATCCATCCGGGTTTCCCTTGCAAATAGCAATGGGACT
Univa_12    AAATGGGTGTAAAATCCATCCGGGTTTCCCTTGCAAATAGCAATGGGACT
Univa_10    AAATGGGTGTAAAATCCATCCGGGTTTCCCTTGCAAATAGCAATGGGACT
Univa_07    AAATGGGTGTAAAATCCATCCGGGTTTCCCTTGCAAATAGCAATGGGACT
Univa_08    AAATGGGTGTAAAATCCATCCGGGTTTCCCTTGCAAATAGCAATGGGACT
Univa_06    AAATGGGTGTAAAATCCATCCGGGTTTCCCTTGCAAATAGCAATGGGACT
Univa_09    AAATGGGTGTAAAATCCATCCGGGTTTCCCTTGCAAATAGCAATGGGACT
Uatro_01    AAGTGGGTGTAAAATCCATTCGGGTTTCCCTTGCAAATAGCAGTGGGACT
Usori_03    AAGTGGGTGTAAAATCCATTCGGGTTTCCCTTGCAAATAGCAGTGGGACT
Usori_01    AAGTGGGTGTAAAATCCATTCGGGTTTCCCTTGCAAATAGCAGTGGGACT
Usori_04    AAGTGGGTGTAAAATCCATTCGGGTTTCCCTTGCAAATAGCAGTGGGACT
Usori_02    AAGTGGGTGTAAAATCCATTCGGGTTTCCCTTGCAAATAGCAGTGGGACT
Usori_05    AAGTGGGTGTAAAATCCATTCGGGTTTCCCTTGCAAATAGCAGTGGGACT
Usori_06    AAGTGGGTGTAAAATCCATTCGGGTTTCCCTTGCAAATAGCAGTGGGACT
Usori_09    AAGTGGGTGTAAAATCCATTCGGGTTTCCCTTGCAAATAGCAGTGGGACT
Uropso_2    AAGTGGGTGTAAAATCCATTCGGGTTTCCCTTGCAAATAGCAGTGGGACT
Uropso_1    AAGTGGGTGTAAAATCCATTCGGGTTTCCCTTGCAAATAGCAGTGGGACT
Uatro_03    AAGTGGGTGTAAAATCCATTCGGGTTTCCCTTGCAAATAGCAGTGGGACT
Uatro_04    AAGTGGGTGTAAAATCCATTCGGGTTTCCCTTGCAAATAGCAGTGGGACT
Uatro_02    AAGTGGGTGTAAAATCCATTCGGGTTTCCCTTGCAAATAGCAGTGGGACT
Uatro_05    AAGTGGGTGTAAAATCCATTCGGGTTTCCCTTGCAAATAGCAGTGGGACT
Uatro_06    AAGTGGGTGTAAAATCCATTCGGGTTTCCCTTGCAAATAGCAGTGGGACT
Uatro_07    AAGTGGGTGTAAAATCCATTCGGGTTTCCCTTGCAAATAGCAGTGGGACT
Usps2_04    AAGTGGGTGTAAAATCCATTCGGGTTTCCCTTGCAAATAGCAGTGGGACT
Usps2_02    AAGTGGGTGTAAAATCCATTCGGGTTTCCCTTGCAAATAGCAGTGGGACT
Usps2_01    AAGTGGGTGTAAAATCCATTCGGGTTTCCCTTGCAAATAGCAGTGGGACT
Usps2_03    AAGTGGGTGTAAAATCCATTCGGGTTTCCCTTGCAAATAGCAGTGGGACT
Ugrac_06    AAGTGGGTGTAAAATCCATTCGGGTTTCCCTTGCAAATAGCAGTGGGACT
Ugrac_10    AAGTGGGTGTAAAATCCATTCGGGTTTCCCTTGCAAATAGCAGTGGGACT
Ugrac_08    AAGTGGGTGTAAAATCCATTCGGGTTTCCCTTGCAAATAGCAGTGGGACT
Ugrac_09    AAGTGGGTGTAAAATCCATTCGGGTTTCCCTTGCAAATAGCAGTGGGACT
Ugrac_07    AAGTGGGTGTAAAATCCATTCGGGTTTCCCTTGCAAATAGCAGTGGGACT
Ugrac_01    AAGTGGGTGTAAAATCCATTCGGGTTTCCCTTGCAAATAGCAGTGGGACT
Ugrac_02    AAGTGGGTGTAAAATCCATTCGGGTTTCCCTTGCAAATAGCAGTGGGACT
Ugrac_05    AAGTGGGTGTAAAATCCATTCGGGTTTCCCTTGCAAATAGCAGTGGGACT
Ugrac_03    AAGTGGGTGTAAAATCCATTCGGGTTTCCCTTGCAAATAGCAGTGGGACT
Ugrac_04    AAGTGGGTGTAAAATCCATTCGGGTTTCCCTTGCAAATAGCAGTGGGACT

Sorex       ATTGAGTATGATCCTCTACTGACTTCTCCAGAAACCTTGAGGGAAGCAAT
Talpa       GTTGAGTATGATCCTTTACTAACTTCTCCAGAAACCTTGAGAGAAGCAAT
Uinve_04    GTTGAATATGATCCTTTACTGACATCACCAGAAACCTTGAGAGAAGCAAT
Uinve_07    GTTGAATATGATCCTTTACTGACATCACCAGAAACCTTGAGAGAAGCAAT
Uinve_03    GTTGAATATGATCCTTTACTGACATCACCAGAAACCTTGAGAGAAGCAAT
Uinve_06    GTTGAATATGATCCTTTACTGACATCACCAGAAACCTTGAGAGAAGCAAT
Uinve_05    GTTGAATATGATCCTTTACTGACATCACCAGAAACCTTGAGAGAAGCAAT
Uinve_01    GTTGAATATGATCCTTTACTGACATCACCAGAAACCTTGAGAGAAGCAAT
Uinve_02    GTTGAATATGATCCTTTACTGACATCACCAGAAACCTTGAGAGAAGCAAT
Uropsp_6    GTTGAATATGATCCTTTACTGACATCACCAGAAACCTTGAGAGAAGCAAT
Usps1_04    GTTGAATATGATCCTTTACTGACATCACCAGAAACCTTGAGAGAAGCAAT
Usps1_01    GTTGAATATGATCCTTTACTGACATCACCAGAAACCTTGAGAGAAGCAAT
Usps1_05    GTTGAATATGATCCTTTACTGACATCACCAGAAACCTTGAGAGAAGCAAT
Usps1_02    GTTGAATATGATCCTTTACTGACATCACCAGAAACCTTGAGAGAAGCAAT
Univa_03    GTTGAATATGATCCTTTACTGACATCACCAGAAACCTTGAGAGAAGCAAT
Univa_01    GTTGAATATGATCCTTTACTGACATCACCAGAAACCTTGAGAGAAGCAAT
Univa_05    GTTGAATATGATCCTTTACTGACATCACCAGAAACCTTGAGAGAAGCAAT
Univa_02    GTTGAATATGATCCTTTACTGACATCACCAGAAACCTTGAGAGAAGCAAT
Univa_04    GTTGAATATGATCCTTTACTGACATCACCAGAAACCTTGAGAGAAGCAAT
Univa_11    GTTGAATATGATCCTTTACTGACATCACCAGAAACCTTGAGAGAAGCAAT
Univa_13    GTTGAATATGATCCTTTACTGACATCACCAGAAACCTTGAGAGAAGCAAT
Univa_14    GTTGAATATGATCCTTTACTGACATCACCAGAAACCTTGAGAGAAGCAAT
Univa_12    GTTGAATATGATCCTTTACTGACATCACCAGAAACCTTGAGAGAAGCAAT
Univa_10    GTTGAATATGATCCTTTACTGACATCACCAGAAACCTTGAGAGAAGCAAT
Univa_07    GTTGAATATGATCCTTTACTGACATCACCAGAAACCTTGAGAGAAGCAAT
Univa_08    GTTGAATATGATCCTTTACTGACATCACCAGAAACCTTGAGAGAAGCAAT
Univa_06    GTTGAATATGATCCTTTACTGACATCACCAGAAACCTTGAGAGAAGCAAT
Univa_09    GTTGAATATGATCCTTTACTGACATCACCAGAAACCTTGAGAGAAGCAAT
Uatro_01    GTTGAATATGATCCTTTACTGACATCACCAGAAACCTTGAGAGAAGCAAT
Usori_03    GTTGAATATGATCCTTTACTGACATCACCAGAAACCTTGAGAGAAGCAAT
Usori_01    GTTGAATATGATCCTTTACTGACATCACCAGAAACCTTGAGAGAAGCAAT
Usori_04    GTTGAATATGATCCTTTACTGACATCACCAGAAACCTTGAGAGAAGCAAT
Usori_02    GTTGAATATGATCCTTTACTGACATCACCAGAAACCTTGAGAGAAGCAAT
Usori_05    GTTGAATATGATCCTTTACTGACATCACCAGAAACCTTGAGAGAAGCAAT
Usori_06    GTTGAATATGATCCTTTACTGACATCACCAGAAACCTTGAGAGAAGCAAT
Usori_09    GTTGAATATGATCCTTTACTGACATCACCAGAAACCTTGAGAGAAGCAAT
Uropso_2    GTTGAATATGATCCTTTACTGACATCACCAGAAACCTTGAGAGAAGCAAT
Uropso_1    GTTGAATATGATCCTTTACTGACATCACCAGAAACCTTGAGAGAAGCAAT
Uatro_03    GTTGAATATGATCCTTTACTGACATCACCAGAAACCTTGAGAGAAGCAAT
Uatro_04    GTTGAATATGATCCTTTACTGACATCACCAGAAACCTTGAGAGAAGCAAT
Uatro_02    GTTGAATATGATCCTTTACTGACATCACCAGAAACCTTGAGAGAAGCAAT
Uatro_05    GTTGAATATGATCCTTTACTGACATCACCAGAAACCTTGAGAGAAGCAAT
Uatro_06    GTTGAATATGATCCTTTACTGACATCACCAGAAACCTTGAGAGAAGCAAT
Uatro_07    GTTGAATATGATCCTTTACTGACATCACCAGAAACCTTGAGAGAAGCAAT
Usps2_04    GTTGAATATGATCCTTTACTGACATCACCAGAAACCTTGAGAGAAGCAAT
Usps2_02    GTTGAATATGATCCTTTACTGACATCACCAGAAACCTTGAGAGAAGCAAT
Usps2_01    GTTGAATATGATCCTTTACTGACATCACCAGAAACCTTGAGAGAAGCAAT
Usps2_03    GTTGAATATGATCCTTTACTGACATCACCAGAAACCTTGAGAGAAGCAAT
Ugrac_06    GTTGAATATGATCCTTTACTGACATCACCAGAAACCTTGAGAGAAGCAAT
Ugrac_10    GTTGAATATGATCCTTTACTGACATCACCAGAAACCTTGAGAGAAGCAAT
Ugrac_08    GTTGAATATGATCCTTTACTGACATCACCAGAAACCTTGAGAGAAGCAAT
Ugrac_09    GTTGAATATGATCCTTTACTGACATCACCAGAAACCTTGAGAGAAGCAAT
Ugrac_07    GTTGAATATGATCCTTTACTGACATCACCAGAAACCTTGAGAGAAGCAAT
Ugrac_01    GTTGAATATGATCCTTTACTGACATCACCAGAAACCTTGAGAGAAGCAAT
Ugrac_02    GTTGAATATGATCCTTTACTGACATCACCAGAAACCTTGAGAGAAGCAAT
Ugrac_05    GTTGAATATGATCCTTTACTGACATCACCAGAAACCTTGAGAGAAGCAAT
Ugrac_03    GTTGAATATGATCCTTTACTGACATCACCAGAAACCTTGAGAGAAGCAAT
Ugrac_04    GTTGAATATGATCCTTTACTGACATCACCAGAAACCTTGAGAGAAGCAAT

Sorex       AGAAGACTACTTCGGTTGCATGAAGGCTGCCCCCATGAAAGAAGCAAACA
Talpa       AGAAGACTACTTCGGTTGCATGAAGGCTGCCCCCATGAAAGAAGCCAGTG
Uinve_04    AGAAGACTACTTCGGTTGCATGAAGGCTGCCCCCATGAAAGAAGCCAACG
Uinve_07    AGAAGACTACTTCGGTTGCATGAAGGCTGCCCCCATGAAAGAAGCGAACG
Uinve_03    AGAAGACTACTTCGGTTGCATGAAGGCTGCCCCCATGAAAGAAGCCAACG
Uinve_06    AGAAGACTACTTCGGTTGCATGAAGGCTGCCCCCATGAAAGAAGCCAACG
Uinve_05    AGAAGACTACTTCGGTTGCATGAAGGCTGCCCCCATGAAAGAAGCGAACG
Uinve_01    AGAAGACTACTTCGGTTGCATGAAGGCTGCCCCCATGAAAGAAGCGAACG
Uinve_02    AGAAGACTACTTCGGTTGCATGAAGGCTGCCCCCATGAAAGAAGCGAACG
Uropsp_6    AGAAGACTACTTCGGTTGCATGAAGGCTGCCCCCATGAAAGAAGCCAACG
Usps1_04    AGAAGACTACTTCGGTTGCATGAAGGCTGCCCCCATGAAAGAAGCCAACG
Usps1_01    AGAAGACTACTTCGGTTGCATGAAGGCTGCCCCCATGAAAGAAGCCAGTG
Usps1_05    AGAAGACTACTTCGGTTGCATGAAGGCTGCCCCCATGAAAGAAGCCAGTG
Usps1_02    AGAAGACTACTTCGGTTGCATGAAGGCTGCCCCCATGAAAGAAGCCAGTG
Univa_03    AGAAGACTACTTCGGTTGCATGAAGGCTGCCCCCATGAAAGAAGCCAGTG
Univa_01    AGAAGACTACTTCGGTTGCATGAAGGCTGCCCCCATGAAAGAAGCCAGTG
Univa_05    AGAAGACTACTTCGGTTGCATGAAGGCTGCCCCCATGAAAGAAGCCAGTG
Univa_02    AGAAGACTACTTCGGTTGCATGAAGGCTGCCCCCATGAAAGAAGCCAGTG
Univa_04    AGAAGACTACTTCGGTTGCATGAAGGCTGCCCCCATGAAAGAAGCCAGTG
Univa_11    AGAAGACTACTTCGGTTGCATGAAGGCTGCCCCCATGAAAGAAGCCAGTG
Univa_13    AGAAGACTACTTCGGTTGCATGAAGGCTGCCCCCATGAAAGAAGCCAGTG
Univa_14    AGAAGACTACTTCGGTTGCATGAAGGCTGCCCCCATGAAAGAAGCCAGTG
Univa_12    AGAAGACTACTTCGGTTGCATGAAGGCTGCCCCCATGAAAGAAGCCAGTG
Univa_10    AGAAGACTACTTCGGTTGCATGAAGGCTGCCCCCATGAAAGAAGCCAGCG
Univa_07    AGAAGACTACTTCGGTTGCATGAAGGCTGCCCCCATGAAAGAAGCCAGTG
Univa_08    AGAAGACTACTTCGGTTGCATGAAGGCTGCCCCCATGAAAGAAGCCAGTG
Univa_06    AGAAGACTACTTCGGTTGCATGAAGGCTGCCCCCATGAAAGAAGCCAGCG
Univa_09    AGAAGACTACTTCGGTTGCATGAAGGCTGCCCCCATGAAAGAAGCCAGCG
Uatro_01    AGAAGACTACTTCGGTTGCATGAAGGCTGCCCCCATGAAAGAAGCCAGTG
Usori_03    AGAAGACTACTTCGGTTGCATGAAGGCTGCCCCCATGAAAGAAGCCAGTG
Usori_01    AGAAGACTACTTCGGTTGCATGAAGGCTGCCCCCATGAAAGAAGCCAGTG
Usori_04    AGAAGACTACTTCGGTTGCATGAAGGCTGCCCCCATGAAAGAAGCCAGTG
Usori_02    AGAAGACTACTTCGGTTGCATGAAGGCTGCCCCCATGAAAGAAGCCAGTG
Usori_05    AGAAGACTACTTCGGTTGCATGAAGGCTGCCCCCATGAAAGAAGCCAACG
Usori_06    AGAAGACTACTTCGGTTGCATGAAGGCTGCCCCCATGAAAGAAGCCAGTG
Usori_09    AGAAGACTACTTCGGTTGCATGAAGGCTGCCCCCATGAAAGAAGCCAACG
Uropso_2    AGAAGACTACTTCGGTTGCATGAAGGCTGCCCCCATGAAAGAAGCCAGTG
Uropso_1    AGAAGACTACTTCGGTTGCATGAAGGCTGCCCCCATGAAAGAAGCCAGTG
Uatro_03    AGAAGACTACTTCGGTTGCATGAAGGCTGCCCCCATGAAAGAAGCCAGTG
Uatro_04    AGAAGACTACTTCGGTTGCATGAAGGCTGCCCCCATGAAAGAAGCCAGTG
Uatro_02    AGAAGACTACTTCGGTTGCATGAAGGCTGCCCCCATGAAAGAAGCCAGTG
Uatro_05    AGAAGACTACTTCGGTTGCATGAAGGCTGCCCCCATGAAAGAAGCCAGTG
Uatro_06    AGAAGACTACTTCGGTTGCATGAAGGCTGCCCCCATGAAAGAAGCCAGTG
Uatro_07    AGAAGACTACTTCGGTTGCATGAAGGCTGCCCCCATGAAAGAAGCCAGTG
Usps2_04    AGAAGACTACTTCGGTTGCATGAAGGCTGCCCCCATGAAAGAAGCCAGTG
Usps2_02    AGAAGACTACTTCGGTTGCATGAAGGCTGCCCCCATGAAAGAAGCCAGTG
Usps2_01    AGAAGACTACTTCGGTTGCATGAAGGCTGCCCCCATGAAAGAAGCCAGTG
Usps2_03    AGAAGACTACTTCGGTTGCATGAAGGCTGCCCCCATGAAAGAAGCCAGTG
Ugrac_06    AGAAGACTACTTCGGTTGCATGAAGGCTGCCCCCATGAAAGAAGCCAGTG
Ugrac_10    AGAAGACTACTTCGGTTGCATGAAGGCTGCCCCCATGAAAGAAGCCAGTG
Ugrac_08    AGAAGACTACTTCGGTTGCATGAAGGCTGCCCCCATGAAAGAAGCCAGTG
Ugrac_09    AGAAGACTACTTCGGTTGCATGAAGGCTGCCCCCATGAAAGAAGCCAGTG
Ugrac_07    AGAAGACTACTTCGGTTGCATGAAGGCTGCCCCCATGAAAGAAGCCAGTG
Ugrac_01    AGAAGACTACTTCGGTTGCATGAAGGCTGCCCCCATGAAAGAAGCCAGTG
Ugrac_02    AGAAGACTACTTCGGTTGCATGAAGGCTGCCCCCATGAAAGAAGCCAGTG
Ugrac_05    AGAAGACTACTTCGGTTGCATGAAGGCTGCCCCCATGAAAGAAGCCAGTG
Ugrac_03    AGAAGACTACTTCGGTTGCATGAAGGCTGCCCCCATGAAAGAAGCCAGTG
Ugrac_04    AGAAGACTACTTCGGTTGCATGAAGGCTGCCCCCATGAAAGAAGCCAGTG

Sorex       TCCGAGGACAAGGCAGCTTGGCCTACCCAGGAGTGCGGACCCATGGGACT
Talpa       TCCGAGGACCAGGCGGCTTGGCCTACCCAGGTGTGCGGACCCATGGGACT
Uinve_04    TCCGAGGACCAGGCAGCTTGGCCTACCCAGGTGTGCGGACCCATGGGACT
Uinve_07    TCCGAGGACCAGGCAGCTTGGCCTACCCAGGTGTGCGGACCCATGGGACT
Uinve_03    TCCGAGGACCAGGCAGCTTGGCCTACCCAGGTGTGCGGACCCATGGGACT
Uinve_06    TCCGAGGACCAGGCAGCTTGGCCTACCCAGGTGTGCGGACCCATGGGACT
Uinve_05    TCCGAGGACCAGGCAGCTTGGCCTACCCAGGTGTGCGGACCCATGGGACT
Uinve_01    TCCGAGGACCAGGCAGCTTGGCCTACCCAGGTGTGCGGACCCATGGGACT
Uinve_02    TCCGAGGACCAGGCAGCTTGGCCTACCCAGGTGTGCGGACCCATGGGACT
Uropsp_6    TCCGAGGACCAGGCAGCTTGGCCTACCCAGGTGTGCGGACCCATGGGACT
Usps1_04    TCCGAGGACCAGGCAGCTTGGCCTACCCAGGTGTGCGGACCCATGGGACT
Usps1_01    TCCGAGGACCAGGCAGCTTGGCCTACCCAGGTGTGCGGACCCATGGGACT
Usps1_05    TCCGAGGACCAGGCAGCTTGGCCTACCCAGGTGTGCGGACCCATGGGACT
Usps1_02    TCCGAGGACCAGGCAGCTTGGCCTACCCAGGTGTGCGGACCCATGGGACT
Univa_03    TCCGAGGACCAGGCAGCTTGGCCTACCCAGGTGTGCGGACCCATGGGACT
Univa_01    TCCGAGGACCAGGCAGCTTGGCCTACCCAGGTGTGCGGACCCATGGGACT
Univa_05    TCCGAGGACCAGGCAGCTTGGCCTACCCAGGTGTGCGGACCCATGGGACT
Univa_02    TCCGAGGACCAGGCAGCTTGGCCTACCCAGGTGTGCGGACCCATGGGACT
Univa_04    TCCGAGGACCAGGCAGCTTGGCCTACCCAGGTGTGCGGACCCATGGGACT
Univa_11    TCCGAGGACCAGGCAGCTTGGCCTACCCAGGTGTGCGGACCCATGGGACT
Univa_13    TCCGAGGACCAGGCAGCTTGGCCTACCCAGGTGTGCGGACCCATGGGACT
Univa_14    TCCGAGGACCAGGCAGCTTGGCCTACCCAGGTGTGCGGACCCATGGGACT
Univa_12    TCCGAGGACCAGGCAGCTTGGCCTACCCAGGTGTGCGGACCCATGGGACT
Univa_10    TCCGAGGACCAGGCAGCTTGGCCTACCCAGGTGTGCGGACCCATGGGACT
Univa_07    TCCGAGGACCAGGCAGCTTGGCCTACCCAGGTGTGCGGACCCATGGGACT
Univa_08    TCCGAGGACCAGGCAGCTTGGCCTACCCAGGTGTGCGGACCCATGGGACT
Univa_06    TCCGAGGACCAGGCAGCTTGGCCTACCCAGGTGTGCGGACCCATGGGACT
Univa_09    TCCGAGGACCAGGCAGCTTGGCCTACCCAGGTGTGCGGACCCATGGGACT
Uatro_01    TCCGAGGACCAGGCAGCTTGGCCTACCCAGGTGTGCGGACCCATGGGACT
Usori_03    TCCGAGGACCAGGCAGCTTGGCCTACCCAGGTGTGCGGACCCATGGGACT
Usori_01    TCCGAGGACCAGGCAGCTTGGCCTACCCAGGTGTGCGGACCCATGGGACT
Usori_04    TCCGAGGACCAGGCAGCTTGGCCTACCCAGGTGTGCGGACCCATGGGACT
Usori_02    TCCGAGGACCAGGCAGCTTGGCCTACCCAGGTGTGCGGACCCATGGGACT
Usori_05    TCCGAGGACCAGGCAGCTTGGCCTACCCAGGTGTGCGGACCCATGGGACT
Usori_06    TCCGAGGACCAGGCAGCTTGGCCTACCCAGGTGTGCGGACCCATGGGACT
Usori_09    TCCGAGGACCAGGCAGCTTGGCCTACCCAGGTGTGCGGACCCATGGGACT
Uropso_2    TCCGAGGACCAGGCAGCTTGGCCTACCCAGGTGTGCGGACCCATGGGACT
Uropso_1    TCCGAGGACCAGGCAGCTTGGCCTACCCAGGTGTGCGGACCCATGGGACT
Uatro_03    TCCGAGGACCAGGCAGCTTGGCCTACCCAGGTGTGCGGACCCATGGGACT
Uatro_04    TCCGAGGACCAGGCAGCTTGGCCTACCCAGGTGTGCGGACCCATGGGACT
Uatro_02    TCCGAGGACCAGGCAGCTTGGCCTACCCAGGTGTGCGGACCCATGGGACT
Uatro_05    TCCGAGGACCAGGCAGCTTGGCCTACCCAGGTGTGCGGACCCATGGGACT
Uatro_06    TCCGAGGACCAGGCAGCTTGGCCTACCCAGGTGTGCGGACCCATGGGACT
Uatro_07    TCCGAGGACCAGGCAGCTTGGCCTACCCAGGTGTGCGGACCCATGGGACT
Usps2_04    TCCGAGGACCAGGCAGCTTGGCCTACCCAGGTGTGCGGACCCATGGGACT
Usps2_02    TCCGAGGACCAGGCAGCTTGGCCTACCCAGGTGTGCGGACCCATGGGACT
Usps2_01    TCCGAGGACCAGGCAGCTTGGCCTACCCAGGTGTGCGGACCCATGGGACT
Usps2_03    TCCGAGGACCAGGCAGCTTGGCCTACCCAGGTGTGCGGACCCATGGGACT
Ugrac_06    TCCGAGGACCAGGCAGCTTGGCCTACCCAGGTGTGCGGACCCATGGGACT
Ugrac_10    TCCGAGGACCAGGCAGCTTGGCCTACCCAGGTGTGCGGACCCATGGGACT
Ugrac_08    TCCGAGGACCAGGCAGCTTGGCCTACCCAGGTGTGCGGACCCATGGGACT
Ugrac_09    TCCGAGGACCAGGCAGCTTGGCCTACCCAGGTGTGCGGACCCATGGGACT
Ugrac_07    TCCGAGGACCAGGCAGCTTGGCCTACCCAGGTGTGCGGACCCATGGGACT
Ugrac_01    TCCGAGGACCAGGCAGCTTGGCCTACCCAGGTGTGCGGACCCATGGGACT
Ugrac_02    TCCGAGGACCAGGCAGCTTGGCCTACCCAGGTGTGCGGACCCATGGGACT
Ugrac_05    TCCGAGGACCAGGCAGCTTGGCCTACCCAGGTGTGCGGACCCATGGGACT
Ugrac_03    TCCGAGGACCAGGCAGCTTGGCCTACCCAGGTGTGCGGACCCATGGGACT
Ugrac_04    TCCGAGGACCAGGCAGCTTGGCCTACCCAGGTGTGCGGACCCATGGGACT

Sorex       CTGGAGAGCGTGAATGGGCCCCAGGCAGGTTCACGAGGCCTGACATTGGC
Talpa       CTGGAGAGCGTGAATGGGCCCAAGGCAGGTTCAAGAGGCCTGACGTTGGC
Uinve_04    CTGGAGAGCGTGAATGGGCCCAAGGCAGGTTCAAGAGGCCTGACATTGGC
Uinve_07    CTGGAGAGCGTGAATGGGCCCAAGGCAGGTTCAAGAGGCCTGACATTGGC
Uinve_03    CTGGAGAGCGTGAATGGGCCCAAGGCAGGTTCGAGAGGCCTGACATTGGC
Uinve_06    CTGGAGAGCGTGAATGGGCCCAAGGCAGGTTCGAGAGGCCTGACATTGGC
Uinve_05    CTGGAGAGCGTGAATGGGCCCAAGGCAGGTTCGAGAGGCCTGACATTGGC
Uinve_01    CTGGAGAGCGTGAATGGGCCCAAGGCAGGTTCGAGAGGCCTGACATTGGC
Uinve_02    CTGGAGAGCGTGAATGGGCCCAAGGCAGGTTCGAGAGGCCTGACATTGGC
Uropsp_6    CTGGAGAGCGTGAATGGGCCCAAGGCAGGTTCGAGAGGCCTGACTTTGGC
Usps1_04    CTGGAGAGCGTGAATGGGCCCAAGGCAGGTTCGAGAGGCCTGACTTTGGC
Usps1_01    CTGGAGAGCGTGAATGGGCCCAAGGCAGGTTCGAGAGGCCTGACTTTGGC
Usps1_05    CTGGAGAGCGTGAATGGGCCCAAGGCAGGTTCGAGAGGCCTGACTTTGGC
Usps1_02    CTGGAGAGCGTGAATGGGCCCAAGGCAGGTTCGAGAGGCCTGACTTTGGC
Univa_03    CTGGAGAGCGTGAATGGGCCCAAGGCAGGTTCGAGAGGCCTGACATTGGC
Univa_01    CTGGAGAGCGTGAATGGGCCCAAGGCAGGTTCGAGAGGCCTGACATTGGC
Univa_05    CTGGAGAGCGTGAATGGGCCCAAGGCAGGTTCGAGAGGCCTGACATTGGC
Univa_02    CTGGAGAGCGTGAATGGGCCCAAGGCAGGTTCGAGAGGCCTGACATTGGC
Univa_04    CTGGAGAGCGTGAATGGGCCCAAGGCAGGTTCGAGAGGCCTGACATTGGC
Univa_11    CTGGAGAGCGTGAATGGGCCCAAGGCAGGTTCGAGAGGCCTGACATTGGC
Univa_13    CTGGAGAGCGTGAATGGGCCCAAGGCAGGTTCGAGAGGCCTGACATTGGC
Univa_14    CTGGAGAGCGTGAATGGGCCCAAGGCAGGTTCGAGAGGCCTGACATTGGC
Univa_12    CTGGAGAGCGTGAATGGGCCCAAGGCAGGTTCGAGAGGCCTGACATTGGC
Univa_10    CTGGAGAGCGTGAATGGGCCCAAGGCAGGTTCGAGAGGCCTGACATTGGC
Univa_07    CTGGAGAGCGTGAATGGGCCCAAGGCAGGTTCGAGAGGCCTGACATTGGC
Univa_08    CTGGAGAGCGTGAATGGGCCCAAGGCAGGTTCGAGAGGCCTGACATTGGC
Univa_06    CTGGAGAGCGTGAATGGGCCCAAGGCAGGTTCGAGAGGCCTGACATTGGC
Univa_09    CTGGAGAGCGTGAATGGGCCCAAGGCAGGTTCGAGAGGCCTGACATTGGC
Uatro_01    CTGGAGAGCGTGAATGGGCCCAAGGCAGGTTCGAGAGGCCTGACTTTGGC
Usori_03    CTGGAGAGCGTGAATGGGCCCAAGGCAGGTTCGAGAGGCCTGACTTTGGC
Usori_01    CTGGAGAGCGTGAATGGGCCCAAGGCAGGTTCGAGAGGCCTGACTTTGGC
Usori_04    CTGGAGAGCGTGAATGGGCCCAAGGCAGGTTCGAGAGGCCTGACTTTGGC
Usori_02    CTGGAGAGCGTGAATGGGCCCAAGGCAGGTTCGAGAGGCCTGACTTTGGC
Usori_05    CTGGAGAGCGTGAATGGGCCCAAGGCAGGTTCGAGAGGCCTGACTTTGGC
Usori_06    CTGGAGAGCGTGAATGGGCCCAAGGCAGGTTCGAGAGGCCTGACTTTGGC
Usori_09    CTGGAGAGCGTGAATGGGCCCAAGGCAGGTTCGAGAGGCCTGACTTTGGC
Uropso_2    CTGGAGAGCGTGAATGGGCCCAAGGCAGGTTCGAGAGGCCTGACTTTGGC
Uropso_1    CTGGAGAGCGTGAATGGGCCCAAGGCAGGTTCGAGAGGCCTGACTTTGGC
Uatro_03    CTGGAGAGCGTGAATGGGCCCAAGGCAGGTTCGAGAGGCCTGACTTTGGC
Uatro_04    CTGGAGAGCGTGAATGGGCCCAAGGCAGGTTCGAGAGGCCTGACTTTGGC
Uatro_02    CTGGAGAGCGTGAATGGGCCCAAGGCAGGTTCGAGAGGCCTGACTTTGGC
Uatro_05    CTGGAGAGCGTGAATGGGCCCAAGGCAGGTTCGAGAGGCCTGACTTTGGC
Uatro_06    CTGGAGAGCGTGAATGGGCCCAAGGCAGGTTCGAGAGGCCTGACTTTGGC
Uatro_07    CTGGAGAGCGTGAATGGGCCCAAGGCAGGTTCGAGAGGCCTGACTTTGGC
Usps2_04    CTGGAGAGCGTGAATGGGCCCAAGGCAGGTTCGAGAGGCCTGACTTTGGC
Usps2_02    CTGGAGAGCGTGAATGGGCCCAAGGCAGGTTCGAGAGGCCTGACTTTGGC
Usps2_01    CTGGAGAGCGTGAATGGGCCCAAGGCAGGTTCGAGAGGCCTGACTTTGGC
Usps2_03    CTGGAGAGCGTGAATGGGCCCAAGGCAGGTTCGAGAGGCCTGACTTTGGC
Ugrac_06    CTGGAGAGCGTGAATGGGCCCAAGGCAGGTTCGAGAGGCCTGACTTTGGC
Ugrac_10    CTGGAGAGCGTGAATGGGCCCAAGGCAGGTTCGAGAGGCCTGACTTTGGC
Ugrac_08    CTGGAGAGCGTGAATGGGCCCAAGGCAGGTTCGAGAGGCCTGACTTTGGC
Ugrac_09    CTGGAGAGCGTGAATGGGCCCAAGGCAGGTTCGAGAGGCCTGACTTTGGC
Ugrac_07    CTGGAGAGCGTGAATGGGCCCAAGGCAGGTTCGAGAGGCCTGACTTTGGC
Ugrac_01    CTGGAGAGCGTGAATGGGCCCAAGGCAGGTTCGAGAGGCCTGACTTTGGC
Ugrac_02    CTGGAGAGCGTGAATGGGCCCAAGGCAGGTTCGAGAGGCCTGACTTTGGC
Ugrac_05    CTGGAGAGCGTGAATGGGCCCAAGGCAGGTTCGAGAGGCCTGACTTTGGC
Ugrac_03    CTGGAGAGCGTGAATGGGCCCAAGGCAGGTTCGAGAGGCCTGACTTTGGC
Ugrac_04    CTGGAGAGCGTGAATGGGCCCAAGGCAGGTTCGAGAGGCCTGACTTTGGC

Sorex       TGACACTTTTGAACATGTGATTGAAGAGCTGCTGGATGAGGACCAGAAAG
Talpa       TGACACTTTTGAACACGTGATAGAAGAACTCCTGGATGAGGACCAGAAAG
Uinve_04    TGACACTTTTGAACACGTGATAGAAGAGCTCCTGGATGAGGACCAGAAAG
Uinve_07    TGACACTTTTGAACACGTGATAGAAGAGCTCCTGGATGAGGACCAGAAAG
Uinve_03    TGACACTTTTGAACACGTGATAGAAGAGCTCCTGGATGAGGACCAGAAAG
Uinve_06    TGACACTTTTGAACACGTGATAGAAGAGCTCCTGGATGAGGACCAGAAAG
Uinve_05    TGACACTTTTGAACACGTGATAGAAGAGCTCCTGGATGAGGACCAGAAAG
Uinve_01    TGACACTTTTGAACACGTGATAGAAGAGCTCCTGGATGAGGACCAGAAAG
Uinve_02    TGACACTTTTGAACACGTGATAGAAGAGCTCCTGGATGAGGACCAGAAAG
Uropsp_6    TGACACTTTTGAACACGTGATAGAAGAGCTCCTGGATGAGGACCAGAAAG
Usps1_04    TGACACTTTTGAACACGTGATAGAAGAGCTCCTGGATGAGGACCAGAAAG
Usps1_01    TGACACTTTTGAACACGTGATAGAAGAGCTCCTGGATGAGGACCAGAAAG
Usps1_05    TGACACTTTTGAACACGTGATAGAAGAGCTCCTGGATGAGGACCAGAAAG
Usps1_02    TGACACTTTTGAACACGTGATAGAAGAGCTCCTGGATGAGGACCAGAAAG
Univa_03    TGACACTTTTGAACACGTGATAGAAGAGCTCCTGGATGAGGACCAGAAAG
Univa_01    TGACACTTTTGAACACGTGATAGAAGAGCTCCTGGATGAGGACCAGAAAG
Univa_05    TGACACTTTTGAACACGTGATAGAAGAGCTCCTGGATGAGGACCAGAAAG
Univa_02    TGACACTTTTGAACACGTGATAGAAGAGCTCCTGGATGAGGACCAGAAAG
Univa_04    TGACACTTTTGAACACGTGATAGAAGAGCTCCTGGATGAGGACCAGAAAG
Univa_11    TGACACTTTTGAACACGTGATAGAAGAGCTCCTGGATGAGGACCAGAAAG
Univa_13    TGACACTTTTGAACACGTGATAGAAGAGCTCCTGGATGAGGACCAGAAAG
Univa_14    TGACACTTTTGAACACGTGATAGAAGAGCTCCTGGATGAGGACCAGAAAG
Univa_12    TGACACTTTTGAACACGTGATAGAAGAGCTCCTGGATGAGGACCAGAAAG
Univa_10    TGACACTTTTGAACACGTGATAGAAGAGCTCCTGGATGAGGACCAGAAAG
Univa_07    TGACACTTTTGAACACGTGATAGAAGAGCTCCTGGATGAGGACCAGAAAG
Univa_08    TGACACTTTTGAACACGTGATAGAAGAGCTCCTGGATGAGGACCAGAAAG
Univa_06    TGACACTTTTGAACACGTGATAGAAGAGCTCCTGGATGAGGACCAGAAAG
Univa_09    TGACACTTTTGAACACGTGATAGAAGAGCTCCTGGATGAGGACCAGAAAG
Uatro_01    TGACACTTTTGAACACGTGATAGAAGAGCTCCTGGATGAGGACCAGAAAG
Usori_03    TGACACTTTTGAACACGTGATAGAAGAGCTCCTGGATGAGGACCAGAAAG
Usori_01    TGACACTTTTGAACACGTGATAGAAGAGCTCCTGGATGAGGACCAGAAAG
Usori_04    TGACACTTTTGAACACGTGATAGAAGAGCTCCTGGATGAGGACCAGAAAG
Usori_02    TGACACTTTTGAACACGTGATAGAAGAGCTCCTGGATGAGGACCAGAAAG
Usori_05    TGACACTTTTGAACACGTGATAGAAGAGCTCCTGGATGAGGACCAGAAAG
Usori_06    TGACACTTTTGAACACGTGATAGAAGAGCTCCTGGATGAGGACCAGAAAG
Usori_09    TGACACTTTTGAACACGTGATAGAAGAGCTCCTGGATGAGGACCAGAAAG
Uropso_2    TGACACTTTTGAACACGTGATAGAAGAGCTCCTGGATGAGGACCAGAAAG
Uropso_1    TGACACTTTTGAACACGTGATAGAAGAGCTCCTGGATGAGGACCAGAAAG
Uatro_03    TGACACTTTTGAACACGTGATAGAAGAGCTCCTGGATGAGGACCAGAAAG
Uatro_04    TGACACTTTTGAACACGTGATAGAAGAGCTCCTGGATGAGGACCAGAAAG
Uatro_02    TGACACTTTTGAACACGTGATAGAAGAGCTCCTGGATGAGGACCAGAAAG
Uatro_05    TGACACTTTTGAACACGTGATAGAAGAGCTCCTGGATGAGGACCAGAAAG
Uatro_06    TGACACTTTTGAACACGTGATAGAAGAGCTCCTGGATGAGGACCAGAAAG
Uatro_07    TGACACTTTTGAACACGTGATAGAAGAGCTCCTGGATGAGGACCAGAAAG
Usps2_04    TGACACTTTTGAACACGTGATAGAAGAGCTCCTGGATGAGGACCAGAAAG
Usps2_02    TGACACTTTTGAACACGTGATAGAAGAGCTCCTGGATGAGGACCAGAAAG
Usps2_01    TGACACTTTTGAACACGTGATAGAAGAGCTCCTGGATGAGGACCAGAAAG
Usps2_03    TGACACTTTTGAACACGTGATAGAAGAGCTCCTGGATGAGGACCAGAAAG
Ugrac_06    TGACACTTTTGAACACGTGATAGAAGAGCTCCTGGATGAGGACCAGAAAG
Ugrac_10    TGACACTTTTGAACACGTGATAGAAGAGCTCCTGGATGAGGACCAGAAAG
Ugrac_08    TGACACTTTTGAACACGTGATAGAAGAGCTCCTGGATGAGGACCAGAAAG
Ugrac_09    TGACACTTTTGAACACGTGATAGAAGAGCTCCTGGATGAGGACCAGAAAG
Ugrac_07    TGACACTTTTGAACACGTGATAGAAGAGCTCCTGGATGAGGACCAGAAAG
Ugrac_01    TGACACTTTTGAACACGTGATAGAAGAGCTCCTGGATGAGGACCAGAAAG
Ugrac_02    TGACACTTTTGAACACGTGATAGAAGAGCTCCTGGATGAGGACCAGAAAG
Ugrac_05    TGACACTTTTGAACACGTGATAGAAGAGCTCCTGGATGAGGACCAGAAAG
Ugrac_03    TGACACTTTTGAACACGTGATAGAAGAGCTCCTGGATGAGGACCAGAAAG
Ugrac_04    TGACACTTTTGAACACGTGATAGAAGAGCTCCTGGATGAGGACCAGAAAG

Sorex       TTCGGCCCCACGAAGAAAACAATAAGGACGCGGACTTGTACACTTCCCGA
Talpa       CTCGGCCCCACGAAGAAAACAATAAGGACGCGGACTTGTACACCTCCCGG
Uinve_04    TCCGGCCCCACGAAGAGAACAATAAGGACGCGGACTTGTACACCTCCAGG
Uinve_07    TCCGGCCCCACGAAGAGAACAATAAGGACGCGGACTTGTACACCTCCAGG
Uinve_03    TCCGGCCCCACGAAGAGAACAATAAGGACGCGGACTTGTACACCTCCAGG
Uinve_06    TCCGGCCCCACGAAGAGAACAATAAGGACGCGGACTTGTACACCTCCAGG
Uinve_05    TCCGGCCCCACGAAGAGAACAATAAGGACGCGGACTTGTACACCTCCAGG
Uinve_01    TCCGGCCCCACGAAGAGAACAATAAGGACGCGGACTTGTACACCTCCAGG
Uinve_02    TCCGGCCCCACGAAGAGAACAATAAGGACGCGGACTTGTACACCTCCAGG
Uropsp_6    TCCGGCCCCACGAAGAGAACAATAAGGACGCGGACTTGTACACCTCCAGG
Usps1_04    TCCGGCCCCACGAAGAGAACAATAAGGACGCGGACTTGTACACCTCCAGG
Usps1_01    TCCGGCCCCACGAAGAGAACAATAAGGACGCGGACTTGTACACCTCCAGG
Usps1_05    TCCGGCCCCACGAAGAGAACAATAAGGACGCGGACTTGTACACCTCCAGG
Usps1_02    TCCGGCCCCACGAAGAGAACAATAAGGACGCGGACTTGTACACCTCCAGG
Univa_03    TCCGGCCGCACGAAGAGAACAATAAGGACGCGGACTTGTACACCTCCAGG
Univa_01    TCCGGCCGCACGAAGAGAACAATAAGGACGCGGACTTGTACACCTCCAGG
Univa_05    TCCGGCCGCACGAAGAGAACAATAAGGACGCGGACTTGTACACCTCCAGG
Univa_02    TCCGGCCGCACGAAGAGAACAATAAGGACGCGGACTTGTACACCTCCAGG
Univa_04    TCCGGCCGCACGAAGAGAACAATAAGGACGCGGACTTGTACACCTCCAGG
Univa_11    TCCGGCCGCACGAAGAGAACAATAAGGACGCGGACTTGTACACCTCCAGG
Univa_13    TCCGGCCGCACGAAGAGAACAATAAGGACGCGGACTTGTACACCTCCAGG
Univa_14    TCCGGCCGCACGAAGAGAACAATAAGGACGCGGACTTGTACACCTCCAGG
Univa_12    TCCGGCCGCACGAAGAGAACAATAAGGACGCGGACTTGTACACCTCCAGG
Univa_10    TCCGGCCGCACGAAGAGAACAATAAGGACGCGGACTTGTACACCTCCAGG
Univa_07    TCCGGCCGCACGAAGAGAACAATAAGGACGCGGACTTGTACACCTCCAGG
Univa_08    TCCGGCCGCACGAAGAGAACAATAAGGACGCGGACTTGTACACCTCCAGG
Univa_06    TCCGGCCGCACGAAGAGAACAATAAGGACGCGGACTTGTACACCTCCAGG
Univa_09    TCCGGCCGCACGAAGAGAACAATAAGGACGCGGACTTGTACACCTCCAGG
Uatro_01    TCCGGCCCCACGAAGAGAACAATAAGGACGCGGACTTGTACACCTCCAGG
Usori_03    TCCGGCCCCACGAAGAGAACAATAAGGACGCGGACTTGTACACCTCCAGG
Usori_01    TCCGGCCCCACGAAGAGAACAATAAGGACGCGGACTTGTACACCTCCAGG
Usori_04    TCCGGCCCCACGAAGAGAACAATAAGGACGCGGACTTGTACACCTCCAGG
Usori_02    TCCGGCCCCACGAAGAGAACAATAAGGACGCGGACTTGTACACCTCCAGG
Usori_05    TCCGGCCCCACGAAGAGAACAATAAGGACGCGGACTTGTACACCTCCAGG
Usori_06    TCCGGCCCCACGAAGAGAACAATAAGGACGCGGACTTGTACACCTCCAGG
Usori_09    TCCGGCCCCACGAAGAGAACAATAAGGACGCGGACTTGTACACCTCCAGG
Uropso_2    TCCGGCCCCACGAAGAGAACAATAAGGACGCGGACTTGTACACCTCCAGG
Uropso_1    TCCGGCCCCACGAAGAGAACAATAAGGACGCGGACTTGTACACCTCCAGG
Uatro_03    TCCGGCCCCACGAAGAGAACAATAAGGACGCGGACTTGTACACCTCCAGG
Uatro_04    TCCGGCCCCACGAAGAGAACAATAAGGACGCGGACTTGTACACCTCCAGG
Uatro_02    TCCGGCCCCACGAAGAGAACAATAAGGACGCGGACTTGTACACCTCCAGG
Uatro_05    TCCGGCCCCACGAAGAGAACAATAAGGACGCGGACTTGTACACCTCCAGG
Uatro_06    TCCGGCCCCACGAAGAGAACAATAAGGACGCGGACTTGTACACCTCCAGG
Uatro_07    TCCGGCCCCACGAAGAGAACAATAAGGACGCGGACTTGTACACCTCCAGG
Usps2_04    TCCGGCCCCACGAAGAGAACAATAAGGACGCGGACTTGTACACCTCCAGG
Usps2_02    TCCGGCCCCACGAAGAGAACAATAAGGACGCGGACTTGTACACCTCCAGG
Usps2_01    TCCGGCCCCACGAAGAGAACAATAAGGACGCGGACTTGTACACCTCCAGG
Usps2_03    TCCGGCCCCACGAAGAGAACAATAAGGACGCGGACTTGTACACCTCCAGG
Ugrac_06    TCCGGCCCCACGAAGAGAACAATAAGGACGCGGACTTGTACACCTCCAGG
Ugrac_10    TCCGGCCCCACGAAGAGAACAATAAGGACGCGGACTTGTACACCTCCAGG
Ugrac_08    TCCGGCCCCACGAAGAGAACAATAAGGACGCGGACTTGTACACCTCCAGG
Ugrac_09    TCCGGCCCCACGAAGAGAACAATAAGGACGCGGACTTGTACACCTCCAGG
Ugrac_07    TCCGGCCCCACGAAGAGAACAATAAGGACGCGGACTTGTACACCTCCAGG
Ugrac_01    TCCGGCCCCACGAAGAGAACAATAAGGACGCGGACTTGTACACCTCCAGG
Ugrac_02    TCCGGCCCCACGAAGAGAACAATAAGGACGCGGACTTGTACACCTCCAGG
Ugrac_05    TCCGGCCCCACGAAGAGAACAATAAGGACGCGGACTTGTACACCTCCAGG
Ugrac_03    TCCGGCCCCACGAAGAGAACAATAAGGACGCGGACTTGTACACCTCCAGG
Ugrac_04    TCCGGCCCCACGAAGAGAACAATAAGGACGCGGACTTGTACACCTCCAGG

Sorex       GTGATGCTCAGTAGTCAAGTGCCTTTGGAGCCTCCTCTTCTCTTTCTGCT
Talpa       GTGATGCTCAGTAGTCAAGTGCCTTTGGAGCCTCCTCTCCTCTTTCTGCT
Uinve_04    GTGATGCTCAGTAGCCAAGTGCCTTTGGAGCCTCCTCTCCTCTTTCTGCT
Uinve_07    GTGATGCTCAGTAGCCAAGTGCCTTTGGAGCCTCCTCTCCTCTTTCTGCT
Uinve_03    GTGATGCTCAGTAGCCAAGTGCCTTTGGAGCCTCCTCTCCTCTTTCTGCT
Uinve_06    GTGATGCTCAGTAGCCAAGTGCCTTTGGAGCCTCCTCTCCTCTTTCTGCT
Uinve_05    GTGATGCTCAGTAGCCAAGTGCCTTTGGAGCCTCCTCTCCTCTTTCTGCT
Uinve_01    GTGATGCTCAGTAGCCAAGTGCCTTTGGAGCCTCCTCTCCTCTTTCTGCT
Uinve_02    GTGATGCTCAGTAGCCAAGTGCCTTTGGAGCCTCCTCTCCTCTTTCTGCT
Uropsp_6    GTGATGCTCAGTAGTCAAGTGCCTTTGGAGCCGCCTCTCCTCTTTCTGCT
Usps1_04    GTGATGCTCAGTAGTCAAGTGCCTTTGGAGCCGCCTCTCCTCTTTCTGCT
Usps1_01    GTGATGCTCAGTAGTCAAGTGCCTTTGGAGCCGCCTCTCCTCTTTCTGCT
Usps1_05    GTGATGCTCAGTAGTCAAGTGCCTTTGGAGCCGCCTCTCCTCTTTCTGCT
Usps1_02    GTGATGCTCAGTAGTCAAGTGCCTTTGGAGCCGCCTCTCCTCTTTCTGCT
Univa_03    GTGATGCTCAGTAGTCAAGTGCCTTTGGAGCCGCCTCTCCTCTTTCTGCT
Univa_01    GTGATGCTCAGTAGTCAAGTGCCTTTGGAGCCGCCTCTCCTCTTTCTGCT
Univa_05    GTGATGCTCAGTAGTCAAGTGCCTTTGGAGCCGCCTCTCCTCTTTCTGCT
Univa_02    GTGATGCTCAGTAGTCAAGTGCCTTTGGAGCCGCCTCTCCTCTTTCTGCT
Univa_04    GTGATGCTCAGTAGTCAAGTGCCTTTGGAGCCGCCTCTCCTCTTTCTGCT
Univa_11    GTGATGCTCAGTAGTCAAGTGCCTTTGGAGCCGCCTCTCCTCTTTCTGCT
Univa_13    GTGATGCTCAGTAGTCAAGTGCCTTTGGAGCCGCCTCTCCTCTTTCTGCT
Univa_14    GTGATGCTCAGTAGTCAAGTGCCTTTGGAGCCGCCTCTCCTCTTTCTGCT
Univa_12    GTGATGCTCAGTAGTCAAGTGCCTTTGGAGCCGCCTCTCCTCTTTCTGCT
Univa_10    GTGATGCTCAGTAGTCAAGTGCCTTTGGAGCCGCCTCTCCTCTTTCTGCT
Univa_07    GTGATGCTCAGTAGTCAAGTGCCTTTGGAGCCGCCTCTCCTCTTTCTGCT
Univa_08    GTGATGCTCAGTAGTCAAGTGCCTTTGGAGCCGCCTCTCCTCTTTCTGCT
Univa_06    GTGATGCTCAGTAGTCAAGTGCCTTTGGAGCCGCCTCTCCTCTTTCTGCT
Univa_09    GTGATGCTCAGTAGTCAAGTGCCTTTGGAGCCGCCTCTCCTCTTTCTGCT
Uatro_01    GTGATGCTCAGTAGTCAAGTGCCTTTGGAGCCGCCTCTCCTCTTTCTGCT
Usori_03    GTGATGCTCAGTAGTCAAGTGCCTTTGGAGCCGCCTCTCCTCTTTCTGCT
Usori_01    GTGATGCTCAGTAGTCAAGTGCCTTTGGAGCCGCCTCTCCTCTTTCTGCT
Usori_04    GTGATGCTCAGTAGTCAAGTGCCTTTGGAGCCGCCTCTCCTCTTTCTGCT
Usori_02    GTGATGCTCAGTAGTCAAGTGCCTTTGGAGCCGCCTCTCCTCTTTCTGCT
Usori_05    GTGATGCTCAGTAGTCAAGTGCCTTTGGAGCCGCCTCTCCTCTTTCTGCT
Usori_06    GTGATGCTCAGTAGTCAAGTGCCTTTGGAGCCGCCTCTCCTCTTTCTGCT
Usori_09    GTGATGCTCAGTAGTCAAGTGCCTTTGGAGCCGCCTCTCCTCTTTCTGCT
Uropso_2    GTGATGCTCAGTAGTCAAGTGCCTTTGGAGCCGCCTCTCCTCTTTCTGCT
Uropso_1    GTGATGCTCAGTAGTCAAGTGCCTTTGGAGCCGCCTCTCCTCTTTCTGCT
Uatro_03    GTGATGCTCAGTAGTCAAGTGCCTTTGGAGCCGCCTCTCCTCTTTCTGCT
Uatro_04    GTGATGCTCAGTAGTCAAGTGCCTTTGGAGCCGCCTCTCCTCTTTCTGCT
Uatro_02    GTGATGCTCAGTAGTCAAGTGCCTTTGGAGCCGCCTCTCCTCTTTCTGCT
Uatro_05    GTGATGCTCAGTAGTCAAGTGCCTTTGGAGCCGCCTCTCCTCTTTCTGCT
Uatro_06    GTGATGCTCAGTAGTCAAGTGCCTTTGGAGCCGCCTCTCCTCTTTCTGCT
Uatro_07    GTGATGCTCAGTAGTCAAGTGCCTTTGGAGCCGCCTCTCCTCTTTCTGCT
Usps2_04    GTGATGCTCAGTAGTCAAGTGCCTTTGGAGCCGCCTCTCCTCTTTCTGCT
Usps2_02    GTGATGCTCAGTAGTCAAGTGGCTTTGGAGCCGCCTCTCCTCTTTCTGCT
Usps2_01    GTGATGCTCAGTAGTCAAGTGGCTTTGGAGCCGCCTCTCCTCTTTCTGCT
Usps2_03    GTGATGCTCAGTAGTCAAGTGGCTTTGGAGCCGCCTCTCCTCTTTCTGCT
Ugrac_06    GTGATGCTCAGTAGTCAAGTGCCTTTGGAGCCGCCTCTCCTCTTTCTGCT
Ugrac_10    GTGATGCTCAGTAGTCAAGTGCCTTTGGAGCCGCCTCTCCTCTTTCTGCT
Ugrac_08    GTGATGCTCAGTAGTCAAGTGCCTTTGGAGCCGCCTCTCCTCTTTCTGCT
Ugrac_09    GTGATGCTCAGTAGTCAAGTGCCTTTGGAGCCGCCTCTCCTCTTTCTGCT
Ugrac_07    GTGATGCTCAGTAGTCAAGTGCCTTTGGAGCCGCCTCTCCTCTTTCTGCT
Ugrac_01    GTGATGCTCAGTAGTCAAGTGCCTTTGGAGCCGCCTCTCCTCTTTCTGCT
Ugrac_02    GTGATGCTCAGTAGTCAAGTGCCTTTGGAGCCGCCTCTCCTCTTTCTGCT
Ugrac_05    GTGATGCTCAGTAGTCAAGTGCCTTTGGAGCCGCCTCTCCTCTTTCTGCT
Ugrac_03    GTGATGCTCAGTAGTCAAGTGCCTTTGGAGCCGCCTCTCCTCTTTCTGCT
Ugrac_04    GTGATGCTCAGTAGTCAAGTGCCTTTGGAGCCGCCTCTCCTCTTTCTGCT

Sorex       GGAGGAATACAAAAATTACCTGGATGCTGCAAACATGTCGATGAGGGTCC
Talpa       CGAGGAATACAAAAATTACCTGGATGCTGCAAACATGTCTATGAGGGTCC
Uinve_04    CGAGGAATACAAAAATTACCTGGATGCTGCAAACATGTCTATGCGGGTCC
Uinve_07    CGAGGAATACAAAAATTACCTGGATGCTGCAAACATGTCTATGCGGGTCC
Uinve_03    CGAGGAATACAAAAATTACCTGGATGCTGCAAACATGTCTATGCGGGTCC
Uinve_06    CGAGGAATACAAAAATTACCTGGATGCTGCAAACATGTCTATGCGGGTCC
Uinve_05    CGAGGAATACAAAAATTACCTGGATGCTGCAAACATGTCTATGCGGGTCC
Uinve_01    CGAGGAATACAAAAATTACCTGGATGCTGCAAACATGTCTATGCGGGTCC
Uinve_02    CGAGGAATACAAAAATTACCTGGATGCTGCAAACATGTCTATGCGGGTCC
Uropsp_6    CGAGGAATACAAAAATTACCTGGATGCTGCAAACATGTCTATGCGGGTCC
Usps1_04    CGAGGAATACAAAAATTACCTGGATGCTGCAAACATGTCTATGCGGGTCC
Usps1_01    CGAGGAATACAAAAATTACCTGGATGCTGCAAACATGTCTATGCGGGTCC
Usps1_05    CGAGGAATACAAAAATTACCTGGATGCTGCAAACATGTCTATGCGGGTCC
Usps1_02    CGAGGAATACAAAAATTACCTGGATGCTGCAAACATGTCTATGCGGGTCC
Univa_03    CGAGGAATACAAAAATTACCTGGATGCTGCAAACATGTCTATGCGGGTCC
Univa_01    CGAGGAATACAAAAATTACCTGGATGCTGCAAACATGTCTATGCGGGTCC
Univa_05    CGAGGAATACAAAAATTACCTGGATGCTGCAAACATGTCTATGCGGGTCC
Univa_02    CGAGGAATACAAAAATTACCTGGATGCTGCAAACATGTCTATGCGGGTCC
Univa_04    CGAGGAATACAAAAATTACCTGGATGCTGCAAACATGTCTATGCGGGTCC
Univa_11    CGAGGAATACAAAAATTACCTGGATGCTGCAAACATGTCTATGCGGGTCC
Univa_13    CGAGGAATACAAAAATTACCTGGATGCTGCAAACATGTCTATGCGGGTCC
Univa_14    CGAGGAATACAAAAATTACCTGGATGCTGCAAACATGTCTATGCGGGTCC
Univa_12    CGAGGAATACAAAAATTACCTGGATGCTGCAAACATGTCTATGCGGGTCC
Univa_10    CGAGGAATACAAAAATTACCTGGATGCTGCAAACATGTCTATGCGGGTCC
Univa_07    CGAGGAATACAAAAATTACCTGGATGCTGCAAACATGTCTATGCGGGTCC
Univa_08    CGAGGAATACAAAAATTACCTGGATGCTGCAAACATGTCTATGCGGGTCC
Univa_06    CGAGGAATACAAAAATTACCTGGATGCTGCAAACATGTCTATGCGGGTCC
Univa_09    CGAGGAATACAAAAATTACCTGGATGCTGCAAACATGTCTATGCGGGTCC
Uatro_01    CGAGGAATACAAAAATTACCTGGATGCTGCAAACATGTCTATGCGGGTCC
Usori_03    CGAGGAATACAAAAATTACCTGGATGCTGCAAACATGTCTATGCGGGTCC
Usori_01    CGAGGAATACAAAAATTACCTGGATGCTGCAAACATGTCTATGCGGGTCC
Usori_04    CGAGGAATACAAAAATTACCTGGATGCTGCAAACATGTCTATGCGGGTCC
Usori_02    CGAGGAATACAAAAATTACCTGGATGCTGCAAACATGTCTATGCGGGTCC
Usori_05    CGAGGAATACAAAAATTACCTGGATGCTGCAAACATGTCTATGCGGGTCC
Usori_06    CGAGGAATACAAAAATTACCTGGATGCTGCAAACATGTCTATGCGGGTCC
Usori_09    CGAGGAATACAAAAATTACCTGGATGCTGCAAACATGTCTATGCGGGTCC
Uropso_2    CGAGGAATACAAAAATTACCTGGATGCTGCAAACATGTCTATGCGGGTCC
Uropso_1    CGAGGAATACAAAAATTACCTGGATGCTGCAAACATGTCTATGCGGGTCC
Uatro_03    CGAGGAATACAAAAATTACCTGGATGCTGCAAACATGTCTATGCGGGTCC
Uatro_04    CGAGGAATACAAAAATTACCTGGATGCTGCAAACATGTCTATGCGGGTCC
Uatro_02    CGAGGAATACAAAAATTACCTGGATGCTGCAAACATGTCTATGCGGGTCC
Uatro_05    CGAGGAATACAAAAATTACCTGGATGCTGCAAACATGTCTATGCGGGTCC
Uatro_06    CGAGGAATACAAAAATTACCTGGATGCTGCAAACATGTCTATGCGGGTCC
Uatro_07    CGAGGAATACAAAAATTACCTGGATGCTGCAAACATGTCTATGCGGGTCC
Usps2_04    CGAGGAATACAAAAATTACCTGGATGCTGCAAACATGTCTATGCGGGTCC
Usps2_02    CGAGGAATACAAAAATTACCTGGATGCTGCAAACATGTCTATGCGGGTCC
Usps2_01    CGAGGAATACAAAAATTACCTGGATGCTGCAAACATGTCTATGCGGGTCC
Usps2_03    CGAGGAATACAAAAATTACCTGGATGCTGCAAACATGTCTATGCGGGTCC
Ugrac_06    CGAGGAATACAAAAATTACCTGGATGCTGCAAACATGTCTATGCGGGTCC
Ugrac_10    CGAGGAATACAAAAATTACCTGGATGCTGCAAACATGTCTATGCGGGTCC
Ugrac_08    CGAGGAATACAAAAATTACCTGGATGCTGCAAACATGTCTATGCGGGTCC
Ugrac_09    CGAGGAATACAAAAATTACCTGGATGCTGCAAACATGTCTATGCGGGTCC
Ugrac_07    CGAGGAATACAAAAATTACCTGGATGCTGCAAACATGTCTATGCGGGTCC
Ugrac_01    CGAGGAATACAAAAATTACCTGGATGCTGCAAACATGTCTATGCGGGTCC
Ugrac_02    CGAGGAATACAAAAATTACCTGGATGCTGCAAACATGTCTATGCGGGTCC
Ugrac_05    CGAGGAATACAAAAATTACCTGGATGCTGCAAACATGTCTATGCGGGTCC
Ugrac_03    CGAGGAATACAAAAATTACCTGGATGCTGCAAACATGTCTATGCGGGTCC
Ugrac_04    CGAGGAATACAAAAATTACCTGGATGCTGCAAACATGTCTATGCGGGTCC

Sorex       GGCGCCACTCTGACCCTGCCCGCCGTGGGGAGCTGAGCGTGTGCGACAGC
Talpa       GGCGCCACTCGGACCCCGCCCGCCGCGGGGAGCTGAGCGTGTGCGACAGC
Uinve_04    GGCGCCACTCCGACCCTGCCCGCCGCGGGGAGCTGAGCGTGTGCGACAGC
Uinve_07    GGCGCCACTCCGACCCTGCCCGCCGCGGGGAGCTGAGCGTGTGCGACAGC
Uinve_03    GGCGCCACTCCGACCCTGCCCGCCGCGGGGAGCTGAGCGTGTGCGACAGC
Uinve_06    GGCGCCACTCCGACCCTGCCCGCCGCGGGGAGCTGAGCGTGTGCGACAGC
Uinve_05    GGCGCCACTCCGACCCTGCCCGCCGCGGGGAGCTGAGCGTGTGCGACAGC
Uinve_01    GGCGCCACTCCGACCCTGCCCGCCGCGGGGAGCTGAGCGTGTGCGACAGC
Uinve_02    GGCGCCACTCCGACCCTGCCCGCCGCGGGGAGCTGAGCGTGTGCGACAGC
Uropsp_6    GGCGCCACTCCGACCCTGCCCGCCGCGGGGAGCTGAGCGTGTGCGACAGC
Usps1_04    GGCGCCACTCCGACCCTGCCCGCCGCGGGGAGCTGAGCGTGTGCGACAGC
Usps1_01    GGCGCCACTCCGACCCTGCCCGCCGCGGGGAGCTGAGCGTGTGCGACAGC
Usps1_05    GGCGCCACTCCGACCCTGCCCGCCGCGGGGAGCTGAGCGTGTGCGACAGC
Usps1_02    GGCGCCACTCCGACCCTGCCCGCCGCGGGGAGCTGAGCGTGTGCGACAGC
Univa_03    GGCGCCACTCTGACCCTGCCCGCCGCGGGGAGCTGAGCGTGTGCGACAGC
Univa_01    GGCGCCACTCTGACCCTGCCCGCCGCGGGGAGCTGAGCGTGTGCGACAGC
Univa_05    GGCGCCACTCTGACCCTGCCCGCCGCGGGGAGCTGAGCGTGTGCGACAGC
Univa_02    GGCGCCACTCTGACCCTGCCCGCCGCGGGGAGCTGAGCGTGTGCGACAGC
Univa_04    GGCGCCACTCTGACCCTGCCCGCCGCGGGGAGCTGAGCGTGTGCGACAGC
Univa_11    GGCGCCACTCTGACCCTGCCCGCCGCGGGGAGCTGAGCGTGTGCGACAGC
Univa_13    GGCGCCACTCTGACCCTGCCCGCCGCGGGGAGCTGAGCGTGTGCGACAGC
Univa_14    GGCGCCACTCTGACCCTGCCCGCCGCGGGGAGCTGAGCGTGTGCGACAGC
Univa_12    GGCGCCACTCTGACCCTGCCCGCCGCGGGGAGCTGAGCGTGTGCGACAGC
Univa_10    GGCGCCACTCTGACCCTGCCCGCCGCGGGGAGCTGAGCGTGTGCGACAGC
Univa_07    GGCGCCACTCTGACCCTGCCCGCCGCGGGGAGCTGAGCGTGTGCGACAGC
Univa_08    GGCGCCACTCTGACCCTGCCCGCCGCGGGGAGCTGAGCGTGTGCGACAGC
Univa_06    GGCGCCACTCTGACCCTGCCCGCCGCGGGGAGCTGAGCGTGTGCGACAGC
Univa_09    GGCGCCACTCTGACCCTGCCCGCCGCGGGGAGCTGAGCGTGTGCGACAGC
Uatro_01    GGCGCCACTCCGACCCTGCCCGCCGCGGGGAGCTGAGCGTGTGCGACAGC
Usori_03    GGCGCCACTCCGACCCTGCCCGCCGCGGGGAGCTGAGCGTGTGCGACAGC
Usori_01    GGCGCCACTCCGACCCTGCCCGCCGCGGGGAGCTGAGCGTGTGCGACAGC
Usori_04    GGCGCCACTCCGACCCTGCCCGCCGCGGGGAGCTGAGCGTGTGCGACAGC
Usori_02    GGCGCCACTCCGACCCTGCCCGCCGCGGGGAGCTGAGCGTGTGCGACAGC
Usori_05    GGCGCCACTCCGACCCTGCCCGCCGCGGGGAGCTGAGCGTGTGCGACAGC
Usori_06    GGCGCCACTCCGACCCTGCCCGCCGCGGGGAGCTGAGCGTGTGCGACAGC
Usori_09    GGCGCCACTCCGACCCTGCCCGCCGCGGGGAGCTGAGCGTGTGCGACAGC
Uropso_2    GGCGCCACTCCGACCCTGCCCGCCGCGGGGAGCTGAGCGTGTGCGACAGC
Uropso_1    GGCGCCACTCCGACCCTGCCCGCCGCGGGGAGCTGAGCGTGTGCGACAGC
Uatro_03    GGCGCCACTCCGACCCTGCCCGCCGCGGGGAGCTGAGCGTGTGCGACAGC
Uatro_04    GGCGCCACTCCGACCCTGCCCGCCGCGGGGAGCTGAGCGTGTGCGACAGC
Uatro_02    GGCGCCACTCCGACCCTGCCCGCCGCGGGGAGCTGAGCGTGTGCGACAGC
Uatro_05    GGCGCCACTCCGACCCTGCCCGCCGCGGGGAGCTGAGCGTGTGCGACAGC
Uatro_06    GGCGCCACTCCGACCCTGCCCGCCGCGGGGAGCTGAGCGTGTGCGACAGC
Uatro_07    GGCGCCACTCCGACCCTGCCCGCCGCGGGGAGCTGAGCGTGTGCGACAGC
Usps2_04    GGCGCCACTCCGACCCTGCCCGCCGCGGGGAGCTGAGCGTGTGCGACAGC
Usps2_02    GGCGCCACTCCGACCCTGCCCGCCGCGGGGAGCTGAGCGTGTGCGACAGC
Usps2_01    GGCGCCACTCCGACCCTGCCCGCCGCGGGGAGCTGAGCGTGTGCGACAGC
Usps2_03    GGCGCCACTCCGACCCTGCCCGCCGCGGGGAGCTGAGCGTGTGCGACAGC
Ugrac_06    GGCGCCACTCCGACCCTGCCCGCCGCGGGGAGCTGAGCGTGTGCGACAGC
Ugrac_10    GGCGCCACTCCGACCCTGCCCGCCGCGGGGAGCTGAGCGTGTGCGACAGC
Ugrac_08    GGCGCCACTCCGACCCTGCCCGCCGCGGGGAGCTGAGCGTGTGCGACAGC
Ugrac_09    GGCGCCACTCCGACCCTGCCCGCCGCGGGGAGCTGAGCGTGTGCGACAGC
Ugrac_07    GGCGCCACTCCGACCCTGCCCGCCGCGGGGAGCTGAGCGTGTGCGACAGC
Ugrac_01    GGCGCCATTCCGACCCTGCCCGCCGCGGGGAGCTGAGCGTGTGCGACAGC
Ugrac_02    GGCGCCATTCCGACCCTGCCCGCCGCGGGGAGCTGAGCGTGTGCGACAGC
Ugrac_05    GGCGCCATTCCGACCCTGCCCGCCGCGGGGAGCTGAGCGTGTGCGACAGC
Ugrac_03    GGCGCCATTCCGACCCTGCCCGCCGCGGGGAGCTGAGCGTGTGCGACAGC
Ugrac_04    GGCGCCATTCCGACCCTGCCCGCCGCGGGGAGCTGAGCGTGTGCGACAGC

Sorex       ATTAGCGAGTGGGTGACGGCGGCAGATAAAAAGACTGCAGTGGACATGTC
Talpa       ATTAGCGAGTGGGTGACGGCTGCGGATAAAAAGACTGCAGTGGACATGTC
Uinve_04    ATTAGCGAATGGGTGACGGCGGCGGATAAAAAGACTGCAGTGGACATGTC
Uinve_07    ATTAGCGAATGGGTGACGGCGGCGGATAAAAAGACTGCAGTGGACATGTC
Uinve_03    ATTAGCGAATGGGTGACGGCGGCGGATAAAAAGACTGCAGTGGACATGTC
Uinve_06    ATTAGCGAATGGGTGACGGCGGCGGATAAAAAGACTGCAGTGGACATGTC
Uinve_05    ATTAGCGAATGGGTGACGGCGGCGGATAAAAAGACTGCAGTGGACATGTC
Uinve_01    ATTAGCGAATGGGTGACGGCGGCGGATAAAAAGACTGCAGTGGACATGTC
Uinve_02    ATTAGCGAATGGGTGACGGCGGCGGATAAAAAGACTGCAGTGGACATGTC
Uropsp_6    ATTAGCGAGTGGGTGACGGCGGCGGATAAAAAGACTGCAGTGGACATGTC
Usps1_04    ATTAGCGAGTGGGTGACGGCGGCGGATAAAAAGACTGCAGTGGACATGTC
Usps1_01    ATTAGCGAGTGGGTGACGGCGGCGGATAAAAAGACTGCAGTGGACATGTC
Usps1_05    ATTAGCGAGTGGGTGACGGCGGCGGATAAAAAGACTGCAGTGGACATGTC
Usps1_02    ATTAGCGAGTGGGTGACGGCGGCGGATAAAAAGACTGCAGTGGACATGTC
Univa_03    ATTAGCGAGTGGGTGACGGCGGCGGATAAAAAGACTGCAGTGGACATGTC
Univa_01    ATTAGCGAGTGGGTGACGGCGGCGGATAAAAAGACTGCAGTGGACATGTC
Univa_05    ATTAGCGAGTGGGTGACGGCGGCGGATAAAAAGACTGCAGTGGACATGTC
Univa_02    ATTAGCGAGTGGGTGACGGCGGCGGATAAAAAGACTGCAGTGGACATGTC
Univa_04    ATTAGCGAGTGGGTGACGGCGGCGGATAAAAAGACTGCAGTGGACATGTC
Univa_11    ATTAGCGAGTGGGTGACGGCGGCGGATAAAAAGACTGCAGTGGACATGTC
Univa_13    ATTAGCGAGTGGGTGACGGCGGCGGATAAAAAGACTGCAGTGGACATGTC
Univa_14    ATTAGCGAGTGGGTGACGGCGGCGGATAAAAAGACTGCAGTGGACATGTC
Univa_12    ATTAGCGAGTGGGTGACGGCGGCGGATAAAAAGACTGCAGTGGACATGTC
Univa_10    ATTAGCGAGTGGGTGACGGCGGCGGATAAAAAGACTGCAGTGGACATGTC
Univa_07    ATTAGCGAGTGGGTGACGGCGGCGGATAAAAAGACTGCAGTGGACATGTC
Univa_08    ATTAGCGAGTGGGTGACGGCGGCGGATAAAAAGACTGCAGTGGACATGTC
Univa_06    ATTAGCGAGTGGGTGACGGCGGCGGATAAAAAGACTGCAGTGGACATGTC
Univa_09    ATTAGCGAGTGGGTGACGGCGGCGGATAAAAAGACTGCAGTGGACATGTC
Uatro_01    ATTAGCGAGTGGGTGACGGCGGCGGATAAAAAGACTGCAGTGGACATGTC
Usori_03    ATTAGCGAGTGGGTGACGGCGGCGGATAAAAAGACTGCAGTGGACATGTC
Usori_01    ATTAGCGAGTGGGTGACGGCGGCGGATAAAAAGACTGCAGTGGACATGTC
Usori_04    ATTAGCGAGTGGGTGACGGCGGCGGATAAAAAGACTGCAGTGGACATGTC
Usori_02    ATTAGCGAGTGGGTGACGGCGGCGGATAAAAAGACTGCAGTGGACATGTC
Usori_05    ATTAGCGAGTGGGTGACGGCGGCGGATAAAAAGACTGCAGTGGACATGTC
Usori_06    ATTAGCGAGTGGGTGACGGCGGCGGATAAAAAGACTGCAGTGGACATGTC
Usori_09    ATTAGCGAGTGGGTGACGGCGGCGGATAAAAAGACTGCAGTGGACATGTC
Uropso_2    ATTAGCGAGTGGGTGACGGCGGCGGATAAAAAGACTGCAGTGGACATGTC
Uropso_1    ATTAGCGAGTGGGTGACGGCGGCGGATAAAAAGACTGCAGTGGACATGTC
Uatro_03    ATTAGCGAGTGGGTGACGGCGGCGGATAAAAAGACTGCAGTGGACATGTC
Uatro_04    ATTAGCGAGTGGGTGACGGCGGCGGATAAAAAGACTGCAGTGGACATGTC
Uatro_02    ATTAGCGAGTGGGTGACGGCGGCGGATAAAAAGACTGCAGTGGACATGTC
Uatro_05    ATTAGCGAGTGGGTGACGGCGGCGGATAAAAAGACTGCAGTGGACATGTC
Uatro_06    ATTAGCGAGTGGGTGACGGCGGCGGATAAAAAGACTGCAGTGGACATGTC
Uatro_07    ATTAGCGAGTGGGTGACGGCGGCGGATAAAAAGACTGCAGTGGACATGTC
Usps2_04    ATTAGCGAGTGGGTGACGGCGGCGGATAAAAAGACTGCAGTGGACATGTC
Usps2_02    ATTAGCGAGTGGGTGACGGCGGCGGATAAAAAGACTGCAGTGGACATGTC
Usps2_01    ATTAGCGAGTGGGTGACGGCGGCGGATAAAAAGACTGCAGTGGACATGTC
Usps2_03    ATTAGCGAGTGGGTGACGGCGGCGGATAAAAAGACTGCAGTGGACATGTC
Ugrac_06    ATTAGCGAGTGGGTGACGGCGGCGGATAAAAAGACTGCAGTGGACATGTC
Ugrac_10    ATTAGCGAGTGGGTGACGGCGGCGGATAAAAAGACTGCAGTGGACATGTC
Ugrac_08    ATTAGCGAGTGGGTGACGGCGGCGGATAAAAAGACTGCAGTGGACATGTC
Ugrac_09    ATTAGCGAGTGGGTGACGGCGGCGGATAAAAAGACTGCAGTGGACATGTC
Ugrac_07    ATTAGCGAGTGGGTGACGGCGGCGGATAAAAAGACTGCAGTGGACATGTC
Ugrac_01    ATTAGCGAGTGGGTGACGGCGGCGGATAAAAAGACTGCAGTGGACATGTC
Ugrac_02    ATTAGCGAGTGGGTGACGGCGGCGGATAAAAAGACTGCAGTGGACATGTC
Ugrac_05    ATTAGCGAGTGGGTGACGGCGGCGGATAAAAAGACTGCAGTGGACATGTC
Ugrac_03    ATTAGCGAGTGGGTGACGGCGGCGGATAAAAAGACTGCAGTGGACATGTC
Ugrac_04    ATTAGCGAGTGGGTGACGGCGGCGGATAAAAAGACTGCAGTGGACATGTC

Sorex       GGGCGGGACAGTCACTGTCCTTGAAAAAGTCCCTGTATCAAAAGGCCAAC
Talpa       GGGCGGGACGGTGACGGTCCTCGAAAAAGTCCCTGTCTCGAAAGGCCAAC
Uinve_04    GGGCGGGACGGTGACGGTCCTGGAGAAAGTCCCTGTATCGAAAGGCCAAC
Uinve_07    GGGCGGGACGGTGACGGTCCTGGAGAAAGTCCCTGTATCGAAAGGCCAAC
Uinve_03    GGGCGGGACGGTGACGGTCCTGGAGAAAGTCCCTGTATCGAAAGGCCAAC
Uinve_06    GGGCGGGACGGTGACGGTCCTGGAGAAAGTCCCTGTATCGAAAGGCCAAC
Uinve_05    GGGCGGGACGGTGACGGTCCTGGAGAAAGTCCCTGTATCGAAAGGCCAAC
Uinve_01    GGGCGGGACGGTGACGGTCCTGGAGAAAGTCCCTGTATCGAAAGGCCAAC
Uinve_02    GGGCGGGACGGTGACGGTCCTGGAGAAAGTCCCTGTATCGAAAGGCCAAC
Uropsp_6    GGGCGGGACGGTGACGGTCCTGGAGAAAGTCCCTGTATCGAAAGGCCAAC
Usps1_04    GGGCGGGACGGTGACGGTCCTGGAGAAAGTCCCTGTATCGAAAGGCCAAC
Usps1_01    GGGCGGGACGGTGACGGTCCTGGAGAAAGTCCCTGTATCGAAAGGCCAAC
Usps1_05    GGGCGGGACGGTGACGGTCCTGGAGAAAGTCCCTGTATCGAAAGGCCAAC
Usps1_02    GGGCGGGACGGTGACGGTCCTGGAGAAAGTCCCTGTATCGAAAGGCCAAC
Univa_03    GGGCGGGACGGTGACGGTCCTGGAGAAAGTCCCTGTATCGAAAGGCCAAC
Univa_01    GGGCGGGACGGTGACGGTCCTGGAGAAAGTCCCTGTATCGAAAGGCCAAC
Univa_05    GGGCGGGACGGTGACGGTCCTGGAGAAAGTCCCTGTATCGAAAGGCCAAC
Univa_02    GGGCGGGACGGTGACGGTCCTGGAGAAAGTCCCTGTATCGAAAGGCCAAC
Univa_04    GGGCGGGACGGTGACGGTCCTGGAGAAAGTCCCTGTATCGAAAGGCCAAC
Univa_11    GGGCGGGACGGTGACGGTCCTGGAGAAAGTCCCTGTATCGAAAGGCCAAC
Univa_13    GGGCGGGACGGTGACGGTCCTGGAGAAAGTCCCTGTATCGAAAGGCCAAC
Univa_14    GGGCGGGACGGTGACGGTCCTGGAGAAAGTCCCTGTATCGAAAGGCCAAC
Univa_12    GGGCGGGACGGTGACGGTCCTGGAGAAAGTCCCTGTATCGAAAGGCCAAC
Univa_10    GGGCGGGACGGTGACGGTCCTGGAGAAAGTCCCTGTATCGAAAGGCCAAC
Univa_07    GGGCGGGACGGTGACGGTCCTGGAGAAAGTCCCTGTATCGAAAGGCCAAC
Univa_08    GGGCGGGACGGTGACGGTCCTGGAGAAAGTCCCTGTATCGAAAGGCCAAC
Univa_06    GGGCGGGACGGTGACGGTCCTGGAGAAAGTCCCTGTATCGAAAGGCCAAC
Univa_09    GGGCGGGACGGTGACGGTCCTGGAGAAAGTCCCTGTATCGAAAGGCCAAC
Uatro_01    GGGCGGGACGGTGACGGTCCTGGAGAAAGTCCCTGTATCGAAAGGCCAAC
Usori_03    GGGCGGGACGGTGACGGTCCTGGAGAAAGTCCCTGTATCGAAAGGCCAAC
Usori_01    GGGCGGGACGGTGACGGTCCTGGAGAAAGTCCCTGTATCGAAAGGCCAAC
Usori_04    GGGCGGGACGGTGACGGTCCTGGAGAAAGTCCCTGTATCGAAAGGCCAAC
Usori_02    GGGCGGGACGGTGACGGTCCTGGAGAAAGTCCCTGTATCGAAAGGCCAAC
Usori_05    GGGCGGGACGGTGACGGTCCTGGAGAAAGTCCCTGTATCGAAAGGCCAAC
Usori_06    GGGCGGGACGGTGACGGTCCTGGAGAAAGTCCCTGTATCGAAAGGCCAAC
Usori_09    GGGCGGGACGGTGACGGTCCTGGAGAAAGTCCCTGTATCGAAAGGCCAAC
Uropso_2    GGGCGGGACGGTGACGGTCCTGGAGAAAGTCCCTGTATCGAAAGGCCAAC
Uropso_1    GGGCGGGACGGTGACGGTCCTGGAGAAAGTCCCTGTATCGAAAGGCCAAC
Uatro_03    GGGCGGGACGGTGACGGTCCTGGAGAAAGTCCCTGTATCGAAAGGCCAAC
Uatro_04    GGGCGGGACGGTGACGGTCCTGGAGAAAGTCCCTGTATCGAAAGGCCAAC
Uatro_02    GGGCGGGACGGTGACGGTCCTGGAGAAAGTCCCTGTATCGAAAGGCCAAC
Uatro_05    GGGCGGGACGGTGACGGTCCTGGAGAAAGTCCCTGTATCGAAAGGCCAAC
Uatro_06    GGGCGGGACGGTGACGGTCCTGGAGAAAGTCCCTGTATCGAAAGGCCAAC
Uatro_07    GGGCGGGACGGTGACGGTCCTGGAGAAAGTCCCTGTATCGAAAGGCCAAC
Usps2_04    GGGCGGGACGGTGACGGTCCTGGAGAAAGTCCCTGTATCGAAAGGCCAAC
Usps2_02    GGGCGGGACGGTGACGGTCCTGGAGAAAGTCCCTGTATCGAAAGGCCAAC
Usps2_01    GGGCGGGACGGTGACGGTCCTGGAGAAAGTCCCTGTATCGAAAGGCCAAC
Usps2_03    GGGCGGGACGGTGACGGTCCTGGAGAAAGTCCCTGTATCGAAAGGCCAAC
Ugrac_06    GGGCGGGACGGTGACGGTCCTGGAGAAAGTCCCTGTATCGAAAGGCCAAC
Ugrac_10    GGGCGGGACGGTGACGGTCCTGGAGAAAGTCCCTGTATCGAAAGGCCAAC
Ugrac_08    GGGCGGGACGGTGACGGTCCTGGAGAAAGTCCCTGTATCGAAAGGCCAAC
Ugrac_09    GGGCGGGACGGTGACGGTCCTGGAGAAAGTCCCTGTATCGAAAGGCCAAC
Ugrac_07    GGGCGGGACGGTGACGGTCCTGGAGAAAGTCCCTGTATCGAAAGGCCAAC
Ugrac_01    GGGCGGGACGGTGACGGTCCTGGAGAAAGTCCCTGTATCGAAAGGCCAAC
Ugrac_02    GGGCGGGACGGTGACGGTCCTGGAGAAAGTCCCTGTATCGAAAGGCCAAC
Ugrac_05    GGGCGGGACGGTGACGGTCCTGGAGAAAGTCCCTGTATCGAAAGGCCAAC
Ugrac_03    GGGCGGGACGGTGACGGTCCTGGAGAAAGTCCCTGTATCGAAAGGCCAAC
Ugrac_04    GGGCGGGACGGTGACGGTCCTGGAGAAAGTCCCTGTATCGAAAGGCCAAC

Sorex       TGAAGCAGTACTTCTATGAGACCAAGTGCAATCCCATGGGTTACACAAAG
Talpa       TGAAGCAGTACTTCTACGAGACCAAGTGCAATCCCATGGGCTACACAAAG
Uinve_04    TGAAGCAGTACTTCTACGAGACCAAGTGCAATCCCATGGGTTACACAAAG
Uinve_07    TGAAGCAGTACTTCTACGAGACCAAGTGCAATCCCATGGGTTACACAAAG
Uinve_03    TGAAGCAGTACTTCTACGAGACCAAGTGCAATCCCATGGGTTACACAAAG
Uinve_06    TGAAGCAGTACTTCTACGAGACCAAGTGCAATCCCATGGGTTACACAAAG
Uinve_05    TGAAGCAGTACTTCTACGAGACCAAGTGCAATCCCATGGGTTACACAAAG
Uinve_01    TGAAGCAGTACTTCTACGAGACCAAGTGCAATCCCATGGGTTACACAAAG
Uinve_02    TGAAGCAGTACTTCTACGAGACCAAGTGCAATCCCATGGGTTACACAAAG
Uropsp_6    TGAAGCAGTACTTCTACGAGACCAAGTGCAATCCCATGGGTTACACAAAG
Usps1_04    TGAAGCAGTACTTCTACGAGACCAAGTGCAATCCCATGGGTTACACAAAG
Usps1_01    TGAAGCAGTACTTCTACGAGACCAAGTGCAATCCCATGGGTTACACAAAG
Usps1_05    TGAAGCAGTACTTCTACGAGACCAAGTGCAATCCCATGGGTTACACAAAG
Usps1_02    TGAAGCAGTACTTCTACGAGACCAAGTGCAATCCCATGGGTTACACAAAG
Univa_03    TGAAGCAGTACTTCTACGAGACCAAGTGCAATCCCATGGGCTACACAAAG
Univa_01    TGAAGCAGTACTTCTACGAGACCAAGTGCAATCCCATGGGCTACACAAAG
Univa_05    TGAAGCAGTACTTCTACGAGACCAAGTGCAATCCCATGGGCTACACAAAG
Univa_02    TGAAGCAGTACTTCTACGAGACCAAGTGCAATCCCATGGGCTACACAAAG
Univa_04    TGAAGCAGTACTTCTACGAGACCAAGTGCAATCCCATGGGCTACACAAAG
Univa_11    TGAAGCAGTACTTCTACGAGACCAAGTGCAATCCCATGGGCTACACAAAG
Univa_13    TGAAGCAGTACTTCTACGAGACCAAGTGCAATCCCATGGGCTACACAAAG
Univa_14    TGAAGCAGTACTTCTACGAGACCAAGTGCAATCCCATGGGCTACACAAAG
Univa_12    TGAAGCAGTACTTCTACGAGACCAAGTGCAATCCCATGGGCTACACAAAG
Univa_10    TGAAGCAGTACTTCTACGAGACCAAGTGCAATCCCATGGGCTACACAAAG
Univa_07    TGAAGCAGTACTTCTACGAGACCAAGTGCAATCCCATGGGCTACACAAAG
Univa_08    TGAAGCAGTACTTCTACGAGACCAAGTGCAATCCCATGGGCTACACAAAG
Univa_06    TGAAGCAGTACTTCTACGAGACCAAGTGCAATCCCATGGGCTACACAAAG
Univa_09    TGAAGCAGTACTTCTACGAGACCAAGTGCAATCCCATGGGCTACACAAAG
Uatro_01    TGAAGCAGTACTTCTACGAGACCAAGTGCAATCCCATGGGTTACACAAAG
Usori_03    TGAAGCAGTACTTCTACGAGACCAAGTGCAATCCCATGGGTTACACAAAG
Usori_01    TGAAGCAGTACTTCTACGAGACCAAGTGCAATCCCATGGGTTACACAAAG
Usori_04    TGAAGCAGTACTTCTACGAGACCAAGTGCAATCCCATGGGTTACACAAAG
Usori_02    TGAAGCAGTACTTCTACGAGACCAAGTGCAATCCCATGGGTTACACAAAG
Usori_05    TGAAGCAGTACTTCTACGAGACCAAGTGCAATCCCATGGGTTACACAAAG
Usori_06    TGAAGCAGTACTTCTACGAGACCAAGTGCAATCCCATGGGTTACACAAAG
Usori_09    TGAAGCAGTACTTCTACGAGACCAAGTGCAATCCCATGGGTTACACAAAG
Uropso_2    TGAAGCAGTACTTCTACGAGACCAAGTGCAATCCCATGGGTTACACAAAG
Uropso_1    TGAAGCAGTACTTCTACGAGACCAAGTGCAATCCCATGGGTTACACAAAG
Uatro_03    TGAAGCAGTACTTCTACGAGACCAAGTGCAATCCCATGGGTTACACAAAG
Uatro_04    TGAAGCAGTACTTCTACGAGACCAAGTGCAATCCCATGGGTTACACAAAG
Uatro_02    TGAAGCAGTACTTCTACGAGACCAAGTGCAATCCCATGGGTTACACAAAG
Uatro_05    TGAAGCAGTACTTCTACGAGACCAAGTGCAATCCCATGGGTTACACAAAG
Uatro_06    TGAAGCAGTACTTCTACGAGACCAAGTGCAATCCCATGGGTTACACAAAG
Uatro_07    TGAAGCAGTACTTCTACGAGACCAAGTGCAATCCCATGGGTTACACAAAG
Usps2_04    TGAAGCAGTACTTCTACGAGACCAAGTGCAATCCCATGGGTTACACAAAG
Usps2_02    TGAAGCAGTACTTCTACGAGACCAAGTGCAATCCCATGGGTTACACAAAG
Usps2_01    TGAAGCAGTACTTCTACGAGACCAAGTGCAATCCCATGGGTTACACAAAG
Usps2_03    TGAAGCAGTACTTCTACGAGACCAAGTGCAATCCCATGGGTTACACAAAG
Ugrac_06    TGAAGCAGTACTTCTACGAGACCAAGTGCAATCCCATGGGTTACACAAAG
Ugrac_10    TGAAGCAGTACTTCTACGAGACCAAGTGCAATCCCATGGGTTACACAAAG
Ugrac_08    TGAAGCAGTACTTCTACGAGACCAAGTGCAATCCCATGGGTTACACAAAG
Ugrac_09    TGAAGCAGTACTTCTACGAGACCAAGTGCAATCCCATGGGTTACACAAAG
Ugrac_07    TGAAGCAGTACTTCTACGAGACCAAGTGCAATCCCATGGGTTACACAAAG
Ugrac_01    TGAAGCAGTACTTCTACGAGACCAAGTGCAATCCCATGGGTTACACAAAG
Ugrac_02    TGAAGCAGTACTTCTACGAGACCAAGTGCAATCCCATGGGTTACACAAAG
Ugrac_05    TGAAGCAGTACTTCTACGAGACCAAGTGCAATCCCATGGGTTACACAAAG
Ugrac_03    TGAAGCAGTACTTCTACGAGACCAAGTGCAATCCCATGGGTTACACAAAG
Ugrac_04    TGAAGCAGTACTTCTACGAGACCAAGTGCAATCCCATGGGTTACACAAAG

Sorex       GAAGGCTGCAGGTATTATGCTGTTTTGTGAATCTGTAGGAAACAAGTGCT
Talpa       GAGGGCTGCAGGTATTATGCTGTTTTGTGAACCTGTAGAAAACAAGTGCT
Uinve_04    GAGGGCTGCAGGTATTATGCTGTTTTGTGAACCTGTAGAAAACAAGTGCT
Uinve_07    GAGGGCTGCAGGTATTATGCTGTTTTGTGAACCTGTAGAAAACAAGTGCT
Uinve_03    GAGGGCTGCAGGTATTATGCTGTTTTGTGAACCTGTAGAAAACAAGTGCT
Uinve_06    GAGGGCTGCAGGTATTATGCTGTTTTGTGAACCTGTAGAAAACAAGTGCT
Uinve_05    GAGGGCTGCAGGTATTATGCTGTTTTGTGAACCTGTAGAAAACAAGTGCT
Uinve_01    GAGGGCTGCAGGTATTATGCTGTTTTGTGAACCTGTAGAAAACAAGTGCT
Uinve_02    GAGGGCTGCAGGTATTATGCTGTTTTGTGAACCTGTAGAAAACAAGTGCT
Uropsp_6    GAGGGCTGCAGGTATTATGCTGTTTTGTGAACCTGTAGAAAACAAGTGCT
Usps1_04    GAGGGCTGCAGGTATTATGCTGTTTTGTGAACCTGTAGAAAACAAGTGCT
Usps1_01    GAGGGCTGCAGGTATTATGCTGTTTTGTGAACCTGTAGAAAACAAGTGCT
Usps1_05    GAGGGCTGCAGGTATTATGCTGTTTTGTGAACCTGTAGAAAACAAGTGCT
Usps1_02    GAGGGCTGCAGGTATTATGCTGTTTTGTGAACCTGTAGAAAACAAGTGCT
Univa_03    GAGGGCTGCAGGTATTATGCTGTTTTGTGAACCTGTAGAAAACAAGTGCT
Univa_01    GAGGGCTGCAGGTATTATGCTGTTTTGTGAACCTGTAGAAAACAAGTGCT
Univa_05    GAGGGCTGCAGGTATTATGCTGTTTTGTGAACCTGTAGAAAACAAGTGCT
Univa_02    GAGGGCTGCAGGTATTATGCTGTTTTGTGAACCTGTAGAAAACAAGTGCT
Univa_04    GAGGGCTGCAGGTATTATGCTGTTTTGTGAACCTGTAGAAAACAAGTGCT
Univa_11    GAGGGCTGCAGGTATTATGCTGTTTTGTGAACCTGTAGAAAACAAGTGCT
Univa_13    GAGGGCTGCAGGTATTATGCTGTTTTGTGAACCTGTAGAAAACAAGTGCT
Univa_14    GAGGGCTGCAGGTATTATGCTGTTTTGTGAACCTGTAGAAAACAAGTGCT
Univa_12    GAGGGCTGCAGGTATTATGCTGTTTTGTGAACCTGTAGAAAACAAGTGCT
Univa_10    GAGGGCTGCAGGTATTATGCTGTTTTGTGAACCTGTAGAAAACAAGTGCT
Univa_07    GAGGGCTGCAGGTATTATGCTGTTTTGTGAACCTGTAGAAAACAAGTGCT
Univa_08    GAGGGCTGCAGGTATTATGCTGTTTTGTGAACCTGTAGAAAACAAGTGCT
Univa_06    GAGGGCTGCAGGTATTATGCTGTTTTGTGAACCTGTAGAAAACAAGTGCT
Univa_09    GAGGGCTGCAGGTATTATGCTGTTTTGTGAACCTGTAGAAAACAAGTGCT
Uatro_01    GAGGGCTGCAGGTATTATGCTGTTTTGTGAACCTGTAGAAAACAAGTGCT
Usori_03    GAGGGCTGCAGGTATTATGCTGTTTTGTGAACCTGTAGAAAACAAGTGCT
Usori_01    GAGGGCTGCAGGTATTATGCTGTTTTGTGAACCTGTAGAAAACAAGTGCT
Usori_04    GAGGGCTGCAGGTATTATGCTGTTTTGTGAACCTGTAGAAAACAAGTGCT
Usori_02    GAGGGCTGCAGGTATTATGCTGTTTTGTGAACCTGTAGAAAACAAGTGCT
Usori_05    GAGGGCTGCAGGTATTATGCTGTTTTGTGAACCTGTAGAAAACAAGTGCT
Usori_06    GAGGGCTGCAGGTATTATGCTGTTTTGTGAACCTGTAGAAAACAAGTGCT
Usori_09    GAGGGCTGCAGGTATTATGCTGTTTTGTGAACCTGTAGAAAACAAGTGCT
Uropso_2    GAGGGCTGCAGGTATTATGCTGTTTTGTGAACCTGTAGAAAACAAGTGCT
Uropso_1    GAGGGCTGCAGGTATTATGCTGTTTTGTGAACCTGTAGAAAACAAGTGCT
Uatro_03    GAGGGCTGCAGGTATTATGCTGTTTTGTGAACCTGTAGAAAACAAGTGCT
Uatro_04    GAGGGCTGCAGGTATTATGCTGTTTTGTGAACCTGTAGAAAACAAGTGCT
Uatro_02    GAGGGCTGCAGGTATTATGCTGTTTTGTGAACCTGTAGAAAACAAGTGCT
Uatro_05    GAGGGCTGCAGGTATTATGCTGTTTTGTGAACCTGTAGAAAACAAGTGCT
Uatro_06    GAGGGCTGCAGGTATTATGCTGTTTTGTGAACCTGTAGAAAACAAGTGCT
Uatro_07    GAGGGCTGCAGGTATTATGCTGTTTTGTGAACCTGTAGAAAACAAGTGCT
Usps2_04    GAGGGCTGCAGGTATTATGCTGTTTTGTGAACCTGTAGAAAACAAGTGCT
Usps2_02    GAGGGCTGCAGGTATTATGCTGTTTTGTGAACCTGTAGAAAACAAGTGCT
Usps2_01    GAGGGCTGCAGGTATTATGCTGTTTTGTGAACCTGTAGAAAACAAGTGCT
Usps2_03    GAGGGCTGCAGGTATTATGCTGTTTTGTGAACCTGTAGAAAACAAGTGCT
Ugrac_06    GAGGGCTGCAGGTATTATGCTGTTTTGTGAACCTGTAGAAAACAAGTGCT
Ugrac_10    GAGGGCTGCAGGTATTATGCTGTTTTGTGAACCTGTAGAAAACAAGTGCT
Ugrac_08    GAGGGCTGCAGGTATTATGCTGTTTTGTGAACCTGTAGAAAACAAGTGCT
Ugrac_09    GAGGGCTGCAGGTATTATGCTGTTTTGTGAACCTGTAGAAAACAAGTGCT
Ugrac_07    GAGGGCTGCAGGTATTATGCTGTTTTGTGAACCTGTAGAAAACAAGTGCT
Ugrac_01    GAGGGCTGCAGGTATTATGCTGTTTTGTGAACCTGTAGAAAACAAGTGCT
Ugrac_02    GAGGGCTGCAGGTATTATGCTGTTTTGTGAACCTGTAGAAAACAAGTGCT
Ugrac_05    GAGGGCTGCAGGTATTATGCTGTTTTGTGAACCTGTAGAAAACAAGTGCT
Ugrac_03    GAGGGCTGCAGGTATTATGCTGTTTTGTGAACCTGTAGAAAACAAGTGCT
Ugrac_04    GAGGGCTGCAGGTATTATGCTGTTTTGTGAACCTGTAGAAAACAAGTGCT

Sorex       TTTTATCTTGAAATTCAACAAACAGAAAGAATATGCATAGAAGATTGCAT
Talpa       TTTTATCTTGAAAGTCAACAAACGGAAAGAATTTGCATAGAATAATGCAT
Uinve_04    TTTTATCTTGAAATTCAACAAATGGAAAGAATATGCATAGAATAATGCAT
Uinve_07    TTTTATCTTGAAATTCAACAAATGGAAAGAATATGCATAGAATAATGCAT
Uinve_03    TTTTATCTTGAAATTCAACAAATGGAAAGAATATGCATAGAATAATGCAT
Uinve_06    TTTTATCTTGAAATTCAACAAATGGAAAGAATATGCATAGAATAATGCAT
Uinve_05    TTTTATCTTGAAATTCAACAAATGGAAAGAATATGCATAGAATAATGCAT
Uinve_01    TTTTATCTTGAAATTCAACAAATGGAAAGAATATGCATAGAATAATGCAT
Uinve_02    TTTTATCTTGAAATTCAACAAATGGAAAGAATATGCATAGAATAATGCAT
Uropsp_6    TTTTATCTTGAAATTCAACAAATGGAAAGAATATGCATAGAATAATGCAT
Usps1_04    TTTTATCTTGAAATTCAACAAATGGAAAGAATATGCATAGAATAATGCAT
Usps1_01    TTTTATCTTGAAATTCAACAAATGGAAAGAATATGCATAGAATAATGCAT
Usps1_05    TTTTATCTTGAAATTCAACAAATGGAAAGAATATGCATAGAATAATGCAT
Usps1_02    TTTTATCTTGAAATTCAACAAATGGAAAGAATATGCATAGAATAATGCAT
Univa_03    TTTTATCTTGAAATTCAACAAATGGAAAGAATATGCATAGAATAATGCAT
Univa_01    TTTTATCTTGAAATTCAACAAATGGAAAGAATATGCATAGAATAATGCAT
Univa_05    TTTTATCTTGAAATTCAACAAATGGAAAGAATATGCATAGAATAATGCAT
Univa_02    TTTTATCTTGAAATTCAACAAATGGAAAGAATATGCATAGAATAATGCAT
Univa_04    TTTTATCTTGAAATTCAACAAATGGAAAGAATATGCATAGAATAATGCAT
Univa_11    TTTTATCTTGAAATTCAACAAATGGAAAGAATATGCATAGAATAATGCAT
Univa_13    TTTTATCTTGAAATTCAACAAATGGAAAGAATATGCATAGAATAATGCAT
Univa_14    TTTTATCTTGAAATTCAACAAATGGAAAGAATATGCATAGAATAATGCAT
Univa_12    TTTTATCTTGAAATTCAACAAATGGAAAGAATATGCATAGAATAATGCAT
Univa_10    TTTTATCTTGAAATTCAACAAATGGAAAGAATATGCATAGAATAATGCAT
Univa_07    TTTTATCTTGAAATTCAACAAATGGAAAGAATATGCATAGAATAATGCAT
Univa_08    TTTTATCTTGAAATTCAACAAATGGAAAGAATATGCATAGAATAATGCAT
Univa_06    TTTTATCTTGAAATTCAACAAATGGAAAGAATATGCATAGAATAATGCAT
Univa_09    TTTTATCTTGAAATTCAACAAATGGAAAGAATATGCATAGAATAATGCAT
Uatro_01    TTTTATCTTGAAATTCAACAAATGGAAAGAATATGCATAGAATAATGCAT
Usori_03    TTTTATCTTGAAATTCAACAAATGGAAAGAATATGCATAGAATAATGCAT
Usori_01    TTTTATCTTGAAATTCAACAAATGGAAAGAATATGCATAGAATAATGCAT
Usori_04    TTTTATCTTGAAATTCAACAAATGGAAAGAATATGCATAGAATAATGCAT
Usori_02    TTTTATCTTGAAATTCAACAAATGGAAAGAATATGCATAGAATAATGCAT
Usori_05    TTTTATCTTGAAATTCAACAAATGGAAAGAATATGCATAGAATAATGCAT
Usori_06    TTTTATCTTGAAATTCAACAAATGGAAAGAATATGCATAGAATAATGCAT
Usori_09    TTTTATCTTGAAATTCAACAAATGGAAAGAATATGCATAGAATAATGCAT
Uropso_2    TTTTATCTTGAAATTCAACAAATGGAAAGAATATGCATAGAATAATGCAT
Uropso_1    TTTTATCTTGAAATTCAACAAATGGAAAGAATATGCATAGAATAATGCAT
Uatro_03    TTTTATCTTGAAATTCAACAAATGGAAAGAATATGCATAGAATAATGCAT
Uatro_04    TTTTATCTTGAAATTCAACAAATGGAAAGAATATGCATAGAATAATGCAT
Uatro_02    TTTTATCTTGAAATTCAACAAATGGAAAGAATATGCATAGAATAATGCAT
Uatro_05    TTTTATCTTGAAATTCAACAAATGGAAAGAATATGCATAGAATAATGCAT
Uatro_06    TTTTATCTTGAAATTCAACAAATGGAAAGAATATGCATAGAATAATGCAT
Uatro_07    TTTTATCTTGAAATTCAACAAATGGAAAGAATATGCATAGAATAATGCAT
Usps2_04    TTTTATCTTGAAATTCAACAAATGGAAAGAATATGCATAGAATAATGCAT
Usps2_02    TTTTATCTTGAAATTCAACAAATGGAAAGAATATGCATAGAATAATGCAT
Usps2_01    TTTTATCTTGAAATTCAACAAATGGAAAGAATATGCATAGAATAATGCAT
Usps2_03    TTTTATCTTGAAATTCAACAAATGGAAAGAATATGCATAGAATAATGCAT
Ugrac_06    TTTTATCTTGAAATTCAACAAATGGAAAGAATATGCATAGAATAATGCAT
Ugrac_10    TTTTATCTTGAAATTCAACAAATGGAAAGAATATGCATAGAATAATGCAT
Ugrac_08    TTTTATCTTGAAATTCAACAAATGGAAAGAATATGCATAGAATAATGCAT
Ugrac_09    TTTTATCTTGAAATTCAACAAATGGAAAGAATATGCATAGAATAATGCAT
Ugrac_07    TTTTATCTTGAAATTCAACAAATGGAAAGAATATGCATAGAATAATGCAT
Ugrac_01    TTTTATCTTGAAATTCAACAAATGGAAAGAATATGCATAGAATAATGCAT
Ugrac_02    TTTTATCTTGAAATTCAACAAATGGAAAGAATATGCATAGAATAATGCAT
Ugrac_05    TTTTATCTTGAAATTCAACAAATGGAAAGAATATGCATAGAATAATGCAT
Ugrac_03    TTTTATCTTGAAATTCAACAAATGGAAAGAATATGCATAGAATAATGCAT
Ugrac_04    TTTTATCTTGAAATTCAACAAATGGAAAGAATATGCATAGAATAATGCAT

Sorex       TCTATGTAGCCATGTCACTGTGAATAACAATTTCTTGCATATTTAGCCAT
Talpa       TCTATGTAGCCATGTCACTGTGAATAACGATTTCTTGCATATTTAGCCAT
Uinve_04    TCTATGTAGCCATGTCACTGTGAATAACGATTTCTTGCATATTTAGCCAT
Uinve_07    TCTATGTAGCCATGTCACTGTGAATAACGATTTCTTGCATATTTAGCCAT
Uinve_03    TCTATGTAGCCATGTCACTGTGAATAACGATTTCTTGCATATTTAGCCAT
Uinve_06    TCTATGTAGCCATGTCACTGTGAATAACGATTTCTTGCATATTTAGCCAT
Uinve_05    TCTATGTAGCCATGTCACTGTGAATAACGATTTCTTGCATATTTAGCCAT
Uinve_01    TCTATGTAGCCATGTCACTGTGAATAACGATTTCTTGCATATTTAGCCAT
Uinve_02    TCTATGTAGCCATGTCACTGTGAATAACGATTTCTTGCATATTTAGCCAT
Uropsp_6    TCTATGTAGCCATGTCACTGTGAATAACGATTTCTTGCATATTTAGCCAT
Usps1_04    TCTATGTAGCCATGTCACTGTGAATAACGATTTCTTGCATATTTAGCCAT
Usps1_01    TCTATGTAGCCATGTCACTGTGAATAACGATTTCTTGCATATTTAGCCAT
Usps1_05    TCTATGTAGCCATGTCACTGTGAATAACGATTTCTTGCATATTTAGCCAT
Usps1_02    TCTATGTAGCCATGTCACTGTGAATAACGATTTCTTGCATATTTAGCCAT
Univa_03    TCTATGTAGCCATGTCACTGTGAATAACGATTTCTTGCATATTTAGCCAT
Univa_01    TCTATGTAGCCATGTCACTGTGAATAACGATTTCTTGCATATTTAGCCAT
Univa_05    TCTATGTAGCCATGTCACTGTGAATAACGATTTCTTGCATATTTAGCCAT
Univa_02    TCTATGTAGCCATGTCACTGTGAATAACGATTTCTTGCATATTTAGCCAT
Univa_04    TCTATGTAGCCATGTCACTGTGAATAACGATTTCTTGCATATTTAGCCAT
Univa_11    TCTATGTAGCCATGTCACTGTGAATAACGATTTCTTGCATATTTAGCCAT
Univa_13    TCTATGTAGCCATGTCACTGTGAATAACGATTTCTTGCATATTTAGCCAT
Univa_14    TCTATGTAGCCATGTCACTGTGAATAACGATTTCTTGCATATTTAGCCAT
Univa_12    TCTATGTAGCCATGTCACTGTGAATAACGATTTCTTGCATATTTAGCCAT
Univa_10    TCTATGTAGCCATGTCACTGTGAATAACGATTTCTTGCATATTTAGCCAT
Univa_07    TCTATGTAGCCATGTCACTGTGAATAACGATTTCTTGCATATTTAGCCAT
Univa_08    TCTATGTAGCCATGTCACTGTGAATAACGATTTCTTGCATATTTAGCCAT
Univa_06    TCTATGTAGCCATGTCACTGTGAATAACGATTTCTTGCATATTTAGCCAT
Univa_09    TCTATGTAGCCATGTCACTGTGAATAACGATTTCTTGCATATTTAGCCAT
Uatro_01    TCTATGTAGCCATGTCACTGTGAATAACGATTTCTTGCATATTTAGCCAT
Usori_03    TCTATGTAGCCATGTCACTGTGAATAACGATTTCTTGCATATTTAGCCAT
Usori_01    TCTATGTAGCCATGTCACTGTGAATAACGATTTCTTGCATATTTAGCCAT
Usori_04    TCTATGTAGCCATGTCACTGTGAATAACGATTTCTTGCATATTTAGCCAT
Usori_02    TCTATGTAGCCATGTCACTGTGAATAACGATTTCTTGCATATTTAGCCAT
Usori_05    TCTATGTAGCCATGTCACTGTGAATAACGATTTCTTGCATATTTAGCCAT
Usori_06    TCTATGTAGCCATGTCACTGTGAATAACGATTTCTTGCATATTTAGCCAT
Usori_09    TCTATGTAGCCATGTCACTGTGAATAACGATTTCTTGCATATTTAGCCAT
Uropso_2    TCTATGTAGCCATGTCACTGTGAATAACGATTTCTTGCATATTTAGCCAT
Uropso_1    TCTATGTAGCCATGTCACTGTGAATAACGATTTCTTGCATATTTAGCCAT
Uatro_03    TCTATGTAGCCATGTCACTGTGAATAACGATTTCTTGCATATTTAGCCAT
Uatro_04    TCTATGTAGCCATGTCACTGTGAATAACGATTTCTTGCATATTTAGCCAT
Uatro_02    TCTATGTAGCCATGTCACTGTGAATAACGATTTCTTGCATATTTAGCCAT
Uatro_05    TCTATGTAGCCATGTCACTGTGAATAACGATTTCTTGCATATTTAGCCAT
Uatro_06    TCTATGTAGCCATGTCACTGTGAATAACGATTTCTTGCATATTTAGCCAT
Uatro_07    TCTATGTAGCCATGTCACTGTGAATAACGATTTCTTGCATATTTAGCCAT
Usps2_04    TCTATGTAGCCATGTCACTGTGAATAACGATTTCTTGCATATTTAGCCAT
Usps2_02    TCTATGTAGCCATGTCACTGTGAATAACGATTTCTTGCATATTTAGCCAT
Usps2_01    TCTATGTAGCCATGTCACTGTGAATAACGATTTCTTGCATATTTAGCCAT
Usps2_03    TCTATGTAGCCATGTCACTGTGAATAACGATTTCTTGCATATTTAGCCAT
Ugrac_06    TCTATGTAGCCATGTCACTGTGAATAACGATTTCTTGCATATTTAGCCAT
Ugrac_10    TCTATGTAGCCATGTCACTGTGAATAACGATTTCTTGCATATTTAGCCAT
Ugrac_08    TCTATGTAGCCATGTCACTGTGAATAACGATTTCTTGCATATTTAGCCAT
Ugrac_09    TCTATGTAGCCATGTCACTGTGAATAACGATTTCTTGCATATTTAGCCAT
Ugrac_07    TCTATGTAGCCATGTCACTGTGAATAACGATTTCTTGCATATTTAGCCAT
Ugrac_01    TCTATGTAGCCATGTCACTGTGAATAACGATTTCTTGCATATTTAGCCAT
Ugrac_02    TCTATGTAGCCATGTCACTGTGAATAACGATTTCTTGCATATTTAGCCAT
Ugrac_05    TCTATGTAGCCATGTCACTGTGAATAACGATTTCTTGCATATTTAGCCAT
Ugrac_03    TCTATGTAGCCATGTCACTGTGAATAACGATTTCTTGCATATTTAGCCAT
Ugrac_04    TCTATGTAGCCATGTCACTGTGAATAACGATTTCTTGCATATTTAGCCAT

Sorex       TTTGATTCCTGTTTGATTTTTACTTCTCTGTTGATACACAAAACCGATCA
Talpa       TTTGATTCCTGTTTGATTTTTACATCTCTGTTGCTATACAAAACCGATCA
Uinve_04    TTTGATTCCTGTTTGATTTTTACTTCTCTGTTGCTACACAAAACCGATCA
Uinve_07    TTTGATTCCTGTTTGATTTTTACTTCTCTGTTGCTACACAAAACCGATCA
Uinve_03    TTTGATTCCTGTTTGATTTTTACTTCTCTGTTGCTACACAAAACCGATCA
Uinve_06    TTTGATTCCTGTTTGATTTTTACTTCTCTGTTGCTACACAAAACCGATCA
Uinve_05    TTTGATTCCTGTTTGATTTTTACTTCTCTGTTGCTACACAAAACCGATCA
Uinve_01    TTTGATTCCTGTTTGATTTTTACTTCTCTGTTGCTACACAAAACCGATCA
Uinve_02    TTTGATTCCTGTTTGATTTTTACTTCTCTGTTGCTACACAAAACCGATCA
Uropsp_6    TTTGATTCCTGTTTGATTTTTACTTCTCTGTTGCTACACAAAACCGATCA
Usps1_04    TTTGATTCCTGTTTGATTTTTACTTCTCTGTTGCTACACAAAACCGATCA
Usps1_01    TTTGATTCCTGTTTGATTTTTACTTCTCTGTTGCTACACAAAACCGATCA
Usps1_05    TTTGATTCCTGTTTGATTTTTACTTCTCTGTTGCTACACAAAACCGATCA
Usps1_02    TTTGATTCCTGTTTGATTTTTACTTCTCTGTTGCTACACAAAACCGATCA
Univa_03    TTTGATTCCTGTTTGATTTTTACTTCTCTGTTGCTACACAAAACCGATCA
Univa_01    TTTGATTCCTGTTTGATTTTTACTTCTCTGTTGCTACACAAAACCGATCA
Univa_05    TTTGATTCCTGTTTGATTTTTACTTCTCTGTTGCTACACAAAACCGATCA
Univa_02    TTTGATTCCTGTTTGATTTTTACTTCTCTGTTGCTACACAAAACCGATCA
Univa_04    TTTGATTCCTGTTTGATTTTTACTTCTCTGTTGCTACACAAAACCGATCA
Univa_11    TTTGATTCCTGTTTGATTTTTACTTCTCTGTTGCTACACAAAACCGATCA
Univa_13    TTTGATTCCTGTTTGATTTTTACTTCTCTGTTGCTACACAAAACCGATCA
Univa_14    TTTGATTCCTGTTTGATTTTTACTTCTCTGTTGCTACACAAAACCGATCA
Univa_12    TTTGATTCCTGTTTGATTTTTACTTCTCTGTTGCTACACAAAACCGATCA
Univa_10    TTTGATTCCTGTTTGATTTTTACTTCTCTGTTGCTACACAAAACCGATCA
Univa_07    TTTGATTCCTGTTTGATTTTTACTTCTCTGTTGCTACACAAAACCGATCA
Univa_08    TTTGATTCCTGTTTGATTTTTACTTCTCTGTTGCTACACAAAACCGATCA
Univa_06    TTTGATTCCTGTTTGATTTTTACTTCTCTGTTGCTACACAAAACCGATCA
Univa_09    TTTGATTCCTGTTTGATTTTTACTTCTCTGTTGCTACACAAAACCGATCA
Uatro_01    TTTGATTCCTGTTTGATTTTTACTTCTCTGTTGCTACACAAAACCGATCA
Usori_03    TTTGATTCCTGTTTGATTTTTACTTCTCTGTTGCTACACAAAACCGATCA
Usori_01    TTTGATTCCTGTTTGATTTTTACTTCTCTGTTGCTACACAAAACCGATCA
Usori_04    TTTGATTCCTGTTTGATTTTTACTTCTCTGTTGCTACACAAAACCGATCA
Usori_02    TTTGATTCCTGTTTGATTTTTACTTCTCTGTTGCTACACAAAACCGATCA
Usori_05    TTTGATTCCTGTTTGATTTTTACTTCTCTGTTGCTACACAAAACCGATCA
Usori_06    TTTGATTCCTGTTTGATTTTTACTTCTCTGTTGCTACACAAAACCGATCA
Usori_09    TTTGATTCCTGTTTGATTTTTACTTCTCTGTTGCTACACAAAACCGATCA
Uropso_2    TTTGATTCCTGTTTGATTTTTACTTCTCTGTTGCTACACAAAACCGATCA
Uropso_1    TTTGATTCCTGTTTGATTTTTACTTCTCTGTTGCTACACAAAACCGATCA
Uatro_03    TTTGATTCCTGTTTGATTTTTACTTCTCTGTTGCTACACAAAACCGATCA
Uatro_04    TTTGATTCCTGTTTGATTTTTACTTCTCTGTTGCTACACAAAACCGATCA
Uatro_02    TTTGATTCCTGTTTGATTTTTACTTCTCTGTTGCTACACAAAACCGATCA
Uatro_05    TTTGATTCCTGTTTGATTTTTACTTCTCTGTTGCTACACAAAACCGATCA
Uatro_06    TTTGATTCCTGTTTGATTTTTACTTCTCTGTTGCTACACAAAACCGATCA
Uatro_07    TTTGATTCCTGTTTGATTTTTACTTCTCTGTTGCTACACAAAACCGATCA
Usps2_04    TTTGATTCCTGTTTGATTTTTACTTCTCTGTTGCTACACAAAACCGATCA
Usps2_02    TTTGATTCCTGTTTGATTTTTACTTCTCTGTTGCTACACAAAACCGATCA
Usps2_01    TTTGATTCCTGTTTGATTTTTACTTCTCTGTTGCTACACAAAACCGATCA
Usps2_03    TTTGATTCCTGTTTGATTTTTACTTCTCTGTTGCTACACAAAACCGATCA
Ugrac_06    TTTGATTCCTGTTTGATTTTTACTTCTCTGTTGCTACACAAAACCGATCA
Ugrac_10    TTTGATTCCTGTTTGATTTTTACTTCTCTGTTGCTACACAAAACCGATCA
Ugrac_08    TTTGATTCCTGTTTGATTTTTACTTCTCTGTTGCTACACAAAACCGATCA
Ugrac_09    TTTGATTCCTGTTTGATTTTTACTTCTCTGTTGCTACACAAAACCGATCA
Ugrac_07    TTTGATTCCTGTTTGATTTTTACTTCTCTGTTGCTACACAAAACCGATCA
Ugrac_01    TTTGATTCCTGTTTGATTTTTACTTCTCTGTTGCTACACAAAACCGATCA
Ugrac_02    TTTGATTCCTGTTTGATTTTTACTTCTCTGTTGCTACACAAAACCGATCA
Ugrac_05    TTTGATTCCTGTTTGATTTTTACTTCTCTGTTGCTACACAAAACCGATCA
Ugrac_03    TTTGATTCCTGTTTGATTTTTACTTCTCTGTTGCTACACAAAACCGATCA
Ugrac_04    TTTGATTCCTGTTTGATTTTTACTTCTCTGTTGCTACACAAAACCGATCA

Sorex       AAGAAAAGTAAACTTCAGTTTTACAATCTGTATGCCTAAAAGCGGGTACT
Talpa       AAGGAAAGTAAACTTCAGTTTTACAATCTGTATGCCTAAAAGCGGGTACT
Uinve_04    AAGGAAAGTAAACTTCAGTTTTACAATCTGTATGCCTAAAAGCGGGTACT
Uinve_07    AAGGAAAGTAAACTTCAGTTTTACAATCTGTATGCCTAAAAGCGGGTACT
Uinve_03    AAGGAAAGTAAACTTCAGTTTTACAATCTGTATGCCTAAAAGCGGGTACT
Uinve_06    AAGGAAAGTAAACTTCAGTTTTACAATCTGTATGCCTAAAAGCGGGTACT
Uinve_05    AAGGAAAGTAAACTTCAGTTTTACAATCTGTATGCCTAAAAGCGGGTACT
Uinve_01    AAGGAAAGTAAACTTCAGTTTTACAATCTGTATGCCTAAAAGCGGGTACT
Uinve_02    AAGGAAAGTAAACTTCAGTTTTACAATCTGTATGCCTAAAAGCGGGTACT
Uropsp_6    AAGGAAAGTAAACTTCAGTTTTACAATCTGTATGCCTAAAAGCGGGTACT
Usps1_04    AAGGAAAGTAAACTTCAGTTTTACAATCTGTATGCCTAAAAGCGGGTACT
Usps1_01    AAGGAAAGTAAACTTCAGTTTTACAATCTGTATGCCTAAAAGCGGGTACT
Usps1_05    AAGGAAAGTAAACTTCAGTTTTACAATCTGTATGCCTAAAAGCGGGTACT
Usps1_02    AAGGAAAGTAAACTTCAGTTTTACAATCTGTATGCCTAAAAGCGGGTACT
Univa_03    AAGGAAAGTAAACTTCAGTTTTACAATCTGTATGCCTAAAAGCGGGTACT
Univa_01    AAGGAAAGTAAACTTCAGTTTTACAATCTGTATGCCTAAAAGCGGGTACT
Univa_05    AAGGAAAGTAAACTTCAGTTTTACAATCTGTATGCCTAAAAGCGGGTACT
Univa_02    AAGGAAAGTAAACTTCAGTTTTACAATCTGTATGCCTAAAAGCGGGTACT
Univa_04    AAGGAAAGTAAACTTCAGTTTTACAATCTGTATGCCTAAAAGCGGGTACT
Univa_11    AAGGAAAGTAAACTTCAGTTTTACAATCTGTATGCCTAAAAGCGGGTACT
Univa_13    AAGGAAAGTAAACTTCAGTTTTACAATCTGTATGCCTAAAAGCGGGTACT
Univa_14    AAGGAAAGTAAACTTCAGTTTTACAATCTGTATGCCTAAAAGCGGGTACT
Univa_12    AAGGAAAGTAAACTTCAGTTTTACAATCTGTATGCCTAAAAGCGGGTACT
Univa_10    AAGGAAAGTAAACTTCAGTTTTACAATCTGTATGCCTAAAAGCGGGTACT
Univa_07    AAGGAAAGTAAACTTCAGTTTTACAATCTGTATGCCTAAAAGCGGGTACT
Univa_08    AAGGAAAGTAAACTTCAGTTTTACAATCTGTATGCCTAAAAGCGGGTACT
Univa_06    AAGGAAAGTAAACTTCAGTTTTACAATCTGTATGCCTAAAAGCGGGTACT
Univa_09    AAGGAAAGTAAACTTCAGTTTTACAATCTGTATGCCTAAAAGCGGGTACT
Uatro_01    AAGGAAAGTAAACTTCAGTTTTACAATCTGTATGCCTAAAAGCGGGTACT
Usori_03    AAGGAAAGTAAACTTCAGTTTTACAATCTGTATGCCTAAAAGCGGGTACT
Usori_01    AAGGAAAGTAAACTTCAGTTTTACAATCTGTATGCCTAAAAGCGGGTACT
Usori_04    AAGGAAAGTAAACTTCAGTTTTACAATCTGTATGCCTAAAAGCGGGTACT
Usori_02    AAGGAAAGTAAACTTCAGTTTTACAATCTGTATGCCTAAAAGCGGGTACT
Usori_05    AAGGAAAGTAAACTTCAGTTTTACAATCTGTATGCCTAAAAGCGGGTACT
Usori_06    AAGGAAAGTAAACTTCAGTTTTACAATCTGTATGCCTAAAAGCGGGTACT
Usori_09    AAGGAAAGTAAACTTCAGTTTTACAATCTGTATGCCTAAAAGCGGGTACT
Uropso_2    AAGGAAAGTAAACTTCAGTTTTACAATCTGTATGCCTAAAAGCGGGTACT
Uropso_1    AAGGAAAGTAAACTTCAGTTTTACAATCTGTATGCCTAAAAGCGGGTACT
Uatro_03    AAGGAAAGTAAACTTCAGTTTTACAATCTGTATGCCTAAAAGCGGGTACT
Uatro_04    AAGGAAAGTAAACTTCAGTTTTACAATCTGTATGCCTAAAAGCGGGTACT
Uatro_02    AAGGAAAGTAAACTTCAGTTTTACAATCTGTATGCCTAAAAGCGGGTACT
Uatro_05    AAGGAAAGTAAACTTCAGTTTTACAATCTGTATGCCTAAAAGCGGGTACT
Uatro_06    AAGGAAAGTAAACTTCAGTTTTACAATCTGTATGCCTAAAAGCGGGTACT
Uatro_07    AAGGAAAGTAAACTTCAGTTTTACAATCTGTATGCCTAAAAGCGGGTACT
Usps2_04    AAGGAAAGTAAACTTCAGTTTTACAATCTGTATGCCTAAAAGCGGGTACT
Usps2_02    AAGGAAAGTAAACTTCAGTTTTACAATCTGTATGCCTAAAAGCGGGTACT
Usps2_01    AAGGAAAGTAAACTTCAGTTTTACAATCTGTATGCCTAAAAGCGGGTACT
Usps2_03    AAGGAAAGTAAACTTCAGTTTTACAATCTGTATGCCTAAAAGCGGGTACT
Ugrac_06    AAGGAAAGTAAACTTCAGTTTTACAATCTGTATGCCTAAAAGCGGGTACT
Ugrac_10    AAGGAAAGTAAACTTCAGTTTTACAATCTGTATGCCTAAAAGCGGGTACT
Ugrac_08    AAGGAAAGTAAACTTCAGTTTTACAATCTGTATGCCTAAAAGCGGGTACT
Ugrac_09    AAGGAAAGTAAACTTCAGTTTTACAATCTGTATGCCTAAAAGCGGGTACT
Ugrac_07    AAGGAAAGTAAACTTCAGTTTTACAATCTGTATGCCTAAAAGCGGGTACT
Ugrac_01    AAGGAAAGTAAACTTCAGTTTTACAATCTGTATGCCTAAAAGCGGGTACT
Ugrac_02    AAGGAAAGTAAACTTCAGTTTTACAATCTGTATGCCTAAAAGCGGGTACT
Ugrac_05    AAGGAAAGTAAACTTCAGTTTTACAATCTGTATGCCTAAAAGCGGGTACT
Ugrac_03    AAGGAAAGTAAACTTCAGTTTTACAATCTGTATGCCTAAAAGCGGGTACT
Ugrac_04    AAGGAAAGTAAACTTCAGTTTTACAATCTGTATGCCTAAAAGCGGGTACT

Sorex       GCCGTTTATTTTACTGACTTGTTTAAATGATTCGCTTTTGTAAGGATCNN
Talpa       ACCGTTTATTTTACTGACTTGTTTAAATGATTCACTTTTGTAAGGATCNN
Uinve_04    ACCGTTTATTTTACTGACTTGTTTAAATGATTCACTTTTGTAAGAATCAG
Uinve_07    ACCGTTTATTTTACTGACTTGTTTAAATGATTCACTTTTGTAAGAATCAG
Uinve_03    ACCGTTTATTTTACTGACTTGTTTAAATGATTCACTTTTGTAAGAATCAG
Uinve_06    ACCGTTTATTTTACTGACTTGTTTAAATGATTCACTTTTGTAAGAATCAG
Uinve_05    ACCGTTTATTTTACTGACTTGTTTAAATGATTCACTTTTGTAAGAATCAG
Uinve_01    ACCGTTTATTTTACTGACTTGTTTAAATGATTCACTTTTGTAAGAATCAG
Uinve_02    ACCGTTTATTTTACTGACTTGTTTAAATGATTCACTTTTGTAAGAATCAG
Uropsp_6    ACCGTTTATTTTACTGACTTGTTTAAATGATTCACTTTTGTAAGAATCAG
Usps1_04    ACCGTTTATTTTACTGACTTGTTTAAATGATTCACTTTTGTAAGAATCAG
Usps1_01    ACCGTTTATTTTACTGACTTGTTTAAATGATTCACTTTTGTAAGAATCAG
Usps1_05    ACCGTTTATTTTACTGACTTGTTTAAATGATTCACTTTTGTAAGAATCAG
Usps1_02    ACCGTTTATTTTACTGACTTGTTTAAATGATTCACTTTTGTAAGAATCAG
Univa_03    ACCGTTTATTTTACTGACTTGTTTAAATGATTCACTTTTGTAAGAATCAG
Univa_01    ACCGTTTATTTTACTGACTTGTTTAAATGATTCACTTTTGTAAGAATCAG
Univa_05    ACCGTTTATTTTACTGACTTGTTTAAATGATTCACTTTTGTAAGAATCAG
Univa_02    ACCGTTTATTTTACTGACTTGTTTAAATGATTCACTTTTGTAAGAATCAG
Univa_04    ACCGTTTATTTTACTGACTTGTTTAAATGATTCACTTTTGTAAGAATCAG
Univa_11    ACCGTTTATTTTACTGACTTGTTTAAATGATTCACTTTTGTAAGAATCAG
Univa_13    ACCGTTTATTTTACTGACTTGTTTAAATGATTCACTTTTGTAAGAATCAG
Univa_14    ACCGTTTATTTTACTGACTTGTTTAAATGATTCACTTTTGTAAGAATCAG
Univa_12    ACCGTTTATTTTACTGACTTGTTTAAATGATTCACTTTTGTAAGAATCAG
Univa_10    ACCGTTTATTTTACTGACTTGTTTAAATGATTCACTTTTGTAAGAATCAG
Univa_07    ACCGTTTATTTTACTGACTTGTTTAAATGATTCACTTTTGTAAGAATCAG
Univa_08    ACCGTTTATTTTACTGACTTGTTTAAATGATTCACTTTTGTAAGAATCAG
Univa_06    ACCGTTTATTTTACTGACTTGTTTAAATGATTCACTTTTGTAAGAATCAG
Univa_09    ACCGTTTATTTTACTGACTTGTTTAAATGATTCACTTTTGTAAGAATCAG
Uatro_01    ACCGTTTATTTTACTGACTTGTTTAAATGATTCACTTTTGTAAGAATCAG
Usori_03    ACCGTTTATTTTACTGACTTGTTTAAATGATTCACTTTTGTAAGAATCAG
Usori_01    ACCGTTTATTTTACTGACTTGTTTAAATGATTCACTTTTGTAAGAATCAG
Usori_04    ACCGTTTATTTTACTGACTTGTTTAAATGATTCACTTTTGTAAGAATCAG
Usori_02    ACCGTTTATTTTACTGACTTGTTTAAATGATTCACTTTTGTAAGAATCAG
Usori_05    ACCGTTTATTTTACTGACTTGTTTAAATGATTCACTTTTGTAAGAATCAG
Usori_06    ACCGTTTATTTTACTGACTTGTTTAAATGATTCACTTTTGTAAGAATCAG
Usori_09    ACCGTTTATTTTACTGACTTGTTTAAATGATTCACTTTTGTAAGAATCAG
Uropso_2    ACCGTTTATTTTACTGACTTGTTTAAATGATTCACTTTTGTAAGAATCAG
Uropso_1    ACCGTTTATTTTACTGACTTGTTTAAATGATTCACTTTTGTAAGAATCAG
Uatro_03    ACCGTTTATTTTACTGACTTGTTTAAATGATTCACTTTTGTAAGAATCAG
Uatro_04    ACCGTTTATTTTACTGACTTGTTTAAATGATTCACTTTTGTAAGAATCAG
Uatro_02    ACCGTTTATTTTACTGACTTGTTTAAATGATTCACTTTTGTAAGAATCAG
Uatro_05    ACCGTTTATTTTACTGACTTGTTTAAATGATTCACTTTTGTAAGAATCAG
Uatro_06    ACCGTTTATTTTACTGACTTGTTTAAATGATTCACTTTTGTAAGAATCAG
Uatro_07    ACCGTTTATTTTACTGACTTGTTTAAATGATTCACTTTTGTAAGAATCAG
Usps2_04    ACCGTTTATTTTACTGACTTGTTTAAATGATTCACTTTTGTAAGAATCAG
Usps2_02    ACCGTTTATTTTACTGACTTGTTTAAATGATTCACTTTTGTAAGAATCAG
Usps2_01    ACCGTTTATTTTACTGACTTGTTTAAATGATTCACTTTTGTAAGAATCAG
Usps2_03    ACCGTTTATTTTACTGACTTGTTTAAATGATTCACTTTTGTAAGAATCAG
Ugrac_06    ACCGTTTATTTTACTGACTTGTTTAAATGATTCACTTTTGTAAGAATCAG
Ugrac_10    ACCGTTTATTTTACTGACTTGTTTAAATGATTCACTTTTGTAAGAATCAG
Ugrac_08    ACCGTTTATTTTACTGACTTGTTTAAATGATTCACTTTTGTAAGAATCAG
Ugrac_09    ACCGTTTATTTTACTGACTTGTTTAAATGATTCACTTTTGTAAGAATCAG
Ugrac_07    ACCGTTTATTTTACTGACTTGTTTAAATGATTCACTTTTGTAAGAATCAG
Ugrac_01    ACCGTTTATTTTACTGACTTGTTTAAATGATTCACTTTTGTAAGAATCAG
Ugrac_02    ACCGTTTATTTTACTGACTTGTTTAAATGATTCACTTTTGTAAGAATCAG
Ugrac_05    ACCGTTTATTTTACTGACTTGTTTAAATGATTCACTTTTGTAAGAATCAG
Ugrac_03    ACCGTTTATTTTACTGACTTGTTTAAATGATTCACTTTTGTAAGAATCAG
Ugrac_04    ACCGTTTATTTTACTGACTTGTTTAAATGATTCACTTTTGTAAGAATCAG

Sorex       NNNNNNNNNNNNNNNNNNNNNNNNNNNNNNNNNNNNN-NNNNNNNNNNNN
Talpa       NNNNNNNNNNNNNNNNNNNNNNNNNNNNNNNNNNNNN-NNNNNNNNNNNN
Uinve_04    ATGGCATTATGCTTGTTGTACAATGTGTCTTTGACTT-GGACCTTGTTTA
Uinve_07    ATGGCATTATGCTTGTTGTACAATGTGTCTTTGACTT-GGACCTTGTTTA
Uinve_03    ATGGCATTATGCTTGTTGTACAATGTGTCTTTGACTT-GGACCTTGTTTA
Uinve_06    ATGGCATTATGCTTGTTGTACAATGTGTCTTTGACTT-GGACCTTGTTTA
Uinve_05    ATGGCATTATGCTTGTTGTACAATGTGTCTTTGACTT-GGACCTTGTTTA
Uinve_01    ATGGCATTATGCTTGTTGTACAATGTGTCTTTGACTT-GGACCTTGTTTA
Uinve_02    ATGGCATTATGCTTGTTGTACAATGTGTCTTTGACTT-GGACCTTGTTTA
Uropsp_6    ATGGCATTATGCTTGTTGTACAATGTGTCTTTGACTT-GGACCTTGTTTA
Usps1_04    ATGGCATTATGCTTGTTGTACAATGTGTCTTTGACTT-GGACCTTGTTTA
Usps1_01    ATGGCATTATGCTTGTTGTACAATGTGTCTTTGACTT-GGACCTTGTTTA
Usps1_05    ATGGCATTATGCTTGTTGTACAATGTGTCTTTGACTT-GGACCTTGTTTA
Usps1_02    ATGGCATTATGCTTGTTGTACAATGTGTCTTTGACTT-GGACCTTGTTTA
Univa_03    ATGGCATTATGCTTGTTGTACAATGTGTCTTTGACTT-GGACCTTGTTTA
Univa_01    ATGGCATTATGCTTGTTGTACAATGTGTCTTTGACTT-GGACCTTGTTTA
Univa_05    ATGGCATTATGCTTGTTGTACAATGTGTCTTTGACTT-GGACCTTGTTTA
Univa_02    ATGGCATTATGCTTGTTGTACAATGTGTCTTTGACTT-GGACCTTGTTTA
Univa_04    ATGGCATTATGCTTGTTGTACAATGTGTCTTTGACTT-GGACCTTGTTTA
Univa_11    ATGGCATTATGCTTGTTGTACAATGTGTCTTTGACTT-GGACCTTGTTTA
Univa_13    ATGGCATTATGCTTGTTGTACAATGTGTCTTTGACTT-GGACCTTGTTTA
Univa_14    ATGGCATTATGCTTGTTGTACAATGTGTCTTTGACTT-GGACCTTGTTTA
Univa_12    ATGGCATTATGCTTGTTGTACAATGTGTCTTTGACTT-GGACCTTGTTTA
Univa_10    ATGGCATTATGCTTGTTGTACAATGTGTCTTTGACTT-GGACCTTGTTTA
Univa_07    ATGGCATTATGCTTGTTGTACAATGTGTCTTTGACTT-GGACCTTGTTTA
Univa_08    ATGGCATTATGCTTGTTGTACAATGTGTCTTTGACTT-GGACCTTGTTTA
Univa_06    ATGGCATTATGCTTGTTGTACAATGTGTCTTTGACTT-GGACCTTGTTTA
Univa_09    ATGGCATTATGCTTGTTGTACAATGTGTCTTTGACTT-GGACCTTGTTTA
Uatro_01    ATGGCATTATGCTTGTTGTACAATGTGTCTTTGACTT-GGACCTTGTTTA
Usori_03    ATGGCATTATGCTTGTTGTACAATGTGTCTTTGACTT-GGACCTTGTTTA
Usori_01    ATGGCATTATGCTTGTTGTACAATGTGTCTTTGACTT-GGACCTTGTTTA
Usori_04    ATGGCATTATGCTTGTTGTACAATGTGTCTTTGACTT-GGACCTTGTTTA
Usori_02    ATGGCATTATGCTTGTTGTACAATGTGTCTTTGACTTGGGACCTTGTTTA
Usori_05    ATGGCATTATGCTTGTTGTACAATGTGTCTTTGACTT-GGACCTTGTTTA
Usori_06    ATGGCATTATGCTTGTTGTACAATGTGTCTTTGACTT-GGACCTTGTTTA
Usori_09    ATGGCATTATGCTTGTTGTACAATGTGTCTTTGACTT-GGACCTTGTTTA
Uropso_2    ATGGCATTATGCTTGTTGTACAATGTGTCTTTGACTT-GGACCTTGTTTA
Uropso_1    ATGGCATTATGCTTGTTGTACAATGTGTCTTTGACTT-GGACCTTGTTTA
Uatro_03    ATGGCATTATGCTTGTTGTACAATGTGTCTTTGACTT-GGACCTTGTTTA
Uatro_04    ATGGCATTATGCTTGTTGTACAATGTGTCTTTGACTT-GGACCTTGTTTA
Uatro_02    ATGGCATTATGCTTGTTGTACAATGTGTCTTTGACTT-GGACCTTGTTTA
Uatro_05    ATGGCATTATGCTTGTTGTACAATGTGTCTTTGACTT-GGACCTTGTTTA
Uatro_06    ATGGCATTATGCTTGTTGTACAATGTGTCTTTGACTT-GGACCTTGTTTA
Uatro_07    ATGGCATTATGCTTGTTGTACAATGTGTCTTTGACTT-GGACCTTGTTTA
Usps2_04    ATGGCATTATGCTTGTTGTACAATGTGTCTTTGACTT-GGACCTTGTTTA
Usps2_02    ATGGCATTATGCTTGTTGTACAATGTGTCTTTGACTT-GGACCTTGTTTA
Usps2_01    ATGGCATTATGCTTGTTGTACAATGTGTCTTTGACTT-GGACCTTGTTTA
Usps2_03    ATGGCATTATGCTTGTTGTACAATGTGTCTTTGACTT-GGACCTTGTTTA
Ugrac_06    ATGGCATTATGCTTGTTGTACAATGTGTCTTTGACTT-GGACCTTGTTTA
Ugrac_10    ATGGCATTATGCTTGTTGTACAATGTGTCTTTGACTTGGGACCTTGTTTA
Ugrac_08    ATGGCATTATGCTTGTTGTACAATGTGTCTTTGACTT-GGACCTTGTTTA
Ugrac_09    ATGGCATTATGCTTGTTGTACAATGTGTCTTTGACTT-GGACCTTGTTTA
Ugrac_07    ATGGCATTATGCTTGTTGTACAATGTGTCTTTGACTT-GGACCTTGTTTA
Ugrac_01    ATGGCATTATGCTTGTTGTACAATGTGTCTTTGACTT-GGACCTTGTTTA
Ugrac_02    ATGGCATTATGCTTGTTGTACAATGTGTCTTTGACTT-GGACCTTGTTTA
Ugrac_05    ATGGCATTATGCTTGTTGTACAATGTGTCTTTGACTT-GGACCTTGTTTA
Ugrac_03    ATGGCATTATGCTTGTTGTACAATGTGTCTTTGACTT-GGACCTTGTTTA
Ugrac_04    ATGGCATTATGCTTGTTGTACAATGTGTCTTTGACTT-GGACCTTGTTTA

Sorex       NNNNNNNNNNNNNNNNNNNNNNNNNNNNNNNNNNNNNNNNNNNNNNNNNN
Talpa       NNNNNNNNNNNNNNNNNNNNNNNNNNNNNNNNNNNNNNNNNNNNNNNNNN
Uinve_04    CTATGAACTCTAATCAAGGCAGGAGATGCAGCAATTCTACTAATTGCCAT
Uinve_07    CTATGAACTCTAATCAAGGCAGGAGATGCAGCAATTCTACTAATTGCCAT
Uinve_03    CTATGAACTCTAATCAAGGCAGGAGATGCAGCAATTCTACTAATTGCCAT
Uinve_06    CTATGAACTCTAATCAAGGCAGGAGATGCAGCAATTCTACTAATTGCCAT
Uinve_05    CTATGAACTCTAATCAAGGCAGGAGATGCAGCAATTCTACTAATTGCCAT
Uinve_01    CTATGAACTCTAATCAAGGCAGGAGATGCAGCAATTCTACTAATTGCCAT
Uinve_02    CTATGAACTCTAATCAAGGCAGGAGATGCAGCAATTCTACTAATTGCCAT
Uropsp_6    CTATGAACTCTAATCAAGGCAGGAGATGCAGCAATTCTACTAATTGCCAT
Usps1_04    CTATGAACTCTAATCAAGGCAGGAGATGCAGCAATTCTACTAATTGCCAT
Usps1_01    CTATGAACTCTAATCAAGGCAGGAGATGCAGCAATTCTACTAATTGCCAT
Usps1_05    CTATGAACTCTAATCAAGGCAGGAGATGCAGCAATTCTACTAATTGCCAT
Usps1_02    CTATGAACTCTAATCAAGGCAGGAGATGCAGCAATTCTACTAATTGCCAT
Univa_03    CTATGAACTCTAATCAAGGCAGGAGATGCAGCAATTCTACTAATTGCCAT
Univa_01    CTATGAACTCTAATCAAGGCAGGAGATGCAGCAATTCTACTAATTGCCAT
Univa_05    CTATGAACTCTAATCAAGGCAGGAGATGCAGCAATTCTACTAATTGCCAT
Univa_02    CTATGAACTCTAATCAAGGCAGGAGATGCAGCAATTCTACTAATTGCCAT
Univa_04    CTATGAACTCTAATCAAGGCAGGAGATGCAGCAATTCTACTAATTGCCAT
Univa_11    CTATGAACTCTAATCAAGGCAGGAGATGCAGCAATTCTACTAATTGCCAT
Univa_13    CTATGAACTCTAATCAAGGCAGGAGATGCAGCAATTCTACTAATTGCCAT
Univa_14    CTATGAACTCTAATCAAGGCAGGAGATGCAGCAATTCTACTAATTGCCAT
Univa_12    CTATGAACTCTAATCAAGGCAGGAGATGCAGCAATTCTACTAATTGCCAT
Univa_10    CTATGAACTCTAATCAAGGCAGGAGATGCAGCAATTCTACTAATTGCCAT
Univa_07    CTATGAACTCTAATCAAGGCAGGAGATGCAGCAATTCTACTAATTGCCAT
Univa_08    CTATGAACTCTAATCAAGGCAGGAGATGCAGCAATTCTACTAATTGCCAT
Univa_06    CTATGAACTCTAATCAAGGCAGGAGATGCAGCAATTCTACTAATTGCCAT
Univa_09    CTATGAACTCTAATCAAGGCAGGAGATGCAGCAATTCTACTAATTGCCAT
Uatro_01    CTATGAACTCTAATCAAGGCAGGAGATGCAGCAATTCTACTAATTGCCAT
Usori_03    CTATGAACTCTAATCAAGGCAGGAGATGCAGCAATTCTACTAATTGCCAT
Usori_01    CTATGAACTCTAATCAAGGCAGGAGATGCAGCAATTCTACTAATTGCCAT
Usori_04    CTATGAACTCTAATCAAGGCAGGAGATGCAGCAATTCTACTAATTGCCAT
Usori_02    CTATGAACTCTAATCAAGGCAGGAGATGCAGCAATTCTACTAATTGCCAT
Usori_05    CTATGAACTCTAATCAAGGCAGGAGATGCAGCAATTCTACTAATTGCCAT
Usori_06    CTATGAACTCTAATCAAGGCAGGAGATGCAGCAATTCTACTAATTGCCAT
Usori_09    CTATGAACTCTAATCAAGGCAGGAGATGCAGCAATTCTACTAATTGCCAT
Uropso_2    CTATGAACTCTAATCAAGGCAGGAGATGCAGCAATTCTACTAATTGCCAT
Uropso_1    CTATGAACTCTAATCAAGGCAGGAGATGCAGCAATTCTACTAATTGCCAT
Uatro_03    CTATGAACTCTAATCAAGGCAGGAGATGCAGCAATTCTACTAATTGCCAT
Uatro_04    CTATGAACTCTAATCAAGGCAGGAGATGCAGCAATTCTACTAATTGCCAT
Uatro_02    CTATGAACTCTAATCAAGGCAGGAGATGCAGCAATTCTACTAATTGCCAT
Uatro_05    CTATGAACTCTAATCAAGGCAGGAGATGCAGCAATTCTACTAATTGCCAT
Uatro_06    CTATGAACTCTAATCAAGGCAGGAGATGCAGCAATTCTACTAATTGCCAT
Uatro_07    CTATGAACTCTAATCAAGGCAGGAGATGCAGCAATTCTACTAATTGCCAT
Usps2_04    CTATGAACTCTAATCAAGGCAGGAGATGCAGCAATTCTACTAATTGCCAT
Usps2_02    CTATGAACTCTAATCAAGGCAGGAGATGCAGCAATTCTACTAATTGCCAT
Usps2_01    CTATGAACTCTAATCAAGGCAGGAGATGCAGCAATTCTACTAATTGCCAT
Usps2_03    CTATGAACTCTAATCAAGGCAGGAGATGCAGCAATTCTACTAATTGCCAT
Ugrac_06    CTATGAACTCTAATCAAGGCAGGAGATGCAGCAATTCTACTAATTGCCAT
Ugrac_10    CTATGAACTCTAATCAAGGCAGGAGATGCAGCAATTCTACTAATTGCCAT
Ugrac_08    CTATGAACTCTAATCAAGGCAGGAGATGCAGCAATTCTACTAATTGCCAT
Ugrac_09    CTATGAACTCTAATCAAGGCAGGAGATGCAGCAATTCTACTAATTGCCAT
Ugrac_07    CTATGAACTCTAATCAAGGCAGGAGATGCAGCAATTCTACTAATTGCCAT
Ugrac_01    CTATGAACTCTAATCAAGGCAGGAGATGCAGCAATTCTACTAATTGCCAT
Ugrac_02    CTATGAACTCTAATCAAGGCAGGAGATGCAGCAATTCTACTAATTGCCAT
Ugrac_05    CTATGAACTCTAATCAAGGCAGGAGATGCAGCAATTCTACTAATTGCCAT
Ugrac_03    CTATGAACTCTAATCAAGGCAGGAGATGCAGCAATTCTACTAATTGCCAT
Ugrac_04    CTATGAACTCTAATCAAGGCAGGAGATGCAGCAATTCTACTAATTGCCAT

Sorex       NNNNNNNNNNNNNNNNNNNNNNNNNNNNNNNNNNNNNNNNNNNNNNNNNN
Talpa       NNNNNNNNNNNNNNNNNNNNNNNNNNNNNNNNNNNNNNNNNNNNNNNNNN
Uinve_04    GTGGATTGTAGAAGGGACACTTGTGACCCTTAAAAATCCAGTTTGGCTTA
Uinve_07    GTGGATTGTAGAAGGGACACTTGTGACCCTTAAAAATCCAGTTTGGCTTA
Uinve_03    GTGGATTGTAGAAGGGACACTTGTGACCCTTAAAAATCCAGTTTGGCTTA
Uinve_06    GTGGATTGTAGAAGGGACACTTGTGACCCTTAAAAATCCAGTTTGGCTTA
Uinve_05    GTGGATTGTAGAAGGGACACTTGTGACCCTTAAAAATCCAGTTTGGCTTA
Uinve_01    GTGGATTGTAGAAGGGACACTTGTGACCCTTAAAAATCCAGTTTGGCTTA
Uinve_02    GTGGATTGTAGAAGGGACACTTGTGACCCTTAAAAATCCAGTTTGGCTTA
Uropsp_6    GTGGATTGTAGAAGGGACACTTGTGACCCTTAAAAATCCAGTTTGGCTTA
Usps1_04    GTGGATTGTAGAAGGGACACTTGTGACCCTTAAAAATCCAGTTTGGCTTA
Usps1_01    GTGGATTGTAGAAGGGACACTTGTGACCCTTAAAAATCCAGTTTGGCTTA
Usps1_05    GTGGATTGTAGAAGGGACACTTGTGACCCTTAAAAATCCAGTTTGGCTTA
Usps1_02    GTGGATTGTAGAAGGGACACTTGTGACCCTTAAAAATCCAGTTTGGCTTA
Univa_03    GTGGATTGTAGAAGGGACACTTGTGACCCTTAAAAATCCAGTTTGGCTTA
Univa_01    GTGGATTGTAGAAGGGACACTTGTGACCCTTAAAAATCCAGTTTGGCTTA
Univa_05    GTGGATTGTAGAAGGGACACTTGTGACCCTTAAAAATCCAGTTTGGCTTA
Univa_02    GTGGATTGTAGAAGGGACACTTGTGACCCTTAAAAATCCAGTTTGGCTTA
Univa_04    GTGGATTGTAGAAGGGACACTTGTGACCCTTAAAAATCCAGTTTGGCTTA
Univa_11    GTGGATTGTAGAAGGGACACTTGTGACCCTTAAAAATCCAGTTTGGCTTA
Univa_13    GTGGATTGTAGAAGGGACACTTGTGACCCTTAAAAATCCAGTTTGGCTTA
Univa_14    GTGGATTGTAGAAGGGACACTTGTGACCCTTAAAAATCCAGTTTGGCTTA
Univa_12    GTGGATTGTAGAAGGGACACTTGTGACCCTTAAAAATCCAGTTTGGCTTA
Univa_10    GTGGATTGTAGAAGGGACACTTGTGACCCTTAAAAATCCAGTTTGGCTTA
Univa_07    GTGGATTGTAGAAGGGACACTTGTGACCCTTAAAAATCCAGTTTGGCTTA
Univa_08    GTGGATTGTAGAAGGGACACTTGTGACCCTTAAAAATCCAGTTTGGCTTA
Univa_06    GTGGATTGTAGAAGGGACACTTGTGACCCTTAAAAATCCAGTTTGGCTTA
Univa_09    GTGGATTGTAGAAGGGACACTTGTGACCCTTAAAAATCCAGTTTGGCTTA
Uatro_01    GTGGATTGTAGAAGGGACACTTGTGACCCTTAAAAATCCAGTTTGGCTTA
Usori_03    GTGGATTGTAGAAGGGACACTTGTGACCCTTAAAAATCCAGTTTGGCTTA
Usori_01    GTGGATTGTAGAAGGGACACTTGTGACCCTTAAAAATCCAGTTTGACTTA
Usori_04    GTGGATTGTAGAAGGGACACTTGTGACCCTTAAAAATCCAGTTTGACTTA
Usori_02    GTGGATTGTAGAAGGGACACTTGTGACCCTTAAAAATCCAGTTTGACTTA
Usori_05    GTGGATTGTAGAAGGGACACTTGTGACCCTTAAAAATCCAGTTTGGCTTA
Usori_06    GTGGATTGTAGAAGGGACACTTGTGACCCTTAAAAATCCAGTTTGGCTTA
Usori_09    GTGGATTGTAGAAGGGACACTTGTGACCCTTAAAAATCCAGTTTGGCTTA
Uropso_2    GTGGATTGTAGAAGGGACACTTGTGACCCTTAAAAATCCAGTTTGGCTTA
Uropso_1    GTGGATTGTAGAAGGGACACTTGTGACCCTTAAAAATCCAGTTTGGCTTA
Uatro_03    GTGGATTGTAGAAGGGACACTTGTGACCCTTAAAAATCCAGTTTGGCTTA
Uatro_04    GTGGATTGTAGAAGGGACACTTGTGACCCTTAAAAATCCAGTTTGGCTTA
Uatro_02    GTGGATTGTAGAAGGGACACTTGTGACCCTTAAAAATCCAGTTTGGCTTA
Uatro_05    GTGGATTGTAGAAGGGACACTTGTGACCCTTAAAAATCCAGTTTGGCTTA
Uatro_06    GTGGATTGTAGAAGGGACACTTGTGACCCTTAAAAATCCAGTTTGGCTTA
Uatro_07    GTGGATTGTAGAAGGGACACTTGTGACCCTTAAAAATCCAGTTTGGCTTA
Usps2_04    GTGGATTGTAGAAGGGACACTTGTGACCCTTAAAAATCCAGTTTGGCTTA
Usps2_02    GTGGATTGTAGAAGGGACACTTGTGACCCTTAAAAATCCAGTTTGGCTTA
Usps2_01    GTGGATTGTAGAAGGGACACTTGTGACCCTTAAAAATCCAGTTTGGCTTA
Usps2_03    GTGGATTGTAGAAGGGACACTTGTGACCCTTAAAAATCCAGTTTGGCTTA
Ugrac_06    GTGGATTGTAGAAGGGACACTTGTGACCCTTAAAAATCCAGTTTGGCTTA
Ugrac_10    GTGGATTGTAGAAGGGACACTTGTGACCCTTAAAAATCCAGTTTGGCTTA
Ugrac_08    GTGGATTGTAGAAGGGACACTTGTGACCCTTAAAAATCCAGTTTGGCTTA
Ugrac_09    GTGGATTGTAGAAGGGACACTTGTGACCCTTAAAAATCCAGTTTGGCTTA
Ugrac_07    GTGGATTGTAGAAGGGACACTTGTGACCCTTAAAAATCCAGTTTGGCTTA
Ugrac_01    GTGGATTGTAGAAGGGACACTTGTGACCCTTAAAAATCCAGTTTGGCTTA
Ugrac_02    GTGGATTGTAGAAGGGACACTTGTGACCCTTAAAAATCCAGTTTGGCTTA
Ugrac_05    GTGGATTGTAGAAGGGACACTTGTGACCCTTAAAAATCCAGTTTGGCTTA
Ugrac_03    GTGGATTGTAGAAGGGACACTTGTGACCCTTAAAAATCCAGTTTGGCTTA
Ugrac_04    GTGGATTGTAGAAGGGACACTTGTGACCCTTAAAAATCCAGTTTGGCTTA

Sorex       NNNNNNNNNNNNNNNNNNNNNNNNNNNNNNNNNNNNNNNNNNNNNNNNNN
Talpa       NNNNNNNNNNNNNNNNNNNNNNNNNNNNNNNNNNNNNNNNNNNNNNNNNN
Uinve_04    GTGTTTGAAATTGAATTGGGAATGTTGTTCCAAGATTTGGGATGCAACCA
Uinve_07    GTGTTTGAAATTGAATTGGGAATGTTGTTCCAAGATTTGGGATGCAACCA
Uinve_03    GTGTTTGAAATTGAATTGGGAATGTTGTTCCAAGATTTGGGATGCAACCA
Uinve_06    GTGTTTGAAATTGAATTGGGAATGTTGTTCCAAGATTTGGGATGCAACCA
Uinve_05    GTGTTTGAAATTGAATTGGGAATGTTGTTCCAAGATTTGGGATGCAACCA
Uinve_01    GTGTTTGAAATTGAATTGGGAATGTTGTTCCAAGATTTGGGATGCAACCA
Uinve_02    GTGTTTGAAATTGAATTGGGAATGTTGTTCCAAGATTTGGGATGCAACCA
Uropsp_6    GTGTTTGAAATTGAATTGGGAATGTTGTTCCAAGATTTGGAATGCAACCA
Usps1_04    GTGTTTGAAATTGAATTGGGAATGTTGTTCCAAGATTTGGAATGCAACCA
Usps1_01    GTGTTTGAAATTGAATTGGGAATGTTGTTCCAAGATTTGGAATGCAACCA
Usps1_05    GTGTTTGAAATTGAATTGGGAATGTTGTTCCAAGATTTGGAATGCAACCA
Usps1_02    GTGTTTGAAATTGAATTGGGAATGTTGTTCCAAGATTTGGAATGCAACCA
Univa_03    GTGTTTGAAATTGAATTGGGAATGTTGTTCCAAGATTTGGAATGCAACCA
Univa_01    GTGTTTGAAATTGAATTGGGAATGTTGTTCCAAGATTTGGAATGCAACCA
Univa_05    GTGTTTGAAATTGAATTGGGAATGTTGTTCCAAGATTTGGAATGCAACCA
Univa_02    GTGTTTGAAATTGAATTGGGAATGTTGTTCCAAGATTTGGAATGCAACCA
Univa_04    GTGTTTGAAATTGAATTGGGAATGTTGTTCCAAGATTTGGAATGCAACCA
Univa_11    GTGTTTGAAATTGAATTGGGAATGTTGTTCCAAGATTTGGAATGCAACCA
Univa_13    GTGTTTGAAATTGAATTGGGAATGTTGTTCCAAGATTTGGAATGCAACCA
Univa_14    GTGTTTGAAATTGAATTGGGAATGTTGTTCCAAGATTTGGAATGCAACCA
Univa_12    GTGTTTGAAATTGAATTGGGAATGTTGTTCCAAGATTTGGAATGCAACCA
Univa_10    GTGTTTG-AATTGAATTGGGAATGTTGTTCCAAGATTTGGAATGCAACCA
Univa_07    GTGTTTGAAATTGAATTGGGAATGTTGTTCCAAGATTTGGAATGCAACCA
Univa_08    GTGTTTGAAATTGAATTGGGAATGTTGTTCCAAGATTTGGAATGCAACCA
Univa_06    GTGTTTG-AATTGAATTGGGAATGTTGTTCCAAGATTTGGAATGCAACCA
Univa_09    GTGTTTGAAATTGAATTGGGAATGTTGTTCCAAGATTTGGAATGCAACCA
Uatro_01    GTGTTTGAAATTGAATTGGGAATGTTGTTCCAAGATTTGGAATGCAACCA
Usori_03    GTGTTTGAAATTGAATTGGGAATGTTGTTCCAAGATTTGGAATGCAACCA
Usori_01    GTGTTTGAAATTGAATTGGGAATGTTGTTCCAAGATTTGGAATGCAACCA
Usori_04    GTGTTTGAAATTGAATTGGGAATGTTGTTCCAAGATTTGGAATGCAACCA
Usori_02    GTGTTTGAAATTGAATTGGGAATGTTGTTCCAAGATTTGGAATGCAACCA
Usori_05    GTGTTTGAAATTGAATTGGGAATGTTGTTCCAAGATTTGGAATGCAACCA
Usori_06    GTGTTTGAAATTGAATTGGGAATGTTGTTCCAAGATTTGGAATGCAACCA
Usori_09    GTGTTTGAAATTGAATTGGGAATGTTGTTCCAAGATTTGGAATGCAACCA
Uropso_2    GTGTTTGAAATTGAATTGGGAATGTTGTTCCAAGATTTGGAATGCAACCA
Uropso_1    GTGTTTGAAATTGAATTGGGAATGTTGTTCCAAGATTTGGAATGCAACCA
Uatro_03    GTGTTTGAAATTGAATTGGGAATGTTGTTCCAAGATTTGGAATGCAACCA
Uatro_04    GTGTTTGAAATTGAATTGGGAATGTTGTTCCAAGATTTGGAATGCAACCA
Uatro_02    GTGTTTGAAATTGAATTGGGAATGTTGTTCCAAGATTTGGAATGCAACCA
Uatro_05    GTGTTTGAAATTGAATTGGGAATGTTGTTCCAAGATTTGGAATGCAACCA
Uatro_06    GTGTTTGAAATTGAATTGGGAATGTTGTTCCAAGATTTGGAATGCAACCA
Uatro_07    TTGTTTGAAATTGAATTGGGAATGTTGTTCCAAGATTTGGAATGCAACCA
Usps2_04    GTGTTTGAAATTGAATTGGGAATGTTGTTCCAAGATTTGGAATGCAACCA
Usps2_02    GTGTTTGAAATTGAATTGGGAATGTTGTTCCAAGATTTGGAATGCAACCA
Usps2_01    GTGTTTGAAATTGAATTGGGAATGTTGTTCCAAGATTTGGAATGCAACCA
Usps2_03    GTGTTTGAAATTGAATTGGGAATGTTGTTCCAAGATTTGGAATGCAACCA
Ugrac_06    GTGTTTGAAATTGAATTGGGAATGTTGTTCCAAGATTTGGAATGCAACCA
Ugrac_10    GTGTTTGAAATTGAATTGGGAATGTTGTTCCAAGATTTGGAATGCAACCA
Ugrac_08    GTGTTTGAAATTGAATTGGGAATGTTGTTCCAAGATTTGGAATGCAACCA
Ugrac_09    GTGTTTGAAATTGAATTGGGAATGTTGTTCCAAGATTTGGAATGCAACCA
Ugrac_07    GTGTTTGAAATTGAATTGGGAATGTTGTTCCAAGATTTGGAATGCAACCA
Ugrac_01    GTGTTTGAAATTGAATTGGGAATGTTGTTCCAAGATTTGGAATGCAACCA
Ugrac_02    GTGTTTGAAATTGAATTGGGAATGTTGTTCCAAGATTTGGAATGCAACCA
Ugrac_05    GTGTTTGAAATTGAATTGGGAATGTTGTTCCAAGATTTGGAATGCAACCA
Ugrac_03    GTGTTTGAAATTGAATTGGGAATGTTGTTCCAAGATTTGGAATGCAACCA
Ugrac_04    GTGTTTGAAATTGAATTGGGAATGTTGTTCCAAGATTTGGAATGCAACCA

Sorex       NNNNNNNNNNNNNNNNNNNNNNNNNNNNNNNNNNNNNNNNNNNNNNNNNN
Talpa       NNNNNNNNNNNNNNNNNNNNNNNNNNNNNNNNNNNNNNNNNNNNNNNNNN
Uinve_04    TGATCACATTTACCATGCTTACTTCAGACTGTCTGTCCATAGCATGCAAA
Uinve_07    TGATCACATTTACCATGCTTACTTCAGACTGTCTGTCCATAGCATGCAAA
Uinve_03    TGATCACATTTACCATGCTTACTTCAGACTGTCTGTCCATAGCATGCAAA
Uinve_06    TGATCACATTTACCATGCTTACTTCAGACTGTCTGTCCATAGCATGCAAA
Uinve_05    TGATCACATTTACCATGCTTACTTCAGACTGTCTGTCCATAGCATGCAAA
Uinve_01    TGATCACATTTACCATGCTTACTTCAGACTGTCTGTCCATAGCATGCAAA
Uinve_02    TGATCACATTTACCATGCTTACTTCAGACTGTCTGTCCATAGCATGCAAA
Uropsp_6    TGATCACATTTACCATGCTTACTTCAGACTGTCTGTCCATAGCATGCAAA
Usps1_04    TGATCACATTTACCATGCTTACTTCAGACTGTCTGTCCATAGCATGCAAA
Usps1_01    TGATCACATTTACCATGCTTACTTCAGACTGTCTGTCCATAGCATGCAAA
Usps1_05    TGATCACATTTACCATGCTTACTTCAGACTGTCTGTCCATAGCATGCAAA
Usps1_02    TGATCACATTTACCATGCTTACTTCAGACTGTCTGTCCATAGCATGCAAA
Univa_03    TGATCACATTTACCATGCTTACTTCAGACTGTCTGTCCATAGCATGCAAA
Univa_01    TGATCACATTTACCATGCTTACTTCAGACTGTCTGTCCATAGCATGCAAA
Univa_05    TGATCACATTTACCATGCTTACTTCAGACTGTCTGTCCATAGCATGCAAA
Univa_02    TGATCACATTTACCATGCTTACTTCAGACTGTCTGTCCATAGCATGCAAA
Univa_04    TGATCACATTTACCATGCTTACTTCAGACTGTCTGTTCATAGCATGCAAA
Univa_11    TGATCACATTTACCATGCTTACTTCAGACTGTCTGTCCATAGCATGCAAA
Univa_13    TGATCACATTTACCATGCTTACTTCAGACTGTCTGTCCATAGCATGCAAA
Univa_14    TGATCACATTTACCATGCTTACTTCAGACTGTCTGTCCATAGCATGCAAA
Univa_12    TGATCACATTTACCATGCTTACTTCAGACTGTCTGTCCATAGCATGCAAA
Univa_10    TGATCACATTTACCATGCTTACTTCAGACTGTCTGTCCATAGCATGCAAA
Univa_07    TGATCACATTTACCATGCTTACTTCAGACTGTCTGTCCATAGCATGCAAA
Univa_08    TGATCACATTTACCATGCTTACTTCAGACTGTCTGTCCATAGCATGCAAA
Univa_06    TGATCACATTTACCATGCTTACTTCAGACTGTCTGTCCATAGCATGCAAA
Univa_09    TGATCACATTTACCATGCTTACTTCAGACTGTCTGTCCATAGCATGCAAA
Uatro_01    TGATCACATTTACCATGCTTACTTCAGACTGTCTGTCCATAGCATGCAAA
Usori_03    TGATCACATTTACCATGCTTACTTCAGACTGTCTGTCCATAGCATGCAAA
Usori_01    TGATCACATTTACCATGCTTACTTCAGACTGTCTGTCCATAGCATGCAAA
Usori_04    TGATCACATTTACCATGCTTACTTCAGACTGTCTGTCCATAGCATGCAAA
Usori_02    TGATCACATTTACCATGCTTACTTCAGACTGTCTGTCCATAGCATGCAAA
Usori_05    TGATCACATTTACCATGCTTACTTCAGACTGTCTGTCCATAGCATGCAAA
Usori_06    TGATCACATTTACCATGCTTACTTCAGACTGTCTGTCCATAGCATGCAAA
Usori_09    TGATCACATTTACCATGCTTACTTCAGACTGTCTGTCCATAGCATGCAAA
Uropso_2    TGATCACATTTACCATGCTTACTTCAGACTGTCTGTCCATAGCATGCAAA
Uropso_1    TGATCACATTTACCATGCTTACTTCAGACTGTCTGTCCATAGCATGCAAA
Uatro_03    TGATCACATTTACCATGCTTACTTCAGACTGTCTGTCCATAGCATGCAAA
Uatro_04    TGATCACATTTACCATGCTTACTTCAGACTGTCTGTCCATAGCATGCAAA
Uatro_02    TGATCACATTTACCATGCTTACTTCAGACTGTCTGTCCATAGCATGCAAA
Uatro_05    TGATCACATTTACCATGCTTACTTCAGACTGTCTGTCCATAGCATGCAAA
Uatro_06    TGATCACATTTACCATGCTTACTTCAGACTGTCTGTCCATAGCATGCAAA
Uatro_07    TGATCACATTTACCATGCTTACTTCAGACTGTCTGTCCATAGCATGCAAA
Usps2_04    TGATCACATTTACCATGCTTACTTCAGACTGTCTGTCCATAGCATGCAAA
Usps2_02    TGATCACATTTACCATGCTTACTTCAGACTGTCTGTCCATAGCATGCAAA
Usps2_01    TGATCACATTTACCATGCTTACTTCAGACTGTCTGTCCATAGCATGCAAA
Usps2_03    TGATCACATTTACCATGCTTACTTCAGACTGTCTGTCCATAGCATGCAAA
Ugrac_06    TGATCACATTTACCATGCTTACTTCAGACTGTCTGTCCATAGCATGCAAA
Ugrac_10    TGATCACATTTACCATGCTTACTTCAGACTGTCTGTCCATAGCATGCAAA
Ugrac_08    TGATCACATTTACCATGCTTACTTCAGACTGTCTGTCCATAGCATGCAAA
Ugrac_09    TGATCACATTTACCATGCTTACTTCAGACTGTCTGTCCATAGCATGCAAA
Ugrac_07    TGATCACATTTACCATGCTTACTTCAGACTGTCTGTCCATAGCATGCAAA
Ugrac_01    TGATCACATTTACCATGCTTACTTCAGACTGTCTGTCCATAGCATGCAAA
Ugrac_02    TGATCACATTTACCATGCTTACTTCAGACTGTCTGTCCATAGCATGCAAA
Ugrac_05    TGATCACATTTACCATGCTTACTTCAGACTGTCTGTCCATAGCATGCAAA
Ugrac_03    TGATCACATTTACCATGCTTACTTCAGACTGTCTGTCCATAGCATGCAAA
Ugrac_04    TGATCACATTTACCATGCTTACTTCAGACTGTCTGTCCATAGCATGCAAA

Sorex       NNNNNNNNNNNNNNNNNNNNNNNNNNNNN-NNNNNNNNNNNNNNNNNNNN
Talpa       NNNNNNNNNNNNNNNNNNNNNNNNNNNNN-NNNNNNNNNNNNNNNNNNNN
Uinve_04    AAATGTTTTGTTTGCCCTTTTGCTTCTAC-TTTTTTTTCAGGGAAGCTGC
Uinve_07    AAATGTTTTGTTTGCCCTTTTGCTTCTAC-TTTTTTTTCAGGGAAGCTGC
Uinve_03    AAATGTTTTGTTTGCCCTTTTGCTTCTAC-TTTTTTTTCAGGGAAGCTGC
Uinve_06    AAATGTTTTGTTTGCCCTTTTGCTTCTAC-TTTTTTTTCAGGGAAGCTGC
Uinve_05    AAATGTTTTGTTTGCCCTTTTGCTTCTAC-TTTTTTTTCAGGGAAGCTGC
Uinve_01    AAATGTTTTGTTTGCCCTTTTGCTTCTAC-TTTTTTTTCAGGGAAGCTGC
Uinve_02    AAATGTTTTGTTTGCCCTTTTGCTTCTAC-TTTTTTTTCAGGGAAGCTGC
Uropsp_6    AAATGTTTTGTTTGCCCTTTTGCTTCTAC-TTTTTTTTCAGGGAAGCTGC
Usps1_04    AAATGTTTTGTTTGCCCTTTTGCTTCTAC-TTTTTTTTCAGGGAAGCTGC
Usps1_01    AAATGTTTTGTTTGCCCTTTTGCTTCTAC-TTTTTTTTCAGGGAAGCTGC
Usps1_05    AAATGTTTTGTTTGCCCTTTTGCTTCTAC-TTTTTTTTCAGGGAAGCTGC
Usps1_02    AAATGTTTTGTTTGCCCTTTTGCTTCTAC-TTTTTTTTCAGGGAAGCTGC
Univa_03    AAATGTTTTGTTTGCCCTTTTGCTTCTAC-TTTTTTTTCAGGGAAGCTGC
Univa_01    AAATGTTTTGTTTGCCCTTTTGCTTCTAC-TTTTTTTTCAGGGAAGCTGC
Univa_05    AAATGTTTTGTTTGCCCTTTTGCTTCTAC-TTTTTTTTCAGGGAAGCTGC
Univa_02    AAATGTTTTGTTTGCCCTTTTGCTTCTAC-TTTTTTTTCAGGGAAGCTGC
Univa_04    AAATGTTTTGTTTGCCCTTTTGCTTCTAC-TTTTTTTTCAGGGAAGCTGC
Univa_11    AAATGTTTTGTTTGCCCTTTTGCTTCTAC-TTTTTTTTCAGGGAAGCTGC
Univa_13    AAATGTTTTGTTTGCCCTTTTGCTTCTAC-TTTTTTTTCAGGGAAGCTGC
Univa_14    AAATGTTTTGTTTGCCCTTTTGCTTCTAC-TTTTTTTTCAGGGAAGCTGC
Univa_12    AAATGTTTTGTTTGCCCTTTTGCTTCTAC-TTTTTTTTCAGGGAAGCTGC
Univa_10    AAATGTTTTGTTTGCCCTTTTGCTTCTAC-TTTTTTTTCAGGGAAGCTGC
Univa_07    AAATGTTTTGTTTGCCCTTTTGCTTCTAC-TTTTTTTTCAGGGAAGCTGC
Univa_08    AAATGTTTTGTTTGCCCTTTTGCTTCTAC-TTTTTTTTCAGGGAAGCTGC
Univa_06    AAATGTTTTGTTTGCCCTTTTGCTTCTAC-TTTTTTTTCAGGGAAGCTGC
Univa_09    AAATGTTTTGTTTGCCCTTTTGCTTCTAC-TTTTTTTTCAGGGAAGCTGC
Uatro_01    AAATGTTTTGTTTGCCCTTTTGCTTCTAC-TTTTTTTTCAGGGAAGCTGC
Usori_03    AAATGTTTTGTTTGCCCTTTTGCTTCTAC-TTTTTTTTCAGGGAAGCTGC
Usori_01    AAATGTTTTGTTTGCCCTTTTGCTTCTAC-TTTTTTTTCAGGGAAGCTGC
Usori_04    AAATGTTTTGTTTGCCCTTTTGCTTCTAC-TTTTTTTTCAGGGAAGCTGC
Usori_02    AAATGTTTTGTTTGCCCTTTTGCTTCTAC-TTTTTTTTCAGGGAAGCTGC
Usori_05    AAATGTTTTGTTTGCCCTTTTGCTTCTACTTTTTTTTTCAGGGAAGCTGC
Usori_06    AAATGTTTTGTTTGCCCTTTTGCTTCTAC-TTTTTTTTCAGGGAAGCTGC
Usori_09    AAATGTTTTGTTTGCCCTTTTGCTTCTAC-TTTTTTTTCAGGGAAGCTGC
Uropso_2    AAATGTTTTGTTTGCCCTTTTGCTTCTAC-TTTTTTTTCAGGGAAGCTGC
Uropso_1    AAATGTTTTGTTTGCCCTTTTGCTTCTAC-TTTTTTTTCAGGGAAGCTGC
Uatro_03    AAATGTTTTGTTTGCCCTTTTGCTTCTAC-TTTTTTTTCAGGGAAGCTGC
Uatro_04    AAATGTTTTGTTTGCCCTTTTGCTTCTAC-TTTTTTTTCAGGGAAGCTGC
Uatro_02    AAATGTTTTGTTTGCCCTTTTGCTTCTAC-TTTTTTTTCAGGGAAGCTGC
Uatro_05    AAATGTTTTGTTTGCCCTTTTGCTTCTAC-TTTTTTTTCAGGGAAGCTGC
Uatro_06    AAATGTTTTGTTTGCCCTTTTGCTTCTAC-TTTTTTTTCAGGGAAGCTGC
Uatro_07    AAATGTTTTGTTTGCCCTTTTGCTTCTAC-TTTTTTTTCAGGGAAGCTGC
Usps2_04    AAATGTTTTGTTTGCCCTTTTGCTTCTAC-TTTTTTTTCAGGGAAGCTGC
Usps2_02    AAATGTTTTGTTTGCCCTTTTGCTTCTAC-TTTTTTTTCAGGGAAGCTGC
Usps2_01    AAATGTTTTGTTTGCCCTTTTGCTTCTAC-TTTTTTTTCAGGGAAGCTGC
Usps2_03    AAATGTTTTGTTTGCCCTTTTGCTTCTAC-TTTTTTTTCAGGGAAGCTGC
Ugrac_06    AAATGTTTTGTTTGCCCTTTTGCTTCTAC-TTTTTTTTCAGGGAAGCTGC
Ugrac_10    AAATGTTTTGTTTGCCCTTTTGCTTCTAC-TTTTTTTTCAGGGAAGCTGC
Ugrac_08    AAATGTTTTGTTTGCCCTTTTGCTTCTAC-TTTTTTTTCAGGGAAGCTGC
Ugrac_09    AAATGTTTTGTTTGCCCTTTTGCTTCTAC-TTTTTTTTCAGGGAAGCTGC
Ugrac_07    AAATGTTTTGTTTGCCCTTTTGCTTCTAC-TTTTTTTTCAGGGAAGCTGC
Ugrac_01    AAATGTTTTGTTTGCCCTTTTGCTTCTAC-TTTTTTTTCAGGGAAGCTGC
Ugrac_02    AAATGTTTTGTTTGCCCTTTTGCTTCTAC-TTTTTTTTCAGGGAAGCTGC
Ugrac_05    AAATGTTTTGTTTGCCCTTTTGCTTCTAC-TTTTTTTTCAGGGAAGCTGC
Ugrac_03    AAATGTTTTGTTTGCCCTTTTGCTTCTAC-TTTTTTTTCAGGGAAGCTGC
Ugrac_04    AAATGTTTTGTTTGCCCTTTTGCTTCTAC-TTTTTTTTCAGGGAAGCTGC

Sorex       NNNNNNNNNNNNNNNNNNNNNNNNNNNNNNNNNNNNNNNNNNNNNNNNNN
Talpa       NNNNNNNNNNNNNNNNNNNNNNNNNNNNNNNNNNNNNNNNNNNNNNNNNN
Uinve_04    TAAAGAATGTCGACGTCGAAAGAAAGAATATGTAAAATGTCTGGAGAGTC
Uinve_07    TAAAGAATGTCGACGTCGAAAGAAAGAATATGTAAAATGTCTGGAGAGTC
Uinve_03    TAAAGAATGTCGACGTCGAAAGAAAGAATATGTAAAATGTCTGGAGAGTC
Uinve_06    TAAAGAATGTCGACGTCGAAAGAAAGAATATGTAAAATGTCTGGAGAGTC
Uinve_05    TAAAGAATGTCGACGTCGAAAGAAAGAATATGTAAAATGTCTGGAGAGTC
Uinve_01    TAAAGAATGTCGACGTCGAAAGAAAGAATATGTAAAATGTCTGGAGAGTC
Uinve_02    TAAAGAATGTCGACGTCGAAAGAAAGAATATGTAAAATGTCTGGAGAGTC
Uropsp_6    TAAAGAATGTCGACGTCGAAAGAAAGAATATGTAAAATGTCTGGAGAGTC
Usps1_04    TAAAGAATGTCGACGTCGAAAGAAAGAATATGTAAAATGTCTGGAGAGTC
Usps1_01    TAAAGAATGTCGACGTCGAAAGAAAGAATATGTAAAATGTCTGGAGAGTC
Usps1_05    TAAAGAATGTCGACGTCGAAAGAAAGAATATGTAAAATGTCTGGAGAGTC
Usps1_02    TAAAGAATGTCGACGTCGAAAGAAAGAATATGTAAAATGTCTGGAGAGTC
Univa_03    TAAAGAATGTCGACGTCGAAAGAAAGAATATGTAAAATGTCTGGAGAGTC
Univa_01    TAAAGAATGTCGACGTCGAAAGAAAGAATATGTAAAATGTCTGGAGAGTC
Univa_05    TAAAGAATGTCGACGTCGAAAGAAAGAATATGTAAAATGTCTGGAGAGTC
Univa_02    TAAAGAATGTCGACGTCGAAAGAAAGAATATGTAAAATGTCTGGAGAGTC
Univa_04    TAAAGAATGTCGACGTCGAAAGAAAGAATATGTAAAATGTCTGGAGAGTC
Univa_11    TAAAGAATGTCGACGTCGAAAGAAAGAATATGTAAAATGTCTGGAGAGTC
Univa_13    TAAAGAATGTCGACGTCGAAAGAAAGAATATGTAAAATGTCTGGAGAGTC
Univa_14    TAAAGAATGTCGACGTCGAAAGAAAGAATATGTAAAATGTCTGGAGAGTC
Univa_12    TAAAGAATGTCGACGTCGAAAGAAAGAATATGTAAAATGTCTGGAGAGTC
Univa_10    TAAAGAATGTCGACGTCGAAAGAAAGAATATGTAAAATGTCTGGAGAGTC
Univa_07    TAAAGAATGTCGACGTCGAAAGAAAGAATATGTAAAATGTCTGGAGAGTC
Univa_08    TAAAGAATGTCGACGTCGAAAGAAAGAATATGTAAAATGTCTGGAGAGTC
Univa_06    TAAAGAATGTCGACGTCGAAAGAAAGAATATGTAAAATGTCTGGAGAGTC
Univa_09    TAAAGAATGTCGACGTCGAAAGAAAGAATATGTAAAATGTCTGGAGAGTC
Uatro_01    TAAAGAATGTCGACGTCGAAAGAAAGAATATGTAAAATGTCTGGAGAGTC
Usori_03    TAAAGAATGTCGACGTCGAAAGAAAGAATATGTAAAATGTCTGGAGAGTC
Usori_01    TAAAGAATGTCGACGTCGAAAGAAAGAATATGTAAAATGTCTGGAGAGTC
Usori_04    TAAAGAATGTCGACGTCGAAAGAAAGAATATGTAAAATGTCTGGAGAGTC
Usori_02    TAAAGAATGTCGACGTCGAAAGAAAGAATATGTAAAATGTCTGGAGAGTC
Usori_05    TAAAGAATGTCGACGTCGAAAGAAAGAATATGTAAAATGTCTGGAGAGTC
Usori_06    TAAAGAATGTCGACGTCGAAAGAAAGAATATGTAAAATGTCTGGAGAGTC
Usori_09    TAAAGAATGTCGACGTCGAAAGAAAGAATATGTAAAATGTCTGGAGAGTC
Uropso_2    TAAAGAATGTCGACGTCGAAAGAAAGAATATGTAAAATGTCTGGAGAGTC
Uropso_1    TAAAGAATGTCGACGTCGAAAGAAAGAATATGTAAAATGTCTGGAGAGTC
Uatro_03    TAAAGAATGTCGACGTCGAAAGAAAGAATATGTAAAATGTCTGGAGAGTC
Uatro_04    TAAAGAATGTCGACGTCGAAAGAAAGAATATGTAAAATGTCTGGAGAGTC
Uatro_02    TAAAGAATGTCGACGTCGAAAGAAAGAATATGTAAAATGTCTGGAGAGTC
Uatro_05    TAAAGAATGTCGACGTCGAAAGAAAGAATATGTAAAATGTCTGGAGAGTC
Uatro_06    TAAAGAATGTCAACGTCAAAAGAAAGAATATGTAAAATGTCTGGAGAGTC
Uatro_07    TAAAGAATGTCGACGTCAAAAGAAAAAATATGTAAAATGTCTGGAGAGTC
Usps2_04    TAAAGAATGTCGACGTCAAAAGAAAGAATATGTAAAATGTCTGGAGAGTC
Usps2_02    TAAAGAATGTCGACGTCGAAAGAAAGAATATGTAAAATGTCTGGAGAGTC
Usps2_01    TAAAGAATGTCGACGTCGAAAGAAAGAATATGTAAAATGTCTGGAGAGTC
Usps2_03    TAAAGAATGTCGACGTCGAAAGAAAGAATATGTAAAATGTCTGGAGAGTC
Ugrac_06    TAAAGAATGTCGACGTCGAAAGAAAGAATATGTAAAATGTCTGGAGAGTC
Ugrac_10    TAAAGAATGTCGACGTCGAAAGAAAGAATATGTAAAATGTCTGGAGAGTC
Ugrac_08    TAAAGAATGTCGACGTCGAAAGAAAGAATATGTAAAATGTCTGGAGAGTC
Ugrac_09    TAAAGAATGTCGACGTCGAAAGAAAGAATATGTAAAATGTCTGGAGAGTC
Ugrac_07    TAAAGAATGTCGACGTCGAAAGAAAGAATATGTAAAATGTCTGGAGAGTC
Ugrac_01    TAAAGAATGTCGACGTCGAAAGAAAGAATATGTAAAATGTCTGGAGAGTC
Ugrac_02    TAAAGAATGTCGACGTCGAAAGAAAGAATATGTAAAATGTCTGGAGAGTC
Ugrac_05    TAAAGAATGTCGACGTCGAAAGAAAGAATATGTAAAATGTCTGGAGAGTC
Ugrac_03    TAAAGAATGTCGACGTCGAAAGAAAGAATATGTAAAATGTCTGGAGAGTC
Ugrac_04    TAAAGAATGTCGACGTCGAAAGAAAGAATATGTAAAATGTCTGGAGAGTC

Sorex       NNNNNNNNNNNNNNNNNNNNNNNNNNNNNNNNNNNNNNNNNNNNNNNNNN
Talpa       NNNNNNNNNNNNNNNNNNNNNNNNNNNNNNNNNNNNNNNNNNNNNNNNNN
Uinve_04    GTGTTGCAGTGCTGGAAGTTCAGAACAAGAAGCTTATAGAAGAACTTGAA
Uinve_07    GTGTTGCAGTGCTGGAAGTTCAGAACAAGAAGCTTATAGAAGAACTTGAA
Uinve_03    GTGTTGCAGTGCTGGAAGTTCAGAACAAGAAGCTTATAGAAGAACTTGAA
Uinve_06    GTGTTGCAGTGCTGGAAGTTCAGAACAAGAAGCTTATAGAAGAACTTGAA
Uinve_05    GTGTTGCAGTGCTGGAAGTTCAGAACAAGAAGCTTATAGAAGAACTTGAA
Uinve_01    GTGTTGCAGTGCTGGAAGTTCAGAACAAGAAGCTTATAGAAGAACTTGAA
Uinve_02    GTGTTGCAGTGCTGGAAGTTCAGAACAAGAAGCTTATAGAAGAACTTGAA
Uropsp_6    GTGTTGCAGTGCTGGAAGTTCAGAACAAGAAGCTTATAGAAGAACTTGAA
Usps1_04    GTGTTGCAGTGCTGGAAGTTCAGAACAAGAAGCTTATAGAAGAACTTGAA
Usps1_01    GTGTTGCAGTGCTGGAAGTTCAGAACAAGAAGCTTATAGAAGAACTTGAA
Usps1_05    GTGTTGCAGTGCTGGAAGTTCAGAACAAGAAGCTTATAGAAGAACTTGAA
Usps1_02    GTGTTGCAGTGCTGGAAGTTCAGAACAAGAAGCTTATAGAAGAACTTGAA
Univa_03    GTGTTGCAGTGCTGGAAGTTCAGAACAAGAAGCTTATAGAAGAACTTGAA
Univa_01    GTGTTGCAGTGCTGGAAGTTCAGAACAAGAAGCTTATAGAAGAACTTGAA
Univa_05    GTGTTGCAGTGCTGGAAGTTCAGAACAAGAAGCTTATAGAAGAACTTGAA
Univa_02    GTGTTGCAGTGCTGGAAGTTCAGAACAAGAAGCTTATAGAAGAACTTGAA
Univa_04    GTGTTGCAGTGCTGGAAGTTCAGAACAAGAAGCTTATAGAAGAACTTGAA
Univa_11    GTGTTGCAGTGCTGGAAGTTCAGAACAAGAAGCTTATAGAAGAACTTGAA
Univa_13    GTGTTGCAGTGCTGGAAGTTCAGAACAAGAAGCTTATAGAAGAACTTGAA
Univa_14    GTGTTGCAGTGCTGGAAGTTCAGAACAAGAAGCTTATAGAAGAACTTGAA
Univa_12    GTGTTGCAGTGCTGGAAGTTCAGAACAAGAAGCTTATAGAAGAACTTGAA
Univa_10    GTGTTGCAGTGCTGGAAGTTCAGAACAAGAAGCTTATAGAAGAACTTGAA
Univa_07    GTGTTGCAGTGCTGGAAGTTCAGAACAAGAAGCTTATAGAAGAACTTGAA
Univa_08    GTGTTGCAGTGCTGGAAGTTCAGAACAAGAAGCTTATAGAAGAACTTGAA
Univa_06    GTGTTGCAGTGCTGGAAGTTCAGAACAAGAAGCTTATAGAAGAACTTGAA
Univa_09    GTGTTGCAGTGCTGGAAGTTCAGAACAAGAAGCTTATAGAAGAACTTGAA
Uatro_01    GTGTTGCAGTGCTGGAAGTTCAAAACAAGAAGCTTATAGAAGAACTTGAA
Usori_03    GTGTTGCAGTGCTGGAAGTTCAGAACAAGAAGCTTATAGAAGAACTTGAA
Usori_01    GTGTTGCAGTGCTGGAAGTTCAGAACAAGAAGCTTATAGAAGAACTTGAA
Usori_04    GTGTTGCAGTGCTGGAAGTTCAGAACAAGAAGCTTATAGAAGAACTTGAA
Usori_02    GTGTTGCAGTGCTGGAAGTTCAGAACAAGAAGCTTATAGAAGAACTTGAA
Usori_05    GTGTTGCAGTGCTGGAAGTTCAGAACAAGAAGCTTATAGAAGAACTTGAA
Usori_06    GTGTTGCAGTGCTGGAAGTTCAGAACAAGAAGCTTATAGAAGAACTTGAA
Usori_09    GTGTTGCAGTGCTGGAAGTTCAGAACAAGAAGCTTATAGAAGAACTTGAA
Uropso_2    GTGTTGCAGTGCTGGAAGTTCAGAACAAGAAGCTTATAGAAGAACTTGAA
Uropso_1    GTGTTGCAGTGCTGGAAGTTCAGAACAAGAAGCTTATAGAAGAACTTGAA
Uatro_03    GTGTTGCAGTGCTGGAAGTTCAGAACAAGAAGCTTATAGAAGAACTTGAA
Uatro_04    GTGTTGCAGTGCTGGAAGTTCAGAACAAGAAGCTTATAGAAGAACTTGAA
Uatro_02    GTGTTGCAGTGCTGGAAGTTCAGAACAAGAAGCTTATAGAAGAACTTGAA
Uatro_05    GTGTTGCAGTGCTGGAAGTTCAGAACAAGAAGCTTATAGAAGAACTTGAA
Uatro_06    GTGTTGCAGTGCTGGAAGTTCAAAACAAAAAGCTTATAGAAAAACTTGAA
Uatro_07    GTGTTGCAGTGCTGGAAGTTCAAAACAAGAAGCTTATAGAAGAACTTGAA
Usps2_04    GTGTTGCAGTGCTGGAAGTTCAAAACAAGAAGCTTATAAAAAAACTTGAA
Usps2_02    GTGTTGCAGTGCTGGAAGTTCAGAACAAGAAGCTTATAGAAGAACTTGAA
Usps2_01    GTGTTGCAGTGCTGGAAGTTCAGAACAAGAAGCTTATAGAAGAACTTGAA
Usps2_03    GTGTTGCAGTGCTGGAAGTTCAGAACAAGAAGCTTATAGAAGAACTTGAA
Ugrac_06    GTGTTGCAGTGCTGGAAGTTCAGAACAAGAAGCTTATAGAAGAACTTGAA
Ugrac_10    GTGTTGCAGTGCTGGAAGTTCAGAACAAGAAGCTTATAGAAGAACTTGAA
Ugrac_08    GTGTTGCAGTGCTGGAAGTTCAGAACAAGAAGCTTATAGAAGAACTTGAA
Ugrac_09    GTGTTGCAGTGCTGGAAGTTCAGAACAAGAAGCTTATAGAAGAACTTGAA
Ugrac_07    GTGTTGCAGTGCTGGAAGTTCAGAACAAGAAGCTTATAGAAGAACTTGAA
Ugrac_01    GTGTTGCAGTGCTGGAAGTTCAGAACAAGAAGCTTATAGAAGAACTTGAA
Ugrac_02    GTGTTGCAGTGCTGGAAGTTCAGAACAAGAAGCTTATAGAAGAACTTGAA
Ugrac_05    GTGTTGCAGTGCTGGAAGTTCAGAACAAGAAGCTTATAGAAGAACTTGAA
Ugrac_03    GTGTTGCAGTGCTGGAAGTTCAAAACAAGAAGCTTATAGAAAAACTTGAA
Ugrac_04    GTGTTGCAGTGCTGGAAGTTCAGAACAAGAAGCTTATAGAAGAACTTGAA

Sorex       NNNNNNNNNNNNNNGGACCGCAGACCAGCAACAGTAGTGTAAAACTCCAA
Talpa       NNNNNNNNNNNNNNGGACCGCAGACCAGCAACAGTGGTGTGAAACTCCAA
Uinve_04    ACCTGAAAGACATTGGACCGCAGACCAGCAACAGTGGTGTGAAACTCCAA
Uinve_07    ACCTGAAAGACATTGGACCGCAGACCAGCAACAGTGGTGTGAAACTCCAA
Uinve_03    ACCTGAAAGACATTGGACCGCAGACCAGCAACAGTGGTGTGAAACTCCAA
Uinve_06    ACCTGAAAGACATTGGACCGCAGACCAGCAACAGTGGTGTGAAACTCCAA
Uinve_05    ACCTGAAAGACATTGGACCGCAGACCAGCAACAGTGGTGTGAAACTCCAA
Uinve_01    ACCTGAAAGACATTGGACCGCAGACCAGCAACAGTGGTGTGAAACTCCAA
Uinve_02    ACCTGAAAGACATTGGACCGCAGACCAGCAACAGTGGTGTGAAACTCCAA
Uropsp_6    ACCTGAAAGACATTGGACCGCAGACCAGCAACAGTGGTGTGAAACTCCAA
Usps1_04    ACCTGAAAGACATTGGACCGCAGACCAGCAACAGTGGTGTGAAACTCCAA
Usps1_01    ACCTGAAAGACATTGGACCGCAGACCAGCAACAGTGGTGTGAAACTCCAA
Usps1_05    ACCTGAAAGACATTGGACCGCAGACCAGCAACAGTGGTGTGAAACTCCAA
Usps1_02    ACCTGAAAGACATTGGACCGCAGACCAGCAACAGTGGTGTGAAACTCCAA
Univa_03    ACCTGAAAGACATTGGACCGCAGACCAGCAACAGTGGTGTGAAACTCCAA
Univa_01    ACCTGAAAGACATTGGACCGCAGACCAGCAACAGTGGTGTGAAACTCCAA
Univa_05    ACCTGAAAGACATTGGACCGCAGACCAGCAACAGTGGTGTGAAACTCCAA
Univa_02    ACCTGAAAGACATTGGACCGCAGACCAGCAACAGTGGTGTGAAACTCCAA
Univa_04    ACCTGAAAGACATTGGACCGCAGACCAGCAACAGTGGTGTGAAACTCCAA
Univa_11    ACCTGAAAGACATTGGACCGCAGACCAGCAACAGTGGTGTGAAACTCCAA
Univa_13    ACCTGAAAGACATTGGACCGCAGACCAGCAACAGTGGTGTGAAACTCCAA
Univa_14    ACCTGAAAGACATTGGACCGCAGACCAGCAACAGTGGTGTGAAACTCCAA
Univa_12    ACCTGAAAGACATTGGACCGCAGACCAGCAACAGTGGTGTGAAACTCCAA
Univa_10    ACCTGAAAGACATTGGACCGCAGACCAGCAACAGTGGTGTGAAACTCCAA
Univa_07    ACCTGAAAGACATTGGACCGCAGACCAGCAACAGTGGTGTGAAACTCCAA
Univa_08    ACCTGAAAGACATTGGACCGCAGACCAGCAACAGTGGTGTGAAACTCCAA
Univa_06    ACCTGAAAGACATTGGACCGCAGACCAGCAACAGTGGTGTGAAACTCCAA
Univa_09    ACCTGAAAGACATTGGACCGCAGACCAGCAACAGTGGTGTGAAACTCCAA
Uatro_01    ACCTGAAAGACATTGGACCGCAGACCAGCAACAGTGGTGTGAAACTCCAA
Usori_03    ACCTGAAAGACATTGGACCGCAGACCAGCAACAGTGGTGTGAAACTCCAA
Usori_01    ACCTGAAAGACATTGGACCGCAGACCAGCAACAGTGGTGTGAAACTCCAA
Usori_04    ACCTGAAAGACATTGGACCGCAGACCAGCAACAGTGGTGTGAAACTCCAA
Usori_02    ACCTGAAAGACATTGGACCGCAGACCAGCAACAGTGGTGTGAAACTCCAA
Usori_05    ACCTGAAAGACATTGGACCGCAGACCAGCAACAGTGGTGTGAAACTCCAA
Usori_06    ACCTGAAAGACATTGGACCGCAGACCAGCAACAGTGGTGTGAAACTCCAA
Usori_09    ACCTGAAAGACATTGGACCGCAGACCAGCAACAGTGGTGTGAAACTCCAA
Uropso_2    ACCTGAAAGACATTGGACCGCAGACCAGCAACAGTGGTGTGAAACTCCAA
Uropso_1    ACCTGAAAGACATTGGACCGCAGACCAGCAACAGTGGTGTGAAACTCCAA
Uatro_03    ACCTGAAAGACATTGGACCGCAGACCAGCAACAGTGGTGTGAAACTCCAA
Uatro_04    ACCTGAAAGACATTGGACCGCAGACCAGCAACAGTGGTGTGAAACTCCAA
Uatro_02    ACCTGAAAGACATTGGACCGCAGACCAGCAACAGTGGTGTGAAACTCCAA
Uatro_05    ACCTGAAAGACATTGGACCGCAGACCAGCAACAGTGGTGTGAAACTCCAA
Uatro_06    ACCTGAAAGACATTGGACCGCAGACCAGCAACAGTGGTGTGAAACTCCAA
Uatro_07    ACCTGAAAGACATTGGACCGCAGACCAGCAACAGTGGTGTGAAACTCCAA
Usps2_04    ACCTGAAAGACATTGGACCGCAGACCAGCAACAGTGGTGTGAAACTCCAA
Usps2_02    ACCTGAAAGACATTGGACCGCAGACCAGCAACAGTGGTGTGAAACTCCAA
Usps2_01    ACCTGAAAGACATTGGACCGCAGACCAGCAACAGTGGTGTGAAACTCCAA
Usps2_03    ACCTGAAAGACATTGGACCGCAGACCAGCAACAGTGGTGTGAAACTCCAA
Ugrac_06    ACCTGAAAGACATTGGACCGCAGACCAGCAACAGTGGTGTGAAACTCCAA
Ugrac_10    ACCTGAAAGACATTGGACCGCAGACCAGCAACAGTGGTGTGAAACTCCAA
Ugrac_08    ACCTGAAAGACATTGGACCGCAGACCAGCAACAGTGGTGTGAAACTCCAA
Ugrac_09    ACCTGAAAGACATTGGACCGCAGACCAGCAACAGTGGTGTGAAACTCCAA
Ugrac_07    ACCTGAAAGACATTGGACCGCAGACCAGCAACAGTGGTGTGAAACTCCAA
Ugrac_01    ACCTGAAAGACATTGGACCGCAGACCAGCAACAGTGGTGTGAAACTCCAA
Ugrac_02    ACCTGAAAGACATTGGACCGCAGACCAGCAACAGTGGTGTGAAACTCCAA
Ugrac_05    ACCTGAAAGACATTGGACCGCAGACCAGCAACAGTGGTGTGAAACTCCAA
Ugrac_03    ACCTGAAAGACATTGGACCGCAGACCAGCAACAGTGGTGTGAAACTCCAA
Ugrac_04    ACCTGAAAGACATTGGACCGCAGACCAGCAACAGTGGTGTGAAACTCCAA

Sorex       AATGCAAACTGAAGTAGCTAACCCACGCATCAAAAAATCACTCCAAACTT
Talpa       AATGCAAACTGAAGCAGCTAAACCACACATCAAAAGATCACATCAAACTT
Uinve_04    AATGCAAACTGAAGCAGCTAAATCACACATCAAAAGATCACATCCAACTT
Uinve_07    AATGCAGACTGAAGCAGCTAAATCACACATCAAAAGATCACATCCAACTT
Uinve_03    AATGCAAACTGAAGCAGCTAAATCACACATCAAAAGATCACATCCAACTT
Uinve_06    AATGCAGACTGAAGCAGCTAAATCACACATCAAAAGATCACATCCAACTT
Uinve_05    AATGCAAACTGAAGCAGCTAAATCACACATCAAAAGATCACATCCAACTT
Uinve_01    AATGCAAACTGAAGCAGCTAAATCACACATCAAAAGATCACATCCAACTT
Uinve_02    AATGCAGACTGAAGCAGCTAAATCACACATCAAAAGATCACATCCAACTT
Uropsp_6    AATGCAAACTGAAGCAGCTAAATCACACATCAAAAGATCATATCCAACTT
Usps1_04    AATGCAAACTGAAGCAGCTAAATCACACATCAAAAGATCATATCCAACTT
Usps1_01    AATGCAAACTGAAGCAGCTAAATCACACATCAAAAGATCATATCCAACTT
Usps1_05    AATGCAGACTGAAGCAGCTAAATCACACATCAAAAGATCACATCCAACTT
Usps1_02    AATGCAAACTGAAGCAGCTAAATCACACATCAAAAGATCATATCCAACTT
Univa_03    AATGCAAACTGAAGCAGCTAAATCACACATCAAAAGATCACATCCAACTT
Univa_01    AATGCAAACTGAAGCAGCTAAATCACACATCAAAAGATCACATCCAACTT
Univa_05    AATGCAAACTGAAGCAGCTAAATCACACATCAAAAGATCACATCCAACTT
Univa_02    AATGCAAACTGAAGCAGCTAAATCACACATCAAAAGATCACATCCAACTT
Univa_04    AATGCAAACTGAAGCAGCTAAATCACACATCAAAAGATCACATCCAACTT
Univa_11    AATGCAAACTGAAGCAGCTAAATCACACATCAAAAGATCACATCCAACTT
Univa_13    AATGCAAACTGAAGCAGCTAAATCACACATCAAAAGATCACATCCAACTT
Univa_14    AATGCAAACTGAAGCAGCTAAATCACACATCAAAAGATCACATCCAACTT
Univa_12    AATGCAAACTGAAGCAGCTAAATCACACATCAAAAGATCACATCCAACTT
Univa_10    AATGCAAACTGAAGCAGCTAAATCACACATCAAAAGATCACATCCAACTT
Univa_07    AATGCAAACTGAAGCAGCTAAATCACACATCAAAAGATCACATCCAACTT
Univa_08    AATGCAAACTGAAGCAGCTAAATCACACATCAAAAGATCACATCCAACTT
Univa_06    AATGCAAACTGAAGCAGCTAAATCACACATCAAAAGATCACATCCAACTT
Univa_09    AATGCAAACTGAAGCAGCTAAATCACACATCAAAAGATCACATCCAACTT
Uatro_01    AATGCAAACTGAAGCAGCTAAATCACACATCAAAAGATCACATCCAACTT
Usori_03    AATGCAAACTGAAGCAGCTAAATCACACATCAAAAGATCACATCCAACTT
Usori_01    AATGCAGACTGAAGCAGCTAAATCACACATCAAAAGATCACATCCAACTT
Usori_04    AATGCAGACTGAAGCAGCTAAATCACACATCAAAAGATCACATCCAACTT
Usori_02    AATGCAGACTGAAGCAGCTAAATCACACATCAAAAGATCACATCCAACTT
Usori_05    AATGCAAACTGAAGCAGCTAAATCACACATCAAAAGATCACATCCAACTT
Usori_06    AATGCAAACTGAAGCAGCTAAATCACACATCAAAAGATCACATCCAACTT
Usori_09    AATGCAAACTGAAGCAGCTAAATCACACATCAAAAGATCACATCCAACTT
Uropso_2    AATGCAAACTGAAGCAGCTAAATCACACATCAAAAGATCACATCCAACTT
Uropso_1    AATGCAAACTGAAGCAGCTAAATCACACATCAAAAGATCACATCCAACTT
Uatro_03    AATGCAAACTGAAGCAGCTAAATCACACATCAAAAGATCACATCCAACTT
Uatro_04    AATGCAAACTGAAGCAGCTAAATCACACATCAAAAGATCACATCCAACTT
Uatro_02    AATGCAAACTGAAGCAGCTAAATCACACATCAAAAGATCACATCCAACTT
Uatro_05    AATGCAAACTGAAGCAGCTAAATCACACATCAAAAGATCACATCCAACTT
Uatro_06    AATGCAAACTGAAGCAGCTAAATCACACATCAAAAGATCACATCCAACTT
Uatro_07    AATGCAAACTGAAGCAGCTAAATCACACATCAAAAGATCACATCCAACTT
Usps2_04    AATGCAAACTGAAGCAGCTAAATCACACATCAAAAGATCACATCCAACTT
Usps2_02    AATGCAAACTGAAGCAGCTAAATCACACATCAAAAGATCACATCCAACTT
Usps2_01    AATGCAAACTGAAGCAGCTAAATCACACATCAAAAGATCACATCCAACTT
Usps2_03    AATGCAAACTGAAGCAGCTAAATCACACATCAAAAGATCACATCCAACTT
Ugrac_06    AATGCAAACTGAAGCAGCTAAATCACACATCAAAAGATCACATCCAACTT
Ugrac_10    AATGCAAACTGAAGCAGCTAAATCACACATCAAAAGATCACATCCAACTT
Ugrac_08    AATGCAAACTGAAGCAGCTAAATCACACATCAAAAGATCACATCCAACTT
Ugrac_09    AATGCAAACTGAAGCAGCTAAATCACACATCAAAAGATCACATCCAACTT
Ugrac_07    AATGCAAACTGAAGCAGCTAAATCACACATCAAAAGATCACATCCAACTT
Ugrac_01    AATGCAAACTGAAGCAGCTAAATCACACATCAAAAGATCACATCCAACTT
Ugrac_02    AATGCAAACTGAAGCAGCTAAATCACACATCAAAAGATCACATCCAACTT
Ugrac_05    AATGCAAACTGAAGCAGCTAAATCACACATCAAAAGATCACATCCAACTT
Ugrac_03    AATGCAAACTGAAGCAGCTAAATCACACATCAAAAGATCACATCCAACTT
Ugrac_04    AATGCAAACTGAAGCAGCTAAATCACACATCAAAAGATCACATCCAACTT

Sorex       CTGAAC-CAAGTTCCAATGAAGAAAGCCGTTGTTTTTTATGTTCCCTTGA
Talpa       CTGAACACAAATTCCATTGACGAACACCTTTGTCTTTTGTGTTTCCTTTA
Uinve_04    CTGAACACAAATTCCATTGAAGAACACCTTTGTCTTTTGTGTTTCCCTTA
Uinve_07    CTGAACACAAATTCCATTGAAGAACACCTTTGTCTTTTGTGTTTTCCTTA
Uinve_03    CTGAACACAAATTCCATTGAAGAACACCTTTGTCTTTTGTGTTTTCCTTA
Uinve_06    CTGAACACAAATTCCATTGAAGAACACCTTTGTCTTTTGTGTTTTCCTTA
Uinve_05    CTGAACACAAATTCCATTGAAGAACACCTTTGTCTTTTGTGTTTTCCTTA
Uinve_01    CTGAACACAAATTCCATTGAAGAACACCTTTGTCTTTTGTGTTTTCCTTA
Uinve_02    CTGAACACAAATTCCATTGAAGAACACCTTTGTCTTTTGTGTTTTCCTTA
Uropsp_6    CTGAACACAAATTCCATTGAAGAACACCTTTGTCTTTTGTGTTTCCCTTA
Usps1_04    CTGAACACAAATTCCATTGAAGAACACCTTTGTCTTTTGTGTTTCCCTTA
Usps1_01    CTGAACACAAATTCCATTGAAGAACACCTTTGTCTTTTGTGTTTCCCTTA
Usps1_05    CTGAACACAAATTCCATTGAAGAACACCTTTGTCTTTTGTGTTTCCCTTA
Usps1_02    CTGAACACAAATTCCATTGAAGAACACCTTTGTCTTTTGTGTTTCCCTTA
Univa_03    CTGAACACAAATTCCATTGAAGAACACCTTTGTCTTTTGTGTTTYCCTTA
Univa_01    CTGAACACAAATTCCATTGAAGAACACCTTTGTCTTTTGTGTTTCCCTTA
Univa_05    CTGAACACAAATTCCATTGAAGAACACCTTTGTCTTTTGTGTTTCCCTTA
Univa_02    CTGAACACAAATTCCATTGAAGAACACCTTTGTCTTTTGTGTTTCCCTTA
Univa_04    CTGAACACAAATTCCATTGAAGAACACCTTTGTCTTTTGTGTTTCCCTTA
Univa_11    CTGAACACAAATTCCATTGAAGAACACCTTTGTCTTTTGTGTTTCCCTTA
Univa_13    CTGAACACAAATTCCATTGAAGAACACCTTTGTCTTTTGTGTTTCCCTTA
Univa_14    CTGAACACAAATTCCATTGAAGAACACCTTTGTCTTTTGTGTTTCCCTTA
Univa_12    CTGAACACAAATTCCATTGAAGAACACCTTTGTCTTTTGTGTTTCCCTTA
Univa_10    CTGAACACAAATTCCATTGAAGAACACCTTTGTCTTTTGTGTTTCCCTTA
Univa_07    CTGAACACAAATTCCATTGAAGAACACCTTTGTCTTTTGTGTTTCCCTTA
Univa_08    CTGAACACAAATTCCATTGAAGAACACCTTTGTCTTTTGTGTTTCCCTTA
Univa_06    CTGAACACAAATTCCATTGAAGAACACCTTTGTCTTTTGTGTTTCCCTTA
Univa_09    CTGAACACAAATTCCATTGAAGAACACCTTTGTCTTTTGTGTTTCCCTTA
Uatro_01    CTGAACACAAATTCCATTGAAGAACACCTTTGTCTTTTGTGTTTCCCTTA
Usori_03    CTGAACACAAATTCCATTGAAGAACACCTTTGTCTTTTGTGTTTCCCTTA
Usori_01    CTGAACACAAATTCCATTGAAGAACACCTTTGTCTTTTGTGTTTCCCTTA
Usori_04    CTGAACACAAATTCCATTGAAGAACACCTTTGTCTTTTGTGTTTCCCTTA
Usori_02    CTGAACACAAATTCCATTGAAGAACACCTTTGTCTTTTGTGTTTCCCTTA
Usori_05    CTGAACACAAATTCCATTGAAGAACACCTTTGTCTTTTGTGTTTCCCTTA
Usori_06    CTGAACACAAATTCCATTGAAGAACACCTTTGTCTTTTGTGTTTCCCTTA
Usori_09    CTGAACACAAATTCCATTGAAGAACACCTTTGTCTTTTGTGTTTCCCTTA
Uropso_2    CTGAACACAAATTCCATTGAAGAACACCTTTGTCTTTTGTGTTTCCCTTA
Uropso_1    CTGAACACAAATTCCATTGAAGAACACCTTTGTCTTTTGTGTTTCCCTTA
Uatro_03    CTGAACACAAATTCCATTGAAGAACACCTTTGTCTTTTGTGTTTCCCTTA
Uatro_04    CTGAACACAAATTCCATTGAAGAACACCTTTGTCTTTTGTGTTTCCCTTA
Uatro_02    CTGAACACAAATTCCATTGAAGAACACCTTTGTCTTTTGTGTTTCCCTTA
Uatro_05    CTGAACACAAATTCCATTGAAGAACACCTTTGTCTTTTGTGTTTCCCTTA
Uatro_06    CTGAACACAAATTCCATTGAAGAACACCTTTGTCTTTTGTGTTTCCCTTA
Uatro_07    CTGAACACAAATTCCATTGAAGAACACCTTTGTCTTTTGTGTTTCCCTTA
Usps2_04    CTGAACACAAATTCCATTGAAGAACACCTTTGTCTTTTGTGTTTCCCTTA
Usps2_02    CTGAACACAAATTCCATTGAAGAACACCTTTGTCTTTTGTGTTTCCCTTA
Usps2_01    CTGAACACAAATTCCATTGAAGAACACCTTTGTCTTTTGTGTTTCCCTTA
Usps2_03    CTGAACACAAATTCCATTGAAGAACACCTTTGTCTTTTGTGTTTCCCTTA
Ugrac_06    CTGAACACAAATTCCATTGAAGAACACCTTTGTCTTTTGTGTTTCCCTTA
Ugrac_10    CTGAACACAAATTCCATTGAAGAACACCTTTGTCTTTTGTGTTTCCCTTA
Ugrac_08    CTGAACACAAATTCCATTGAAGAACACCTTTGTCTTTTGTGTTTCCCTTA
Ugrac_09    CTGAACACAAATTCCATTGAAGAACACCTTTGTCTTTTGTGTTTCCCTTA
Ugrac_07    CTGAACACAAATTCCATTGAAGAACACCTTTGTCTTTTGTGTTTCCCTTA
Ugrac_01    CTGAACACAAATTCCATTGAAGAACACCTTTGTCTTTTGTGTTTCCCTTA
Ugrac_02    CTGAACACAAATTCCATTGAAGAACACCTTTGTCTTTTGTGTTTCCCTTA
Ugrac_05    CTGAACACAAATTCCATTGAAGAACACCTTTGTCTTTTGTGTTTCCCTTA
Ugrac_03    CTGAACACAAATTCCATTGAAGAACACCTTTGTCTTTTGTGTTTCCCTTA
Ugrac_04    CTGAACACAAATTCCATTGAAGAACACCTTTGTCTTTTGTGTTTCCCTTA

Sorex       AGTACAGACAAGGAGTTACCTGAATCCACCGAAACATACTTCTATTTAAT
Talpa       TGTAT-AACAAGTTGTTACCTGAAACCACAGAAACACACTTCTATTTAAC
Uinve_04    TGTATTAACAAGATATTACCTGAAACCACAGAAACACACTTCTATTTAAC
Uinve_07    TGTATTAACAAGATATTACCTGAAACCACAGAAACACACTTCTATTTAAC
Uinve_03    TGTATTAACAAGATATTACCTGAAACCACAGAAACACACTTCTATTTAAC
Uinve_06    TGTATTAACAAGATATTACCTGAAACCACAGAAACACACTTCTATTTAAC
Uinve_05    TGTATTAACAAGATATTACCTGAAACCACAGAAACACACTTCTATTTAAC
Uinve_01    TGTATTAACAAGATATTACCTGAAACCACAGAAACACACTTCTATTTAAC
Uinve_02    TGTATTAACAAGATATTACCTGAAACCACAGAAACACACTTCTATTTAAC
Uropsp_6    TGTATTAACAAGATATTACCTGAAACCACAGAAACACACTTCTATTTAAC
Usps1_04    TGTATTAACAAGATATTACCTGAAACCACAGAAACACACTTCTATTTAAC
Usps1_01    TGTATTAACAAGATATTACCTGAAACCACAGAAACACACTTCTATTTAAC
Usps1_05    TGTATTAACAAGATATTACCTGAAACCACAGAAACACACTTCTATTTAAC
Usps1_02    TGTATTAACAAGATATTACCTGAAACCACAGAAACACACTTCTATTTAAC
Univa_03    TGTATTAACAAGATATTACCTGAAACCACAGAAACACACTTCTATTTAAC
Univa_01    TGTATTAACAAGATATTACCTGAAACCACAGAAACACACTTCTATTTAAC
Univa_05    TGTATTAACAAGATATTACCTGAAACCACAGAAACACACTTCTATTTAAC
Univa_02    TGTATTAACAAGATATTACCTGAAACCACAGAAACACACTTCTATTTAAC
Univa_04    TGTATTAACAAGATATTACCTGAAACCACAGAAACACACTTCTATTTAAC
Univa_11    TGTATTAACAAGATATTACCTGAAACCACAGAAACACACTTCTATTTAAC
Univa_13    TGTATTAACAAGATATTACCTGAAACCACAGAAACACACTTCTATTTAAC
Univa_14    TGTATTAACAAGATATTACCTGAAACCACAGAAACACACTTCTATTTAAC
Univa_12    TGTATTAACAAGATATTACCTGAAACCACAGAAACACACTTCTATTTAAC
Univa_10    TGTATTAACAAGATATTACCTGAAACCACAGAAACACACTTCTATTTAAC
Univa_07    TGTATTAACAAGATATTACCTGAAACCACAGAAACACACTTCTATTTAAC
Univa_08    TGTATTAACAAGATATTACCTGAAACCACAGAAACACACTTCTATTTAAC
Univa_06    TGTATTAACAAGATATTACCTGAAACCACAGAAACACACTTCTATTTAAC
Univa_09    TGTATTAACAAGATATTACCTGAAACCACAGAAACACACTTCTATTTAAC
Uatro_01    TGTATTAACAAGATATTACCTGAAACCACAGAAACACACTTCTATTTAAC
Usori_03    TGTATTAACAAGATATTACCTGAAACCACAGAAACACACTTCTATTTAAC
Usori_01    TGTATTAACAAGATATTACCTGAAACCACAGAAACACACTTCTATTTAAC
Usori_04    TGTATTAACAAGATATTACCTGAAACCACAGAAACACACTTCTATTTAAC
Usori_02    TGTATTAACAAGATATTACCTGAAACCACAGAAACACACTTCTATTTAAC
Usori_05    TGTATTAACAAGAA---ACCTGAAACCACAGAAACACACTTCTATTTAAC
Usori_06    TGTATTAACAAGAA---ACCTGAAACCACAGAAACACACTTCTATTTAAC
Usori_09    TGTATTAACAAGAA---ACCTGAAACCACAGAAACACACTTCTATTTAAC
Uropso_2    TGTATTAACAAGAAATTACCTGAAACCACAGAAACACACTTCTATTTAAC
Uropso_1    TGTATTAACAAGAAATTACCTGAAACCACAGAAACACACTTCTATTTAAC
Uatro_03    TGTATTAACAAGATATTACCTGAAACCACAGAAACACACTTCTATTTAAC
Uatro_04    TGTATTAACAAGATATTACCTGAAACCACAGAAACACACTTCTATTTAAC
Uatro_02    TGTATTAACAAGATATTACCTGAAACCACAGAAACACACTTCTATTTAAC
Uatro_05    TGTATTAACAAGATATTACCTGAAACCACAGAAACACACTTCTATTTAAC
Uatro_06    TGTATTAACAAGATATTACCTGAAACCACAGAAACACACTTCTATTTAAC
Uatro_07    TGTATTAACAAGATATTACCTGAAACCACAGAAACACACTTCTATTTAAC
Usps2_04    TGTATTAACAAGATATTACCTGAAACCACAGAAACACACTTCTATTTAAC
Usps2_02    TGTATTAACAAGATATTACCTGAAACCACAGAAACACACTTCTATTTAAC
Usps2_01    TGTATTAACAAGATATTACCTGAAACCACAGAAACACACTTCTATTTAAC
Usps2_03    TGTATTAACAAGATATTACCTGAAACCACAGAAACACACTTCTATTTAAC
Ugrac_06    TGTATTAACAAGATATTACCTGAAACCACAGAAACACACTTCTATTTAAC
Ugrac_10    TGTATTAACAAGATATTACCTGAAACCACAGAAACACACTTCTATTTAAC
Ugrac_08    TGTATTAACAAGATATTACCTGAAACCACAGAAACACACTTCTATTTAAC
Ugrac_09    TGTATTAACAAGATATTACCTGAAACCACAGAAACACACTTCTATTTAAC
Ugrac_07    TGTATTAACAAGATATTACCTGAAACCACAGAAACACACTTCTATTTAAC
Ugrac_01    TGTATTAACAAGATATTACCTGAAACCACAGAAACACACTTCTATTTAAC
Ugrac_02    TGTATTAACAAGATATTACCTGAAACCACAGAAACACACTTCTATTTAAC
Ugrac_05    TGTATTAACAAGATATTACCTGAAACCACAGAAACACACTTCTATTTAAC
Ugrac_03    TGTATTAACAAGATATTACCTGAAACCACAGAAACACACTTCTATTTAAC
Ugrac_04    TGTATTAACAAGATATTACCTGAAACCACAGAAACACACTTCTATTTAAC

Sorex       GTTTTGCATATTGAATTTCTTTGACCAACCCAAAGTAGCTTCAAATCCAT
Talpa       ATTTTGAGTATTGAATTTCCTTGACCAACCAAAAGTAGGTATGAATCTGC
Uinve_04    ATTTTGAGTATTGAATTTTCTTGGCCAACCAAAAGTAGCTGCAAAGCCGC
Uinve_07    ATTTTGAGTATTGAATTTTCTTGGCCAACCAAAAGTAGCTGCAAAGCCGC
Uinve_03    ATTTTGAGTATTGAATTTTCTTGGCCAACCAAAAGTAGCTGCGAAGCCGC
Uinve_06    ATTTTGAGTATTGAATTTTCTTGGCCAACCAAAAGTAGCTGCGAAGCCGC
Uinve_05    ATTTTGAGTATTGAATTTTCTTGGCCAACCAAAAGTAGCTGCGAAGCCGC
Uinve_01    ATTTTGAGTATTGAATTTTCTTGGCCAACCAAAAGTAGCTGCGAAGCCGC
Uinve_02    ATTTTGAGTATTGAATTTTCTTGGCCAACCAAAAGTAGCTGCGAAGCCGC
Uropsp_6    ATTTTGAGTATTGAATTTTCTTGGCCAACCAAAAGTAGCTGTGAAGCCGC
Usps1_04    ATTTTGAGTATTGAATTTTCTTGGCCAACCAAAAGTAGCTGTGAAGCCGC
Usps1_01    ATTTTGAGTATTGAATTTTCTTGGCCAACCAAAAGTAGCTGTGAAGCCGC
Usps1_05    ATTTTGAGTATTGAATTTTCTTGGCCAACCAAAAGTAGCTGCGAAGCCGC
Usps1_02    ATTTTGAGTATTGAATTTTCTTGGCCAACCAAAAGTAGCTGTGAAGCCGC
Univa_03    ATTTTGAGTATTGAATTTTCTTGGCCAACCAAAAGTAGCTGCRAAGCCGC
Univa_01    ATTTTGAGTATTGAATTTTCTTGGCCAACCAAAAGTAGCTGCGAAGCCGC
Univa_05    ATTTTGAGTATTGAATTTTCTTGGCCAACCAAAAGTAGCTGCGAAGCCGC
Univa_02    ATTTTGAGTATTGAATTTTCTTGGCCAACCAAAAGTAGCTGCRAAGCCGC
Univa_04    ATTTTGAGTATTGAATTTTCTTGGCCAACCAAAAGTAGCTGCGAAGCCGC
Univa_11    ATTTTGAGTATTGAATTTTCTTGGCCAACCAAAAGTAGCTGCGAAGCCGC
Univa_13    ATTTTGAGTATTGAATTTTCTTGGCCAACCAAAAGTAGCTGCGAAGCCGC
Univa_14    ATTTTGAGTATTGAATTTTCTTGGCCAACCAAAAGTAGCTGCGAAGCCGC
Univa_12    ATTTTGAGTATTGAATTTTCTTGGCCAACCAAAAGTAGCTGCGAAGCCGC
Univa_10    ATTTTGAGTATTGAATTTTCTTGGCCAACCAAAAGTAGCTGCGAAGCCGC
Univa_07    ATTTTGAGTATTGAATTTTCTTGGCCAACCAAAAGTAGCTGCGAAGCCGC
Univa_08    ATTTTGAGTATTGAATTTTCTTGGCCAACCAAAAGTAGCTGCGAAGCCGC
Univa_06    ATTTTGAGTATTGAATTTTCTTGGCCAACCAAAAGTAGCTGCGAAGCCGC
Univa_09    ATTTTGAGTATTGAATTTTCTTGGCCAACCAAAAGTAGCTGCGAAGCCGC
Uatro_01    ATTTTGAGTATTGAATTTTCTTGGCCAACCAAAAGTAGCTGCGAAGCCGC
Usori_03    ATTTTGAGTATTGAATTTTCTTGTCCAACCAAAAGTAGCTGCGAAGCCGC
Usori_01    ATTTTGAGTATTGAATTTTCTTGTCCAACCAAAAGTAGCTGCGAAGCCGC
Usori_04    ATTTTGAGTATTGAATTTTCTTGTCCAACCAAAAGTAGCTGCGAAGCCGC
Usori_02    ATTTTGAGTATTGAATTTTCTTGTCCAACCAAAAGTAGCTGCGAAGCCGC
Usori_05    ATTTTGAGTATTGAATTTTCTTGGCCAACCAAAAGTAGCTGCGAAGCCGC
Usori_06    ATTTTGAGTATTGAATTTTCTTGGCCAACCAAAAGTAGCTGCGAAGCCGC
Usori_09    ATTTTGAGTATTGAATTTTCTTGGCCAACCAAAAGTAGCTGCGAAGCCGC
Uropso_2    ATTTTGAGTATTGAATTTTCTTGGCCAACCAAAAGTAGCTGCGAAGCCGC
Uropso_1    ATTTTGAGTATTGAATTTTCTTGGCCAACCAAAAGTAGCTGCGAAGCCGC
Uatro_03    ATTTTGAGTATTGAATTTTCTTGGCCAACCAAAAGTAGCTGCGAAGCCGC
Uatro_04    ATTTTGAGTATTGAATTTTCTTGGCCAACCAAAAGTAGCTGCGAAGCCGC
Uatro_02    ATTTTGAGTATTGAATTTTCTTGGCCAACCAAAAGTAGCTGCGAAGCCGC
Uatro_05    ATTTTGAGTATTGAATTTTCTTGGCCAACCAAAAGTAGCTGCGAAGCCGC
Uatro_06    ATTTTGAGTATTGAATTTTCTTGGCCAACCAAAAGTAGCTGCGAAGCCGC
Uatro_07    ATTTTGAGTATTGAATTTTCTTGGCCAACCAAAAGTAGCTGCGAAGCCGC
Usps2_04    ATTTTGAGTATTGAATTTTCTTGGCCAACCAAAAGTAGCTGCGAAGCCGC
Usps2_02    ATTTTGAGTATTGAATTTTCTTGGCCAACCAAAAGTAGCTGCGAAGCCGC
Usps2_01    ATTTTGAGTATTGAATTTTCTTGGCCAACCAAAAGTAGCTGCGAAGCCGC
Usps2_03    ATTTTGAGTATTGAATTTTCTTGGCCAACCAAAAGTAGCTGCGAAGCCGC
Ugrac_06    ATTTTGAGTATTGAATTTTCTTGGCCAACCAAAAGTAGCTGCGAAGCCGC
Ugrac_10    ATTTTGAGTATTGAATTTTCTTGGCCAACCAAAAGTAGCTGCGAAGCCGC
Ugrac_08    ATTTTGAGTATTGAATTTTCTTGGCCAACCAAAAGTAGCTGCGAAGCCGC
Ugrac_09    ATTTTGAGTATTGAATTTTCTTGGCCAACCAAAAGTAGCTGCGAAGCCGC
Ugrac_07    ATTTTGAGTATTGAATTTTCTTGGCCAACCAAAAGTAGCTGCGAAGCCGC
Ugrac_01    ATTTTGAGTATTGAATTTTCTTGGCCAACCAAAAGTAGCTGCGAAGCCGC
Ugrac_02    ATTTTGAGTATTGAATTTTCTTGGCCAACCAAAAGTAGCTGCGAAGCCGC
Ugrac_05    ATTTTGAGTATTGAATTTTCTTGGCCAACCAAAAGTAGCTGCGAAGCCGC
Ugrac_03    ATTTTGAGTATTGAATTTTCTTGGCCAACCAAAAGTAGCTGCGAAGCCGC
Ugrac_04    ATTTTGAGTATTGAATTTTCTTGGCCAACCAAAAGTAGCTGCGAAGCCGC

Sorex       AAAATTACTATNCTGGTAAGGCAGAGTTTTAACCTAATAATACAACTTAA
Talpa       AAAATTACGTTTCCAGTAAGGCAGAGTTTAATATTGATAATACAACTTAA
Uinve_04    AAAATTACGATTCTGGTAAGGCAGAGTTTAATACTGATAATACAACTTAA
Uinve_07    AAAATTACGATTCTGGTAAGGCAGAGTTTAATACTGATAATACAACTTAA
Uinve_03    AAAATTACGATTCTGGTAAGGCAGAGTTTAATACTGATAATACAACTTAA
Uinve_06    AAAATTACGATTCTGGTAAGGCAGAGTTTAATACTGATAATACAACTTAA
Uinve_05    AAAATTACGATTCTGGTAAGGCAGAGTTTAATACTGATAATACAACTTAA
Uinve_01    AAAATTACGATTCTGGTAAGGCAGAGTTTAATACTGATAATACAACTTAA
Uinve_02    AAAATTACGATTCTGGTAAGGCAGAGTTTAATACTGATAATACAACTTAA
Uropsp_6    AAAATTACGATTCCAATAAGGCAGAGTTTAATACTGATAATACAACTTAA
Usps1_04    AAAATTACGATTCCAATAAGGCAGAGTTTAATACTGATAATACAACTTAA
Usps1_01    AAAATTACGATTCCAATAAGGCAGAGTTTAATACTGATAATACAACTTAA
Usps1_05    AAAATTACGATTCCAATAAGGCAGAGTTTAATACTGATAATACAACTTAA
Usps1_02    AAAATTACGATTCCAATAAGGCAGAGTTTAATACTGATAATACAACTTAA
Univa_03    AAAATTACGATTCCAGTAAGGCAGAGTTTAATACTGATAATACAACTTAA
Univa_01    AAAATTACGATTCCAGTAAGGCAGAGTTTAATACTGATAATACAACTTAA
Univa_05    AAAATTACGATTCCAGTAAGGCAGAGTTTAATACTGATAATACAACTTAA
Univa_02    AAAATTACGATTCCAGTAAGGCAGAGTTTAATACTGATAATACAACTTAA
Univa_04    AAAATTACGATTCCAGTAAGGCAGAGTTTAATACTGATAATACAACTTAA
Univa_11    AAAATTACGATTCCAGTAAGGCAGAGTTTAATACTGATAATACAACTTAA
Univa_13    AAAATTACGATTCCAGTAAGGCAGAGTTTAATACTGATAATACAACTTAA
Univa_14    AAAATTACGATTCCAGTAAGGCAGAGTTTAATACTGATAATACAACTTAA
Univa_12    AAAATTACGATTCCAGTAAGGCAGAGTTTAATACTGATAATACAACTTAA
Univa_10    AAAATTACGATTCCAGTAAGGCAGAGTTTAATACTGATAATACAACTTAA
Univa_07    AAAATTACGATTCCAGTAAGGCAGAGTTTAATACTGATAATACAACTTAA
Univa_08    AAAATTACGATTCCAGTAAGGCAGAGTTTAATACTGATAATACAACTTAA
Univa_06    AAAATTACGATTCCAGTAAGGCAGAGTTTAATACTGATAATACAACTTAA
Univa_09    AAAATTACGATTCCAGTAAGGCAGAGTTTAATACTGATAATACAACTTAA
Uatro_01    AAAATTACAATTCCAGTAAGGCAGAGTTTAATACTGATAATACAACTTAA
Usori_03    AAAATTACGATTCCAATAAGGCAGAGTTTAATACTGATAATACAACTTAA
Usori_01    AAAATTACGATTCCAATAAGGCAGAGTTTAATACTGATAATACAACTTAA
Usori_04    AAAATTACGATTCCAATAAGGCAGAGTTTAATACTGATAATACAACTTAA
Usori_02    AAAATTACGATTCCAATAAGGCAGAGTTTAATACTGATAATACAACTTAA
Usori_05    AAAATTACGATTCCAATAAGGCAGAGTTTAATTCTGATAATACAACTTAA
Usori_06    AAAATTACGATTCCAATAAGGCAGAGTTTAATTCTGATAATACAACTTAA
Usori_09    AAAATTACGATTCCAATAAGGCAGAGTTTAATTCTGATAATACAACTTAA
Uropso_2    AAAATTACGATTCCAATAAGGCAGAGTTTAATTCTGATAATACAACTTAA
Uropso_1    AAAATTACGATTCCAATAAGGCAGAGTTTAATTCTGATAATACAACTTAA
Uatro_03    AAAATTACAATTCCAGTAAGGCAGAGTTTAATACTGATAATACAACTTAA
Uatro_04    AAAATTACAATTCCAGTAAGGCAGAGTTTAATACTGATAATACAACTTAA
Uatro_02    AAAATTACAATTCCAGTAAGGCAGAGTTTAATACTGATAATACAACTTAA
Uatro_05    AAAATTACAATTCCAGTAAGGCAGAGTTTAATACTGATAATACAACTTAA
Uatro_06    AAAATTACAATTCCAGTAAGGCAGAGTTTAATACTGATAATACAACTTAA
Uatro_07    AAAATTACAATTCCAGTAAGGCAGAGTTTAATACTGATAATACAACTTAA
Usps2_04    AAAATTACRATTCCAGTAAGGCAGAGTTTAATACTGATAATACAACTTAA
Usps2_02    AAAATTACAATTCCAGTAAGGCAGAGTTTAATACTGATAATACAACTTAA
Usps2_01    AAAATTACRATTCCAGTAAGGCAGAGTTTAATACTGATAATACAACTTAA
Usps2_03    AAAATTACAATTCCAGTAAGGCAGAGTTTAATACTGATAATACAACTTAA
Ugrac_06    AAAATTACGATTCCAGTAAGGCAGAGTTTAATACTGATAATACAACTTAA
Ugrac_10    AAAATTACGATTCCAGTAAGGCAGAGTTTAATACTGATAATACAACTTAA
Ugrac_08    AAAATTACGATTCCAGTAAGGCAGAGTTTAATACTGATAATACAACTTAA
Ugrac_09    AAAATTACGATTCCAGTAAGGCAGAGTTTAATACTGATAATACAACTTAA
Ugrac_07    AAAATTACGATTCCAGTAAGGCAGAGTTTAATACTGATAATACAACTTAA
Ugrac_01    AAAATTACGATTCCAGTAAGGCAGAGTTTAATACTGATAATACAACTTAN
Ugrac_02    AAAATTACGATTCCAGTAAGGCAGAGTTTAATACTGATAATACAACTTAA
Ugrac_05    AAAATTACGATTCCAGTAAGGCAGAGTTTAATACTGATAATACAACTTAA
Ugrac_03    AAAATTACGATTCCAGTAAGGCAGAGTTTAATACTGATAATACAACTTAA
Ugrac_04    AAAATTACGATTCCAGTAAGGCAGAGTTTAATACTGATAATACAACTTAA

Sorex       ACATGTTTGTTATAAAATACCANNNNNNNNNNNNNNNNNNNNNNN
Talpa       ACATGTTTGCTATAAAATACCANNNNNNNNNNNNNNNNNNNNNNN
Uinve_04    ACATGTTTGCTATAAAATATCATCACAAGTAAATGAAGCTTGGTG
Uinve_07    ACATGTTTGCTATAAAATATCATCACAAGTAAATGAAGCTTGGTG
Uinve_03    ACATGTTTGCTATAAAATATCATCACAAGTAAATGAAGCTTGGTG
Uinve_06    ACATGTTTGCTATAAAATATCATCACAAGTAAATGAAGCTTGGTG
Uinve_05    ACATGTTTGCTATAAAATATCATCACAAGTAAATGAAGCTTGGTG
Uinve_01    ACATGTTTGCTATAAAATATCATCACAAGTAAATGAGGCTTGGTG
Uinve_02    ACATGTTTGCTATAAAATATCATCACAAGTAAATGAGCCTTGGTG
Uropsp_6    ACATGTTTGCTATAAAATATCATCACAAGTAAATGAAGCTTGGTG
Usps1_04    ACATGTTTGCTATAAAATATCATCACAAGTAAATGAGGCTTGGTG
Usps1_01    ACATGTTTGCTATAAAATATCATCACAAGTAAATGAAGCTTGGTG
Usps1_05    ACATGTTTGCTATAAAATATCATCACAAGTAAATGAAGCTTGGTG
Usps1_02    ACATGTTTGCTATAAAATATCATCACAAGTAAATGAAGCTTGGTG
Univa_03    ACATGTTTGCTATAAAATATCATCACAAGTAAATGAAGCTTGGTG
Univa_01    ACATGTTTGCTATAAAATATCATCACAAGTAAATGAGGCTTGGTG
Univa_05    ACATGTTTGCTATAAAATATCATCACAAGTAAATGAAGCTTGGTG
Univa_02    ACATGTTTGCTATAAAATATCATCACAAGTAAATGAGGCTTGGTG
Univa_04    ACATGTTTGCTATAAAATATCATCACAAGTAAATGAGGCTTGGTG
Univa_11    ACATGTTTGCTATAAAATATCATCACAAGTAAATGAGGCTTGGTG
Univa_13    ACATGTTTGCTATAAAATATCATCACAAGTAAATGAAGCTTGGTG
Univa_14    ACATGTTTGCTATAAAATATCATCACAAGTAAATGAAGCTTGGTG
Univa_12    ACATGTTTGCTATAAAATATCATCACAAGTAAATGAGGCTTGGTG
Univa_10    ACATGTTTGCTATAAAATATCATCACAAGTAAATGAGGCTTGGTG
Univa_07    ACATGTTTGCTATAAAATATCATCACAAGTAAATGAAGCTTGGTG
Univa_08    ACATGTTTGCTATAAAATATCATCACAAGTAAATGAAGCTTGGTG
Univa_06    ACATGTTTGCTATAAAATATCATCACAAGTAAATGAAGCTTGGTG
Univa_09    ACATGTTTGCTATAAAATATCATCACAAGTAAATGAAGCTTGGTG
Uatro_01    ACATGTTTGCTATAAAATATCATCACAAGTAAATGAAGCTTGGTG
Usori_03    ACATGTTTGCTATAAAATATCATCACAAGTAAATGAAGCTTGGTG
Usori_01    ACATGTTTGCTATAAAATATCATCACAAGTAAATGAAGCTTGGTG
Usori_04    ACATGTTTGCTATAAAATATCATCACAAGTAAATGAAGCTTGGTG
Usori_02    ACATGTTTGCTATAAAATATCATCACAAGTAAATGAGGCTTGGTG
Usori_05    ACATGTTTGCTATAAAATATCATCACAAGTAAATGA-GCTTGGTG
Usori_06    ACATGTTTGCTATAAAATATCATCACAAGTAAATGA-GCTTGGTG
Usori_09    ACATGTTTGCTATAAAATATCATCACAAGTAAATGA-GCTTGGTG
Uropso_2    ACATGTTTGCTATAAAATATCATCACAAGTAAATGA-GCTTGGTG
Uropso_1    ACATGTTTGCTATAAAATATCATCACAAGTAAATGA-GCTTGGTG
Uatro_03    ACATGTTTGCTATAAAATATCATCACAAGTAAATGAAGCTTGGTG
Uatro_04    ACATGTTTGCTATAAAATATCATCACAAGTAAATGAAGCTTGGTG
Uatro_02    ACATGTTTGCTATAAAATATCATCACAAGTAAATGAAGCTTGGTG
Uatro_05    ACATGTTTGCTATAAAATATCATCACAAGTAAATGAAGCTTGGTG
Uatro_06    ACATGTTTGCTATAAAATATCATCACAAGTAAATGAGGCTTGGTG
Uatro_07    ACATGTTTGCTATAAAATATCATCACAAGTAAATGAAGCTTGGTG
Usps2_04    ACATGTTTGCTATAAAATATCATCACAAGTAAATGAAGCTTGGTG
Usps2_02    ACATGTTTGCTATAAAATATCATCACAAGTAAATGAAGCTTGGTG
Usps2_01    ACATGTTTGCTATAAAATATCATCACAAGTAAATGAAGCTTGGTG
Usps2_03    ACATGTTTGCTATAAAATATCATCACAAGTAAATGAAGCTTGGTG
Ugrac_06    ACATGTTTGCTATAAAATATCATCACAAGTAAATGAAGCTTGGTG
Ugrac_10    ACATGTTTGCTATAAAATATCATCACAAGTAAATGAAGCTTGGTG
Ugrac_08    ACATGTTTGCTATAAAATATCATCACAAGTAAATGAAGCTTGGTG
Ugrac_09    ACATGTTTGCTATAAAATATCATCACAAGTAAATGAAGCTTGGTG
Ugrac_07    ACATGTTTGCTATAAAATATCATCACAAGTAAATGAAGCTTGGTG
Ugrac_01    NNNNNNNNNNNNNNNNNNNNNNNNNNNNNNNNNNNNNNNNNNNNN
Ugrac_02    NNNNNNNNNNNNNNNNNNNNNNNNNNNNNNNNNNNNNNNNNNNNN
Ugrac_05    ACATGTTTGCTATAAAATATCATCACAAGTAAAGGAGCCTTGGTG
Ugrac_03    ACATGTTTGCTATAAAATATCATCACAAGTAAATGAAGCTTGGTG
Ugrac_04    ACATGTTTGCTATAAAATATCATCACAAGTAAATGAAGCTTGGTG
;
end;
