# Supplementary material for: Multilocus phylogeny and cryptic diversity in Asian shrew-like moles (Uropsilus, Talpidae): implications for taxonomy and conservation
Source: BMC Evol Biol. 2013 Oct 25;13:232. doi: 10.1186/1471-2148-13-232 (PMC3819745; doi:10.1186/1471-2148-13-232)
Supplement: Additional file 6 — Datasets 1–4. [file 1471-2148-13-232-S6.zip › data set 3.nex]

#NEXUS
BEGIN DATA;
dimensions ntax=79 nchar=6330;
format missing=?
interleave datatype=DNA gap= -;

matrix
SA_01       ------AGGTTTGGTCCCAGCCTTCCTATTAGTTGTTAGCAAAATTACAC
TA_01       ------AGGTTTGGTCCTAGCCTTTCTATTAGCTGTCAGTAAAATTACAC
Uinve_04    CATTAAAGGTTTGGTCCTGGCCTTTCTATTAGCTGTCAGTAAGATTACAC
Uinve_07    CATTAAAGGTTTGGTCCTGGCCTTTCTATTAGCTGTCAGTAAGATTACAC
Uinve_03    CATTAAAGGTTTGGTCCTGGCCTTTCTATTAGCTGTCAGTAAGATTACAC
Uinve_06    CATTAAAGGTTTGGTCCTGGCCTTTCTATTAGCTGTCAGTAAGATTACAC
Uinve_05    CATTAAAGGTTTGGTCCTGGCCTTTCTATTAGCTGTCAGTAAGATTACAC
Uinve_01    CATTAAAGGTTTGGTCCTGGCCTTTCTATTAGCTGTCAGTAAGATTACAC
Uinve_02    CATTAAAGGTTTGGTCCTGGCCTTTCTATTAGCTGTCAGTAAGATTACAC
Uropsp_6    CA-TAAAGGTTTGGTCCTGGCCTTTCTATTAACTGTCAGTAAGATTACAC
Usps1_04    CA-TAAAGGTTTGGTCCTGGCCTTTCTATTAACTGTCAGTAAGATTACAC
Usps1_01    CA-TAAAGGTTTGGTCCTGGCCTTTCTATTAACTGTCAGTAAGATTACAC
Usps1_05    CA-TAAAGGTTTGGTCCTGGCCTTTCTATTAACTGTCAGTAAGATTACAC
Usps1_02    CA-TAAAGGTTTGGTCCTGGCCTTTCTATTAACTGTCAGTAAGATTACAC
Univa_03    CA-TAAAGGTTTGGTCCTGGCCTTTCTATTAGCTGTCAGTAAGATTACAC
Univa_01    CA-TAAAGGTTTGGTCCTGGCCTTTCTATTAGCTGTCAGTAAGATTACAC
Univa_05    CA-TAAAGGTTTGGTCCTGGCCTTTCTATTAGCTGTCAGTAAGATTACAC
Univa_02    CA-TAAAGGTTTGGTCCTGGCCTTTCTATTAGCTGTCAGTAAGATTACAC
Univa_04    CA-TAAAGGTTTGGTCCTGGCCTTTCTATTAGCTGTCAGTAAGATTACAC
Univa_11    CA-TAAAGGTTTGGTCCTGGCCTTTCTATTAGCTGTCAGTAAGATTACAC
Univa_13    CA-TAAAGGTTTGGTCCTGGCCTTTCTATTAGCTGTCAGTAAGATTACAC
Univa_14    CA-TAAAGGTTTGGTCCTGGCCTTTCTATTAGCTGTCAGTAAGATTACAC
Univa_12    CA-TAAAGGTTTGGTCCTGGCCTTTCTATTAGCTGTCAGTAAGATTACAC
Univa_10    CA-TAAAGGTTTGGTCCTGGCCTTTCTATTAGCTGTCAGTAAGATTACAC
Univa_07    CA-TAAAGGTTTGGTCCTGGCCTTTCTATTAGCTGTCAGTAAGATTACAC
Univa_08    CA-TAAAGGTTTGGTCCTGGCCTTTCTATTAGCTGTCAGTAAGATTACAC
Univa_06    CA-TAAAGGTTTGGTCCTGGCCTTTCTATTAGCTGTCAGTAAGATTACAC
Univa_09    CA-TAAAGGTTTGGTCCTGGCCTTTCTATTAGCTGTCAGTAAGATTACAC
Uatro_01    CA-TAAAGGTTTGGTCCTGGCCTTTCTATTAGCTGTCAGTAAGATTACAC
Usori_03    TA-TAAAGGTTTGGTCCTAGCCTTTCTATTAGCTGTCAGTAAGATTACAC
Usori_01    TA-TAAAGGTTTGGTCCTAGCCTTTCTATTAGCTGTCAGTAAGATTACAC
Usori_04    TA-TAAAGGTTTGGTCCTAGCCTTTCTATTAGCTGTCAGTAAGATTACAC
Usori_02    TA-TAAAGGTTTGGTCCTAGCCTTTCTATTAGCTGTCAGTAAGATTACAC
Usori_05    CA-TAAAGGTTTGGTCCTAGCCTTTCTATTAGCTGTCAGTAAGATTACAC
Usori_06    CA-TAAAGGTTTGGTCCTAGCCTTTCTATTAGCTGTCAGTAAGATTACAC
Usori_09    CA-TAAAGGTTTGGTCCTAGCCTTTCTATTAGCTGTCAGTAAGATTACAC
Uropso_2    CA-TAAAGGTTTGGTCCTAGCCTTTCTATTAGCTGTCAGTAAGATTACAC
Uropso_1    CA-TAAAGGTTTGGTCCTAGCCTTTCTATTAGCTGTCAGTAAGATTACAC
Uatro_03    CA-TAAAGGTTTGGTCCTGGCCTTTCTATTAGCTGTCAGTAAGATTACAC
Uatro_04    CA-TAAAGGTTTGGTCCTGGCCTTTCTATTAGCTGTCAGTAAGATTACAC
Uatro_02    CA-TAAAGGTTTGGTCCTGGCCTTTCTATTAGCTGTCAGTAAGATTACAC
Uatro_05    CA-TAAAGGTTTGGTCCTGGCCTTTCTATTAGCTGTCAGTAAGATTACAC
Uatro_06    CA-TAAAGGTTTGGTCCTGGCCTTTCTATTAGCTGTCAGTAAGATTACAC
Uatro_07    CA-TAAAGGTTTGGTCCTGGCCTTTCTATTAGCTGTCAGTAAGATTACAC
Usps2_04    CA-TAAAGGTTTGGTCCTAGCCTTTCTATTAGCTGTCAGTAAGATTACAC
Usps2_02    CA-TAAAGGTTTGGTCCTAGCCTTTCTATTAGCTGTCAGTAAGATTACAC
Usps2_01    CA-TAAAGGTTTGGTCCTAGCCTTTCTATTAGCTGTCAGTAAGATTACAC
Usps2_03    CA-TAAAGGTTTGGTCCTAGCCTTTCTATTAGCTGTCAGTAAGATTACAC
Ugrac_06    TA-TAAAGGTTTGGTCCTGGCCTTTCTATTAGCTGTCAGTAAGATTACAC
Ugrac_10    TA-TAAAGGTTTGGTCCTGGCCTTTCTATTAGCTGTCAGTAAGATTACAC
Ugrac_08    TA-TAAAGGTTTGGTCCTGGCCTTTCTATTAGCTGTCAGTAAGATTACAC
Ugrac_09    TA-TAAAGGTTTGGTCCTGGCCTTTCTATTAGCTGTCAGTAAGATTACAC
Ugrac_07    TA-TAAAGGTTTGGTCCTGGCCTTTCTATTAGCTGTCAGTAAGATTACAC
Ugrac_01    TA-TAAAGGTTTGGTCCTGGTCTTTCTATTAGCTGTCAGTAAGATTACAC
Ugrac_02    TA-TAAAGGTTTGGTCCTGGTCTTTCTATTAGCTGTCAGTAAGATTACAC
Ugrac_05    TA-TAAAGGTTTGGTCCTGGTCTTTCTATTAGCTGTCAGTAAGATTACAC
Ugrac_03    TA-TAAAGGTTTGGTCCTGGTCTTTCTATTAGCTGTCAGTAAGATTACAC
Ugrac_04    TA-TAAAGGTTTGGTCCTGGTCTTTCTATTAGCTGTCAGTAAGATTACAC
Ugrac_D3    --------------------------------------------------
Ugrac_D4    --------------------------------------------------
Usori_D1    --------------------------------------------------
Usori_D2    --------------------------------------------------
Usori_D8    --------------------------------------------------
Usori_D9    --------------------------------------------------
Usori_D7    --------------------------------------------------
Usori_10    --------------------------------------------------
Usori_11    --------------------------------------------------
Usori_D5    --------------------------------------------------
Usori_D4    --------------------------------------------------
Usori_12    --------------------------------------------------
Usori_13    --------------------------------------------------
Usori_D6    --------------------------------------------------
Usori_D3    --------------------------------------------------
Ugrac_D1    --------------------------------------------------
Ugrac_D2    --------------------------------------------------
Uande_D1    --------------------------------------------------
Uande_D2    --------------------------------------------------
Uaequ_D1    --------------------------------------------------
Uaequ_D2    --------------------------------------------------

SA_01       ATGCAAGTATCCGCACCCCTGTGAGAATACCCTCGAAATCACCCA-----
TA_01       ATGCAAGTTTCCGCGCACCAGTGAGAATACCCTTAAAGTCACATG-----
Uinve_04    ATGCAAGTATCCGCGCCCCTGTGAGAATGCCCTTAAAGTCCAATAAATG-
Uinve_07    ATGCAAGTATCCGCGCCCCTGTGAGAATGCCCTTAAAGTCCAATAAATG-
Uinve_03    ATGCAAGTATCCGCGCCCCTGTGAGAATGCCCTTAAAGTCCAATAAATG-
Uinve_06    ATGCAAGTATCCGCGCCCCTGTGAGAATGCCCTTAAAGTCCAATAAATG-
Uinve_05    ATGCAAGTATCCGCGCCCCTGTGAGAATGCCCTTAAAGTCCAATAAATG-
Uinve_01    ATGCAAGTATCCGCGCCCCTGTGAGAATGCCCTTAAAGTCCAATAAATG-
Uinve_02    ATGCAAGTATCCGCGCCCCTGTGAGAATGCCCTTAAAGTCCAATAAATG-
Uropsp_6    ATGCAAGTCTCCGCGCCCCTGTGAGAATGCCCTTAAAGTCCCACTAAA--
Usps1_04    ATGCAAGTCTCCGCGCCCCTGTGAGAATGCCCTTAAAGTCCCACTAAA--
Usps1_01    ATGCAAGTCTCCGCGCCCCTGTGAGAATGCCCTTAAAGTCCCACTAAA--
Usps1_05    ATGCAAGTCTCCGCGCCCCTGTGAGAATGCCCTTAAAGTCCCACTAAA--
Usps1_02    ATGCAAGTCTCCGCGCCCCTGTGAGAATGCCCTTAAAGTCCCACTAAA--
Univa_03    ATGCAAGTATCCGCGCCCCTGTGAGAATGCCCTTAAAGTCCATTAGA---
Univa_01    ATGCAAGTATCCGCGCCCCTGTGAGAATGCCCTTAAAGTCCATTAGA---
Univa_05    ATGCAAGTATCCGCGCCCCTGTGAGAATGCCCTTAAAGTCCATTAGA---
Univa_02    ATGCAAGTATCCGCGCCCCTGTGAGAATGCCCTTAAAGTCCATTAGA---
Univa_04    ATGCAAGTATCCGCGCCCCTGTGAGAATGCCCTTAAAGTCCATTAGA---
Univa_11    ATGCAAGTATCCGCGCCCCTGTGAGAATGCCCTTAAAGTCCATTAGA---
Univa_13    ATGCAAGTATCCGCGCCCCTGTGAGAATGCCCTTAAAGTCCATTAGA---
Univa_14    ATGCAAGTATCCGCGCCCCTGTGAGAATGCCCTTAAAGTCCATTAGA---
Univa_12    ATGCAAGTATCCGCGCCCCTGTGAGAATGCCCTTAAAGTCCATTAGA---
Univa_10    ATGCAAGTATCCGCGCCCCTGTGAGAATGCCCTTAAAGTCCATTAGA---
Univa_07    ATGCAAGTATCCGCGCCCCTGTGAGAATGCCCTTAAAGTCCATTAGA---
Univa_08    ATGCAAGTATCCGCGCCCCTGTGAGAATGCCCTTAAAGTCCATTAGA---
Univa_06    ATGCAAGTATCCGCGCCCCTGTGAGAATGCCCTTAAAGTCCATTAGA---
Univa_09    ATGCAAGTATCCGCGCCCCTGTGAGAATGCCCTTAAAGTCCATTAGA---
Uatro_01    ATGCAAGTATCCGCGCCCCTGTGAGAATGCCCTTAAAGTCTTTTAAAAAT
Usori_03    ATGCAAGTATCCGCGCCCCTGTGAGAATGCCCTTAAAGTCCTTTAAAA--
Usori_01    ATGCAAGTATCCGCGCCCCTGTGAGAATGCCCTTAAAGTCCTTTAAAA--
Usori_04    ATGCAAGTATCCGCGCCCCTGTGAGAATGCCCTTAAAGTCCTTTAAAA--
Usori_02    ATGCAAGTATCCGCGCCCCTGTGAGAATGCCCTTAAAGTCCTTTAAAA--
Usori_05    ATGCAAGTATCCGCGCCCCTGTGAGAATGCCCTTAAAGTCCTTTATAAA-
Usori_06    ATGCAAGTATCCGCGCCCCTGTGAGAATGCCCTTAAAGTCCTTTATAAA-
Usori_09    ATGCAAGTATCCGCGCCCCTGTGAGAATGCCCTTAAAGTCCTTTATAAA-
Uropso_2    ATGCAAGTATCCGCGCCCCTGTGAGAATGCCCTTAAAGTCCTTTATAAA-
Uropso_1    ATGCAAGTATCCGCGCCCCTGTGAGAATGCCCTTAAAGTCCTTTATAAA-
Uatro_03    ATGCAAGTATCCGCGCCCCTGTGAGAATGCCCTTAAAGTCTTTTAAAAAT
Uatro_04    ATGCAAGTATCCGCGCCCCTGTGAGAATGCCCTTAAAGTCTTTTAAAAAT
Uatro_02    ATGCAAGTATCCGCGCCCCTGTGAGAATGCCCTTAAAGTCTTTTAAAAAT
Uatro_05    ATGCAAGTATCCGCGCCCCTGTGAGAATGCCCTTAAAGTCTTTTAAAAAT
Uatro_06    ATGCAAGTATCCGCGCCCCTGTGAGAATGCCCTTAAAGTCTTTTAAAAAT
Uatro_07    ATGCAAGTATCCGCGCCCCTGTGAGAATGCCCTTAAAGTCTTTTAAAAAT
Usps2_04    ATGCAAGTATCCGCGCCCCTGTGAGAATGCCCTTAAAGTCCCTTAAAA--
Usps2_02    ATGCAAGTATCCGCGCCCCTGTGAGAATGCCCTTAAAGTCCCTTAAAA--
Usps2_01    ATGCAAGTATCCGCGCCCCTGTGAGAATGCCCTTAAAGTCCCTTAAAA--
Usps2_03    ATGCAAGTATCCGCGCCCCTGTGAGAATGCCCTTAAAGTCCCTTAAAA--
Ugrac_06    ATGCAAGTATCCGCGCCCCTGTGAGAATGCCCTTAAAGTCCTTTAAAA--
Ugrac_10    ATGCAAGTATCCGCGCCCCTGTGAGAATGCCCTTAAAGTCCTTTAAAA--
Ugrac_08    ATGCAAGTATCCGCGCCCCTGTGAGAATGCCCTTAAAGTCCTTTAAAA--
Ugrac_09    ATGCAAGTATCCGCGCCCCTGTGAGAATGCCCTTAAAGTCCTTTAAAA--
Ugrac_07    ATGCAAGTATCCGCGCCCCTGTGAGAATGCCCTTAAAGTCCTTTAAAA--
Ugrac_01    ATGCAAGTATCCGCGCCCCTGTGAGAATGCCCTTAAAGTCTTTTAAAA--
Ugrac_02    ATGCAAGTATCCGCGCCCCTGTGAGAATGCCCTTAAAGTCTTTTAAAA--
Ugrac_05    ATGCAAGTATCCGCGCCCCTGTGAGAATGCCCTTAAAGTCTTTTAAAA--
Ugrac_03    ATGCAAGTATCCGCGCCCCTGTGAGAATGCCCTTAAAGTCTTTTAAAA--
Ugrac_04    ATGCAAGTATCCGCGCCCCTGTGAGAATGCCCTTAAAGTCTTTTAAAA--
Ugrac_D3    --------------------------------------------------
Ugrac_D4    --------------------------------------------------
Usori_D1    --------------------------------------------------
Usori_D2    --------------------------------------------------
Usori_D8    --------------------------------------------------
Usori_D9    --------------------------------------------------
Usori_D7    --------------------------------------------------
Usori_10    --------------------------------------------------
Usori_11    --------------------------------------------------
Usori_D5    --------------------------------------------------
Usori_D4    --------------------------------------------------
Usori_12    --------------------------------------------------
Usori_13    --------------------------------------------------
Usori_D6    --------------------------------------------------
Usori_D3    --------------------------------------------------
Ugrac_D1    --------------------------------------------------
Ugrac_D2    --------------------------------------------------
Uande_D1    --------------------------------------------------
Uande_D2    --------------------------------------------------
Uaequ_D1    --------------------------------------------------
Uaequ_D2    --------------------------------------------------

SA_01       TGATTA-AAAGGAGTAGGTATCAAGCACACTCTTGAGTAGCTTATAACAC
TA_01       TGACAA-AAAGGAGTCGGCATCAAGTACACTTTAAGGTAGCCTAAGACGC
Uinve_04    TGACAATAAAGGAGCTGGTATAAAGTACACTATTAAGTAGCTCAAAACAC
Uinve_07    TGACAATAAAGGAGCTGGTATAAAGTACACTATTAAGTAGCTCAAAACAC
Uinve_03    TGACAATAAAGGAGCTGGTATAAAGTACACTTCTAAGTAGCTCAAAACAC
Uinve_06    TGACAATAAAGGAGCTGGTATAAAGTACACTTCTAAGTAGCTCAAAACAC
Uinve_05    TGACAATAAAGGAGCTGGTATAAAGTACACTTCTAAGTAGCTCAAAACAC
Uinve_01    TGACAATAAAGGAGCTGGTATAAAGTACACTTCTAAGTAGCTCAAAACAC
Uinve_02    TGACAATAAAGGAGCTGGTATAAAGTACACTTCTAAGTAGCTCAAAACAC
Uropsp_6    CGACAATAAAGGAGCTGGTATAAAGTTCACTTTTAAGTAGCTCAAAACAC
Usps1_04    CGACAATAAAGGAGCTGGTATAAAGTTCACTTTTAAGTAGCTCAAAACAC
Usps1_01    CGACAATAAAGGAGCTGGTATAAAGTTCACTTTTAAGTAGCTCAAAACAC
Usps1_05    CGACAATAAAGGAGCTGGTATAAAGTTCACTTTTAAGTAGCTCAAAACAC
Usps1_02    CGACAATAAAGGAGCTGGTATAAAGTTCACTTTTAAGTAGCTCAAAACAC
Univa_03    TGACAATAAAGGAGCTGGTATAAAGTTCACTTTTAAGTAGCTCAAAACAC
Univa_01    TGACAATAAAGGAGCTGGTATAAAGTTCACTTTTAAGTAGCTCAAAACAC
Univa_05    TGACAATAAAGGAGCTGGTATAAAGTTCACTTTTAAGTAGCTCAAAACAC
Univa_02    TGACAATAAAGGAGCTGGTATAAAGTTCACTTTTAAGTAGCTCAAAACAC
Univa_04    TGACAATAAAGGAGCTGGTATAAAGTTCACTTTTAAGTAGCTCAAAACAC
Univa_11    TGACAATAAAGGAGCTGGTATAAAGTTCACTCTTAAGTAGCTCAAAACAC
Univa_13    TGACAATAAAGGAGCTGGTATAAAGTTCACTCTTAAGTAGCTCAAAACAC
Univa_14    TGACAATAAAGGAGCTGGTATAAAGTTCACTCTTAAGTAGCTCAAAACAC
Univa_12    TGACAATAAAGGAGCTGGTATAAAGTTCACTCTTAAGTAGCTCAAAACAC
Univa_10    TGACAATAAAGGAGCTGGTATAAAGTTCACTCTTAAGTAGCTCAAAACAC
Univa_07    TGACAATAAAGGAGCTGGTATAAAGTTCACTCTTAAGTAGCTCAAAACAC
Univa_08    TGACAATAAAGGAGCTGGTATAAAGTTCACTCTTAAGTAGCTCAAAACAC
Univa_06    TGACAATAAAGGAGCTGGTATAAAGTTCACTCTTAAGTAGCTCAAAACAC
Univa_09    TGACAATAAAGGAGCTGGTATAAAGTTCACTCTTAAGTAGCTCAAAACAC
Uatro_01    TGACAACAAAGGAGCTGGTATAAAGTTCACTTCTAAGTAGCTCAAAACAC
Usori_03    TGACGATAAAGGAGCTGGTATAAAGTTCACTTCAAAGTAGCTCAAAACAC
Usori_01    TGACGATAAAGGAGCTGGTATAAAGTTCACTTCAAAGTAGCTCAAAACAC
Usori_04    TGACGATAAAGGAGCTGGTATAAAGTTCACTTCAAAGTAGCTCAAAACAC
Usori_02    TGACGATAAAGGAGCTGGTATAAAGTTCACTTCAAAGTAGCTCAAAACAC
Usori_05    TGACGACAAAGGAGCTGGTATAAAGTTCACTTCAAAGTAGCTCAAAACAC
Usori_06    TGACGACAAAGGAGCTGGTATAAAGTTCACTTCAAAGTAGCTCAAAACAC
Usori_09    TGACGACAAAGGAGCTGGTATAAAGTTCACTTCAAAGTAGCTCAAAACAC
Uropso_2    TGACGACAAAGGAGCTGGTATAAAGTTCACTTCAAAGTAGCTCAAAACAC
Uropso_1    TGACGACAAAGGAGCTGGTATAAAGTTCACTTCAAAGTAGCTCAAAACAC
Uatro_03    TGACAACAAAGGAGCTGGTATAAAGTTCACTTCTAAGTAGCTCAAAACAC
Uatro_04    TGACAACAAAGGAGCTGGTATAAAGTTCACTTCTAAGTAGCTCAAAACAC
Uatro_02    TGACAACAAAGGAGCTGGTATAAAGTTCACTTCTAAGTAGCTCAAAACAC
Uatro_05    TGACAACAAAGGAGCTGGTATAAAGTTCACTTCTAAGTAGCTCAAAACAC
Uatro_06    TGACAACAAAGGAGCTGGTATAAAGTTCACTTCTAAGTAGCTCAAAACAC
Uatro_07    TGACAACAAAGGAGCTGGTATAAAGTTCACTTCTAAGTAGCTCAAAACAC
Usps2_04    TGACAACAAAGGAGCTGGTATAAAGTTCACTTCTAAGTAGCTCAAAACAC
Usps2_02    TGACAACAAAGGAGCTGGTATAAAGTTCACTTCTAAGTAGCTCAAAACAC
Usps2_01    TGACAACAAAGGAGCTGGTATAAAGTTCACTTCTAAGTAGCTCAAAACAC
Usps2_03    TGACAACAAAGGAGCTGGTATAAAGTTCACTTCTAAGTAGCTCAAAACAC
Ugrac_06    TGACAATAAAGGAGCTGGTATAAAGTTCACTTCTAAGTAGCTCAAAACAC
Ugrac_10    TGACAATAAAGGAGCTGGTATAAAGTTCACTTCTAAGTAGCTCAAAACAC
Ugrac_08    TGACAATAAAGGAGCTGGTATAAAGTTCACTTCTAAGTAGCTCAAAACAC
Ugrac_09    TGACAATAAAGGAGCTGGTATAAAGTTCACTTCTAAGTAGCTCAAAACAC
Ugrac_07    TGACAATAAAGGAGCTGGTATAAAGTTCACTTCTAAGTAGCTCAAAACAC
Ugrac_01    TGACAATAAAGGAGCTGGTATAAAGTTCACTTCTAAGTAGCTCAAAACAC
Ugrac_02    TGACAATAAAGGAGCTGGTATAAAGTTCACTTCTAAGTAGCTCAAAACAC
Ugrac_05    TGACAATAAAGGAGCTGGTATAAAGTTCACTTCTAAGTAGCTCAAAACAC
Ugrac_03    TGACAATAAAGGAGCTGGTATAAAGTTCACTTCTAAGTAGCTCAAAACAC
Ugrac_04    TGACAATAAAGGAGCTGGTATAAAGTTCACTTCTAAGTAGCTCAAAACAC
Ugrac_D3    --------------------------------------------------
Ugrac_D4    --------------------------------------------------
Usori_D1    --------------------------------------------------
Usori_D2    --------------------------------------------------
Usori_D8    --------------------------------------------------
Usori_D9    --------------------------------------------------
Usori_D7    --------------------------------------------------
Usori_10    --------------------------------------------------
Usori_11    --------------------------------------------------
Usori_D5    --------------------------------------------------
Usori_D4    --------------------------------------------------
Usori_12    --------------------------------------------------
Usori_13    --------------------------------------------------
Usori_D6    --------------------------------------------------
Usori_D3    --------------------------------------------------
Ugrac_D1    --------------------------------------------------
Ugrac_D2    --------------------------------------------------
Uande_D1    --------------------------------------------------
Uande_D2    --------------------------------------------------
Uaequ_D1    --------------------------------------------------
Uaequ_D2    --------------------------------------------------

SA_01       CTTGCTTAGCCACACCCCCACGGGTAACAGCAGTGATAAAAATTAAGCAA
TA_01       CTTGCTTAGCCACGCCCCCACGGGATACAGCAGTGATAAAAATTAAGCCA
Uinve_04    CTTGCATAGCCACACCCCCACGGGAAACAGCAGTGATAAAAATTAAGCCA
Uinve_07    CTTGCATAGCCACACCCCCACGGGAAACAGCAGTGATAAAAATTAAGCCA
Uinve_03    CTTGCACAGCCACACCCCCACGGGAAACAGCAGTGATAAAAATTAAGCCA
Uinve_06    CTTGCACAGCCACACCCCCACGGGAAACAGCAGTGATAAAAATTAAGCCA
Uinve_05    CTTGCACAGCCACACCCCCACGGGAAACAGCAGTGATAAAAATTAAGCCA
Uinve_01    CTTGCACAGCCACACCCCCACGGGAAACAGCAGTGATAAAAATTAAGCCA
Uinve_02    CTTGCACAGCCACACCCCCACGGGAAACAGCAGTGATAAAAATTAAGCCA
Uropsp_6    CTTGCATAGCCACACCCCCACGGGAAACAGCAGTGATAAAAATTAAGCTA
Usps1_04    CTTGCATAGCCACACCCCCACGGGAAACAGCAGTGATAAAAATTAAGCTA
Usps1_01    CTTGCATAGCCACACCCCCACGGGAAACAGCAGTGATAAAAATTAAGCTA
Usps1_05    CTTGCATAGCCACACCCCCACGGGAAACAGCAGTGATAAAAATTAAGCTA
Usps1_02    CTTGCATAGCCACACCCCCACGGGAAACAGCAGTGATAAAAATTAAGCTA
Univa_03    CTTGCACAGCCACACCCCCACGGGAAACAGCAGTGATAAAAATTAAGCCA
Univa_01    CTTGCACAGCCACACCCCCACGGGAAACAGCAGTGATAAAAATTAAGCCA
Univa_05    CTTGCACAGCCACACCCCCACGGGAAACAGCAGTGATAAAAATTAAGCCA
Univa_02    CTTGCACAGCCACACCCCCACGGGAAACAGCAGTGATAAAAATTAAGCCA
Univa_04    CTTGCACAGCCACACCCCCACGGGAAACAGCAGTGATAAAAATTAAGCCA
Univa_11    CTTGCACAGCCACACCCCCACGGGAAACAGCAGTGATAAAAATTAAGCCA
Univa_13    CTTGCACAGCCACACCCCCACGGGAAACAGCAGTGATAAAAATTAAGCCA
Univa_14    CTTGCACAGCCACACCCCCACGGGAAACAGCAGTGATAAAAATTAAGCCA
Univa_12    CTTGCACAGCCACACCCCCACGGGAAACAGCAGTGATAAAAATTAAGCCA
Univa_10    CTTGCACAGCCACACCCCCACGGGAAACAGCAGTGATAAAAATTAAGCCA
Univa_07    CTTGCACAGCCACACCCCCACGGGAAACAGCAGTGATAAAAATTAAGCCA
Univa_08    CTTGCACAGCCACACCCCCACGGGAAACAGCAGTGATAAAAATTAAGCCA
Univa_06    CTTGCACAGCCACACCCCCACGGGAAACAGCAGTGATAAAAATTAAGCCA
Univa_09    CTTGCACAGCCACACCCCCACGGGAAACAGCAGTGATAAAAATTAAGCCA
Uatro_01    CTTGCACAGCCACGCCCCCACGGGAAACAGCAGTGATAAAAATTAAGCCA
Usori_03    CTTGCATAGCCACACCCCCACGGGAAACAGCAGTGATAAAAATTAAGCCA
Usori_01    CTTGCATAGCCACACCCCCACGGGAAACAGCAGTGATAAAAATTAAGCCA
Usori_04    CTTGCATAGCCACACCCCCACGGGAAACAGCAGTGATAAAAATTAAGCCA
Usori_02    CTTGCATAGCCACACCCCCACGGGAAACAGCAGTGATAAAAATTAAGCCA
Usori_05    CTTGCATAGCCACACCCCCACGGGAAACAGCAGTGATAAAAATTAAGCCA
Usori_06    CTTGCATAGCCACACCCCCACGGGAAACAGCAGTGATAAAAATTAAGCCA
Usori_09    CTTGCATAGCCACACCCCCACGGGAAACAGCAGTGATAAAAATTAAGCCA
Uropso_2    CTTGCATAGCCACACCCCCACGGGAAACAGCAGTGATAAAAATTAAGCCA
Uropso_1    CTTGCATAGCCACACCCCCACGGGAAACAGCAGTGATAAAAATTAAGCCA
Uatro_03    CTTGCACAGCCACGCCCCCACGGGAAACAGCAGTGATAAAAATTAAGCCA
Uatro_04    CTTGCACAGCCACGCCCCCACGGGAAACAGCAGTGATAAAAATTAAGCCA
Uatro_02    CTTGCACAGCCACGCCCCCACGGGAAACAGCAGTGATAAAAATTAAGCCA
Uatro_05    CTTGCACAGCCACGCCCCCACGGGAAACAGCAGTGATAAAAATTAAGCCA
Uatro_06    CTTGCACAGCCACGCCCCCACGGGAAACAGCAGTGATAAAAATTAAGCCA
Uatro_07    CTTGCACAGCCACGCCCCCACGGGAAACAGCAGTGATAAAAATTAAGCCA
Usps2_04    CTTGCACAGCCACACCCCCACGGGAAACAGCAGTGATAAAAATTAAGCCA
Usps2_02    CTTGCACAGCCACACCCCCACGGGAAACAGCAGTGATAAAAATTAAGCCA
Usps2_01    CTTGCACAGCCACACCCCCACGGGAAACAGCAGTGATAAAAATTAAGCCA
Usps2_03    CTTGCACAGCCACACCCCCACGGGAAACAGCAGTGATAAAAATTAAGCCA
Ugrac_06    CTTGCACAGCCACACCCCCACGGGAAACAGCAGTGATAAAAATTAAGCCA
Ugrac_10    CTTGCACAGCCACACCCCCACGGGAAACAGCAGTGATAAAAATTAAGCCA
Ugrac_08    CTTGCACAGCCACACCCCCACGGGAAACAGCAGTGATAAAAATTAAGCCA
Ugrac_09    CTTGCACAGCCACACCCCCACGGGAAACAGCAGTGATAAAAATTAAGCCA
Ugrac_07    CTTGCACAGCCACACCCCCACGGGAAACAGCAGTGATAAAAATTAAGCCA
Ugrac_01    CTTGCACAGCCACGCCCCCACGGGAAACAGCAGTGATAAAAATTAAGCCA
Ugrac_02    CTTGCACAGCCACGCCCCCACGGGAAACAGCAGTGATAAAAATTAAGCCA
Ugrac_05    CTTGCACAGCCACGCCCCCACGGGAAACAGCAGTGATAAAAATTAAGCCA
Ugrac_03    CTTGCACAGCCACGCCCCCACGGGAAACAGCAGTGATAAAAATTAAGCCA
Ugrac_04    CTTGCACAGCCACGCCCCCACGGGAAACAGCAGTGATAAAAATTAAGCCA
Ugrac_D3    --------------------------------------------------
Ugrac_D4    --------------------------------------------------
Usori_D1    --------------------------------------------------
Usori_D2    --------------------------------------------------
Usori_D8    --------------------------------------------------
Usori_D9    --------------------------------------------------
Usori_D7    --------------------------------------------------
Usori_10    --------------------------------------------------
Usori_11    --------------------------------------------------
Usori_D5    --------------------------------------------------
Usori_D4    --------------------------------------------------
Usori_12    --------------------------------------------------
Usori_13    --------------------------------------------------
Usori_D6    --------------------------------------------------
Usori_D3    --------------------------------------------------
Ugrac_D1    --------------------------------------------------
Ugrac_D2    --------------------------------------------------
Uande_D1    --------------------------------------------------
Uande_D2    --------------------------------------------------
Uaequ_D1    --------------------------------------------------
Uaequ_D2    --------------------------------------------------

SA_01       TAAACGAAAGTTTGACTAAGTTATGCTAACAT--AGGGTTGGTAAATTTC
TA_01       TGAACGAAAGTTTGACTAAGTTATACTGACAA--AGGGTTGGTAAATTTC
Uinve_04    TGAACGAAAGTTTGACTAAGCTATACTGACTA-TAGGGTTGGTAAATTTC
Uinve_07    TGAACGAAAGTTTGACTAAGCTATACTGACTA-TAGGGTTGGTAAATTTC
Uinve_03    TGAACGAAAGTTTGACTAAGCTATACTGACTA-CAGGGTTGGTAAATTTC
Uinve_06    TGAACGAAAGTTTGACTAAGCTATACTGACTA-CAGGGTTGGTAAATTTC
Uinve_05    TGAACGAAAGTTTGACTAAGCTATACTGACTA-CAGGGTTGGTAAATTTC
Uinve_01    TGAACGAAAGTTTGACTAAGCTATACTGACTA-CAGGGTTGGTAAATTTC
Uinve_02    TGAACGAAAGTTTGACTAAGCTATACTGACTA-CAGGGTTGGTAAATTTC
Uropsp_6    TAAACGAAAGTTTGACTAAGCTATACTGACTT-CAGGGTTGGTAAATTTC
Usps1_04    TAAACGAAAGTTTGACTAAGCTATACTGACTT-CAGGGTTGGTAAATTTC
Usps1_01    TAAACGAAAGTTTGACTAAGCTATACTGACTT-CAGGGTTGGTAAATTTC
Usps1_05    TAAACGAAAGTTTGACTAAGCTATACTGACTT-CAGGGTTGGTAAATTTC
Usps1_02    TAAACGAAAGTTTGACTAAGCTATACTGACTT-CAGGGTTGGTAAATTTC
Univa_03    TGAACGAAAGTTTGACTAAGCTATACTGACTATTAGGGTTGGTAAATTTC
Univa_01    TGAACGAAAGTTTGACTAAGCTATACTGACTATTAGGGTTGGTAAATTTC
Univa_05    TGAACGAAAGTTTGACTAAGCTATACTGACTATTAGGGTTGGTAAATTTC
Univa_02    TGAACGAAAGTTTGACTAAGCTATACTGACTATTAGGGTTGGTAAATTTC
Univa_04    TGAACGAAAGTTTGACTAAGCTATACTGACTATTAGGGTTGGTAAATTTC
Univa_11    TGAACGAAAGTTTGACTAAGCTATACTGACTATTAGGGTTGGTAAATTTC
Univa_13    TGAACGAAAGTTTGACTAAGCTATACTGACTATTAGGGTTGGTAAATTTC
Univa_14    TGAACGAAAGTTTGACTAAGCTATACTGACTATTAGGGTTGGTAAATTTC
Univa_12    TGAACGAAAGTTTGACTAAGCTATACTGACTATTAGGGTTGGTAAATTTC
Univa_10    TGAACGAAAGTTTGACTAAGCTATACTGACTATTAGGGTTGGTAAATTTC
Univa_07    TGAACGAAAGTTTGACTAAGCTATACTGACTATTAGGGTTGGTAAATTTC
Univa_08    TGAACGAAAGTTTGACTAAGCTATACTGACTATTAGGGTTGGTAAATTTC
Univa_06    TGAACGAAAGTTTGACTAAGCTATACTGACTATTAGGGTTGGTAAATTTC
Univa_09    TGAACGAAAGTTTGACTAAGCTATACTGACTATTAGGGTTGGTAAATTTC
Uatro_01    TAAACGAAAGTTTGACTAAGCTATACTGACAA-TAGGGTTGGTAAATTTC
Usori_03    TGAACGAAAGTTTGACTAAGCTATACTGACTATTAGGGTTGGTAAATTTC
Usori_01    TGAACGAAAGTTTGACTAAGCTATACTGACTATTAGGGTTGGTAAATTTC
Usori_04    TGAACGAAAGTTTGACTAAGCTATACTGACTATTAGGGTTGGTAAATTTC
Usori_02    TGAACGAAAGTTTGACTAAGCTATACTGACTATTAGGGTTGGTAAATTTC
Usori_05    TGAACGAAAGTTTGACTAAGCTATACTGACTATTAGGGTTGGTAAATTTC
Usori_06    TGAACGAAAGTTTGACTAAGCTATACTGACTATTAGGGTTGGTAAATTTC
Usori_09    TGAACGAAAGTTTGACTAAGCTATACTGACTATTAGGGTTGGTAAATTTC
Uropso_2    TGAACGAAAGTTTGACTAAGCTATACTGACTATTAGGGTTGGTAAATTTC
Uropso_1    TGAACGAAAGTTTGACTAAGCTATACTGACTATTAGGGTTGGTAAATTTC
Uatro_03    TAAACGAAAGTTTGACTAAGCTATACTGACAA-TAGGGTTGGTAAATTTC
Uatro_04    TAAACGAAAGTTTGACTAAGCTATACTGACAA-TAGGGTTGGTAAATTTC
Uatro_02    TAAACGAAAGTTTGACTAAGCTATACTGACAA-TAGGGTTGGTAAATTTC
Uatro_05    TAAACGAAAGTTTGACTAAGCTATACTGACAA-TAGGGTTGGTAAATTTC
Uatro_06    TAAACGAAAGTTTGACTAAGCTATACTGACAT--AGGGTTGGTAAATTTC
Uatro_07    TAAACGAAAGTTTGACTAAGCTATACTGACAT--AGGGTTGGTAAATTTC
Usps2_04    TGAACGAAAGTTCGACTAAGCTATACTGACAA-TAGGGTTGGTAAATTTC
Usps2_02    TGAACGAAAGTTCGACTAAGCTATACTGACAA-TAGGGTTGGTAAATTTC
Usps2_01    TGAACGAAAGTTCGACTAAGCTATACTGACAA-TAGGGTTGGTAAATTTC
Usps2_03    TGAACGAAAGTTCGACTAAGCTATACTGACAA-TAGGGTTGGTAAATTTC
Ugrac_06    TGAACGAAAGTTTGACTAAGCTATACTGACAA-CAGGGTTGGTAAATTTC
Ugrac_10    TGAACGAAAGTTTGACTAAGCTATACTGACAA-CAGGGTTGGTAAATTTC
Ugrac_08    TGAACGAAAGTTTGACTAAGCTATACTGACAA-CAGGGTTGGTAAATTTC
Ugrac_09    TGAACGAAAGTTTGACTAAGCTATACTGACAA-CAGGGTTGGTAAATTTC
Ugrac_07    TGAACGAAAGTTTGACTAAGCTATACTGACAA-CAGGGTTGGTAAATTTC
Ugrac_01    TGAACGAAAGTTTGACTAAGCTATACTGACAA-CAGGGTTGGTAAATTTC
Ugrac_02    TGAACGAAAGTTTGACTAAGCTATACTGACAA-CAGGGTTGGTAAATTTC
Ugrac_05    TGAACGAAAGTTTGACTAAGCTATACTGACAA-CAGGGTTGGTAAATTTC
Ugrac_03    TGAACGAAAGTTTGACTAAGCTATACTGACAA-CAGGGTTGGTAAATTTC
Ugrac_04    TGAACGAAAGTTTGACTAAGCTATACTGACAA-CAGGGTTGGTAAATTTC
Ugrac_D3    --------------------------------------------------
Ugrac_D4    --------------------------------------------------
Usori_D1    --------------------------------------------------
Usori_D2    --------------------------------------------------
Usori_D8    --------------------------------------------------
Usori_D9    --------------------------------------------------
Usori_D7    --------------------------------------------------
Usori_10    --------------------------------------------------
Usori_11    --------------------------------------------------
Usori_D5    --------------------------------------------------
Usori_D4    --------------------------------------------------
Usori_12    --------------------------------------------------
Usori_13    --------------------------------------------------
Usori_D6    --------------------------------------------------
Usori_D3    --------------------------------------------------
Ugrac_D1    --------------------------------------------------
Ugrac_D2    --------------------------------------------------
Uande_D1    --------------------------------------------------
Uande_D2    --------------------------------------------------
Uaequ_D1    --------------------------------------------------
Uaequ_D2    --------------------------------------------------

SA_01       GTGCCAGCCACCGCGGTCATACGATTAACCCAAATTAATAGG-CAACGGC
TA_01       GTGCCAGCCACCGCGGTCATACGATTAACCCAAGTTAATAGACATACGGC
Uinve_04    GTGCCAGCCACCGCGGTCATACGATGGACCCAAGTTAATAGAACAACGGC
Uinve_07    GTGCCAGCCACCGCGGTCATACGATGGACCCAAGTTAATAGAACAACGGT
Uinve_03    GTGCCAGCCACCGCGGTCATACGATGGACCCAAGTTAATAGAACAACGGT
Uinve_06    GTGCCAGCCACCGCGGTCATACGATGGACCCAAGTTAATAGAACAACGGT
Uinve_05    GTGCCAGCCACCGCGGTCATACGATGGACCCAAGTTAATAGAATAACGGT
Uinve_01    GTGCCAGCCACCGCGGTCATACGATGGACCCAAGTTAATAGAATAACGGT
Uinve_02    GTGCCAGCCACCGCGGTCATACGATGGACCCAAGTTAATAGAACAACGGT
Uropsp_6    GTGCCAGCCACCGCGGTCATACGATGGACCCAAGTTAATAGAACAACGGC
Usps1_04    GTGCCAGCCACCGCGGTCATACGATGGACCCAAGTTAATAGAACAACGGC
Usps1_01    GTGCCAGCCACCGCGGTCATACGATGGACCCAAGTTAATAGAACAACGGC
Usps1_05    GTGCCAGCCACCGCGGTCATACGATGGACCCAAGTTAATAGAACAACGGC
Usps1_02    GTGCCAGCCACCGCGGTCATACGATGGACCCAAGTTAATAGAACAACGGC
Univa_03    GTGCCAGCCACCGCGGTCATACGATGAACCCAAGTTAATAGAATAACGGC
Univa_01    GTGCCAGCCACCGCGGTCATACGATGAACCCAAGTTAATAGAATAACGGC
Univa_05    GTGCCAGCCACCGCGGTCATACGATGAACCCAAGTTAATAGAATAACGGC
Univa_02    GTGCCAGCCACCGCGGTCATACGATGAACCCAAGTTAATAGAATAACGGC
Univa_04    GTGCCAGCCACCGCGGTCATACGATGAACCCAAGTTAATAGAATAACGGC
Univa_11    GTGCCAGCCACCGCGGTCATACGATGGACCCAAGTTAATAGAATAACGGC
Univa_13    GTGCCAGCCACCGCGGTCATACGATGGACCCAAGTTAATAGAATAACGGC
Univa_14    GTGCCAGCCACCGCGGTCATACGATGGACCCAAGTTAATAGAATAACGGC
Univa_12    GTGCCAGCCACCGCGGTCATACGATGGACCCAAGTTAATAGAATAACGGC
Univa_10    GTGCCAGCCACCGCGGTCATACGATGGACCCAAGTTAATAGAATAACGGC
Univa_07    GTGCCAGCCACCGCGGTCATACGATGGACCCAAGTTAATAGAATAACGGC
Univa_08    GTGCCAGCCACCGCGGTCATACGATGGACCCAAGTTAATAGAATAACGGC
Univa_06    GTGCCAGCCACCGCGGTCATACGATGGACCCAAGTTAATAGAATAACGGC
Univa_09    GTGCCAGCCACCGCGGTCATACGATGGACCCAAGTTAATAGAATAACGGC
Uatro_01    GTGCCAGCCACCGCGGTCATACGATGGACCCAAGTTAATAGAGTAACGGC
Usori_03    GTGCCAGCCACCGCGGTCATACGATGGACCCGAGTTAATAGAACAACGGC
Usori_01    GTGCCAGCCACCGCGGTCATACGATGGACCCGAGTTAATAGAACAACGGC
Usori_04    GTGCCAGCCACCGCGGTCATACGATGGACCCGAGTTAATAGAACAACGGC
Usori_02    GTGCCAGCCACCGCGGTCATACGATGGACCCGAGTTAATAGAACAACGGC
Usori_05    GTGCCAGCCACCGCGGTCATACGATGGACCCAAGTTAATAGAATAACGGC
Usori_06    GTGCCAGCCACCGCGGTCATACGATGGACCCAAGTTAATAGAATAACGGC
Usori_09    GTGCCAGCCACCGCGGTCATACGATGGACCCAAGTTAATAGAATAACGGC
Uropso_2    GTGCCAGCCACCGCGGTCATACGATGGACCCAAGTTAATAGAATAACGGC
Uropso_1    GTGCCAGCCACCGCGGTCATACGATGGACCCAAGTTAATAGAATAACGGC
Uatro_03    GTGCCAGCCACCGCGGTCATACGATGGACCCAAGTTAATAGAGTAACGGC
Uatro_04    GTGCCAGCCACCGCGGTCATACGATGGACCCAAGTTAATAGAGTAACGGC
Uatro_02    GTGCCAGCCACCGCGGTCATACGATGGACCCAAGTTAATAGAGTAACGGC
Uatro_05    GTGCCAGCCACCGCGGTCATACGATGGACCCAAGTTAATAGAGTAACGGC
Uatro_06    GTGCCAGCCACCGCGGTCATACGATGGACCCAAGTTAATAGAATAACGGC
Uatro_07    GTGCCAGCCACCGCGGTCATACGATGGACCCAAGTTAATAGAATAACGGC
Usps2_04    GTGCCAGCCACCGCGGTCATACGATGGACCCGAGTTAATAGAATAACGGC
Usps2_02    GTGCCAGCCACCGCGGTCATACGATGGACCCGAGTTAATAGAATAACGGC
Usps2_01    GTGCCAGCCACCGCGGTCATACGATGGACCCGAGTTAATAGAATAACGGC
Usps2_03    GTGCCAGCCACCGCGGTCATACGATGGACCCGAGTTAATAGAATAACGGC
Ugrac_06    GTGCCAGCCACCGCGGTCATACGATGGACCCAAGTTAATAGAATAACGGC
Ugrac_10    GTGCCAGCCACCGCGGTCATACGATGGACCCAAGTTAATAGAATAACGGC
Ugrac_08    GTGCCAGCCACCGCGGTCATACGATGGACCCAAGTTAATAGAATAACGGC
Ugrac_09    GTGCCAGCCACCGCGGTCATACGATGGACCCAAGTTAATAGAATAACGGC
Ugrac_07    GTGCCAGCCACCGCGGTCATACGATGGACCCAAGTTAATAGAATAACGGC
Ugrac_01    GTGCCAGCCACCGCGGTCATACGATGGACCCAAGTTAATAGAATAACGGC
Ugrac_02    GTGCCAGCCACCGCGGTCATACGATGGACCCAAGTTAATAGAATAACGGC
Ugrac_05    GTGCCAGCCACCGCGGTCATACGATGGACCCAAGTTAATAGAATAACGGC
Ugrac_03    GTGCCAGCCACCGCGGTCATACGATGGACCCAAGTTAATAGAATAACGGC
Ugrac_04    GTGCCAGCCACCGCGGTCATACGATGGACCCAAGTTAATAGAATAACGGC
Ugrac_D3    --------------------------------------------------
Ugrac_D4    --------------------------------------------------
Usori_D1    --------------------------------------------------
Usori_D2    --------------------------------------------------
Usori_D8    --------------------------------------------------
Usori_D9    --------------------------------------------------
Usori_D7    --------------------------------------------------
Usori_10    --------------------------------------------------
Usori_11    --------------------------------------------------
Usori_D5    --------------------------------------------------
Usori_D4    --------------------------------------------------
Usori_12    --------------------------------------------------
Usori_13    --------------------------------------------------
Usori_D6    --------------------------------------------------
Usori_D3    --------------------------------------------------
Ugrac_D1    --------------------------------------------------
Ugrac_D2    --------------------------------------------------
Uande_D1    --------------------------------------------------
Uande_D2    --------------------------------------------------
Uaequ_D1    --------------------------------------------------
Uaequ_D2    --------------------------------------------------

SA_01       GTAAAGCGTGTTAAAGAAATATACCCAAAATAAAGACAAAATTTAACTAA
TA_01       GTAAAGAGTGTTAAGGAG-TACACAAAAAATAAAGCCAAGACTTAACTAA
Uinve_04    GTAAAGAGTGTTAAGGATTAAAATTTAAACTAAAGTCGAGACTTAACTAA
Uinve_07    GTAAAGAGTGTTAAGGATTAAAATTTAAACTAAAGTCGAGACTTAACTAA
Uinve_03    GTAAAGAGTGTTAAGGATTAAAACTTAAACTAAAGTCGAGACTTAACTAA
Uinve_06    GTAAAGAGTGTTAAGGATTAAAACTTAAACTAAAGTCGAGACTTAACTAA
Uinve_05    GTAAAGAGTGTTAAGGATTAAAACTTAAACTAAAGTCGAGACTTAACTAA
Uinve_01    GTAAAGAGTGTTAAGGATTAAAACTTAAACTAAAGTCGAGACTTAACTAA
Uinve_02    GTAAAGAGTGTTAAGGATTAAAACTTAAACTAAAGTCGAGACTTAACTAA
Uropsp_6    GTAAAGAGTGTTAAGGGAATA-ATTTAAACTAAAGTCAAGGCTTAACTAA
Usps1_04    GTAAAGAGTGTTAAGGGAATA-ATTTAAACTAAAGTCAAGGCTTAACTAA
Usps1_01    GTAAAGAGTGTTAAGGGAATA-ATTTAAACTAAAGTCAAGGCTTAACTAA
Usps1_05    GTAAAGAGTGTTAAGGGAATA-ATTTAAACTAAAGTCAAGGCTTAACTAA
Usps1_02    GTAAAGAGTGTTAAGGGAATA-ATTTAAACTAAAGTCAAGGCTTAACTAA
Univa_03    GTAAAGAGTGTTAAGGAGATAAACCTAAACTAAGGTCAAGACTTAGCTAA
Univa_01    GTAAAGAGTGTTAAGGAGATAAACCTAAACTAAGGTCAAGACTTAGCTAA
Univa_05    GTAAAGAGTGTTAAGGAGATAAACCTAAACTAAGGTCAAGACTTAGCTAA
Univa_02    GTAAAGAGTGTTAAGGAGATAAACCTAAACTAAGGTCAAGACTTAGCTAA
Univa_04    GTAAAGAGTGTTAAGGAGATAAACCTAAACTAAGGTCAAGACTTAGCTAA
Univa_11    GTAAAGAGTGTTAAGGAGATAAACCTAAACTAAAGTCAAGACTTAGCTAA
Univa_13    GTAAAGAGTGTTAAGGAGATAAACCTAAACTAAAGTCAAGACTTAGCTAA
Univa_14    GTAAAGAGTGTTAAGGAGATAAACCTAAACTAAAGTCAAGACTTAGCTAA
Univa_12    GTAAAGAGTGTTAAGGAGATAAACCTAAACTAAAGTCAAGACTTAGCTAA
Univa_10    GTAAAGAGTGTTAAGGAGATAAACCTAAACTAAAGTCAAGACTTAGCTAA
Univa_07    GTAAAGAGTGTTAAGGAGATAAACCTAAACTAAAGTCAAGACTTAGCTAA
Univa_08    GTAAAGAGTGTTAAGGAGATAAACCTAAACTAAAGTCAAGACTTAGCTAA
Univa_06    GTAAAGAGTGTTAAGGAGATAAACCTAAACTAAAGTCAAGACTTAGCTAA
Univa_09    GTAAAGAGTGTTAAGGAGATAAACCTAAACTAAAGTCAAGACTTAGCTAA
Uatro_01    GTAAAGAGTGTTAAAGAGATAAACTTAGACTAAAGTCAAGACTTAACTAA
Usori_03    GTAAAGAGTGTTAAGGAAATAAACTTAAACTAAAGTCAAGACTTAACTAA
Usori_01    GTAAAGAGTGTTAAGGAAATAAACTTAAACTAAAGTCAAGACTTAACTAA
Usori_04    GTAAAGAGTGTTAAGGAAATAAACTTAAACTAAAGTCAAGACTTAACTAA
Usori_02    GTAAAGAGTGTTAAGGAAATAAACTTAAACTAAAGTCAAGACTTAACTAA
Usori_05    GTAAAGAGTGTTAAGGAAATAAACTTAAACTAAAGTCAAGACTTAACTAA
Usori_06    GTAAAGAGTGTTAAGGAAATAAACTTAAACTAAAGTCAAGACTTAACTAA
Usori_09    GTAAAGAGTGTTAAGGAAATAAACTTAAACTAAAGTCAAGACTTAACTAA
Uropso_2    GTAAAGAGTGTTAAGGAAATAAACTTAAACTAAAGTCAAGACTTAACTAA
Uropso_1    GTAAAGAGTGTTAAGGAAATAAACTTAAACTAAAGTCAAGACTTAACTAA
Uatro_03    GTAAAGAGTGTTAAAGAGATAAACTTAGACTAAAGTCAAGACTTAACTAA
Uatro_04    GTAAAGAGTGTTAAAGAGATAAACTTAGACTAAAGTCAAGACTTAACTAA
Uatro_02    GTAAAGAGTGTTAAAGAGATAAACTTAGACTAAAGTCAAGACTTAACTAA
Uatro_05    GTAAAGAGTGTTAAAGAGATAAACTTAGACTAAAGTCAAGACTTAACTAA
Uatro_06    GTAAAGAGTGTTAAAGAGATAAACTTAGACTAAAGTCAAGACTTAACTAA
Uatro_07    GTAAAGAGTGTTAAAGAGATAAACTTAGACTAAAGTCAAGACTTAACTAA
Usps2_04    GTAAAGAGTGTTAAAGAAATAAACTCAAACTAAAGTCAAGACTTAACTAA
Usps2_02    GTAAAGAGTGTTAAAGAAATAAACTCAAACTAAAGTCAAGACTTAACTAA
Usps2_01    GTAAAGAGTGTTAAAGAAATAAACTCAAACTAAAGTCAAGACTTAACTAA
Usps2_03    GTAAAGAGTGTTAAAGAAATAAACTCAAACTAAAGTCAAGACTTAACTAA
Ugrac_06    GTAAAGAGTGTTAAAGAATTAAACTTAAACTAAAGTCAAGACTTGACTAA
Ugrac_10    GTAAAGAGTGTTAAAGAATTAAACTTAAACTAAAGTCAAGACTTGACTAA
Ugrac_08    GTAAAGAGTGTTAAAGAATTAAACTTAAACTAAAGTCAAGACTTGACTAA
Ugrac_09    GTAAAGAGTGTTAAAGAATTAAACTTAAACTAAAGTCAAGACTTGACTAA
Ugrac_07    GTAAAGAGTGTTAAAGAATTAAACTTAAACTAAAGTCAAGACTTGACTAA
Ugrac_01    GTAAAGAGTGTTAAAGGATTAAACTTAAACTAAAGTCAAGACTTAACTAA
Ugrac_02    GTAAAGAGTGTTAAAGAATTAAACTTAAACTAAAGTCAAGACTTAACTAA
Ugrac_05    GTAAAGAGTGTTAAAGGATTAAACTTAAACTAAAGTCAAGACTTAACTAA
Ugrac_03    GTAAAGAGTGTTAAAGGATTAAACTTAAACTAAAGTCAAGACTTAACTAA
Ugrac_04    GTAAAGAGTGTTAAAGGATTAAACTTAAACTAAAGTCAAGACTTAACTAA
Ugrac_D3    --------------------------------------------------
Ugrac_D4    --------------------------------------------------
Usori_D1    --------------------------------------------------
Usori_D2    --------------------------------------------------
Usori_D8    --------------------------------------------------
Usori_D9    --------------------------------------------------
Usori_D7    --------------------------------------------------
Usori_10    --------------------------------------------------
Usori_11    --------------------------------------------------
Usori_D5    --------------------------------------------------
Usori_D4    --------------------------------------------------
Usori_12    --------------------------------------------------
Usori_13    --------------------------------------------------
Usori_D6    --------------------------------------------------
Usori_D3    --------------------------------------------------
Ugrac_D1    --------------------------------------------------
Ugrac_D2    --------------------------------------------------
Uande_D1    --------------------------------------------------
Uande_D2    --------------------------------------------------
Uaequ_D1    --------------------------------------------------
Uaequ_D2    --------------------------------------------------

SA_01       GCTGTAGAAAGCAACAGTTAAAACTAAGATACACTACGAAAGTGACTTTA
TA_01       GACGTAAAAACCTATAGTTAAAGTAAAAATGTACTACGAAAGTGACTTTA
Uinve_04    GATGTAAAAACCTACAGTTAAAGTAAAAATAAACTACGAAAGTGACTTTA
Uinve_07    GATGTAAAAACCTACAGTTAAAGTAAAAATAAACTACGAAAGTGACTTTA
Uinve_03    GATGTAAAAACCTACAGTTAAAGTAAAAATAAACTACGAAAGTGACTTTA
Uinve_06    GATGTAAAAACCTACAGTTAAAGTAAAAATAAACTACGAAAGTGACTTTA
Uinve_05    GATGTAAAAACCTACAGTTAAAGTAAAAATAAACTACGAAAGTGACTTTA
Uinve_01    GATGTAAAAACCTACAGTTAAAGTAAAAATAAACTACGAAAGTGACTTTA
Uinve_02    GATGTAAAAACCTACAGTTAAAGTAAAAATAAACTACGAAAGTGACTTTA
Uropsp_6    GATGTAAAAACCTACAGCTAAAGTAAATATAAACTACGAAAGTGACTTTA
Usps1_04    GATGTAAAAACCTACAGCTAAAGTAAATATAAACTACGAAAGTGACTTTA
Usps1_01    GATGTAAAAACCTACAGCTAAAGTAAATATAAACTACGAAAGTGACTTTA
Usps1_05    GATGTAAAAACCTACAGCTAAAGTAAATATAAACTACGAAAGTGACTTTA
Usps1_02    GATGTAAAAACCTACAGCTAAAGTAAATATAAACTACGAAAGTGACTTTA
Univa_03    GATGTAAAAACCTACAGCTAAAGTAAAAATAAACTACGAAAGTGACTTTA
Univa_01    GATGTAAAAACCTACAGCTAAAGTAAAAATAAACTACGAAAGTGACTTTA
Univa_05    GATGTAAAAACCTACAGCTAAAGTAAAAATAAACTACGAAAGTGACTTTA
Univa_02    GATGTAAAAACCTACAGCTAAAGTAAAAATAAACTACGAAAGTGACTTTA
Univa_04    GATGTAAAAACCTACAGCTAAAGTAAAAATAAACTACGAAAGTGACTTTA
Univa_11    GATGTAAAAACCTACAGCTAAAGTAAAAATAAACTACGAAAGTGACTTTA
Univa_13    GATGTAAAAACCTACAGCTAAAGTAAAAATAAACTACGAAAGTGACTTTA
Univa_14    GATGTAAAAACCTACAGCTAAAGTAAAAATAAACTACGAAAGTGACTTTA
Univa_12    GATGTAAAAACCTACAGCTAAAGTAAAAATAAACTACGAAAGTGACTTTA
Univa_10    GATGTAAAAACCTACAGCTAAAGTAAAAATAAACTACGAAAGTGACTTTA
Univa_07    GATGTAAAAACCTACAGCTAAAGTAAAAATAAACTACGAAAGTGACTTTA
Univa_08    GATGTAAAAACCTACAGCTAAAGTAAAAATAAACTACGAAAGTGACTTTA
Univa_06    GATGTAAAAACCTACAGCTAAAGTAAAAATAAACTACGAAAGTGACTTTA
Univa_09    GATGTAAAAACCTACAGCTAAAGTAAAAATAAACTACGAAAGTGACTTTA
Uatro_01    GATGTAAAAACCTACAGTTAAAGTAAAAATAAACTACGAAAGTGACTTTA
Usori_03    GATGTAAAAACCTACAGCTAAAGTAAAAATAAACTACGAAAGTGACTTTA
Usori_01    GATGTAAAAACCTACAGCTAAAGTAAAAATAAACTACGAAAGTGACTTTA
Usori_04    GATGTAAAAACCTACAGCTAAAGTAAAAATAAACTACGAAAGTGACTTTA
Usori_02    GATGTAAAAACCTACAGCTAAAGTAAAAATAAACTACGAAAGTGACTTTA
Usori_05    GATGTAAAAACCTACAGCTAAAGTAAAAATAAACCACGAAAGTGACTTTA
Usori_06    GATGTAAAAACCTACAGCTAAAGTAAAAATAAACCACGAAAGTGACTTTA
Usori_09    GATGTAAAAACCTACAGCTAAAGTAAAAATAAACCACGAAAGTGACTTTA
Uropso_2    GATGTAAAAACCTACAGCTAAAGTAAAAATAAACCACGAAAGTGACTTTA
Uropso_1    GATGTAAAAACCTACAGCTAAAGTAAAAATAAACCACGAAAGTGACTTTA
Uatro_03    GATGTAAAAACCTACAGTTAAAGTAAAAATAAACTACGAAAGTGACTTTA
Uatro_04    GATGTAAAAACCTACAGTTAAAGTAAAAATAAACTACGAAAGTGACTTTA
Uatro_02    GATGTAAAAACCTACAGTTAAAGTAAAAATAAACTACGAAAGTGACTTTA
Uatro_05    GATGTAAAAACCTACAGTTAAAGTAAAAATAAACTACGAAAGTGACTTTA
Uatro_06    GATGTAAAAACCTACAGTTAAAGTAAAAATAAACTACGAAAGTGACTTTA
Uatro_07    GATGTAAAAACCTACAGTTAAAGTAAAAATAAACTACGAAAGTGACTTTA
Usps2_04    GATGTAAAAACCTACAGTTAAAGTAAAAATAAACCACGAAAGTGACTTTA
Usps2_02    GATGTAAAAACCTACAGTTAAAGTAAAAATAAACCACGAAAGTGACTTTA
Usps2_01    GATGTAAAAACCTACAGTTAAAGTAAAAATAAACCACGAAAGTGACTTTA
Usps2_03    GATGTAAAAACCTACAGTTAAAGTAAAAATAAACCACGAAAGTGACTTTA
Ugrac_06    GATGTAAAAACCTGCAGTTAAAGTAAAAATAAACCACGAAAGTGACTTTA
Ugrac_10    GATGTAAAAACCTGCAGTTAAAGTAAAAATAAACCACGAAAGTGACTTTA
Ugrac_08    GATGTAAAAACCTGCAGTTAAAGTAAAAATAAACCACGAAAGTGACTTTA
Ugrac_09    GATGTAAAAACCTGCAGTTAAAGTAAAAATAAACCACGAAAGTGACTTTA
Ugrac_07    GATGTAAAAACCTGCAGTTAAAGTAAAAATAAACCACGAAAGTGACTTTA
Ugrac_01    GATGTAAAAACCTACAGTTAAAGTAAAAATAAACCACGAAAGTGACTTTA
Ugrac_02    GATGTAAAAACCTGCAGTTAAAGTAAAAATAAACCACGAAAGTGACTTTA
Ugrac_05    GATGTAAAAACCTACAGTTAAAGTAAAAATAAACCACGAAAGTGACTTTA
Ugrac_03    GATGTAAAAACCTACAGTTAAAGTAAAAATAAACCACGAAAGTGACTTTA
Ugrac_04    GATGTAAAAACCTACAGTTAAAGTAAAAATAAACCACGAAAGTGACTTTA
Ugrac_D3    --------------------------------------------------
Ugrac_D4    --------------------------------------------------
Usori_D1    --------------------------------------------------
Usori_D2    --------------------------------------------------
Usori_D8    --------------------------------------------------
Usori_D9    --------------------------------------------------
Usori_D7    --------------------------------------------------
Usori_10    --------------------------------------------------
Usori_11    --------------------------------------------------
Usori_D5    --------------------------------------------------
Usori_D4    --------------------------------------------------
Usori_12    --------------------------------------------------
Usori_13    --------------------------------------------------
Usori_D6    --------------------------------------------------
Usori_D3    --------------------------------------------------
Ugrac_D1    --------------------------------------------------
Ugrac_D2    --------------------------------------------------
Uande_D1    --------------------------------------------------
Uande_D2    --------------------------------------------------
Uaequ_D1    --------------------------------------------------
Uaequ_D2    --------------------------------------------------

SA_01       TTACAGCTGATTACACGATAGCTAAGATCCAAACTGGGATTAGATACCCC
TA_01       ATACCTCTGATTACACTATAGCTAAGACCCAAACTGGGATTAGATACCCC
Uinve_04    ATATATCTGATAACACGATAGCTAAGGCCCAAACTGGGATTAGATACCCC
Uinve_07    ATATATCTGATAACACGATAGCTAAGGCCCAAACTGGGATTAGATACCCC
Uinve_03    ATATGTCTGATAACACGATAGCTAAGGCCCAAACTGGGATTAGATACCCC
Uinve_06    ATATGTCTGATAACACGATAGCTAAGGCCCAAACTGGGATTAGATACCCC
Uinve_05    ATATATCTGATAACACGATAGCTAAGGCCCAAACTGGGATTAGATACCCC
Uinve_01    ATATATCTGATAACACGATAGCTAAGGCCCAAACTGGGATTAGATACCCC
Uinve_02    ATATATCTGATAACACGATAGCTAAGGCCCAAACTGGGATTAGATACCCC
Uropsp_6    ATATATCTGATAACACGACAGCTAAGGCCCAAACTGGGATTAGATACCCC
Usps1_04    ATATATCTGATAACACGACAGCTAAGGCCCAAACTGGGATTAGATACCCC
Usps1_01    ATATATCTGATAACACGACAGCTAAGGCCCAAACTGGGATTAGATACCCC
Usps1_05    ATATATCTGATAACACGACAGCTAAGGCCCAAACTGGGATTAGATACCCC
Usps1_02    ATATATCTGATAACACGACAGCTAAGGCCCAAACTGGGATTAGATACCCC
Univa_03    ATATATCTGATGACACGACAGCTAAGGCCCAAACTGGGATTAGATACCCC
Univa_01    ATATATCTGATGACACGACAGCTAAGGCCCAAACTGGGATTAGATACCCC
Univa_05    ATATATCTGATGACACGACAGCTAAGGCCCAAACTGGGATTAGATACCCC
Univa_02    ATATATCTGATGACACGACAGCTAAGACCCAAACTGGGATTAGATACCCC
Univa_04    ATATATCTGATGACACGACAGCTAAGACCCAAACTGGGATTAGATACCCC
Univa_11    ATATATCTGATGACACGACAGCTAAGGCCCAAACTGGGATTAGATACCCC
Univa_13    ATATATCTGATGACACGACAGCTAAGGCCCAAACTGGGATTAGATACCCC
Univa_14    ATATATCTGATGACACGACAGCTAAGGCCCAAACTGGGATTAGATACCCC
Univa_12    ATATATCTGATGACACGACAGCTAAGGCCCAAACTGGGATTAGATACCCC
Univa_10    ATATATCTGATGACACGACAGCTAAGGCCCAAACTGGGATTAGATACCCC
Univa_07    ATATATCTGATGACACGACAGCTAAGGCCCAAACTGGGATTAGATACCCC
Univa_08    ATATATCTGATGACACGACAGCTAAGGCCCAAACTGGGATTAGATACCCC
Univa_06    ATATATCTGATGACACGACAGCTAAGGCCCAAACTGGGATTAGATACCCC
Univa_09    ATATATCTGATGACACGACAGCTAAGGCCCAAACTGGGATTAGATACCCC
Uatro_01    ATATAGCTGATAACACGACAGCTAAGGCCCAAACTGGGATTAGATACCCC
Usori_03    ATATATCTGATAACACGACAGCTAAGGCCCAAACTGGGATTAGATACCCC
Usori_01    ATATATCTGATAACACGACAGCTAAGGCCCAAACTGGGATTAGATACCCC
Usori_04    ATATATCTGATAACACGACAGCTAAGGCCCAAACTGGGATTAGATACCCC
Usori_02    ATATATCTGATAACACGACAGCTAAGGCCCAAACTGGGATTAGATACCCC
Usori_05    ATATATCTGATAACACGACAGCTAAGGCCCAAACTGGGATTAGATACCCC
Usori_06    ATATATCTGATAACACGACAGCTAAGGCCCAAACTGGGATTAGATACCCC
Usori_09    ATATATCTGATAACACGACAGCTAAGGCCCAAACTGGGATTAGATACCCC
Uropso_2    ATATATCTGATAACACGACAGCTAAGGCCCAAACTGGGATTAGATACCCC
Uropso_1    ATATATCTGATAACACGACAGCTAAGGCCCAAACTGGGATTAGATACCCC
Uatro_03    ATATAGCTGATAACACGACAGCTAAGGCCCAAACTGGGATTAGATACCCC
Uatro_04    ATATAGCTGATAACACGACAGCTAAGGCCCAAACTGGGATTAGATACCCC
Uatro_02    ATATAGCTGATAACACGACAGCTAAGGCCCAAACTGGGATTAGATACCCC
Uatro_05    ATATAGCTGATAACACGACAGCTAAGGCCCAAACTGGGATTAGATACCCC
Uatro_06    ATATAGCTGATAACACGACAGCTAAGGCCCAAACTGGGATTAGATACCCC
Uatro_07    ATATAGCTGATAACACGACAGCTAAGGCCCAAACTGGGATTAGATACCCC
Usps2_04    ATATAACTGATAACACGACAGCTAAGACCCAAACTGGGATTAGATACCCC
Usps2_02    ATATAACTGATAACACGACAGCTAAGACCCAAACTGGGATTAGATACCCC
Usps2_01    ATATAACTGATAACACGACAGCTAAGACCCAAACTGGGATTAGATACCCC
Usps2_03    ATATAACTGATAACACGACAGCTAAGACCCAAACTGGGATTAGATACCCC
Ugrac_06    ATATAACTGATAACACGACAGCTAAGACCCAAACTGGGATTAGATACCCC
Ugrac_10    ATATAACTGATAACACGACAGCTAAGACCCAAACTGGGATTAGATACCCC
Ugrac_08    ATATAACTGATAACACGACAGCTAAGACCCAAACTGGGATTAGATACCCC
Ugrac_09    ATATAACTGATAACACGACAGCTAAGACCCAAACTGGGATTAGATACCCC
Ugrac_07    ATATAACTGATAACACGACAGCTAAGACCCAAACTGGGATTAGATACCCC
Ugrac_01    ATATAACTGATAACACGACAGCTAAGACCCAAACTGGGATTAGATACCCC
Ugrac_02    ATATAACTGATAACACGACAGCTAAGACCCAAACTGGGATTAGATACCCC
Ugrac_05    ATATAACTGATAACACGACAGCTAAGACCCAAACTGGGATTAGATACCCC
Ugrac_03    ATATAACTGATAACACGACAGCTAAGACCCAAACTGGGATTAGATACCCC
Ugrac_04    ATATAACTGATAACACGACAGCTAAGACCCAAACTGGGATTAGATACCCC
Ugrac_D3    --------------------------------------------------
Ugrac_D4    --------------------------------------------------
Usori_D1    --------------------------------------------------
Usori_D2    --------------------------------------------------
Usori_D8    --------------------------------------------------
Usori_D9    --------------------------------------------------
Usori_D7    --------------------------------------------------
Usori_10    --------------------------------------------------
Usori_11    --------------------------------------------------
Usori_D5    --------------------------------------------------
Usori_D4    --------------------------------------------------
Usori_12    --------------------------------------------------
Usori_13    --------------------------------------------------
Usori_D6    --------------------------------------------------
Usori_D3    --------------------------------------------------
Ugrac_D1    --------------------------------------------------
Ugrac_D2    --------------------------------------------------
Uande_D1    --------------------------------------------------
Uande_D2    --------------------------------------------------
Uaequ_D1    --------------------------------------------------
Uaequ_D2    --------------------------------------------------

SA_01       ACTATGCTTAGCCCTAAACTCAGGTATTTAACCTAACAAAAATACCCGCC
TA_01       ACTATGCTTAGCCCTAAACCAAAACAATCAAATTAACAAGATTGTTCGCC
Uinve_04    ACTATGCTTAGCCATAAACTTAGACAGTTGCATTAACAAGACTGTCCGCC
Uinve_07    ACTATGCTTAGCCATAAACTTAGACAGTTGCATTAACAAGACTGTCCGCC
Uinve_03    ACTATGCTTAGCCATAAACTTAGACAGTCGCATTAACAAGACTGTCCGCC
Uinve_06    ACTATGCTTAGCCATAAACTTAGACAGTCGCATTAACAAGACTGTCCGCC
Uinve_05    ACTATGCTTAGCCATAAACTTAGACAGTCGCATTAACAAGACTGTCCGCC
Uinve_01    ACTATGCTTAGCCATAAACTTAGACAGTCGCATTAACAAGACTGTCCGCC
Uinve_02    ACTATGCTTAGCCATAAACTTAGACAGTCGCATTAACAAGACTGTCCGCC
Uropsp_6    ACTATGCTTAGCCATAAACTTAGACAGTCACATTAACAAGACTGTCCGCC
Usps1_04    ACTATGCTTAGCCATAAACTTAGACAGTCACATTAACAAGACTGTCCGCC
Usps1_01    ACTATGCTTAGCCATAAACTTAGACAGTCACATTAACAAGACTGTCCGCC
Usps1_05    ACTATGCTTAGCCATAAACTTAGACAGTCACATTAACAAGACTGTCCGCC
Usps1_02    ACTATGCTTAGCCATAAACTTAGACAGTCACATTAACAAGACTGTCCGCC
Univa_03    ACTATGCTTAGCCATAAACTTAGACAGTTATATTAACAAAACTGTCCGCC
Univa_01    ACTATGCTTAGCCATAAACTTAGACAGTTATATTAACAAAACTGTCCGCC
Univa_05    ACTATGCTTAGCCATAAACTTAGACAGTTATATTAACAAAACTGTCCGCC
Univa_02    ACTATGCTTAGCCATAAACTTAGACAGTTATATTAACAAAACTGTCCGCC
Univa_04    ACTATGCTTAGCCATAAACTTAGACAGTTATATTAACAAAACTGTCCGCC
Univa_11    ACTATGCTTAGCCATAAACTTAGACAGTTATATTAACAAAACTGTCCGCC
Univa_13    ACTATGCTTAGCCATAAACTTAGACAGTTATATTAACAAAACTGTCCGCC
Univa_14    ACTATGCTTAGCCATAAACTTAGACAGTTATATTAACAAAACTGTCCGCC
Univa_12    ACTATGCTTAGCCATAAACTTAGACAGTTATATTAACAAAACTGTCCGCC
Univa_10    ACTATGCTTAGCCATAAACTTAGACAGTTATATTAACAAAACTGTCCGCC
Univa_07    ACTATGCTTAGCCATAAACTTAGACAGTTATATTAACAAAACTGTCCGCC
Univa_08    ACTATGCTTAGCCATAAACTTAGACAGTTATATTAACAAAACTGTCCGCC
Univa_06    ACTATGCTTAGCCATAAACTTAGACAGTTATATTAACAAAACTGTCCGCC
Univa_09    ACTATGCTTAGCCATAAACTTAGACAGTTATATTAACAAAACTGTCCGCC
Uatro_01    ACTATGCTTAGCCATAAACCTAGATAATCACATTAACAAGACTATCCGCC
Usori_03    ACTATGCTTAGCCATAAACTTAGATAGTCGCATTTACAAGACTATCCGCC
Usori_01    ACTATGCTTAGCCATAAACTTAGATAGTCGCATTTACAAGACTATCCGCC
Usori_04    ACTATGCTTAGCCATAAACTTAGATAGTCGCATTTACAAGACTATCCGCC
Usori_02    ACTATGCTTAGCCATAAACTTAGATAGTCGCATTTACAAGACTATCCGCC
Usori_05    ACTATGCTTAGCCATAAACTTAGATAGTCGCATTAACAAGACTATCCGCC
Usori_06    ACTATGCTTAGCCATAAACTTAGATAGTCGCATTAACAAGACTATCCGCC
Usori_09    ACTATGCTTAGCCATAAACTTAGATAGTCGCATTAACAAGACTATCCGCC
Uropso_2    ACTATGCTTAGCCATAAACTTAGATAGTCGCATTAACAAGACTATCCGCC
Uropso_1    ACTATGCTTAGCCATAAACTTAGATAGTCGCATTAACAAGACTATCCGCC
Uatro_03    ACTATGCTTAGCCATAAACCTAGATAATCACATTAACAAGACTATCCGCC
Uatro_04    ACTATGCTTAGCCATAAACCTAGATAATCACATTAACAAGACTATCCGCC
Uatro_02    ACTATGCTTAGCCATAAACCTAGATAATCACATTAACAAGACTATCCGCC
Uatro_05    ACTATGCTTAGCCATAAACCTAGATAATCACATTAACAAGACTATCCGCC
Uatro_06    ACTATGCTTAGCCATAAACCTAGATAATCACATTAACAAGACTATCCGCC
Uatro_07    ACTATGCTTAGCCATAAACCTAGATAATCACATTAACAAGACTATCCGCC
Usps2_04    ACTATGCTTAGCCATAAACTTAGACAGTCACATTAACAAGACTATCCGCC
Usps2_02    ACTATGCTTAGCCATAAACTTAGACAGTCACATTAACAAGACTATCCGCC
Usps2_01    ACTATGCTTAGCCATAAACTTAGACAGTCACATTAACAAGACTATCCGCC
Usps2_03    ACTATGCTTAGCCATAAACTTAGACAGTCACATTAACAAGACTATCCGCC
Ugrac_06    ACTATGCTTAGCCATAAACTTAGACAGTCACATTAACAAGACTATCCGCC
Ugrac_10    ACTATGCTTAGCCATAAACTTAGACAGTCACATTAACAAGACTATCCGCC
Ugrac_08    ACTATGCTTAGCCATAAACTTAGACAGTCACATTAACAAGACTATCCGCC
Ugrac_09    ACTATGCTTAGCCATAAACTTAGACAGTCACATTAACAAGACTATCCGCC
Ugrac_07    ACTATGCTTAGCCATAAACTTAGACAGTCACATTAACAAGACTATCCGCC
Ugrac_01    ACTATGCTTAGCCATAAACTTAGACAGTCACATTAACAAGACTATCCGCC
Ugrac_02    ACTATGCTTAGCCATAAACTTAGACAGTCACATTAACAAGACTATCCGCC
Ugrac_05    ACTATGCTTAGCCATAAACTTAGACAGTCACATTAACAAGACTATCCGCC
Ugrac_03    ACTATGCTTAGCCATAAACTTAGACAGTCACATTAACAAGACTATCCGCC
Ugrac_04    ACTATGCTTAGCCATAAACTTAGACAGTCACATTAACAAGACTATCCGCC
Ugrac_D3    --------------------------------------------------
Ugrac_D4    --------------------------------------------------
Usori_D1    --------------------------------------------------
Usori_D2    --------------------------------------------------
Usori_D8    --------------------------------------------------
Usori_D9    --------------------------------------------------
Usori_D7    --------------------------------------------------
Usori_10    --------------------------------------------------
Usori_11    --------------------------------------------------
Usori_D5    --------------------------------------------------
Usori_D4    --------------------------------------------------
Usori_12    --------------------------------------------------
Usori_13    --------------------------------------------------
Usori_D6    --------------------------------------------------
Usori_D3    --------------------------------------------------
Ugrac_D1    --------------------------------------------------
Ugrac_D2    --------------------------------------------------
Uande_D1    --------------------------------------------------
Uande_D2    --------------------------------------------------
Uaequ_D1    --------------------------------------------------
Uaequ_D2    --------------------------------------------------

SA_01       AGAGAACTACTAGCAATAGCTTAAAACTCAAAGGACTTGGCGGTGCTTTA
TA_01       AGAGAACTACTAGCCACAGCTTAAAACTCAAAGGACTTGGCGGTGCTTTA
Uinve_04    AGAGAACTACTAGCAACAGCTTAAAACTCAAAGGACTTGGCGGTGCTTTA
Uinve_07    AGAGAACTACTAGCAACAGCTTAAAACTCAAAGGACTTGGCGGTGCTTTA
Uinve_03    AGAGAACTACTAGCAACAGCTTAAAACTCAAAGGACTTGGCGGTGCTTTA
Uinve_06    AGAGAACTACTAGCAACAGCTTAAAACTCAAAGGACTTGGCGGTGCTTTA
Uinve_05    AGAGAACTACTAGCAACAGCTTAAAACTCAAAGGACTTGGCGGTGCTTTA
Uinve_01    AGAGAACTACTAGCAACAGCTTAAAACTCAAAGGACTTGGCGGTGCTTTA
Uinve_02    AGAGAACTACTAGCAACAGCTTAAAACTCAAAGGACTTGGCGGTGCTTTA
Uropsp_6    AGAGAACTACTAGCAACAGCTTAAAACTCAAAGGACTTGGCGGTGCTTTA
Usps1_04    AGAGAACTACTAGCAACAGCTTAAAACTCAAAGGACTTGGCGGTGCTTTA
Usps1_01    AGAGAACTACTAGCAACAGCTTAAAACTCAAAGGACTTGGCGGTGCTTTA
Usps1_05    AGAGAACTACTAGCAACAGCTTAAAACTCAAAGGACTTGGCGGTGCTTTA
Usps1_02    AGAGAACTACTAGCAACAGCTTAAAACTCAAAGGACTTGGCGGTGCTTTA
Univa_03    AGAGAACTACTAGCAACAGCTTAAAACTCAAAGGACTTGGCGGTGCTTTA
Univa_01    AGAGAACTACTAGCAACAGCTTAAAACTCAAAGGACTTGGCGGTGCTTTA
Univa_05    AGAGAACTACTAGCAACAGCTTAAAACTCAAAGGACTTGGCGGTGCTTTA
Univa_02    AGAGAACTACTAGCAACAGCTTAAAACTCAAAGGACTTGGCGGTGCTTTA
Univa_04    AGAGAACTACTAGCAACAGCTTAAAACTCAAAGGACTTGGCGGTGCTTTA
Univa_11    AGAGAACTACTAGCAACAGCTTAAAACTCAAAGGACTTGGCGGTGCTTTA
Univa_13    AGAGAACTACTAGCAACAGCTTAAAACTCAAAGGACTTGGCGGTGCTTTA
Univa_14    AGAGAACTACTAGCAACAGCTTAAAACTCAAAGGACTTGGCGGTGCTTTA
Univa_12    AGAGAACTACTAGCAACAGCTTAAAACTCAAAGGACTTGGCGGTGCTTTA
Univa_10    AGAGAACTACTAGCAACAGCTTAAAACTCAAAGGACTTGGCGGTGCTTTA
Univa_07    AGAGAACTACTAGCAACAGCTTAAAACTCAAAGGACTTGGCGGTGCTTTA
Univa_08    AGAGAACTACTAGCAACAGCTTAAAACTCAAAGGACTTGGCGGTGCTTTA
Univa_06    AGAGAACTACTAGCAACAGCTTAAAACTCAAAGGACTTGGCGGTGCTTTA
Univa_09    AGAGAACTACTAGCAACAGCTTAAAACTCAAAGGACTTGGCGGTGCTTTA
Uatro_01    AGAGAACTACTAGCCACAGCTTAAAACTCAAAGGACTTGGCGGTGCTTTA
Usori_03    AGAGAACTACTAGCCACAGCTTAAAACTCAAAGGACTTGGCGGTGCTTTA
Usori_01    AGAGAACTACTAGCCACAGCTTAAAACTCAAAGGACTTGGCGGTGCTTTA
Usori_04    AGAGAACTACTAGCCACAGCTTAAAACTCAAAGGACTTGGCGGTGCTTTA
Usori_02    AGAGAACTACTAGCCACAGCTTAAAACTCAAAGGACTTGGCGGTGCTTTA
Usori_05    AGAGAACTACTAGCCACAGCTTAAAACTCAAAGGACTTGGCGGTGCTTTA
Usori_06    AGAGAACTACTAGCCACAGCTTAAAACTCAAAGGACTTGGCGGTGCTTTA
Usori_09    AGAGAACTACTAGCCACAGCTTAAAACTCAAAGGACTTGGCGGTGCTTTA
Uropso_2    AGAGAACTACTAGCCACAGCTTAAAACTCAAAGGACTTGGCGGTGCTTTA
Uropso_1    AGAGAACTACTAGCCACAGCTTAAAACTCAAAGGACTTGGCGGTGCTTTA
Uatro_03    AGAGAACTACTAGCCACAGCTTAAAACTCAAAGGACTTGGCGGTGCTTTA
Uatro_04    AGAGAACTACTAGCCACAGCTTAAAACTCAAAGGACTTGGCGGTGCTTTA
Uatro_02    AGAGAACTACTAGCCACAGCTTAAAACTCAAAGGACTTGGCGGTGCTTTA
Uatro_05    AGAGAACTACTAGCCACAGCTTAAAACTCAAAGGACTTGGCGGTGCTTTA
Uatro_06    AGAGAACTACTAGCCACAGCTTAAAACTCAAAGGACTTGGCGGTGCTTTA
Uatro_07    AGAGAACTACTAGCCACAGCTTAAAACTCAAAGGACTTGGCGGTGCTTTA
Usps2_04    AGAGAACTACTAGCTACAGCTTAAAACTCAAAGGACTTGGCGGTGCTTTA
Usps2_02    AGAGAACTACTAGCTACAGCTTAAAACTCAAAGGACTTGGCGGTGCTTTA
Usps2_01    AGAGAACTACTAGCTACAGCTTAAAACTCAAAGGACTTGGCGGTGCTTTA
Usps2_03    AGAGAACTACTAGCTACAGCTTAAAACTCAAAGGACTTGGCGGTGCTTTA
Ugrac_06    AGAGAACTACTAGCTACAGCTTAAAACTCAAAGGACTTGGCGGTGCTTTA
Ugrac_10    AGAGAACTACTAGCTACAGCTTAAAACTCAAAGGACTTGGCGGTGCTTTA
Ugrac_08    AGAGAACTACTAGCTACAGCTTAAAACTCAAAGGACTTGGCGGTGCTTTA
Ugrac_09    AGAGAACTACTAGCTACAGCTTAAAACTCAAAGGACTTGGCGGTGCTTTA
Ugrac_07    AGAGAACTACTAGCTACAGCTTAAAACTCAAAGGACTTGGCGGTGCTTTA
Ugrac_01    AGAGAACTACTAGCCACAGCTTAAAACTCAAAGGACTTGGCGGTGCTTTA
Ugrac_02    AGAGAACTACTAGCCACAGCTTAAAACTCAAAGGACTTGGCGGTGCTTTA
Ugrac_05    AGAGAACTACTAGCCACAGCTTAAAACTCAAAGGACTTGGCGGTGCTTTA
Ugrac_03    AGAGAACTACTAGCCACAGCTTAAAACTCAAAGGACTTGGCGGTGCTTTA
Ugrac_04    AGAGAACTACTAGCCACAGCTTAAAACTCAAAGGACTTGGCGGTGCTTTA
Ugrac_D3    --------------------------------------------------
Ugrac_D4    --------------------------------------------------
Usori_D1    --------------------------------------------------
Usori_D2    --------------------------------------------------
Usori_D8    --------------------------------------------------
Usori_D9    --------------------------------------------------
Usori_D7    --------------------------------------------------
Usori_10    --------------------------------------------------
Usori_11    --------------------------------------------------
Usori_D5    --------------------------------------------------
Usori_D4    --------------------------------------------------
Usori_12    --------------------------------------------------
Usori_13    --------------------------------------------------
Usori_D6    --------------------------------------------------
Usori_D3    --------------------------------------------------
Ugrac_D1    --------------------------------------------------
Ugrac_D2    --------------------------------------------------
Uande_D1    --------------------------------------------------
Uande_D2    --------------------------------------------------
Uaequ_D1    --------------------------------------------------
Uaequ_D2    --------------------------------------------------

SA_01       TATCCCTCTAGAGGAGCCTGTTCTGT-ATCGATAAACCCCGATAAACCTC
TA_01       TATCCCTCTAGAGGAGCCTGTTCTGTAATCGATAAACCCCGATAAACCTC
Uinve_04    TATCCCTCTAGAGGAGCCTGTTCTATAATCGATAAACCCCGATAAACCTC
Uinve_07    TATCCCTCTAGAGGAGCCTGTTCTATAATCGATAAACCCCGATAAACCTC
Uinve_03    TATCCCTCTAGAGGAGCCTGTTCTATAATCGATAAACCCCGATAAACCTT
Uinve_06    TATCCCTCTAGAGGAGCCTGTTCTATAATCGATAAACCCCGATAAACCTT
Uinve_05    TATCCCTCTAGAGGAGCCTGTTCTATAATCGATAAACCCCGATAAACCTC
Uinve_01    TATCCCTCTAGAGGAGCCTGTTCTATAATCGATAAACCCCGATAAACCTC
Uinve_02    TATCCCTCTAGAGGAGCCTGTTCTATAATCGATAAACCCCGATAAACCTC
Uropsp_6    TATCCCTCTAGAGGAGCCTGTTCTGTAATCGATACACCCCGATAAACCTC
Usps1_04    TATCCCTCTAGAGGAGCCTGTTCTGTAATCGATACACCCCGATAAACCTC
Usps1_01    TATCCCTCTAGAGGAGCCTGTTCTGTAATCGATACACCCCGATAAACCTC
Usps1_05    TATCCCTCTAGAGGAGCCTGTTCTGTAATCGATACACCCCGATAAACCTC
Usps1_02    TATCCCTCTAGAGGAGCCTGTTCTGTAATCGATACACCCCGATAAACCTC
Univa_03    TATCCCTCTAGAGGAGCCTGTTCTGTAATCGATACACCCCGATACACCTC
Univa_01    TATCCCTCTAGAGGAGCCTGTTCTGTAATCGATACACCCCGATACACCTC
Univa_05    TATCCCTCTAGAGGAGCCTGTTCTGTAATCGATACACCCCGATACACCTC
Univa_02    TATCCCTCTAGAGGAGCCTGTTCTGTAATCGATACACCCCGATACACCTC
Univa_04    TATCCCTCTAGAGGAGCCTGTTCTGTAATCGATACACCCCGATACACCTC
Univa_11    TATCCCTCTAGAGGAGCCTGTTCTGTAATCGATACACCCCGATACACCTC
Univa_13    TATCCCTCTAGAGGAGCCTGTTCTGTAATCGATACACCCCGATACACCTC
Univa_14    TATCCCTCTAGAGGAGCCTGTTCTGTAATCGATACACCCCGATACACCTC
Univa_12    TATCCCTCTAGAGGAGCCTGTTCTGTAATCGATACACCCCGATACACCTC
Univa_10    TATCCCTCTAGAGGAGCCTGTTCTGTAATCGATACACCCCGATACACCTC
Univa_07    TATCCCTCTAGAGGAGCCTGTTCTGTAATCGATACACCCCGATACACCTC
Univa_08    TATCCCTCTAGAGGAGCCTGTTCTGTAATCGATACACCCCGATACACCTC
Univa_06    TATCCCTCTAGAGGAGCCTGTTCTGTAATCGATACACCCCGATACACCTC
Univa_09    TATCCCTCTAGAGGAGCCTGTTCTGTAATCGATACACCCCGATACACCTC
Uatro_01    TATCCCTCTAGAGGAGCCTGTTCTATAATCGATAAACCCCGATAAACCTC
Usori_03    TATCCCTCTAGAGGAGCCTGTTCTATAATCGATACACCCCGATAAACCTC
Usori_01    TATCCCTCTAGAGGAGCCTGTTCTATAATCGATACACCCCGATAAACCTC
Usori_04    TATCCCTCTAGAGGAGCCTGTTCTATAATCGATACACCCCGATAAACCTC
Usori_02    TATCCCTCTAGAGGAGCCTGTTCTATAATCGATACACCCCGATAAACCTC
Usori_05    TATCCCTCTAGAGGAGCCTGTTCTATAATCGATATACCCCGATAAACCTC
Usori_06    TATCCCTCTAGAGGAGCCTGTTCTATAATCGATACACCCCGATAAACCTC
Usori_09    TATCCCTCTAGAGGAGCCTGTTCTATAATCGATACACCCCGATAAACCTC
Uropso_2    TATCCCTCTAGAGGAGCCTGTTCTATAATCGATACACCCCGATAAACCTC
Uropso_1    TATCCCTCTAGAGGAGCCTGTTCTATAATCGATACACCCCGATAAACCTC
Uatro_03    TATCCCTCTAGAGGAGCCTGTTCTATAATCGATAAACCCCGATAAACCTC
Uatro_04    TATCCCTCTAGAGGAGCCTGTTCTATAATCGATAAACCCCGATAAACCTC
Uatro_02    TATCCCTCTAGAGGAGCCTGTTCTATAATCGATAAACCCCGATAAACCTC
Uatro_05    TATCCCTCTAGAGGAGCCTGTTCTATAATCGATAAACCCCGATAAACCTC
Uatro_06    TATCCCTCTAGAGGAGCCTGTTCTATAATCGATAAACCCCGATAAACCTC
Uatro_07    TATCCCTCTAGAGGAGCCTGTTCTATAATCGATAAACCCCGATAAACCTC
Usps2_04    TATCCCTCTAGAGGAGCCTGTTCTATAATCGATAAACCCCGATAAACCTC
Usps2_02    TATCCCTCTAGAGGAGCCTGTTCTATAATCGATAAACCCCGATAAACCTC
Usps2_01    TATCCCTCTAGAGGAGCCTGTTCTATAATCGATAAACCCCGATAAACCTC
Usps2_03    TATCCCTCTAGAGGAGCCTGTTCTATAATCGATAAACCCCGATAAACCTC
Ugrac_06    TATCCATCTAGAGGAGCCTGTTCTATAATCGATAAACCCCGATAAACCTT
Ugrac_10    TATCCATCTAGAGGAGCCTGTTCTATAATCGATAAACCCCGATAAACCTT
Ugrac_08    TATCCATCTAGAGGAGCCTGTTCTATAATCGATAAACCCCGATAAACCTT
Ugrac_09    TATCCATCTAGAGGAGCCTGTTCTATAATCGATAAACCCCGATAAACCTT
Ugrac_07    TATCCATCTAGAGGAGCCTGTTCTATAATCGATAAACCCCGATAAACCTT
Ugrac_01    TATCCCTCTAGAGGAGCCTGTTCTATAATCGATAAACCCCGATAAACCTT
Ugrac_02    TATCCCTCTAGAGGAGCCTGTTCTATAATCGATAAACCCCGATAAACCTT
Ugrac_05    TATCCCTCTAGAGGAGCCTGTTCTATAATCGATAAACCCCGATAAACCTT
Ugrac_03    TATCCCTCTAGAGGAGCCTGTTCTATAATCGATAAACCCCGATAAACCTT
Ugrac_04    TATCCCTCTAGAGGAGCCTGTTCTATAATCGATAAACCCCGATAAACCTT
Ugrac_D3    --------------------------------------------------
Ugrac_D4    --------------------------------------------------
Usori_D1    --------------------------------------------------
Usori_D2    --------------------------------------------------
Usori_D8    --------------------------------------------------
Usori_D9    --------------------------------------------------
Usori_D7    --------------------------------------------------
Usori_10    --------------------------------------------------
Usori_11    --------------------------------------------------
Usori_D5    --------------------------------------------------
Usori_D4    --------------------------------------------------
Usori_12    --------------------------------------------------
Usori_13    --------------------------------------------------
Usori_D6    --------------------------------------------------
Usori_D3    --------------------------------------------------
Ugrac_D1    --------------------------------------------------
Ugrac_D2    --------------------------------------------------
Uande_D1    --------------------------------------------------
Uande_D2    --------------------------------------------------
Uaequ_D1    --------------------------------------------------
Uaequ_D2    --------------------------------------------------

SA_01       ACCACCCCTTGCTAATTCAGCTTATATACCGCCATCTTCAGCGAACCCTA
TA_01       ACCAACCCTTGCTAATTCAGCTTATATACCGCCATCTTCAGCAAACCCTT
Uinve_04    ACCAACTCTTGCTAATTCAGCTTATATACCGCCATCTTCAGCAAACCCTT
Uinve_07    ACCAACTCTTGCTAATTCAGCTTATATACCGCCATCTTCAGCAAACCCTT
Uinve_03    ACCAACTCTTGCTAATTCAGCTTATATACCGCCATCTTCAGCAAACCCTT
Uinve_06    ACCAACTCTTGCTAATTCAGCTTATATACCGCCATCTTCAGCAAACCCTT
Uinve_05    ACCAACTCTTGCTAATTCAGCTTATATACCGCCATCTTCAGCAAACCCTT
Uinve_01    ACCAACTCTTGCTAATTCAGCTTATATACCGCCATCTTCAGCAAACCCTT
Uinve_02    ACCAACTCTTGCTAATTCAGCTTATATACCGCCATCTTCAGCAAACCCTT
Uropsp_6    ACCAACTCTTGCTAATTCAGCCTATATACCGCCATCTTCAGCAAACCCTT
Usps1_04    ACCAACTCTTGCTAATTCAGCCTATATACCGCCATCTTCAGCAAACCCTT
Usps1_01    ACCAACTCTTGCTAATTCAGCCTATATACCGCCATCTTCAGCAAACCCTT
Usps1_05    ACCAACTCTTGCTAATTCAGCCTATATACCGCCATCTTCAGCAAACCCTT
Usps1_02    ACCAACTCTTGCTAATTCAGCCTATATACCGCCATCTTCAGCAAACCCTT
Univa_03    ACCAACTCTTGCTAATTCAGCCTATATACCGCCATCTTCAGCAAACCCTT
Univa_01    ACCAACTCTTGCTAATTCAGCCTATATACCGCCATCTTCAGCAAACCCTT
Univa_05    ACCAACTCTTGCTAATTCAGCCTATATACCGCCATCTTCAGCAAACCCTT
Univa_02    ACCAACTCTTGCTAATTCAGCCTATATACCGCCATCTTCAGCAAACCCTT
Univa_04    ACCAACTCTTGCTAATTCAGCCTATATACCGCCATCTTCAGCAAACCCTT
Univa_11    ACCAACTCTTGCTAATTCAGCCTATATACCGCCATCTTCAGCAAACCCTT
Univa_13    ACCAACTCTTGCTAATTCAGCCTATATACCGCCATCTTCAGCAAACCCTT
Univa_14    ACCAACTCTTGCTAATTCAGCCTATATACCGCCATCTTCAGCAAACCCTT
Univa_12    ACCAACTCTTGCTAATTCAGCCTATATACCGCCATCTTCAGCAAACCCTT
Univa_10    ACCAACTCTTGCTAATTCAGCCTATATACCGCCATCTTCAGCAAACCCTT
Univa_07    ACCAACTCTTGCTAATTCAGCCTATATACCGCCATCTTCAGCAAACCCTT
Univa_08    ACCAACTCTTGCTAATTCAGCCTATATACCGCCATCTTCAGCAAACCCTT
Univa_06    ACCAACTCTTGCTAATTCAGCCTATATACCGCCATCTTCAGCAAACCCTT
Univa_09    ACCAACTCTTGCTAATTCAGCCTATATACCGCCATCTTCAGCAAACCCTT
Uatro_01    ACCAACTCTTGCTAATTCAGCTTATATACCGCCATCTTCAGCAAACCCTT
Usori_03    ACCAACTCTTGCTAATTCAGCTTATATACCGCCATCTTCAGCAAACCCTT
Usori_01    ACCAACTCTTGCTAATTCAGCTTATATACCGCCATCTTCAGCAAACCCTT
Usori_04    ACCAACTCTTGCTAATTCAGCTTATATACCGCCATCTTCAGCAAACCCTT
Usori_02    ACCAACTCTTGCTAATTCAGCTTATATACCGCCATCTTCAGCAAACCCTT
Usori_05    ACCAACTCTTGCTAATTCAGCTTATATACCGCCATCTTCAGCAAACCCTT
Usori_06    ACCAACTCTTGCTAATTCAGCTTATATACCGCCATCTTCAGCAAACCCTT
Usori_09    ACCAACTCTTGCTAATTCAGCTTATATACCGCCATCTTCAGCAAACCCTT
Uropso_2    ACCAACTCTTGCTAATTCAGCTTATATACCGCCATCTTCAGCAAACCCTT
Uropso_1    ACCAACTCTTGCTAATTCAGCTTATATACCGCCATCTTCAGCAAACCCTT
Uatro_03    ACCAACTCTTGCTAATTCAGCTTATATACCGCCATCTTCAGCAAACCCTT
Uatro_04    ACCAACTCTTGCTAATTCAGCTTATATACCGCCATCTTCAGCAAACCCTT
Uatro_02    ACCAACTCTTGCTAATTCAGCTTATATACCGCCATCTTCAGCAAACCCTT
Uatro_05    ACCAACTCTTGCTAATTCAGCTTATATACCGCCATCTTCAGCAAACCCTT
Uatro_06    ACCAACTCTTGCTAATTCAGCTTATATACCGCCATCTTCAGCAAACCCTT
Uatro_07    ACCAACTCTTGCTAATTCAGCTTATATACCGCCATCTTCAGCAAACCCTT
Usps2_04    ACCAACTCTTGCTAATTCAGCTTATATACCGCCATCTTCAGCAAACCCTT
Usps2_02    ACCAACTCTTGCTAATTCAGCTTATATACCGCCATCTTCAGCAAACCCTT
Usps2_01    ACCAACTCTTGCTAATTCAGCTTATATACCGCCATCTTCAGCAAACCCTT
Usps2_03    ACCAACTCTTGCTAATTCAGCTTATATACCGCCATCTTCAGCAAACCCTT
Ugrac_06    ACCAACTCTTGCTAATTCAGCTTATATACCGCCATCTTCAGCAAACCCTT
Ugrac_10    ACCAACTCTTGCTAATTCAGCTTATATACCGCCATCTTCAGCAAACCCTT
Ugrac_08    ACCAACTCTTGCTAATTCAGCTTATATACCGCCATCTTCAGCAAACCCTT
Ugrac_09    ACCAACTCTTGCTAATTCAGCTTATATACCGCCATCTTCAGCAAACCCTT
Ugrac_07    ACCAACTCTTGCTAATTCAGCTTATATACCGCCATCTTCAGCAAACCCTT
Ugrac_01    ACCAACTCTTGCTAATTCAGCTTATATACCGCCATCTTCAGCAAACCCTT
Ugrac_02    ACCAACTCTTGCTAATTCAGCTTATATACCGCCATCTTCAGCAAACCCTT
Ugrac_05    ACCAACTCTTGCTAATTCAGCTTATATACCGCCATCTTCAGCAAACCCTT
Ugrac_03    ACCAACTCTTGCTAATTCAGCTTATATACCGCCATCTTCAGCAAACCCTT
Ugrac_04    ACCAACTCTTGCTAATTCAGCTTATATACCGCCATCTTCAGCAAACCCTT
Ugrac_D3    --------------------------------------------------
Ugrac_D4    --------------------------------------------------
Usori_D1    --------------------------------------------------
Usori_D2    --------------------------------------------------
Usori_D8    --------------------------------------------------
Usori_D9    --------------------------------------------------
Usori_D7    --------------------------------------------------
Usori_10    --------------------------------------------------
Usori_11    --------------------------------------------------
Usori_D5    --------------------------------------------------
Usori_D4    --------------------------------------------------
Usori_12    --------------------------------------------------
Usori_13    --------------------------------------------------
Usori_D6    --------------------------------------------------
Usori_D3    --------------------------------------------------
Ugrac_D1    --------------------------------------------------
Ugrac_D2    --------------------------------------------------
Uande_D1    --------------------------------------------------
Uande_D2    --------------------------------------------------
Uaequ_D1    --------------------------------------------------
Uaequ_D2    --------------------------------------------------

SA_01       AAAAGGCATAACAGTAAGCAAGAACATAGACATAAAAACGTTAGGTCAAG
TA_01       AAAGGGAATCACAGTAAGCACAAGTATAAACATAAAAACGTTAGGTCAAG
Uinve_04    AAAAGGAGTAATAGTAAGCACAAGTATAGACATAAAAACGTTAGGTCAAG
Uinve_07    AAAAGGAGTAATAGTAAGCACAAGTATAGACATAAAAACGTTAGGTCAAG
Uinve_03    AAAAGGAGTAATAGTAAGCACAAGTATAGACATAAAAACGTTAGGTCAAG
Uinve_06    AAAAGGAGTAATAGTAAGCACAAGTATAGACATAAAAACGTTAGGTCAAG
Uinve_05    AAAAGGAGTAATAGTAAGCACAAGTATAGACATAAAAACGTTAGGTCAAG
Uinve_01    AAAAGGAGTAATAGTAAGCACAAGTATAGACATAAAAACGTTAGGTCAAG
Uinve_02    AAAAGGAGTAATAGTAAGCACAAGTATAGACATAAAAACGTTAGGTCAAG
Uropsp_6    AAAAGGATTAATAGTAAGCATAAGTACAGACATAAAAACGTTAGGTCAAG
Usps1_04    AAAAGGATTAATAGTAAGCATAAGTACAGACATAAAAACGTTAGGTCAAG
Usps1_01    AAAAGGATTAATAGTAAGCATAAGTACAGACATAAAAACGTTAGGTCAAG
Usps1_05    AAAAGGATTAATAGTAAGCATAAGTACAGACATAAAAACGTTAGGTCAAG
Usps1_02    AAAAGGATTAATAGTAAGCATAAGTACAGACATAAAAACGTTAGGTCAAG
Univa_03    AAAAGGACTAATAGTAAGCACAAGTACTGACATAAAAACGTTAGGTCAAG
Univa_01    AAAAGGACTAATAGTAAGCACAAGTACTGACATAAAAACGTTAGGTCAAG
Univa_05    AAAAGGACTAATAGTAAGCACAAGTACTGACATAAAAACGTTAGGTCAAG
Univa_02    AAAAGGACTAATAGTAAGCACAAGTACTGACATAAAAACGTTAGGTCAAG
Univa_04    AAAAGGACTAATAGTAAGCACAAGTACTGACATAAAAACGTTAGGTCAAG
Univa_11    AAAAGGACTAATAGTAAGCACAAGTACTGACATAAAAACGTTAGGTCAAG
Univa_13    AAAAGGACTAATAGTAAGCACAAGTACTGACATAAAAACGTTAGGTCAAG
Univa_14    AAAAGGACTAATAGTAAGCACAAGTACTGACATAAAAACGTTAGGTCAAG
Univa_12    AAAAGGACTAATAGTAAGCACAAGTACTGACATAAAAACGTTAGGTCAAG
Univa_10    AAAAGGACTAATAGTAAGCACAAGTACTGACATAAAAACGTTAGGTCAAG
Univa_07    AAAAGGACTAATAGTAAGCACAAGTACTGACATAAAAACGTTAGGTCAAG
Univa_08    AAAAGGACTAATAGTAAGCACAAGTACTGACATAAAAACGTTAGGTCAAG
Univa_06    AAAAGGACTAATAGTAAGCACAAGTACTGACATAAAAACGTTAGGTCAAG
Univa_09    AAAAGGACTAATAGTAAGCACAAGTACTGACATAAAAACGTTAGGTCAAG
Uatro_01    AAAAGGAATAATAGTAAGCACAAGTACAGACATAAAAACGTTAGGTCAAG
Usori_03    AAAAGGATTAATAGTAAGCACAAGTACAGACATAAAAACGTTAGGTCAAG
Usori_01    AAAAGGATTAATAGTAAGCACAAGTACAGACATAAAAACGTTAGGTCAAG
Usori_04    AAAAGGATTAATAGTAAGCACAAGTACAGACATAAAAACGTTAGGTCAAG
Usori_02    AAAAGGATTAATAGTAAGCACAAGTACAGACATAAAAACGTTAGGTCAAG
Usori_05    AAAAGGATTAATAGTAAGCACAAGTACAGACATAAAAACGTTAGGTCAAG
Usori_06    AAAAGGATTAATAGTAAGCACAAGTACAGACATAAAAACGTTAGGTCAAG
Usori_09    AAAAGGATTAATAGTAAGCACAAGTACAGACATAAAAACGTTAGGTCAAG
Uropso_2    AAAAGGATTAATAGTAAGCACAAGTACAGACATAAAAACGTTAGGTCAAG
Uropso_1    AAAAGGATTAATAGTAAGCACAAGTACAGACATAAAAACGTTAGGTCAAG
Uatro_03    AAAAGGAATAATAGTAAGCACAAGTACAGACATAAAAACGTTAGGTCAAG
Uatro_04    AAAAGGAATAATAGTAAGCACAAGTACAGACATAAAAACGTTAGGTCAAG
Uatro_02    AAAAGGAATAATAGTAAGCACAAGTACAGACATAAAAACGTTAGGTCAAG
Uatro_05    AAAAGGAATAATAGTAAGCACAAGTACAGACATAAAAACGTTAGGTCAAG
Uatro_06    AAAAGGAATAATAGTAAGCACAAGTACAGACATAAAAACGTTAGGTCAAG
Uatro_07    AAAAGGAATAATAGTAAGCACAAGTACAGACATAAAAACGTTAGGTCAAG
Usps2_04    AAAAGGACTAATAGTAAGCACAAATACAGACATAAAAACGTTAGGTCAAG
Usps2_02    AAAAGGACTAATAGTAAGCACAAATACAGACATAAAAACGTTAGGTCAAG
Usps2_01    AAAAGGACTAATAGTAAGCACAAATACAGACATAAAAACGTTAGGTCAAG
Usps2_03    AAAAGGACTAATAGTAAGCACAAATACAGACATAAAAACGTTAGGTCAAG
Ugrac_06    AAAAGGATTAACAGTAAGCATAAGTACAGACATAAAAACGTTAGGTCAAG
Ugrac_10    AAAAGGATTAACAGTAAGCATAAGTACAGACATAAAAACGTTAGGTCAAG
Ugrac_08    AAAAGGATTAACAGTAAGCATAAGTACAGACATAAAAACGTTAGGTCAAG
Ugrac_09    AAAAGGATTAACAGTAAGCATAAGTACAGACATAAAAACGTTAGGTCAAG
Ugrac_07    AAAAGGATTAACAGTAAGCATAAGTACAGACATAAAAACGTTAGGTCAAG
Ugrac_01    AAAAGGATTAACAGTAAGCATAAGTACAGACATAAAAACGTTAGGTCAAG
Ugrac_02    AAAAGGATTAACAGTAAGCATAAGTACAGACATAAAAACGTTAGGTCAAG
Ugrac_05    AAAAGGATTAACAGTAAGCATAAGTACAGACATAAAAACGTTAGGTCAAG
Ugrac_03    AAAAGGATTAACAGTAAGCATAAGTACAGACATAAAAACGTTAGGTCAAG
Ugrac_04    AAAAGGATTAACAGTAAGCATAAGTACAGACATAAAAACGTTAGGTCAAG
Ugrac_D3    --------------------------------------------------
Ugrac_D4    --------------------------------------------------
Usori_D1    --------------------------------------------------
Usori_D2    --------------------------------------------------
Usori_D8    --------------------------------------------------
Usori_D9    --------------------------------------------------
Usori_D7    --------------------------------------------------
Usori_10    --------------------------------------------------
Usori_11    --------------------------------------------------
Usori_D5    --------------------------------------------------
Usori_D4    --------------------------------------------------
Usori_12    --------------------------------------------------
Usori_13    --------------------------------------------------
Usori_D6    --------------------------------------------------
Usori_D3    --------------------------------------------------
Ugrac_D1    --------------------------------------------------
Ugrac_D2    --------------------------------------------------
Uande_D1    --------------------------------------------------
Uande_D2    --------------------------------------------------
Uaequ_D1    --------------------------------------------------
Uaequ_D2    --------------------------------------------------

SA_01       GTGTAGCTTATGAGGTGGGAAGAAATGGGCTACATTTTCT-ATACTAGAA
TA_01       GTGTAGCTAATGAGTTGGGAAGAAATGGGCTACATTTTCT-ACTTTAGAA
Uinve_04    GTGTAGCTTATGAGTTGGGAAGAAATGGGCTACATTTTCT-ACGCAAGAA
Uinve_07    GTGTAGCTTATGAGTTGGGAAGAAATGGGCTACATTTTCT-ACGCAAGAA
Uinve_03    GTGTAGCTTATGAGTTGGGAAGAAATGGGCTACATTTTCT-ATATAAGAA
Uinve_06    GTGTAGCTTATGAGTTGGGAAGAAATGGGCTACATTTTCT-ATATAAGAA
Uinve_05    GTGTAGCTTATGAGTTGGGAAGAAATGGGCTACATTTTCTAATATAAGAA
Uinve_01    GTGTAGCTTATGAGTTGGGAAGAAATGGGCTACATTTTCTAATATAAGAA
Uinve_02    GTGTAGCTTATGAGTTGGGAAGAAATGGGCTACATTTTCTAATATAAGAA
Uropsp_6    GTGTAGCTTATGAGTTGGGAAGCAATGGGCTACATTTTCT-ACCCAAGAA
Usps1_04    GTGTAGCTTATGAGTTGGGAAGCAATGGGCTACATTTTCT-ACCCAAGAA
Usps1_01    GTGTAGCTTATGAGTTGGGAAGCAATGGGCTACATTTTCT-ACCCAAGAA
Usps1_05    GTGTAGCTTATGAGTTGGGAAGCAATGGGCTACATTTTCT-ACCCAAGAA
Usps1_02    GTGTAGCTTATGAGTTGGGAAGCAATGGGCTACATTTTCT-ACCCAAGAA
Univa_03    GTGTAGCTTATGAGTTGGGAAGCAATGGGCTACATTTTCT-AATCAAGAA
Univa_01    GTGTAGCTTATGAGTTGGGAAGCAATGGGCTACATTTTCT-AATCAAGAA
Univa_05    GTGTAGCTTATGAGTTGGGAAGCAATGGGCTACATTTTCT-AATCAAGAA
Univa_02    GTGTAGCTTATGAGTTGGGAAGCAATGGGCTACATTTTCT-AATCAAGAA
Univa_04    GTGTAGCTTATGAGTTGGGAAGCAATGGGCTACATTTTCT-AATCAAGAA
Univa_11    GTGTAGCTTATGAGTTGGGAAGCAATGGGCTACATTTTCT-AATCAAGAA
Univa_13    GTGTAGCTTATGAGTTGGGAAGCAATGGGCTACATTTTCT-AATCAAGAA
Univa_14    GTGTAGCTTATGAGTTGGGAAGCAATGGGCTACATTTTCT-AATCAAGAA
Univa_12    GTGTAGCTTATGAGTTGGGAAGCAATGGGCTACATTTTCT-AATCAAGAA
Univa_10    GTGTAGCTTATGAGTTGGGAAGCAATGGGCTACATTTTCT-AATCAAGAA
Univa_07    GTGTAGCTTATGAGTTGGGAAGCAATGGGCTACATTTTCT-AATCAAGAA
Univa_08    GTGTAGCTTATGAGTTGGGAAGCAATGGGCTACATTTTCT-AATCAAGAA
Univa_06    GTGTAGCTTATGAGTTGGGAAGCAATGGGCTACATTTTCT-AATCAAGAA
Univa_09    GTGTAGCTTATGAGTTGGGAAGCAATGGGCTACATTTTCT-AATCAAGAA
Uatro_01    GTGTAGCTTATGAGTTGGGAAGCAATGGGCTACATTTTCT-ATCCAAGAG
Usori_03    GTGTAGCTTATGAGTTGGGAAGCAATGGGCTACATTTTCT-ATATAAGAA
Usori_01    GTGTAGCTTATGAGTTGGGAAGCAATGGGCTACATTTTCT-ATATAAGAA
Usori_04    GTGTAGCTTATGAGTTGGGAAGCAATGGGCTACATTTTCT-ATATAAGAA
Usori_02    GTGTAGCTTATGAGTTGGGAAGCAATGGGCTACATTTTCT-ATATAAGAA
Usori_05    GTGTAGCTTATGAGTTGGGAAGCAATGGGCTACATTTTCT-ATATAAGAA
Usori_06    GTGTAGCTTATGAGTTGGGAAGCAATGGGCTACATTTTCT-ATATAAGAA
Usori_09    GTGTAGCTTATGAGTTGGGAAGCAATGGGCTACATTTTCT-ATATAAGAA
Uropso_2    GTGTAGCTTATGAGTTGGGAAGCAATGGGCTACATTTTCT-ATATAAGAA
Uropso_1    GTGTAGCTTATGAGTTGGGAAGCAATGGGCTACATTTTCT-ATATAAGAA
Uatro_03    GTGTAGCTTATGAGTTGGGAAGCAATGGGCTACATTTTCT-ATCCAAGAG
Uatro_04    GTGTAGCTTATGAGTTGGGAAGCAATGGGCTACATTTTCT-ATCCAAGAG
Uatro_02    GTGTAGCTTATGAGTTGGGAAGCAATGGGCTACATTTTCT-ATCCAAGAG
Uatro_05    GTGTAGCTTATGAGTTGGGAAGCAATGGGCTACATTTTCT-ATCCAAGAG
Uatro_06    GTGTAGCTTATGAGTTGGGAAGCAATGGGCTACATTTTCT-ATCCAAGAG
Uatro_07    GTGTAGCTTATGAGTTGGGAAGCAATGGGCTACATTTTCT-ATCCAAGAG
Usps2_04    GTGTAGCCTATGAGTTGGGAAGCAATGGGCTACATTTTCT-AACCAAGAA
Usps2_02    GTGTAGCCTATGAGTTGGGAAGCAATGGGCTACATTTTCT-AACCAAGAA
Usps2_01    GTGTAGCCTATGAGTTGGGAAGCAATGGGCTACATTTTCT-AACCAAGAA
Usps2_03    GTGTAGCCTATGAGTTGGGAAGCAATGGGCTACATTTTCT-AACCAAGAA
Ugrac_06    GTGTAGCCTATGAGTTGGGAAGCAATGGGCTACATTTTCT-ACACAAGAA
Ugrac_10    GTGTAGCCTATGAGTTGGGAAGCAATGGGCTACATTTTCT-ACACAAGAA
Ugrac_08    GTGTAGCCTATGAGTTGGGAAGCAATGGGCTACATTTTCT-ACACAAGAA
Ugrac_09    GTGTAGCCTATGAGTTGGGAAGCAATGGGCTACATTTTCT-ACACAAGAA
Ugrac_07    GTGTAGCCTATGAGTTGGGAAGCAATGGGCTACATTTTCT-ACACAAGAA
Ugrac_01    GTGTAGCCCATGAGTTGGGAAGCAATGGGCTACATTTTCT-ACACAAGAA
Ugrac_02    GTGTAGCCCATGAGTTGGGAAGCAATGGGCTACATTTTCT-ACACAAGAA
Ugrac_05    GTGTAGCCCATGAGTTGGGAAGCAATGGGCTACATTTTCT-ACACAAGAA
Ugrac_03    GTGTAGCCCATGAGTTGGGAAGCAATGGGCTACATTTTCT-ACACAAGAA
Ugrac_04    GTGTAGCCCATGAGTTGGGAAGCAATGGGCTACATTTTCT-ACACAAGAA
Ugrac_D3    --------------------------------------------------
Ugrac_D4    --------------------------------------------------
Usori_D1    --------------------------------------------------
Usori_D2    --------------------------------------------------
Usori_D8    --------------------------------------------------
Usori_D9    --------------------------------------------------
Usori_D7    --------------------------------------------------
Usori_10    --------------------------------------------------
Usori_11    --------------------------------------------------
Usori_D5    --------------------------------------------------
Usori_D4    --------------------------------------------------
Usori_12    --------------------------------------------------
Usori_13    --------------------------------------------------
Usori_D6    --------------------------------------------------
Usori_D3    --------------------------------------------------
Ugrac_D1    --------------------------------------------------
Ugrac_D2    --------------------------------------------------
Uande_D1    --------------------------------------------------
Uande_D2    --------------------------------------------------
Uaequ_D1    --------------------------------------------------
Uaequ_D2    --------------------------------------------------

SA_01       CATTACGAAAGTTATTATGAAACTAGTAACTAAAGGAGGATTTAGTAGTA
TA_01       CAATACGAAAACCTTTATGAAATGAAAGGTTAAAGGAGGATTTAGTAGTA
Uinve_04    TA-TACGAAAGTCTTTATGAAATTAAAGACTAAAGGTGGATTTAGTAGTA
Uinve_07    TA-TACGAAAGTCTTTATGAAATTAAAGACTAAAGGTGGATTTAGTAGTA
Uinve_03    TA-TACGAAAGTCTTTATGAAATTAAAGACTAAAGGTGGATTTAGTAGTA
Uinve_06    TA-TACGAAAGTCTTTATGAAATTAAAGACTAAAGGTGGATTTAGTAGTA
Uinve_05    CA-TACGAAAGTCTTTATGAAATTAAAGACTAAAGGTGGATTTAGTAGTA
Uinve_01    CA-TACGAAAGTCTTTATGAAATTAAAGACTAAAGGTGGATTTAGTAGTA
Uinve_02    CA-TACGAAAGTCTTTATGAAATTAAAGACTAAAGGTGGATTTAGTAGTA
Uropsp_6    CATCACGAAAGTCTTTATGAAACTAAAGACTAAAGGAGGATTTAGTAGTA
Usps1_04    CATCACGAAAGTCTTTATGAAACTAAAGACTAAAGGAGGATTTAGTAGTA
Usps1_01    CATCACGAAAGTCTTTATGAAACTAAAGACTAAAGGAGGATTTAGTAGTA
Usps1_05    CATCACGAAAGTCTTTATGAAACTAAAGACTAAAGGAGGATTTAGTAGTA
Usps1_02    CATCACGAAAGTCTTTATGAAACTAAAGACTAAAGGAGGATTTAGTAGTA
Univa_03    TATCACGAAAGTCTTTATGAAATTAAAGACTAAAGGAGGATTTAGTAGTA
Univa_01    TATCACGAAAGTCTTTATGAAATTAAAGACTAAAGGAGGATTTAGTAGTA
Univa_05    TATCACGAAAGTCTTTATGAAATTAAAGACTAAAGGAGGATTTAGTAGTA
Univa_02    TATCACGAAAGTCTTTATGAAATTAAAGACTAAAGGAGGATTTAGTAGTA
Univa_04    TATCACGAAAGTCTTTATGAAATTAAAGACTAAAGGAGGATTTAGTAGTA
Univa_11    TATTACGAAAGTCTTTATGAAATTAAAGACTAAAGGAGGATTTAGTAGTA
Univa_13    TATTACGAAAGTCTTTATGAAATTAAAGACTAAAGGAGGATTTAGTAGTA
Univa_14    TATTACGAAAGTCTTTATGAAATTAAAGACTAAAGGAGGATTTAGTAGTA
Univa_12    TATTACGAAAGTCTTTATGAAATTAAAGACTAAAGGAGGATTTAGTAGTA
Univa_10    TATTACGAAAGTCTTTATGAAATTAAAGACTAAAGGAGGATTTAGTAGTA
Univa_07    TATTACGAAAGTCTTTATGAAATTAAAGACTAAAGGAGGATTTAGTAGTA
Univa_08    TATTACGAAAGTCTTTATGAAATTAAAGACTAAAGGAGGATTTAGTAGTA
Univa_06    TATTACGAAAGTCTTTATGAAATTAAAGACTAAAGGAGGATTTAGTAGTA
Univa_09    TATTACGAAAGTCTTTATGAAATTAAAGACTAAAGGAGGATTTAGTAGTA
Uatro_01    CATTACGAAAGTCTTTATGAAACTAAAGACTAAAGGAGGATTTAGCAGTA
Usori_03    TATTACGAAAGTCTTTATGAAACTAAAGACTAAAGGAGGATTTAGCAGTA
Usori_01    TATTACGAAAGTCTTTATGAAACTAAAGACTAAAGGAGGATTTAGCAGTA
Usori_04    TATTACGAAAGTCTTTATGAAACTAAAGACTAAAGGAGGATTTAGCAGTA
Usori_02    TATTACGAAAGTCTTTATGAAACTAAAGACTAAAGGAGGATTTAGCAGTA
Usori_05    TATCACGAAAGTCTTTATGAAATTAAAGACTAAAGGAGGATTTAGCAGTA
Usori_06    TATCACGAAAGTCTTTATGAAATTAAAGACTAAAGGAGGATTTAGCAGTA
Usori_09    TATCACGAAAGTCTTTATGAAATTAAAGACTAAAGGAGGATTTAGCAGTA
Uropso_2    TATCACGAAAGTCTTTATGAAATTAAAGACTAAAGGAGGATTTAGCAGTA
Uropso_1    TATCACGAAAGTCTTTATGAAATTAAAGACTAAAGGAGGATTTAGCAGTA
Uatro_03    CATTACGAAAGTCTTTATGAAACTAAAGACTAAAGGAGGATTTAGCAGTA
Uatro_04    CATTACGAAAGTCTTTATGAAACTAAAGACTAAAGGAGGATTTAGCAGTA
Uatro_02    CATTACGAAAGTCTTTATGAAACTAAAGACTAAAGGAGGATTTAGCAGTA
Uatro_05    CATTACGAAAGTCTTTATGAAACTAAAGACTAAAGGAGGATTTAGCAGTA
Uatro_06    TATTACGAAAGTCTTTATGAAACTAAAGACTAAAGGAGGATTTAGCAGTA
Uatro_07    TATTACGAAAGTCTTTATGAAACTAAAGACTAAAGGAGGATTTAGCAGTA
Usps2_04    CATTACGAAAGTCTTTATGAAACTAAAGACTAAAGGAGGATTTAGCAGTA
Usps2_02    CATTACGAAAGTCTTTATGAAACTAAAGACTAAAGGAGGATTTAGCAGTA
Usps2_01    CATTACGAAAGTCTTTATGAAACTAAAGACTAAAGGAGGATTTAGCAGTA
Usps2_03    CATTACGAAAGTCTTTATGAAACTAAAGACTAAAGGAGGATTTAGCAGTA
Ugrac_06    TATTACGAAAGTCTTTATGAAACTAAAGACTAAAGGAGGATTTAGCAGTA
Ugrac_10    TATTACGAAAGTCTTTATGAAACTAAAGACTAAAGGAGGATTTAGCAGTA
Ugrac_08    TATTACGAAAGTCTTTATGAAACTAAAGACTAAAGGAGGATTTAGCAGTA
Ugrac_09    TATTACGAAAGTCTTTATGAAACTAAAGACTAAAGGAGGATTTAGCAGTA
Ugrac_07    TATTACGAAAGTCTTTATGAAACTAAAGACTAAAGGAGGATTTAGCAGTA
Ugrac_01    TATTACGAAAGTCTTTATGAAACTAAAGACTAAAGGAGGATTTAGCAGTA
Ugrac_02    TATTACGAAAGTCTTTATGAAACTAAAGACTAAAGGAGGATTTAGCAGTA
Ugrac_05    TATTACGAAAGTCTTTATGAAACTAAAGACTAAAGGAGGATTTAGCAGTA
Ugrac_03    TATTACGAAAGTCTTTATGAAACTAAAGACTAAAGGAGGATTTAGCAGTA
Ugrac_04    TATTACGAAAGTCTTTATGAAACTAAAGACTAAAGGAGGATTTAGCAGTA
Ugrac_D3    --------------------------------------------------
Ugrac_D4    --------------------------------------------------
Usori_D1    --------------------------------------------------
Usori_D2    --------------------------------------------------
Usori_D8    --------------------------------------------------
Usori_D9    --------------------------------------------------
Usori_D7    --------------------------------------------------
Usori_10    --------------------------------------------------
Usori_11    --------------------------------------------------
Usori_D5    --------------------------------------------------
Usori_D4    --------------------------------------------------
Usori_12    --------------------------------------------------
Usori_13    --------------------------------------------------
Usori_D6    --------------------------------------------------
Usori_D3    --------------------------------------------------
Ugrac_D1    --------------------------------------------------
Ugrac_D2    --------------------------------------------------
Uande_D1    --------------------------------------------------
Uande_D2    --------------------------------------------------
Uaequ_D1    --------------------------------------------------
Uaequ_D2    --------------------------------------------------

SA_01       AGTTGAGAATAGAGTGCTCAACTGAATCAGGCCATGAAGCACGCAATGAC
TA_01       AATTAAGAATAGAGCGCTTAATTGAATAAGGCCATGAAGCACGCAATGAC
Uinve_04    AATTAAGAATAGAGTGCTTAATTGAATAGGGCCATGAAGCACGCAATGAC
Uinve_07    AATTAAGAATAGAGTGCTTAATTGAATAGGGCCATGAAGCACGCAATGAC
Uinve_03    AATTAAGAATAGAGTGCTTAATTGAATAGGGCCATGAAGCACGCAATGAC
Uinve_06    AATTAAGAATAGAGTGCTTAATTGAATAGGGCCATGAAGCACGCAATGAC
Uinve_05    AATTAAGAATAGAGTGCTTAATTGAATAGGGCCATGAAGCACGCAATGAC
Uinve_01    AATTAAGAATAGAGTGCTTAATTGAATAGGGCCATGAAGCACGCAATGAC
Uinve_02    AATTAAGAATAGAGTGCTTAATTGAATAGGGCCATGAAGCACGCAATGAC
Uropsp_6    AATTAAGAATAGAGTGCTTGATTGAATAGGGCCATGAAGCACGCAATGAC
Usps1_04    AATTAAGAATAGAGTGCTTGATTGAATAGGGCCATGAAGCACGCAATGAC
Usps1_01    AATTAAGAATAGAGTGCTTGATTGAATAGGGCCATGAAGCACGCAATGAC
Usps1_05    AATTAAGAATAGAGTGCTTGATTGAATAGGGCCATGAAGCACGCAATGAC
Usps1_02    AATTAAGAATAGAGTGCTTGATTGAATAGGGCCATGAAGCACGCAATGAC
Univa_03    AATTAAGAATAGAGTGCTTAATTGAATAGGGCCATGAAGCACGCAATGAC
Univa_01    AATTAAGAATAGAGTGCTTAATTGAATAGGGCCATGAAGCACGCAATGAC
Univa_05    AATTAAGAATAGAGTGCTTAATTGAATAGGGCCATGAAGCACGCAATGAC
Univa_02    AATTAAGAATAGAGTGCTTAATTGAATAGGGCCATGAAGCACGCAATGAC
Univa_04    AATTAAGAATAGAGTGCTTAATTGAATAGGGCCATGAAGCACGCAATGAC
Univa_11    AATTAAGAATAGAGTGCTTAATTGAATAGGGCCATGAAGCACGCAATGAC
Univa_13    AATTAAGAATAGAGTGCTTAATTGAATAGGGCCATGAAGCACGCAATGAC
Univa_14    AATTAAGAATAGAGTGCTTAATTGAATAGGGCCATGAAGCACGCAATGAC
Univa_12    AATTAAGAATAGAGTGCTTAATTGAATAGGGCCATGAAGCACGCAATGAC
Univa_10    AATTAAGAATAGAGTGCTTAATTGAATAGGGCCATGAAGCACGCAATGAC
Univa_07    AATTAAGAATAGAGTGCTTAATTGAATAGGGCCATGAAGCACGCAATGAC
Univa_08    AATTAAGAATAGAGTGCTTAATTGAATAGGGCCATGAAGCACGCAATGAC
Univa_06    AATTAAGAATAGAGTGCTTAATTGAATAGGGCCATGAAGCACGCAATGAC
Univa_09    AATTAAGAATAGAGTGCTTAATTGAATAGGGCCATGAAGCACGCAATGAC
Uatro_01    AATTAAGAGTAGAGTGCTTAATTGAATAGAGCCATGAAGCACGCAATGGT
Usori_03    AATTAAGAGTAGAGTGCTTAATTGAATAGGGCCATGAAGCACGCAATGGC
Usori_01    AATTAAGAGTAGAGTGCTTAATTGAATAGGGCCATGAAGCACGCAATGGC
Usori_04    AATTAAGAGTAGAGTGCTTAATTGAATAGGGCCATGAAGCACGCAATGGC
Usori_02    AATTAAGAGTAGAGTGCTTAATTGAATAGGGCCATGAAGCACGCAATGGC
Usori_05    AATTAAGAGTAGAGTGCTTAATTGAATAGGGCCATGAAGCACGCAATGAC
Usori_06    AATTAAGAGTAGAGTGCTTAATTGAATAGGGCCATGAAGCACGCAATGAC
Usori_09    AATTAAGAGTAGAGTGCTTAATTGAATAGGGCCATGAAGCACGCAATGAC
Uropso_2    AATTAAGAGTAGAGTGCTTAATTGAATAGGGCCATGAAGCACGCAATGAC
Uropso_1    AATTAAGAGTAGAGTGCTTAATTGAATAGGGCCATGAAGCACGCAATGAC
Uatro_03    AATTAAGAGTAGAGTGCTTAATTGAATAGAGCCATGAAGCACGCAATGGT
Uatro_04    AATTAAGAGTAGAGTGCTTAATTGAATAGAGCCATGAAGCACGCAATGGT
Uatro_02    AATTAAGAGTAGAGTGCTTAATTGAATAGAGCCATGAAGCACGCAATGGT
Uatro_05    AATTAAGAGTAGAGTGCTTAATTGAATAGAGCCATGAAGCACGCAATGGT
Uatro_06    AATTAAGAGTAGAGTGCTTAATTGAATAGAGCCATGAAGCACGCAATGGT
Uatro_07    AATTAAGAGTAGAGTGCTTAATTGAATAGAGCCATGAAGCACGCAATGGT
Usps2_04    AATTAAGAGTAGAGTGCTTAATTGAATAGAGCCATGAAGCACGCAATGAT
Usps2_02    AATTAAGAGTAGAGTGCTTAATTGAATAGAGCCATGAAGCACGCAATGAT
Usps2_01    AATTAAGAGTAGAGTGCTTAATTGAATAGAGCCATGAAGCACGCAATGAT
Usps2_03    AATTAAGAGTAGAGTGCTTAATTGAATAGAGCCATGAAGCACGCAATGAT
Ugrac_06    AATTAAGAGTAGAGTGCTTAATTGAATAGAGCCATGAAGCACGCAATGAC
Ugrac_10    AATTAAGAGTAGAGTGCTTAATTGAATAGAGCCATGAAGCACGCAATGAC
Ugrac_08    AATTAAGAGTAGAGTGCTTAATTGAATAGAGCCATGAAGCACGCAATGAC
Ugrac_09    AATTAAGAGTAGAGTGCTTAATTGAATAGAGCCATGAAGCACGCAATGAC
Ugrac_07    AATTAAGAGTAGAGTGCTTAATTGAATAGAGCCATGAAGCACGCAATGAC
Ugrac_01    AATTAAGAGTAGAGTGCTTAATTGAATAGAGCCATGAAGCACGCAATGAC
Ugrac_02    AATTAAGAGTAGAGTGCTTAATTGAATAGAGCCATGAAGCACGCAATGAC
Ugrac_05    AATTAAGAGTAGAGTGCTTAATTGAATAGAGCCATGAAGCACGCAATGAC
Ugrac_03    AATTAAGAGTAGAGTGCTTAATTGAATAGAGCCATGAAGCACGCAATGAC
Ugrac_04    AATTAAGAGTAGAGTGCTTAATTGAATAGAGCCATGAAGCACGCAATGAC
Ugrac_D3    ---------------------------------------------ATGAC
Ugrac_D4    ---------------------------------------------ATGAC
Usori_D1    ---------------------------------------------ATGGC
Usori_D2    ---------------------------------------------ATGGC
Usori_D8    --------------------------------------------------
Usori_D9    --------------------------------------------------
Usori_D7    --------------------------------------------------
Usori_10    --------------------------------------------------
Usori_11    --------------------------------------------------
Usori_D5    --------------------------------------------------
Usori_D4    --------------------------------------------------
Usori_12    --------------------------------------------------
Usori_13    --------------------------------------------------
Usori_D6    --------------------------------------------------
Usori_D3    --------------------------------------------------
Ugrac_D1    ---------------------------------------------ATGAC
Ugrac_D2    ---------------------------------------------ATGAC
Uande_D1    --------------------------------------------------
Uande_D2    --------------------------------------------------
Uaequ_D1    ---------------------------------------------ATGAC
Uaequ_D2    ---------------------------------------------ATGAC

SA_01       AAATNTANGAAAAACCCACCCATTAATAAAAATTGTTAACAGCTCATTCA
TA_01       AAATATCCGAAAAACACACCCGCTAATAAAAATTGTTAACAGCTCATTTA
Uinve_04    AAACCTACGAAAAACCCACCCCCTTATAAAAATCGTTAATAACTCATTCA
Uinve_07    AAACCTACGAAAAACCCACCCCCTTATAAAAATCGTTAATAACTCATTCA
Uinve_03    AAACCTACGAAAAACCCACCCCCTTATAAAAATTATTAACAACTCATTTA
Uinve_06    AAACCTACGAAAAACCCACCCCCTTATAAAAATTATTAACAACTCATTTA
Uinve_05    AAACCTACGAAAAACCCACCCCCTTATAAAAATCATTAACAACTCATTTA
Uinve_01    AAACCTACGAAAAACCCACCCCCTTATAAAAATTATTAACAACTCATTCA
Uinve_02    AAACCTACGAAAAACCCACCCCCTTATAAAAATTATTAACAACTCATTTA
Uropsp_6    AAACCTTCGAAAAACTCACCCCCTTATAAAAATTATTAACGACTCATTTG
Usps1_04    AAACCTTCGAAAAACTCACCCCCTTATAAAAATTATTAACGACTCATTTG
Usps1_01    AAACCTTCGAAAAACTCACCCCCTTATAAAAATTATTAACGACTCATTTG
Usps1_05    AAACCTTCGAAAAACTCACCCCCTTATAAAAATTATTAACGACTCATTTG
Usps1_02    AAACCTTCGAAAAACTCACCCCCTTATAAAAATTATTAACGACTCATTTG
Univa_03    AAACCTTCGAAAAACCCACCCACTTATAAAAATTATTAACAACTCATTCA
Univa_01    AAACCTTCGAAAAACCCACCCACTTATAAAAATTATTAACAACTCATTCA
Univa_05    AAACCTTCGAAAAACCCACCCACTTATAAAAATTATTAACAACTCATTCA
Univa_02    AAACCTTCGAAAAACCCACCCACTTATAAAAATTATTAACAACTCATTCA
Univa_04    AAACCTTCGAAAAACCCACCCACTTATAAAAATTATTAACAACTCATTCA
Univa_11    AAACCTTCGAAAAACCCACCCACTTATAAAAATTATTAACAACTCATTCA
Univa_13    AAACCTTCGAAAAACCCACCCACTTATAAAAATTATTAACAACTCATTCA
Univa_14    AAACCTTCGAAAAACCCACCCACTTATAAAAATTATTAACAACTCATTCA
Univa_12    AAACCTTCGAAAAACCCACCCACTTATAAAAATTATTAACAACTCATTCA
Univa_10    AAACCTTCGAAAAACCCACCCACTTATAAAAATTATTAACAACTCATTCA
Univa_07    AAACCTTCGAAAAACCCACCCACTTATAAAAATTATTAACAACTCATTCA
Univa_08    AAACCTTCGAAAAACCCACCCACTTATAAAAATTATTAACAACTCATTCA
Univa_06    AAACCTTCGAAAAACCCACCCACTTATAAAAATTATTAACAACTCATTCA
Univa_09    AAACCTTCGAAAAACCCACCCACTTATAAAAATTATTAACAACTCATTCA
Uatro_01    AAACCTTCGAAAAACCCACCCCCTTATAAAAATTATTAATAACTCATTCA
Usori_03    AAATCTTCGAAAAACCCACCCCCTTATAAAAATTATTAACAACTCATTCA
Usori_01    AAATCTTCGAAAAACCCACCCCCTTATAAAAATTATTAACAACTCATTCA
Usori_04    AAATCTTCGAAAAACCCACCCCCTTATAAAAATTATTAACAACTCATTCA
Usori_02    AAATCTTCGAAAAACCCACCCCCTTATAAAAATTATTAACAACTCATTCA
Usori_05    AAACCTTCGAAAAACCCACCCCCTTATAAAAATTATTAACAACTCATTCA
Usori_06    AAACCTTCGAAAAACCCACCCCCTTATAAAAATTATTAACAACTCATTCA
Usori_09    AAACCTTCGAAAAACCCACCCCCTTATAAAAATTATTAACAACTCATTCA
Uropso_2    AAACCTTCGAAAAACCCACCCCCTTATAAAAATTATTAACAACTCATTCA
Uropso_1    AAACCTTCGAAAAACCCACCCCCTTATAAAAATTATTAACAACTCATTCA
Uatro_03    AAACCTTCGAAAAACCCACCCCCTTATAAAAATTATTAATAACTCATTCA
Uatro_04    AAACCTTCGAAAAACCCACCCCCTTATAAAAATTATTAATAACTCATTCA
Uatro_02    AAACCTTCGAAAAACCCACCCCCTTATAAAAATTATTAATAACTCATTCA
Uatro_05    AAACCTTCGAAAAACCCACCCCCTTATAAAAATTATTAATAACTCATTCA
Uatro_06    AAACCTTCGAAAAACCCACCCCCTTATAAAAATTATTAATAACTCATTCA
Uatro_07    AAACCTTCGAAAAACCCACCCCCTTATAAAAATTATTAATAACTCATTCA
Usps2_04    AAACCTTCGAAAAACCCACCCCCTTATAAAAATTATTAACAGCTCATTTA
Usps2_02    AAACCTTCGAAAAACCCACCCCCTTATAAAAATTATTAACAGCTCATTTA
Usps2_01    AAACCTTCGAAAAACCCACCCCCTTATAAAAATTATTAACAGCTCATTTA
Usps2_03    AAACCTTCGAAAAACCCACCCCCTTATAAAAATTATTAACAGCTCATTTA
Ugrac_06    AAACCTTCGAAAAACCCACCCCCTTATAAAAATTATTAACAACTCATTCA
Ugrac_10    AAACCTTCGAAAAACCCACCCCCTTATAAAAATTATTAACAACTCATTCA
Ugrac_08    AAACCTTCGAAAAACCCACCCCCTTATAAAAATTATTAACAACTCATTCA
Ugrac_09    AAACCTTCGAAAAACCCACCCCCTTATAAAAATTATTAACAACTCATTCA
Ugrac_07    AAACCTTCGAAAAACCCACCCCCTTATAAAAATTATTAACAACTCATTCA
Ugrac_01    AAACCTTCGAAAAACCCACCCCCTTATAAAAATTATTAACAACTCATTCA
Ugrac_02    AAACCTTCGAAAAACCCACCCCCTTATAAAAATTATTAACAACTCATTCA
Ugrac_05    AAACCTTCGAAAAACCCACCCCCTTATAAAAATTATTAACAACTCATTCA
Ugrac_03    AAACCTTCGAAAAACCCACCCCCTTATAAAAATTATTAACAACTCATTCA
Ugrac_04    AAACCTTCGAAAAACCCACCCCCTTATAAAAATTATTAACAACTCATTCA
Ugrac_D3    AAACCTTCGAAAAACTCACCCCCTTATAAAAATTATTAACGACTCATTTG
Ugrac_D4    AAACCTTCGAAAAACTCACCCCCTTATAAAAATTATTAACGACTCATTTG
Usori_D1    AAATCTTCGAAAAACCCACCCCCTTATAAAAATTATTAACAACTCATTCA
Usori_D2    AAATCTTCGAAAAACCCACCCCCTTATAAAAATTATTAACAACTCATTCA
Usori_D8    -------------------------ATAAAAATTATTAACAACTCATTCA
Usori_D9    -------------------------ATAAAAATTATTAACAACTCATTCA
Usori_D7    -------------------------ATAAAAATTATTAACAACTCATTCA
Usori_10    -------------------------ATAAAAATTATTAACAACTCATTCA
Usori_11    -------------------------ATAAAAATTATTAACAACTCATTCA
Usori_D5    -------------------------ATAAAAATTATTAACAACTCATTCA
Usori_D4    -------------------------ATAAAAATTATTAACAACTCATTCA
Usori_12    -------------------------ATAAAAATTATTAACAACTCATTCA
Usori_13    -------------------------ATAAAAATTATTAACAACTCATTCA
Usori_D6    -------------------------ATAAAAATTATTAACAACTCATTCA
Usori_D3    -------------------------ATAAAAATTATTAACAACTCATTCA
Ugrac_D1    AAACCTTCGAAAAACCCACCCACTTATAAAAATTATTAACAACTCATTCA
Ugrac_D2    AAACCTTCGAAAAACCCACCCACTTATAAAAATTATTAACAACTCATTCA
Uande_D1    -----------------ACCCCCTTATAAAAATTATTAACAACTCATTCA
Uande_D2    -------------ACTCACCCCCTTATAAAAATTATTAACAACTCATTCA
Uaequ_D1    AAATCTCCGAAAAACCCACCCCCTTATAAAAATTATTAACAACTCATTTA
Uaequ_D2    AAATCTCCGAAAAACCCACCCCCTTATAAAAATTATTAACAACTCATTCA

SA_01       TCGACCTACCCGCCCCATCCAATATCTCCTCATGATGAAACTTCGGCTCC
TA_01       TCGACCTACCAGCACCATCAAACATTTCATCGTGATGAAACTTCGGCTCA
Uinve_04    TTGATCTACCAGCACCATCAAACATTTCTTCTTGATGAAATTTCGGTTCT
Uinve_07    TTGATCTACCAGCACCATCAAACATTTCTTCTTGATGAAATTTCGGTTCT
Uinve_03    TTGACTTACCAGCACCTTCAAACATCTCTTCTTGATGAAATTTTGGTTCT
Uinve_06    TTGACTTACCAGCACCTTCAAACATCTCTTCTTGATGAAATTTTGGTTCT
Uinve_05    TTGACTTACCAGCACCCTCAAATATCTCTTCTTGATGAAATTTTGGTTCT
Uinve_01    TTGACTTACCAGCACCCTCAAATATCTCTTCTTGATGAAATTTTGGTTCT
Uinve_02    TTGACTTACCAGCACCCTCAAATATCTCTTCTTGATGAAATTTTGGTTCT
Uropsp_6    TCGATCTACCAGCCCCCTCAAACATTTCTTCCTGATGAAATTTCGGTTCT
Usps1_04    TCGATCTACCAGCCCCCTCAAACATTTCTTCCTGATGAAATTTCGGTTCT
Usps1_01    TCGATCTACCAGCCCCCTCAAACATTTCTTCCTGATGAAATTTCGGTTCT
Usps1_05    TCGATCTACCAGCCCCCTCAAACATTTCTTCCTGATGAAATTTCGGTTCT
Usps1_02    TCGATCTACCAGCCCCCTCAAACATTTCTTCCTGATGAAATTTCGGTTCT
Univa_03    TTGACCTACCAGCCCCCTCAAACATTTCTTCTTGATGAAACTTTGGCTCT
Univa_01    TCGACCTACCAGCCCCCTCAAACATTTCTTCTTGATGAAACTTTGGCTCT
Univa_05    TCGACCTACCAGCCCCCTCAAACATTTCTTCTTGATGAAACTTTGGCTCT
Univa_02    TTGACCTACCAGCCCCCTCAAACATTTCTTCTTGATGAAACTTTGGCTCT
Univa_04    TTGACCTACCAGCCCCCTCAAACATTTCTTCTTGATGAAACTTTGGCTCT
Univa_11    TTGACCTACCAGCCCCCTCAAACATTTCTTCTTGATGAAACTTTGGCTCT
Univa_13    TTGACCTACCAGCCCCCTCAAACATTTCTTCTTGATGAAACTTTGGCTCT
Univa_14    TTGACCTACCAGCCCCCTCAAACATTTCTTCTTGATGAAACTTTGGCTCT
Univa_12    TTGACCTACCAGCCCCCTCAAACATTTCTTCTTGATGAAACTTTGGCTCT
Univa_10    TTGACCTACCAGCCCCCTCAAACATTTCTTCTTGATGAAACTTTGGCTCT
Univa_07    TTGACCTACCAGCCCCCTCAAACATTTCTTCTTGATGAAACTTTGGCTCT
Univa_08    TTGACCTACCAGCCCCCTCAAACATTTCTTCTTGATGAAACTTTGGCTCT
Univa_06    TTGACCTACCAGCCCCCTCAAACATTTCTTCTTGATGAAACTTTGGCTCT
Univa_09    TTGACCTACCAGCCCCCTCAAACATTTCTTCTTGATGAAACTTTGGCTCT
Uatro_01    TTGACTTACCAGCCCCATCAAACATCTCTTCTTGATGAAATTTTGGTTCT
Usori_03    TTGACTTACCAGCCCCTTCAAACATCTCTTCTTGATGAAACTTTGGCTCT
Usori_01    TTGACTTACCAGCCCCTTCAAACATCTCTTCTTGATGAAACTTTGGCTCT
Usori_04    TTGACTTACCAGCCCCTTCAAACATCTCTTCTTGATGAAACTTTGGCTCT
Usori_02    TTGACTTACCAGCCCCTTCAAACATCTCTTCTTGATGAAACTTTGGCTCT
Usori_05    TTGACTTACCAGCCCCTTCAAACATTTCTTCTTGATGAAACTTTGGCTCT
Usori_06    TTGACTTACCAGCCCCTTCAAACATTTCTTCTTGATGAAACTTTGGCTCT
Usori_09    TTGACTTACCAGCCCCTTCAAACATTTCTTCTTGATGAAACTTTGGCTCT
Uropso_2    TTGACTTACCAGCCCCTTCAAACATTTCTTCTTGATGAAACTTTGGCTCT
Uropso_1    TTGACTTACCAGCCCCTTCAAACATTTCTTCTTGATGAAACTTTGGCTCT
Uatro_03    TTGACTTACCAGCCCCATCAAACATCTCTTCTTGATGAAATTTTGGTTCT
Uatro_04    TTGACTTACCAGCCCCATCAAACATCTCTTCTTGATGAAATTTTGGTTCT
Uatro_02    TTGACTTACCAGCCCCATCAAACATCTCTTCTTGATGAAATTTTGGTTCT
Uatro_05    TTGACTTACCAGCCCCATCAAACATCTCTTCTTGATGAAATTTTGGTTCT
Uatro_06    TTGACTTACCAGCCCCATCAAACATCTCTTCTTGATGAAATTTTGGTTCT
Uatro_07    TTGACTTACCAGCCCCATCAAACATCTCTTCTTGATGAAATTTTGGTTCT
Usps2_04    TTGACCTACCAGCCCCATCAAACATTTCTTCTTGATGAAATTTCGGTTCT
Usps2_02    TTGACCTACCAGCCCCATCAAACATTTCTTCTTGATGAAATTTCGGTTCT
Usps2_01    TTGACCTACCAGCCCCATCAAACATTTCTTCTTGATGAAATTTCGGTTCT
Usps2_03    TTGACCTACCAGCCCCATCAAACATTTCTTCTTGATGAAATTTCGGTTCT
Ugrac_06    TTGACCTACCAGCCCCATCAAACATTTCTTCTTGATGAAATTTTGGTTCT
Ugrac_10    TTGACCTACCAGCCCCATCAAACATTTCTTCTTGATGAAATTTTGGTTCT
Ugrac_08    TTGACCTACCAGCCCCATCAAACATTTCTTCTTGATGAAATTTTGGTTCT
Ugrac_09    TTGACCTACCAGCCCCATCAAACATTTCTTCTTGATGAAATTTTGGTTCT
Ugrac_07    TTGACCTACCAGCCCCATCAAACATTTCTTCTTGATGAAATTTTGGTTCT
Ugrac_01    TTGACCTACCAGCCCCATCAAACATTTCTTCTTGATGAAATTTTGGTTCT
Ugrac_02    TTGACCTACCAGCCCCATCAAACATTTCTTCTTGATGAAATTTTGGTTCT
Ugrac_05    TTGACCTACCAGCCCCATCAAACATTTCTTCTTGATGAAATTTTGGTTCT
Ugrac_03    TTGACCTACCAGCCCCATCAAACATTTCTTCTTGATGAAATTTTGGTTCT
Ugrac_04    TTGACCTACCAGCCCCATCAAACATTTCTTCTTGATGAAATTTTGGTTCT
Ugrac_D3    TCGATCTACCAGCCCCCTCAAACATTTCTTCCTGATGAAATTTCGGTTCT
Ugrac_D4    TCGATCTACCAGCCCCCTCAAACATTTCTTCCTGATGAAATTTCGGTTCT
Usori_D1    TTGACTTACCAGCCCCTTCAAACATCTCTTCTTGATGAAACTTTGGCTCT
Usori_D2    TTGACTTACCAGCCCCTTCAAACATCTCTTCTTGATGAAACTTTGGCTCT
Usori_D8    TTGACTTACCAGCCCCTTCAAACATCTCTTCTTGATGAAACTTTGGCTCT
Usori_D9    TTGACTTACCAGCCCCTTCAAACATCTCTTCTTGATGAAACTTTGGCTCT
Usori_D7    TTGACTTACCAACCCCTTCAAACATCTCTTCTTGATGAAACTTTGGCTCT
Usori_10    TTGACTTACCAGCCCCTTCAAACATCTCTTCTTGATGAAACTTTGGCTCT
Usori_11    TTGACTTACCAGCCCCTTCAAACATCTCTTCTTGATGAAACTTTGGCTCT
Usori_D5    TTGACTTACCAACCCCTTCAAACATCTCTTCTTGATGAAACTTTGGCTCT
Usori_D4    TTGACTTACCAGCCCCTTCAAACATCTCTTCTTGATGAAACTTTGGCTCT
Usori_12    TTGACTTACCAGCCCCTTCAAACATCTCTTCTTGATGAAACTTTGGCTCT
Usori_13    TTGACTTACCAGCCCCTTCAAACATCTCTTCTTGATGAAACTTTGGCTCT
Usori_D6    TTGACTTACCAGCCCCTTCAAACATCTCTTCTTGATGAAACTTTGGCTCT
Usori_D3    TTGACTTACCAGCCCCTTCAAACATCTCTTCTTGATGAAACTTTGGCTCT
Ugrac_D1    TTGACCTACCAGCCCCCTCAAACATTTCTTCTTGATGAAACTTTGGCTCT
Ugrac_D2    TTGACCTACCAGCCCCCTCAAACATTTCTTCTTGATGAAACTTTGGCTCT
Uande_D1    TCGACCTGCCAGCACCCTCAAACATTTCTTCTTGATGAAATTTCGGTTCG
Uande_D2    TCGACCTGCCAGCACCCTCAAACATTTCTTCTTGATGAAATTTCGGTTCG
Uaequ_D1    TTGACCTACCAGCCCCCTCAAACATTTCTTCTTGATGAAACTTTGGCTCT
Uaequ_D2    TTGACCTACCAGCCCCCTCAAACATTTCTTCCTGATGAAACTTTGGCTCT

SA_01       CTCCTAGGTGTCTGCCTAATTATTCAAATTCTTACAGGACTCTTTCTAGC
TA_01       CTATTAGGAGTCTGCCTAATCCTACAAATCCTCACAGGACTATTCCTAGC
Uinve_04    TTATTGGGTATCTGCCTAATCATTCAAATCTTAACAGGACTATTTTTAGC
Uinve_07    TTATTGGGTATCTGCCTAATCATTCAAATCTTAACAGGACTATTTTTAGC
Uinve_03    TTATTGGGTGTCTGCCTAATCATTCAAATCTTAACAGGACTATTTTTAGC
Uinve_06    TTATTGGGTGTCTGCCTAATCATTCAAATCTTAACAGGACTATTTTTAGC
Uinve_05    TTATTGGGTATCTGCCTAATCATTCAAATCTTAACAGGACTGTTTTTAGC
Uinve_01    TTATTGGGTATCTGCCTAATCATTCAAATCTTAACAGGACTGTTTTTAGC
Uinve_02    TTATTGGGTATCTGCCTAATCATTCAAATCTTAACAGGACTGTTTTTAGC
Uropsp_6    TTATTGGGTGTATGCCTAATCATTCAAATCTTGACAGGACTATTTCTAGC
Usps1_04    TTATTGGGTGTATGCCTAATCATTCAAATCTTGACAGGACTATTTCTAGC
Usps1_01    TTATTGGGTGTATGCCTAATCATTCAAATCTTGACAGGACTATTTCTAGC
Usps1_05    TTATTGGGTGTATGCCTAATCATTCAAATCTTGACAGGACTATTTCTAGC
Usps1_02    TTATTGGGTGTATGCCTAATCATTCAAATCTTGACAGGACTATTTCTAGC
Univa_03    CTATTAGGTGTATGCTTAATTATCCAAATCTTAACAGGCCTATTTTTAGC
Univa_01    CTATTAGGTGTATGCTTAATTATCCAAATCTTAACAGGCCTATTTTTAGC
Univa_05    CTATTAGGTGTATGCTTAATTATCCAAATCTTAACAGGCCTATTTTTAGC
Univa_02    CTATTAGGTGTATGCTTAATTATCCAAATCTTAACAGGCCTATTTTTAGC
Univa_04    CTATTAGGTGTATGCTTAATTATCCAAATCTTAACAGGCCTATTTTTAGC
Univa_11    TTATTAGGCGTATGCTTAATTATCCAAATCTTAACAGGCCTATTTTTAGC
Univa_13    TTATTAGGCGTATGCTTAATTATCCAAATCTTAACAGGCCTATTTTTAGC
Univa_14    TTATTAGGCGTATGCTTAATTATCCAAATCTTAACAGGCCTATTTTTAGC
Univa_12    TTATTAGGCGTATGCTTAATTATCCAAATCTTAACAGGCCTATTTTTAGC
Univa_10    TTATTAGGCGTATGCTTAATTATCCAAATCTTAACAGGCCTATTTTTAGC
Univa_07    TTATTAGGCGTATGCTTAATTATCCAAATCTTAACAGGCCTATTTTTAGC
Univa_08    TTATTAGGCGTATGCTTAATTATCCAAATCTTAACAGGCCTATTTTTAGC
Univa_06    TTATTAGGCGTATGCTTAATTATCCAAATCTTAACAGGCCTATTTTTAGC
Univa_09    TTATTAGGCGTATGCTTAATTATCCAAATCTTAACAGGCCTATTTTTAGC
Uatro_01    TTATTGGGTGTATGTCTAATCATTCAAATCCTGACAGGACTATTTCTAGC
Usori_03    TTATTGGGTGTATGCCTAATCATTCAGATCCTGACAGGATTATTCTTAGC
Usori_01    TTATTGGGTGTATGCCTAATCATTCAGATCCTGACAGGATTATTCTTAGC
Usori_04    TTATTGGGTGTATGCCTAATCATTCAGATCCTGACAGGATTATTCTTAGC
Usori_02    TTATTGGGTGTATGCCTAATCATTCAGATCCTGACAGGATTATTCTTAGC
Usori_05    TTATTGGGTGTGTGCCTAATCATTCAAATCCTGACAGGACTATTCTTAGC
Usori_06    TTATTGGGTGTGTGCCTAATCATTCAAATCCTGACAGGACTATTCTTAGC
Usori_09    TTATTGGGTGTGTGCCTAATCATTCAAATCCTGACAGGACTATTCTTAGC
Uropso_2    TTATTGGGTGTGTGCCTAATCATTCAAATCCTGACAGGACTATTCTTAGC
Uropso_1    TTATTGGGTGTGTGCCTAATCATTCAAATCCTGACAGGACTATTCTTAGC
Uatro_03    TTATTGGGTGTATGTCTAATCATTCAAATCCTGACAGGACTATTTCTAGC
Uatro_04    TTATTGGGTGTATGTCTAATCATTCAAATCCTGACAGGACTATTTCTAGC
Uatro_02    TTATTGGGTGTATGTCTAATCATTCAAATCCTGACAGGACTATTTCTAGC
Uatro_05    TTATTGGGTGTATGTCTAATCATTCAAATCCTGACAGGACTATTTCTAGC
Uatro_06    TTATTGGGTGTATGTCTAATCATTCAAATCCTGACAGGACTATTTCTAGC
Uatro_07    TTATTGGGTGTATGTCTAATCATTCAAATCCTGACAGGACTATTTCTAGC
Usps2_04    TTATTGGGTGTGTGTTTAATCATTCAAATCCTGACAGGACTATTTTTAGC
Usps2_02    TTATTGGGTGTGTGTTTAATCATTCAAATCCTGACAGGACTATTTTTAGC
Usps2_01    TTATTGGGTGTGTGTTTAATCATTCAAATCCTGACAGGACTATTTTTAGC
Usps2_03    TTATTGGGTGTGTGTTTAATCATTCAAATCCTGACAGGACTATTTTTAGC
Ugrac_06    TTATTGGGTGTGTGTCTAATCATTCAAATCCTGACAGGATTATTTTTAGC
Ugrac_10    TTATTGGGTGTGTGTCTAATCATTCAAATCCTGACAGGATTATTTTTAGC
Ugrac_08    TTATTGGGTGTGTGTCTAATCATTCAAATCCTGACAGGATTATTTTTAGC
Ugrac_09    TTATTGGGTGTGTGTCTAATCATTCAAATCCTGACAGGATTATTTTTAGC
Ugrac_07    TTATTGGGTGTGTGTCTAATCATTCAAATCCTGACAGGATTATTTTTAGC
Ugrac_01    TTATTGGGTGTGTGTCTAATCATTCAAATCCTGACAGGACTATTTTTAGC
Ugrac_02    TTATTGGGTGTGTGTCTAATCATTCAAATCCTGACAGGACTATTTTTAGC
Ugrac_05    TTATTGGGTGTGTGTCTAATCATTCAAATCCTGACAGGACTATTTTTAGC
Ugrac_03    TTATTGGGTGTGTGTCTAATCATTCAAATCCTGACAGGACTATTTTTAGC
Ugrac_04    TTATTGGGTGTGTGTCTAATCATTCAAATCCTGACAGGACTATTTTTAGC
Ugrac_D3    TTATTGGGTGTATGCCTAATCATTCAAATCTTGACAGGACTATTTCTAGC
Ugrac_D4    TTATTGGGTGTATGCCTAATCATTCAAATCTTGACAGGACTATTTCTAGC
Usori_D1    TTATTGGGTGTATGCCTAATCATTCAAATCCTGACAGGATTATTCTTAGC
Usori_D2    TTATTGGGTGTATGCCTAATCATTCAAATCCTGACAGGATTATTCTTAGC
Usori_D8    TTATTGGGTGTATGTCTAATTATTCAAATCCTAACAGGATTATTCTTAGC
Usori_D9    TTATTGGGTGTATGTCTAATTATTCAAATCCTAACAGGATTATTCTTAGC
Usori_D7    TTATTGGGTGTATGTCTAATTATTCAAATCCTAACAGGATTATTCTTAGC
Usori_10    TTATTGGGTGTATGTCTAATTATTCAAATCCTAACAGGATTATTCTTAGC
Usori_11    TTATTGGGTGTATGTCTAATTATTCAAATCCTAACAGGATTATTCTTAGC
Usori_D5    TTATTGGGTGTGTGTCTAATCATTCAAATCCTGACAGGATTATTCTTAGC
Usori_D4    TTATTGGGTGTGTGCCTAATCATTCAAATCCTGACAGGATTATTCTTAGC
Usori_12    TTATTGGGTGTGTGTCTAATCATTCAAATCCTGACAGGGTTATTCTTAGC
Usori_13    TTATTGGGTGTGTGTCTAATCATTCAAATCCTGACAGGGTTATTCTTAGC
Usori_D6    TTATTGGGTGTGTGTCTAATCATTCAAATCCTGACAGGGTTATTCTTAGC
Usori_D3    TTATTGGGTGTGTGCCTAATCATTCAAATCCTGACAGGATTATTCTTAGC
Ugrac_D1    TTATTAGGCGTATGCTTAATTATCCAAATCTTAACAGGCCTATTTTTAGC
Ugrac_D2    TTATTAGGCGTATGCTTAATTATCCAAATCTTAACAGGCCTATTTTTAGC
Uande_D1    TTATTAGGCGTATGCTTAATTATTCAAATCTTAACAGGACTATTTCTAGC
Uande_D2    TTATTAGGCGTATGCTTAATTATTCAAATCTTAACAGGACTATTTCTAGC
Uaequ_D1    TTATTAGGCGTATGTTTAATCATTCAAATCTTAACAGGATTATTCTTAGC
Uaequ_D2    TTATTAGGTGTATGTTTAATCATTCAAATCTTAACAGGACTATTCTTAGC

SA_01       AATACATTACACATCAGACACAATAACTGCTTTCTCATCAGTCACACACA
TA_01       CATACACTACACATCAGACACAATAACAGCCTTCTCATCAGTAACACACA
Uinve_04    AATACACTACACATCTGATACATTAACCGCATTCTCCTCCGTAACTCACA
Uinve_07    AATACACTACACATCTGATACATTAACCGCATTCTCCTCCGTAACTCACA
Uinve_03    AATACACTATACATCTGATACATTAACCGCATTCTCTTCCGTAACTCACA
Uinve_06    AATACACTATACATCCGATACATTAACCGCATTCTCTTCCGTAACTCACA
Uinve_05    AATACACTATACACCCGATACATTAACCGCATTCTCTTCCGTAACTCACA
Uinve_01    AATACACTATACATCCGATACATTAACCGCATTCTCTTCCGTAACTCACA
Uinve_02    AATACACTATACATCCGATACATTAACCGCATTCTCTTCCGTAACTCACA
Uropsp_6    AATACACTATACATCTGATACTTTAACAGCATTCTCTTCCGTCACGCACA
Usps1_04    AATACACTATACATCTGATACTTTAACAGCATTCTCTTCCGTCACGCACA
Usps1_01    AATACACTATACATCTGATACTTTAACAGCATTCTCTTCCGTCACGCACA
Usps1_05    AATACACTATACATCTGATACTTTAACAGCATTCTCTTCCGTCACGCACA
Usps1_02    AATACACTATACATCTGATACTTTAACAGCATTCTCTTCCGTCACGCACA
Univa_03    TATACACTACACATCCGATACTTTAACAGCATTCTCTTCCGTAACCCATA
Univa_01    TATACACTACACATCCGATACTTTAACAGCATTCTCTTCCGTAACCCATA
Univa_05    TATACACTACACATCCGATACTTTAACAGCATTCTCTTCCGTAACCCATA
Univa_02    TATACACTACACATCCGATACTTTAACAGCATTCTCTTCCGTAACCCATA
Univa_04    TATACACTACACATCCGATACTTTAACAGCATTCTCTTCCGTAACCCATA
Univa_11    TATACACTACACATCCGATACTTTAACAGCATTCTCTTCCGTAACCCATA
Univa_13    TATACACTACACATCCGATACTTTAACAGCATTCTCTTCCGTAACCCATA
Univa_14    TATACACTACACATCCGATACTTTAACAGCATTCTCTTCCGTAACCCATA
Univa_12    TATACACTACACATCCGATACTTTAACAGCATTCTCTTCCGTAACCCATA
Univa_10    TATACACTACACATCCGATACTTTAACAGCATTCTCTTCCGTAACCCATA
Univa_07    TATACACTACACATCCGATACTTTAACAGCATTCTCTTCCGTAACCCATA
Univa_08    TATACACTACACATCCGATACTTTAACAGCATTCTCTTCCGTAACCCATA
Univa_06    TATACACTACACATCCGATACTTTAACAGCATTCTCTTCCGTAACCCATA
Univa_09    TATACACTACACATCCGATACTTTAACAGCATTCTCTTCCGTAACCCATA
Uatro_01    AATACACTATACATCCGATACTTTAACAGCATTCTCCTCTGTAACCCACA
Usori_03    AATACACTATACATCCGATACTTTAACAGCATTCTCATCCGTAACTCATA
Usori_01    AATACACTATACATCCGATACTTTAACAGCATTCTCATCCGTAACTCATA
Usori_04    AATACACTATACATCCGATACTTTAACAGCATTCTCATCCGTAACTCATA
Usori_02    AATACACTATACATCCGATACTTTAACAGCATTCTCATCCGTAACTCATA
Usori_05    AATACACTACACATCCGATACTTTAACAGCATTCTCCTCCGTAACCCATA
Usori_06    AATACACTACACATCCGATACTTTAACAGCATTCTCCTCCGTAACCCACA
Usori_09    AATACACTACACATCCGATACTTTAACAGCATTCTCCTCCGTAACCCATA
Uropso_2    AATACACTACACATCCGATACTTTAACAGCATTCTCCTCCGTAACCCATA
Uropso_1    AATACACTACACATCCGATACTTTAACAGCATTCTCCTCCGTAACCCACA
Uatro_03    AATACACTATACATCCGATACTTTAACAGCATTCTCCTCTGTAACCCACA
Uatro_04    AATACACTATACATCCGATACTTTAACAGCATTCTCCTCTGTAACCCACA
Uatro_02    AATACACTATACATCCGATACTTTAACAGCATTCTCCTCTGTAACCCACA
Uatro_05    AATACACTATACATCCGATACTTTAACAGCATTCTCCTCTGTAACCCACA
Uatro_06    AATACACTATACATCCGATACTTTAACAGCATTCTCCTCTGTAACCCACA
Uatro_07    AATACACTATACATCCGATACTTTAACAGCATTCTCCTCTGTAACCCACA
Usps2_04    AATACACTATACATCCGATACTTTAACAGCATTCTCCTCCGTAACACACA
Usps2_02    AATACACTATACATCCGATACTTTAACAGCATTCTCCTCCGTAACACACA
Usps2_01    AATACACTATACATCCGATACTTTAACAGCATTCTCCTCCGTAACACACA
Usps2_03    AATACACTATACATCCGATACTTTAACAGCATTCTCCTCCGTAACACACA
Ugrac_06    AATACACTATACATCCGATACTTTAACCGCATTCTCCTCCGTAACCCATA
Ugrac_10    AATACACTATACATCCGATACTTTAACCGCATTCTCCTCCGTAACCCATA
Ugrac_08    AATACACTATACATCCGATACTTTAACCGCATTCTCCTCCGTAACCCATA
Ugrac_09    AATACACTATACATCCGATACTTTAACCGCATTCTCCTCCGTAACCCATA
Ugrac_07    AATACACTATACATCCGATACTTTAACCGCATTCTCCTCCGTAACCCATA
Ugrac_01    AATACACTATACATCCGATACTTTAACCGCATTCTCCTCCGTAACCCATA
Ugrac_02    AATACACTATACATCCGATACTTTAACCGCATTCTCCTCCGTAACCCATA
Ugrac_05    AATACACTATACATCCGATACTTTAACCGCATTCTCCTCCGTAACCCATA
Ugrac_03    AATACACTATACATCCGATACTTTAACCGCATTCTCCTCCGTAACCCATA
Ugrac_04    AATACACTATACATCCGATACTTTAACCGCATTCTCCTCCGTAACCCATA
Ugrac_D3    AATACACTATACATCTGATACTTTAACAGCATTCTCTTCCGTCACGCACA
Ugrac_D4    AATACACTATACATCTGATACTTTAACAGCATTCTCTTCCGTCACGCACA
Usori_D1    AATACACTATACATCCGATACTTTAACAGCATTCTCATCCGTAACTCATA
Usori_D2    AATACACTATACATCCGATACTTTAACAGCATTCTCATCCGTAACTCATA
Usori_D8    AATACACTACACATCCGATACTTTAACAGCATTCTCATCCGTAACTCATA
Usori_D9    AATACACTACACATCCGATACTTTAACAGCATTCTCATCCGTAACTCATA
Usori_D7    AATACACTACACATCCGATACTTTAACAGCATTCTCATCCGTAACTCATA
Usori_10    AATACACTACACATCCGATACTTTAACAGCATTCTCATCCGTAACTCATA
Usori_11    AATACACTACACATCCGATACTTTAACAGCATTCTCATCCGTAACTCATA
Usori_D5    AATACACTATACATCCGATACTTTAACAGCATTCTCATCCGTAACTCATA
Usori_D4    AATACACTATACACCCGATACTTTAACAGCATTCTCATCCGTAACTCATA
Usori_12    AATACACTATACATCCGATACTTTAACAGCATTCTCATCCGTAACTCATA
Usori_13    AATACACTATACATCCGATACTTTAACAGCATTCTCATCCGTAACTCATA
Usori_D6    AATACACTATACATCCGATACTTTAACAGCATTCTCATCCGTAACTCATA
Usori_D3    AATACACTATACATCCGATACTTTAACAGCATTCTCATCTGTAACTCATA
Ugrac_D1    TATACACTACACAGCCGATACTTTAACAGCATTCTCTTCCGTAACCCATA
Ugrac_D2    TATACACTACACATCCGATACTTTAACAGCATTCTCTTCCGTAACCCATA
Uande_D1    CATACACTATACATCCGACACTCTAACAGCATTTTCTTCCGTAACCCATA
Uande_D2    TATACACTATACATCCGACACTCTAACAGCATTTTCTTCCGTAACCCATA
Uaequ_D1    AATGCACTATACATCCGACACCCTAACAGCATTCTCTTCTGTAACCCACA
Uaequ_D2    AATGCACTATACATCCGACACCCTAACAGCATTCTCCTCTGTAACCCACA

SA_01       TCTGCCGAGATGTAAACTACGGATGACTAATCCGATACCTTCATGCAAAC
TA_01       TCTGCCGAGACGTAAATTACGGCTGACTTATCCGATATTTACACGCAAAC
Uinve_04    TTTGCCGTGACGTTAATTATGGCTGACTTATTCGTTACCTCCATGCAAAC
Uinve_07    TTTGCCGTGACGTTAATTATGGCTGACTTATTCGTTACCTCCATGCAAAC
Uinve_03    TTTGCCGTGATGTTAACTATGGTTGACTTATTCGCTATCTTCATGCAAAC
Uinve_06    TTTGCCGTGATGTTAACTATGGTTGACTTATTCGCTATCTTCATGCAAAC
Uinve_05    TTTGCCGTGATGTTAACTATGGTTGACTTATTCGCTATCTTCATGCAAAC
Uinve_01    TTTGCCGTGATGTTAACTATGGTTGACTTATTCGCTATCTTCATGCAAAC
Uinve_02    TTTGCCGTGATGTTAACTATGGTTGACTTATTCGCTATCTTCATGCAAAC
Uropsp_6    TCTGTCGAGATGTAAATTACGGTTGATTGATCCGCTACCTCCATGCAAAT
Usps1_04    TCTGTCGAGATGTAAATTACGGTTGATTGATCCGCTACCTCCATGCAAAT
Usps1_01    TCTGTCGAGATGTAAATTACGGTTGATTGATCCGCTACCTCCATGCAAAT
Usps1_05    TCTGTCGAGATGTAAATTACGGTTGATTGATCCGCTACCTCCATGCAAAT
Usps1_02    TCTGTCGAGATGTAAATTACGGTTGATTGATCCGCTACCTCCATGCAAAT
Univa_03    TTTGCCGAGATGTAAATTACGGTTGACTAATCCGCTACCTCCATGCAAAC
Univa_01    TTTGCCGAGATGTAAATTACGGTTGACTAATCCGCTACCTCCATGCAAAC
Univa_05    TTTGCCGAGATGTAAATTACGGTTGACTAATCCGCTACCTCCATGCAAAC
Univa_02    TTTGCCGAGATGTAAATTACGGTTGACTAATCCGCTACCTCCATGCAAAC
Univa_04    TTTGCCGAGATGTAAATTACGGTTGACTAATCCGCTACCTCCATGCAAAC
Univa_11    TTTGCCGAGATGTAAATTATGGTTGACTAATCCGCTACCTCCATGCAAAT
Univa_13    TTTGCCGAGATGTAAATTATGGTTGACTAATCCGCTACCTCCATGCAAAT
Univa_14    TTTGCCGAGATGTAAATTATGGTTGACTAATCCGCTACCTCCATGCAAAT
Univa_12    TTTGCCGAGATGTAAATTATGGTTGACTAATCCGCTACCTCCATGCAAAT
Univa_10    TTTGCCGAGATGTAAATTATGGTTGACTAATCCGCTACCTCCATGCAAAT
Univa_07    TTTGCCGAGATGTAAATTATGGCTGACTAATCCGCTACCTCCATGCAAAT
Univa_08    TTTGCCGAGATGTAAATTATGGCTGACTAATCCGCTACCTCCATGCAAAT
Univa_06    TTTGCCGAGATGTAAATTATGGCTGACTAATCCGCTACCTCCATGCAAAT
Univa_09    TTTGCCGAGATGTAAATTATGGCTGACTAATCCGCTACCTCCATGCAAAT
Uatro_01    TTTGTCGAGATGTTAACTACGGCTGACTAATCCGCTATCTTCATGCAAAC
Usori_03    TCTGCCGAGATGTCAACTACGGCTGACTAATCCGCTATCTTCATGCAAAC
Usori_01    TCTGCCGAGATGTCAACTACGGCTGACTAATCCGCTATCTTCATGCAAAC
Usori_04    TCTGCCGAGATGTCAACTACGGCTGACTAATCCGCTATCTTCATGCAAAC
Usori_02    TCTGCCGAGATGTCAACTACGGCTGACTAATCCGCTATCTTCATGCAAAC
Usori_05    TCTGCCGAGATGTTAACTACGGCTGACTAATCCGCTATCTTCATGCAAAC
Usori_06    TCTGCCGAGATGTTAACTACGGCTGACTAATCCGCTATCTTCATGCAAAC
Usori_09    TCTGCCGAGATGTTAACTACGGCTGACTAATCCGCTATCTTCATGCAAAC
Uropso_2    TCTGCCGAGATGTTAACTACGGCTGACTAATCCGCTATCTTCATGCAAAC
Uropso_1    TCTGCCGAGATGTTAACTACGGCTGACTAATCCGCTATCTTCATGCAAAC
Uatro_03    TTTGTCGAGATGTTAACTACGGCTGACTAATCCGCTATCTTCATGCAAAC
Uatro_04    TTTGTCGAGATGTTAACTACGGCTGACTAATCCGCTATCTTCATGCAAAC
Uatro_02    TTTGTCGAGATGTTAACTACGGCTGACTAATCCGCTATCTTCATGCAAAC
Uatro_05    TTTGTCGAGATGTTAACTACGGCTGACTAATCCGCTATCTTCATGCAAAC
Uatro_06    TTTGTCGAGATGTTAACTACGGCTGACTAATCCGCTATCTTCATGCAAAC
Uatro_07    TTTGTCGAGATGTTAACTACGGCTGACTAATCCGCTATCTTCATGCAAAC
Usps2_04    TTTGTCGAGATGTTAACTACGGCTGACTAATCCGCTATCTTCATGCAAAT
Usps2_02    TTTGTCGAGATGTTAACTACGGCTGACTAATCCGCTATCTTCATGCAAAT
Usps2_01    TTTGTCGAGATGTTAACTACGGCTGACTAATCCGCTATCTTCATGCAAAT
Usps2_03    TTTGTCGAGATGTTAACTACGGCTGACTAATCCGCTATCTTCATGCAAAT
Ugrac_06    TCTGTCGAGACGTTAACTACGGCTGACTAATCCGCTATCTTCATGCAAAC
Ugrac_10    TCTGTCGAGACGTTAACTACGGCTGACTAATCCGCTATCTTCATGCAAAC
Ugrac_08    TCTGTCGAGACGTTAACTACGGCTGACTAATCCGCTATCTTCATGCAAAC
Ugrac_09    TCTGTCGAGACGTTAACTACGGCTGACTAATCCGCTATCTTCATGCAAAC
Ugrac_07    TCTGTCGAGACGTTAACTACGGCTGACTAATCCGCTATCTTCATGCAAAC
Ugrac_01    TCTGTCGAGACGTTAACTACGGCTGACTAATCCGCTATCTTCATGCAAAC
Ugrac_02    TCTGTCGAGACGTTAACTACGGCTGACTAATCCGCTATCTTCATGCAAAC
Ugrac_05    TCTGTCGAGACGTTAACTACGGCTGACTAATCCGCTATCTTCATGCAAAC
Ugrac_03    TCTGTCGAGACGTTAACTACGGCTGACTAATCCGCTATCTTCATGCAAAC
Ugrac_04    TCTGTCGAGACGTTAACTACGGCTGACTAATCCGCTATCTTCATGCAAAC
Ugrac_D3    TCTGTCGAGATGTAAATTACGGTTGATTGATCCGCTACCTCCATGCAAAT
Ugrac_D4    TCTGTCGAGATGTAAATTACGGTTGATTGATCCGCTACCTCCATGCAAAT
Usori_D1    TCTGCCGAGATGTCAACTACGGCTGACTAATCCGCTATCTTCATGCAAAC
Usori_D2    TCTGCCGAGATGTCAACTACGGCTGACTAATCCGCTATCTTCATGCAAAC
Usori_D8    TCTGCCGAGACGTAAACTACGGCTGACTAATTCGCTATCTTCATGCAAAC
Usori_D9    TCTGCCGAGACGTAAACTACGGCTGACTAATTCGCTATCTTCATGCAAAC
Usori_D7    TCTGCCGAGACGTAAACTACGGCTGACTAATTCGCTATCTTCATGCAAAC
Usori_10    TCTGCCGAGACGTAAACTACGGCTGACTAATTCGCTATCTTCATGCAAAC
Usori_11    TCTGCCGAGACGTAAACTACGGCTGACTAATTCGCTATCTTCATGCAAAC
Usori_D5    TCTGCCGAGATGTCAACTACGGCTGACTAATCCGCTATCTTCATGCAAAC
Usori_D4    TCTGCCGAGATGTCAACTACGGCTGACTAATCCGCTATCTTCATGCAAAC
Usori_12    TTTGCCGAGATGTCAACTACGGCTGACTAATCCGTTATCTTCATGCAAAC
Usori_13    TTTGCCGAGATGTCAACTACGGCTGACTAATCCGCTATCTTCATGCAAAC
Usori_D6    TCTGCCGAGATGTCAACTACGGCTGACTAATCCGCTATCTTCATGCAAAC
Usori_D3    TCTGCCGAGATGTCAACTACGGCTGACTAATCCGCTATCTTCATGCAAAC
Ugrac_D1    TTTGCCGAGATGTAAATTATGGCTGACTAATCCGCTACCTCCATGCAAAT
Ugrac_D2    TTTGCCGAGATGTAAATTATGGCTGACTAATCCGCTACCTCCATGCAAAT
Uande_D1    TCTGTCGAGATGTAAATTACGGTTGATTAATCCGCTACCTTCATGCAAAT
Uande_D2    TCTGTCGAGATGTAAATTACGGCTGATTAATCCGCTACCTTCATGCAAAT
Uaequ_D1    TCTGCCGCGATGTGAATTACGGTTGATTAATCCGCTACCTTCATGCAAAC
Uaequ_D2    TCTGCCGCGATGTAAATTACGGTTGATTAATCCGCTACCTTCATGCAAAC

SA_01       GGAGCATCAATATTTTTCATTTGCCTATTCCTCCACGTCGGACGAGGTCT
TA_01       GGAGCATCTATATTTTTCATCTGCCTATTTATACACGTAGGACGGGGTCT
Uinve_04    GGAGCTTCAATATTCTTTATTTGCTTATTTCTACATGTAGGACGGGGTTT
Uinve_07    GGAGCTTCAATATTCTTTATTTGCTTATTTCTACATGTAGGACGGGGTTT
Uinve_03    GGAGCTTCAATATTCTTTATTTGCTTGTTTCTACATGTAGGACGTGGACT
Uinve_06    GGAGCTTCAATATTCTTTATTTGCTTGTTCCTACATGTAGGACGTGGACT
Uinve_05    GGAGCTTCAATATTTTTTATTTGCTTGTTTCTACATGTAGGACGTGGGTT
Uinve_01    GGAGCTTCAATATTTTTTATTTGCTTGTTTCTACATGTAGGACGTGGATT
Uinve_02    GGAGCTTCAATATTTTTTATTTGCTTGTTTCTACATGTAGGACGTGGATT
Uropsp_6    GGAGCATCTATATTTTTTATCTGCTTATTTCTACACGTCGGACGAGGATT
Usps1_04    GGAGCATCTATATTTTTTATCTGCTTATTTCTACACGTCGGACGAGGATT
Usps1_01    GGAGCATCTATATTTTTTATCTGCTTATTTCTACACGTCGGACGAGGATT
Usps1_05    GGAGCATCTATATTTTTTATCTGCTTATTTCTACACGTCGGACGAGGATT
Usps1_02    GGAGCATCTATATTTTTTATCTGCTTATTTCTACACGTCGGACGAGGATT
Univa_03    GGTGCATCAATATTTTTTATCTGCTTATTTCTACATGTAGGACGAGGCTT
Univa_01    GGTGCATCAATATTTTTTATCTGCTTATTTCTACATGTAGGACGAGGCTT
Univa_05    GGTGCATCAATATTTTTTATCTGCTTATTTCTACATGTAGGACGAGGCTT
Univa_02    GGTGCATCAATATTTTTTATCTGCTTATTTCTACATGTAGGACGAGGCTT
Univa_04    GGTGCATCAATATTTTTTATCTGCTTATTTCTACATGTAGGACGAGGCTT
Univa_11    GGCGCATCAATATTTTTTATCTGCTTGTTCCTACATGTAGGACGAGGCTT
Univa_13    GGCGCATCAATATTTTTTATCTGCTTGTTCCTACATGTAGGACGAGGCTT
Univa_14    GGCGCATCAATATTTTTTATCTGCTTGTTCCTACATGTAGGACGAGGCTT
Univa_12    GGCGCATCAATATTTTTTATCTGCTTGTTCCTACATGTAGGACGAGGCTT
Univa_10    GGTGCATCAATATTTTTTATCTGCTTATTCCTACATGTAGGACGAGGCTT
Univa_07    GGTGCATCAATATTTTTTATCTGCTTATTCCTACATGTAGGACGAGGCTT
Univa_08    GGTGCATCAATATTTTTTATCTGCTTATTCCTACATGTAGGACGAGGCTT
Univa_06    GGTGCATCAATATTTTTTATCTGCTTATTCCTACATGTAGGACGAGGCTT
Univa_09    GGTGCATCAATATTTTTTATCTGCTTATTCCTACATGTAGGACGAGGCTT
Uatro_01    GGAGCATCAATATTTTTTATTTGCCTATTTCTACATGTCGGACGAGGATT
Usori_03    GGAGCATCAATATTTTTTATTTGCCTATTCCTACATGTTGGACGAGGTTT
Usori_01    GGAGCATCAATATTTTTTATTTGCCTATTCCTACATGTTGGACGAGGTTT
Usori_04    GGAGCATCAATATTTTTTATTTGCCTATTCCTACATGTTGGACGAGGTTT
Usori_02    GGAGCATCAATATTTTTTATTTGCCTATTCCTACATGTTGGACGAGGTTT
Usori_05    GGAGCCTCAATATTTTTTATTTGCCTATTCCTACATGTTGGACGAGGGTT
Usori_06    GGAGCCTCAATATTTTTTATTTGCCTATTCCTACATGTTGGACGAGGGTT
Usori_09    GGAGCCTCAATATTTTTTATTTGCCTATTCCTACATGTTGGACGAGGGTT
Uropso_2    GGAGCCTCAATATTTTTTATTTGCCTATTCCTACATGTTGGACGAGGGTT
Uropso_1    GGAGCCTCAATATTTTTTATTTGCCTATTCCTACATGTTGGACGAGGGTT
Uatro_03    GGAGCATCAATATTTTTTATTTGCCTATTTCTACATGTCGGACGAGGATT
Uatro_04    GGAGCATCAATATTTTTTATTTGCCTATTTCTACATGTCGGACGAGGATT
Uatro_02    GGAGCATCAATATTTTTTATTTGCCTATTTCTACATGTCGGACGAGGATT
Uatro_05    GGAGCATCAATATTTTTTATTTGCCTATTTCTACATGTCGGACGAGGATT
Uatro_06    GGAGCATCAATATTTTTTATTTGCCTATTTCTACATGTCGGACGAGGATT
Uatro_07    GGAGCATCAATATTTTTTATTTGCCTATTTCTACATGTCGGACGAGGATT
Usps2_04    GGGGCATCAATATTTTTTATCTGCCTATTCCTACATGTTGGACGAGGGTT
Usps2_02    GGGGCATCAATATTTTTTATCTGTCTATTCCTACATGTTGGACGAGGATT
Usps2_01    GGGGCATCAATATTTTTTATCTGCCTATTCCTACATGTTGGACGAGGGTT
Usps2_03    GGGGCATCAATATTTTTTATCTGCCTATTCCTACATGTTGGACGAGGGTT
Ugrac_06    GGAGCATCCATATTCTTTATTTGTTTATTCCTACATGTTGGGCGAGGCTT
Ugrac_10    GGAGCATCCATATTCTTTATTTGTTTATTCCTACATGTTGGGCGAGGCTT
Ugrac_08    GGAGCATCCATATTCTTTATTTGTTTATTCCTACATGTTGGGCGAGGCTT
Ugrac_09    GGAGCATCCATATTCTTTATTTGTTTATTCCTACATGTTGGGCGAGGCTT
Ugrac_07    GGAGCATCCATATTCTTTATTTGTTTATTCCTACATGTTGGGCGAGGCTT
Ugrac_01    GGGGCATCCATATTTTTTATTTGTTTATTCCTACATGTTGGGCGAGGCTT
Ugrac_02    GGGGCATCCATATTTTTTATTTGTTTATTCCTACATGTTGGGCGAGGCTT
Ugrac_05    GGGGCATCCATATTTTTTATTTGTTTATTCCTACATGTTGGGCGAGGCTT
Ugrac_03    GGGGCATCCATATTTTTTATTTGTTTATTCCTACATGTTGGGCGAGGCTT
Ugrac_04    GGGGCATCCATATTTTTTATTTGTTTATTCCTACATGTTGGGCGAGGCTT
Ugrac_D3    GGAGCATCTATATTTTTTATCTGCTTATTTCTACACGTCGGACGAGGATT
Ugrac_D4    GGAGCATCTATATTTTTTATCTGCTTATTTCTACACGTCGGACGAGGATT
Usori_D1    GGAGCATCAATATTTTTTATTTGCCTATTCCTACATGTTGGACGAGGTTT
Usori_D2    GGAGCATCAATATTTTTTATTTGCCTATTCCTACATGTTGGACGAGGTTT
Usori_D8    GGAGCATCAATATTTTTTATTTGCCTATTCCTACATGTTGGACGAGGTTT
Usori_D9    GGAGCATCAATATTTTTTATTTGCCTATTCCTACATGTTGGACGAGGTTT
Usori_D7    GGAGCATCAATATTTTTTATTTGCCTATTCCTACATGTTGGACGAGGTTT
Usori_10    GGAGCATCAATATTTTTTATTTGCCTATTCCTACATGTTGGACGAGGTTT
Usori_11    GGAGCATCAATATTTTTTATTTGCCTATTCCTACATGTTGGACGAGGTTT
Usori_D5    GGAGCATCAATATTTTTTATTTGCCTATTCCTACATGTTGGACGAGGTTT
Usori_D4    GGAGCATCAATATTTTTTATTTGCCTATTCCTACATGTTGGACGAGGTTT
Usori_12    GGAGCATCAATATTTTTTATTTGCCTATTCCTACATGTTGGACGAGGTTT
Usori_13    GGAGCATCAATATTTTTTATTTGCCTATTCCTACATGTTGGACGAGGTTT
Usori_D6    GGAGCATCAATATTTTTTATTTGCCTATTCCTACATGTTGGACGAGGCTT
Usori_D3    GGAGCATCAATATTTTTTATTTGCCTATTCCTACATGTTGGACGAGGTTT
Ugrac_D1    GGTGCATCAATATTTTTTATCTGCTTATTCCTACATGTAGGACGAGGCTT
Ugrac_D2    GGTGCATCAATATTTTTTATCTGCTTATTCCTACATGTAGGACGAGGCTT
Uande_D1    GGTGCATCAATATTTTTTATCTGCCTATTCCTACATGTAGGACGAGGCTT
Uande_D2    GGTGCATCAATATTTTTTATCTGCCTATTCCTACATGTAGGACGAGGCTT
Uaequ_D1    GGCGCATCAATATTTTTTATCTGCCTGTTCCTACATGTAGGACGGGGGCT
Uaequ_D2    GGCGCATCAATATTTTTTATCTGCCTATTCCTACATGTGGGACGAGGGCT

SA_01       TTACTACGGGTCCTACATATACTTAGAAACATGAAATATCGGCGTATTAT
TA_01       ATATTACGGGTCCTACCTATTCATAGAAACCTGGAACATTGGAGTACTAC
Uinve_04    ATATTACGGATCCTACATATTTATAGAAACTTGAAATATTGGAGTACTAT
Uinve_07    ATATTACGGATCCTACATATTTATAGAAACTTGAAATATTGGAGTACTAT
Uinve_03    ATACTACGGATCCTACATATTTATAGAAACTTGAAATGTTGGAGTACTAT
Uinve_06    ATACTACGGATCCTACATATTTATAGAAACTTGAAATGTTGGAGTACTAT
Uinve_05    ATACTACGGATCCTACATATTTATAGAAACTTGAAATGTTGGAGTACTAT
Uinve_01    ATACTACGGATCCTACATATTTATAGAAACTTGAAATGTTGGAGTACTAT
Uinve_02    ATACTACGGATCCTACATATTTATAGAAACTTGAAATGTTGGAGTACTAT
Uropsp_6    ATATTATGGCTCTTATATATTTATAGAAACTTGAAACATCGGAGTAGTAT
Usps1_04    ATATTATGGCTCTTATATATTTATAGAAACTTGAAACATCGGAGTAGTAT
Usps1_01    ATATTATGGCTCTTATATATTTATAGAAACTTGAAACATCGGAGTAGTAT
Usps1_05    ATATTATGGCTCTTATATATTTATAGAAACTTGAAACATCGGAGTAGTAT
Usps1_02    ATATTATGGCTCTTATATATTTATAGAAACTTGAAACATCGGAGTAGTAT
Univa_03    ATATTACGGCTCATATATATTTATAGAAACTTGAAACATTGGAGTAGTAC
Univa_01    ATATTACGGCTCATATATATTTATAGAAACTTGAAACATTGGAGTAGTAC
Univa_05    ATATTACGGCTCATATATATTTATAGAAACTTGAAACATTGGAGTAGTAC
Univa_02    ATATTACGGCTCATATATATTTATAGAAACTTGAAACATTGGAGTAGTAC
Univa_04    ATATTACGGCTCATATATATTTATAGAAACTTGAAACATTGGAGTAGTAC
Univa_11    ATATTACGGCTCATATATATTTATAGAAACTTGAAACATTGGAGTAGTAC
Univa_13    ATATTACGGCTCATATATATTTATAGAAACTTGAAACATTGGAGTAGTAC
Univa_14    ATATTACGGCTCATATATATTTATAGAAACTTGAAACATTGGAGTAGTAC
Univa_12    ATATTACGGCTCATATATATTTATAGAAACTTGAAACATTGGAGTAGTAC
Univa_10    ATATTACGGCTCATATATATTTATAGAAACTTGAAACATTGGAGTAGTAC
Univa_07    ATATTACGGCTCATATATATTTATAGAAACTTGAAACATTGGAGTAGTAC
Univa_08    ATATTACGGCTCATATATATTTATAGAAACTTGAAACATTGGAGTAGTAC
Univa_06    ATATTACGGCTCATATATATTTATAGAAACTTGAAACATTGGAGTAGTAC
Univa_09    ATATTACGGCTCATATATATTTATAGAAACTTGAAACATTGGAGTAGTAC
Uatro_01    ATACTATGGCTCTTACATGTTCATAGAAACTTGAAACATCGGAGTAGTGC
Usori_03    ATATTATGGCTCTTACATGTTTATAGAAACTTGAAACATTGGAGTACTCC
Usori_01    ATATTATGGCTCTTACATGTTTATAGAAACTTGAAACATTGGAGTACTCC
Usori_04    ATATTATGGCTCTTACATGTTTATAGAAACTTGAAACATTGGAGTACTCC
Usori_02    ATATTATGGCTCTTACATGTTTATAGAAACTTGAAACATTGGAGTACTCC
Usori_05    ATATTATGGCTCTTACATGTTTATAGAAACCTGAAATATCGGAGTAATCT
Usori_06    ATATTATGGCTCTTACATGTTTATAGAAACCTGAAATATCGGAGTAATCT
Usori_09    ATATTATGGCTCTTACATGTTTATAGAAACCTGAAATATCGGAGTAATCT
Uropso_2    ATATTATGGCTCTTACATGTTTATAGAAACCTGAAATATCGGAGTAATCT
Uropso_1    ATATTATGGCTCTTACATGTTTATAGAAACCTGAAATATCGGAGTAATCT
Uatro_03    ATACTATGGCTCTTACATGTTCATAGAAACTTGAAACATCGGAGTAGTGC
Uatro_04    ATACTATGGCTCTTACATGTTCATAGAAACTTGAAACATCGGAGTAGTGC
Uatro_02    ATACTATGGCTCTTACATGTTCATAGAAACTTGAAACATCGGAGTAGTGC
Uatro_05    ATACTATGGCTCTTACATGTTCATAGAAACTTGAAACATCGGAGTAGTGC
Uatro_06    ATACTATGGCTCTTACATGTTCATAGAAACTTGAAACATTGGAGTAGTGC
Uatro_07    ATACTATGGCTCTTACATGTTCATAGAAACTTGAAACATTGGAGTAGTGC
Usps2_04    ATATTATGGCTCTTACATGTTCATAGAAACTTGAAACATCGGAGTTCTCC
Usps2_02    ATATTATGGCTCTTACATGTTCATAGAAACTTGAAACATCGGAGTTCTCC
Usps2_01    ATATTATGGCTCTTACATGTTCATAGAAACTTGAAACATCGGAGTTCTCC
Usps2_03    ATATTATGGCTCTTACATGTTCATAGAAACTTGAAACATCGGAGTTCTCC
Ugrac_06    ATATTATGGCTCTTATATATTTATAGAAACTTGAAACATCGGAGTACTAC
Ugrac_10    ATATTATGGCTCTTATATATTTATAGAAACTTGAAACATCGGAGTACTAC
Ugrac_08    ATATTATGGCTCTTATATATTTATAGAAACTTGAAACATCGGAGTACTAC
Ugrac_09    ATATTATGGCTCTTATATATTTATAGAAACTTGAAACATCGGAGTACTAC
Ugrac_07    ATATTATGGCTCTTATATATTTATAGAAACTTGAAACATCGGAGTACTAC
Ugrac_01    ATATTATGGCTCTTATATATTTATAGAAACTTGAAACATCGGAGTACTAC
Ugrac_02    ATATTATGGCTCTTATATATTTATAGAAACTTGAAACATCGGAGTACTAC
Ugrac_05    ATATTATGGCTCTTATATATTTATAGAAACTTGAAACATCGGAGTACTAC
Ugrac_03    ATATTATGGCTCTTATATATTTATAGAAACTTGAAACATCGGAGTACTAC
Ugrac_04    ATATTATGGCTCTTATATATTTATAGAAACTTGAAACATCGGAGTACTAC
Ugrac_D3    ATATTATGGCTCTTATATATTTATAGAAACTTGAAACATCGGAGTAGTAT
Ugrac_D4    ATATTATGGCTCTTATATATTTATAGAAACTTGAAACATCGGAGTAGTAT
Usori_D1    ATATTATGGCTCTTACATGTTTATAGAAACTTGAAACATTGGAGTACTCC
Usori_D2    ATATTATGGCTCTTACATGTTTATAGAAACTTGAAACATTGGAGTACTCC
Usori_D8    ATATTATGGCTCTTACATGTTCATAGAAACTTGAAACATCGGAGTACTCC
Usori_D9    ATATTATGGCTCTTACATGTTCATAGAAACTTGAAACATTGGAGTACTCC
Usori_D7    ATATTATGGCTCTTACATGTTCATAGAAACTTGAAACATCGGAGTACTCC
Usori_10    ATATTATGGCTCTTACATGTTCATAGAAACTTGAAACATCGGAGTACTCC
Usori_11    ATATTATGGCTCTTACATGTTCATAGAAACTTGAAACATCGGAGTACTCC
Usori_D5    ATATTATGGTTCTTACATGTTTATAGAAACTTGAAACATTGGAGTACTCC
Usori_D4    ATATTATGGCTCTTACATGTTTATAGAAACTTGAAACATTGGAGTACTCC
Usori_12    ATATTATGGCTCTTACATGTTTATAGAAACTTGAAACATTGGAGTACTCC
Usori_13    ATATTATGGCTCTTACATGTTTATAGAAACCTGAAACATTGGAGTACTCC
Usori_D6    ATATTATGGCTCTTACATGTTTATAGAAACTTGAAACATTGGAGTACTCC
Usori_D3    ATATTATGGCTCTTACATGTTTATAGAAACTTGAAATATTGGAGTACTCC
Ugrac_D1    ATATTACGGCTCATATATATTTATAGAAACTTGAAACATTGGAGTAGTAC
Ugrac_D2    ATATTACGGCTCATATATATTTATAGAAACTTGAAACATTGGAGTAGTAC
Uande_D1    ATATTATGGCTCATATATATTTATAGAAACTTGAAACATTGGAGTAGTAC
Uande_D2    ATATTATGGCTCATATATATTTATAGAAACTTGAAACATTGGAGTAGTAC
Uaequ_D1    ATATTATGGCTCATACATATTTATAGAAACTTGAAATATTGGAGTAGTAC
Uaequ_D2    ATATTATGGTTCATACATATTTATAGAAACTTGAAATATTGGAGTAGTGC

SA_01       TACTATTCGCAGTAATAGCCACTGCCTTTATAGGGTATGTCCTTCCATGA
TA_01       TACTATTCGCCGTAATAGCCACTGCATTCATAGGGTACGTTTTACCATGG
Uinve_04    TATTATTTATGGTAATGGCTACAGCATTTATAGGTTATGTTTTACCATGA
Uinve_07    TATTATTTATGGTAATGGCTACAGCATTTATAGGTTATGTTTTACCATGA
Uinve_03    TACTATTTATAGTAATGGCCACTGCATTTATAGGTTATGTTCTACCGTGA
Uinve_06    TACTATTTATAGTAATGGCCACTGCATTTATAGGTTATGTTCTACCGTGA
Uinve_05    TACTATTTATAGTAATGGCCACTGCATTTATAGGCTATGTTCTACCGTGG
Uinve_01    TACTATTTATAGTAATGGCCACTGCATTTATAGGCTATGTTCTACCGTGG
Uinve_02    TACTATTTATAGTAATGGCCACTGCATTTATAGGCTATGTTCTACCGTGG
Uropsp_6    TACTATTCGCAGTAATAGCTACCGCATTTATAGGTTATGTATTACCATGA
Usps1_04    TACTATTCGCAGTAATAGCTACCGCATTTATAGGTTATGTATTACCATGA
Usps1_01    TACTATTCGCAGTAATAGCTACCGCATTTATAGGTTATGTATTACCATGA
Usps1_05    TACTATTCGCAGTAATAGCCACCGCATTTATAGGTTATGTATTACCATGA
Usps1_02    TACTATTCGCAGTAATAGCCACCGCATTTATAGGTTATGTATTACCATGA
Univa_03    TTTTATTCGCAGTTATAGCTACTGCATTTATAGGTTACGTGCTTCCATGA
Univa_01    TTTTATTCGCAGTTATAGCTACTGCATTTATAGGTTACGTGCTTCCATGA
Univa_05    TTTTATTCGCAGTTATAGCTACTGCATTTATAGGTTACGTGCTTCCATGA
Univa_02    TTTTATTCGCAGTTATAGCTACTGCATTTATAGGTTACGTGCTTCCATGA
Univa_04    TTTTATTCGCAGTTATAGCTACTGCATTTATAGGTTACGTGCTTCCATGA
Univa_11    TTTTATTCGCAGTAATAGCTACTGCATTTATAGGTTACGTGCTTCCATGA
Univa_13    TTTTATTCGCAGTAATAGCTACTGCATTTATAGGTTACGTGCTTCCATGA
Univa_14    TTTTATTCGCAGTAATAGCTACTGCATTTATAGGTTACGTGCTTCCATGA
Univa_12    TTTTATTCGCAGTAATAGCTACTGCATTTATAGGTTACGTGCTTCCATGA
Univa_10    TTTTATTCGCAGTAATAGCTACTGCATTTATAGGTTACGTGCTTCCATGA
Univa_07    TTTTATTCGCAGTAATAGCTACTGCATTTATAGGTTACGTGCTTCCATGA
Univa_08    TTTTATTCGCAGTAATAGCTACTGCATTTATAGGTTACGTGCTTCCATGA
Univa_06    TTTTATTCGCAGTAATAGCTACTGCATTTATAGGTTACGTGCTTCCATGA
Univa_09    TTTTATTCGCAGTAATAGCTACTGCATTTATAGGTTACGTGCTTCCATGA
Uatro_01    TACTATTCGCAGTAATAGCCACTGCATTTATGGGTTATGTACTACCCTGA
Usori_03    TACTATTCGCAGTAATAGCTACCGCTTTCATGGGCTATGTATTACCTTGA
Usori_01    TACTATTCGCAGTAATAGCTACCGCTTTCATGGGCTATGTATTACCTTGA
Usori_04    TACTATTCGCAGTAATAGCTACCGCTTTCATGGGCTATGTATTACCTTGA
Usori_02    TACTATTCGCAGTAATAGCTACCGCTTTCATGGGCTATGTATTACCTTGA
Usori_05    TATTATTTGCAGTAATAGCTACCGCCTTCATGGGCTATGTCCTACCCTGA
Usori_06    TATTATTTGCAGTAATAGCTACCGCCTTCATGGGCTATGTCCTACCCTGA
Usori_09    TATTATTTGCAGTAATAGCTACCGCCTTCATGGGCTATGTCCTACCCTGA
Uropso_2    TATTATTTGCAGTAATAGCTACCGCCTTCATGGGCTATGTCCTACCCTGA
Uropso_1    TATTATTTGCAGTAATAGCTACCGCCTTCATGGGCTATGTCCTACCCTGA
Uatro_03    TACTATTCGCAGTAATAGCCACTGCATTTATGGGTTATGTACTACCCTGA
Uatro_04    TACTATTCGCAGTAATAGCCACTGCATTTATGGGTTATGTACTACCCTGA
Uatro_02    TACTATTCGCAGTAATAGCCACTGCATTTATGGGTTATGTACTACCCTGA
Uatro_05    TACTATTCGCAGTAATAGCCACTGCATTTATGGGTTATGTACTACCCTGA
Uatro_06    TACTATTCGCAGTAATAGCCACTGCATTTATGGGTTATGTACTACCCTGA
Uatro_07    TACTATTCGCAGTAATAGCCACTGCATTTATGGGTTATGTACTACCCTGA
Usps2_04    TACTATTCGCAGTAATAGCTACCGCATTCATAGGTTATGTCTTACCCTGG
Usps2_02    TACTATTCGCAGTAATAGCTACCGCATTCATAGGTTATGTCTTACCCTGA
Usps2_01    TACTATTCGCAGTAATAGCTACCGCATTCATAGGTTATGTCTTACCCTGG
Usps2_03    TACTATTCGCAGTAATAGCTACCGCATTCATAGGTTATGTCTTACCCTGG
Ugrac_06    TGCTATTTGCAGTAATAGCTACCGCATTTATAGGTTATGTTTTACCCTGA
Ugrac_10    TGCTATTTGCAGTAATAGCTACCGCATTTATAGGTTATGTTTTACCCTGA
Ugrac_08    TGCTATTTGCAGTAATAGCTACCGCATTTATAGGTTATGTTTTACCCTGA
Ugrac_09    TGCTATTTGCAGTAATAGCTACCGCATTTATAGGTTATGTTTTACCCTGA
Ugrac_07    TGCTATTTGCAGTAATAGCTACCGCATTTATAGGTTATGTTTTACCCTGA
Ugrac_01    TGCTATTTGCAGTAATAGCTACCGCATTTATAGGTTATGTTTTACCCTGA
Ugrac_02    TGCTATTTGCAGTAATAGCTACCGCATTTATAGGTTATGTTTTACCCTGA
Ugrac_05    TGCTATTTGCAGTAATAGCTACCGCATTTATAGGTTATGTTTTACCCTGA
Ugrac_03    TGCTATTTGCAGTAATAGCTACCGCATTTATAGGTTATGTTTTACCCTGA
Ugrac_04    TGCTATTTGCAGTAATAGCTACCGCATTTATAGGTTATGTTTTACCCTGA
Ugrac_D3    TACTATTCGCAGTAATAGCCACCGCATTTATAGGTTATGTATTACCATGA
Ugrac_D4    TACTATTCGCAGTAATAGCCACCGCATTTATAGGTTATGTATTACCATGA
Usori_D1    TATTATTCGCAGTAATAGCTACCGCTTTCATGGGCTATGTATTACCTTGA
Usori_D2    TATTATTCGCAGTAATAGCTACCGCTTTCATGGGCTATGTATTACCTTGA
Usori_D8    TACTATTCGCAGTAATAGCTACCGCTTTCATGGGCTATGTCCTACCCTGA
Usori_D9    TACTATTCGCAGTAATAGCTACCGCTTTCATGGGCTATGTTCTACCCTGA
Usori_D7    TACTATTCGCAGTAATAGCTACCGCTTTCATGGGCTATGTCCTACCCTGA
Usori_10    TACTATTCGCAGTAATAGCTACCGCTTTCATGGGCTATGTCCTACCCTGA
Usori_11    TACTATTCGCAGTAATAGCTACCGCTTTCATGGGCTATGTCCTACCCTGA
Usori_D5    TATTATTCGCAGTAATAGCTACCGCTTTCATGGGCTATGTATTACCCTGA
Usori_D4    TATTATTCGCAGTAATAGCTACCGCTTTCATGGGCTATGTATTACCTTGA
Usori_12    TATTATTCGCAGTAATAGCTACCGCTTTCATGGGCTATGTCCTACCTTGA
Usori_13    TATTATTCGCAGTAATAGCTACCGCTTTCATGGGCTATGTCCTACCTTGA
Usori_D6    TATTATTCGCAGTAATAGCTACCGCTTTCATGGGCTATGTCCTACCTTGA
Usori_D3    TATTATTCGCAGTAATAGCTACCGCTTTCATGGGCTATGTCCTACCTTGA
Ugrac_D1    TTTTATTCGCAGTAATAGCTACTGCATTTATAGGTTACGTGCTTCCATGA
Ugrac_D2    TTTTATTCGCAGTAATAGCTACTGCATTTATAGGTTACGTGCTTCCATGA
Uande_D1    TACTATTTGCAGTAATAGCTACTGCATTTATAGGCTACGTACTACCATGA
Uande_D2    TACTATTTGCAGTAATAGCTACTGCATTTATAGGCTACGTACTACCATGA
Uaequ_D1    TACTATTTGCAGTAATAGCTACTGCATTTATAGGCTACGTATTGCCATGG
Uaequ_D2    TACTATTTGCAGTAATAGCTACTGCATTTATAGGCTACGTATTGCCATGA

SA_01       GGACAAATATCATTTTGAGGCGCAACAGTCATTACTAATCTACTCTCAGC
TA_01       GGTCAAATATCCTTTTGAGGTGCAACGGTAATTACAAATTTACTGTCAGC
Uinve_04    GGGCAAATATCATTCTGAGGAGCAACAGTCATCACAAACCTATTATCAGC
Uinve_07    GGGCAAATATCATTCTGAGGAGCAACAGTCATCACAAACCTATTATCAGC
Uinve_03    GGACAAATATCGTTCTGAGGGGCAACAGTAATCACAAACCTACTATCAGC
Uinve_06    GGGCAAATATCGTTCTGAGGGGCAACAGTAATCACAAACCTACTATCAGC
Uinve_05    GGACAAATATCATTCTGAGGGGCAACAGTAATCACAAACCTATTATCAGC
Uinve_01    GGACAAATATCATTCTGAGGGGCAACAGTAATCACAAACCTATTATCAGC
Uinve_02    GGACAAATATCATTCTGAGGGGCAACAGTAATCACAAACCTATTATCAGC
Uropsp_6    GGACAGATATCATTCTGAGGAGCAACAGTCATTACTAACCTATTATCTGC
Usps1_04    GGACAGATATCATTCTGAGGAGCAACAGTCATTACTAACCTATTATCTGC
Usps1_01    GGACAGATATCATTCTGAGGAGCAACAGTCATTACTAACCTATTATCTGC
Usps1_05    GGACAGATATCATTCTGAGGAGCAACAGTCATTACTAACCTATTATCTGC
Usps1_02    GGACAGATATCATTCTGAGGAGCAACAGTCATTACTAACCTATTATCTGC
Univa_03    GGCCAAATATCATTCTGAGGGGCAACAGTTATTACAAACTTACTATCAGC
Univa_01    GGCCAAATATCATTCTGAGGGGCAACAGTTATTACAAACTTACTATCAGC
Univa_05    GGCCAAATATCATTCTGAGGGGCAACAGTTATTACAAACTTACTATCAGC
Univa_02    GGCCAAATATCATTCTGAGGGGCAACAGTTATTACAAACTTACTATCAGC
Univa_04    GGCCAAATATCATTCTGAGGGGCAACAGTTATTACAAACTTACTATCAGC
Univa_11    GGCCAAATATCATTCTGAGGGGCAACAGTTATTACAAACTTATTATCAGC
Univa_13    GGCCAAATATCATTCTGAGGGGCAACAGTTATTACAAACTTATTATCAGC
Univa_14    GGCCAAATATCATTCTGAGGGGCAACAGTTATTACAAACTTATTATCAGC
Univa_12    GGCCAAATATCATTCTGAGGGGCAACAGTTATTACAAACTTATTATCAGC
Univa_10    GGCCAAATATCATTCTGAGGGGCAACAGTTATTACAAACTTATTATCAGC
Univa_07    GGCCAAATATCATTCTGAGGGGCAACAGTTATTACAAACTTATTATCAGC
Univa_08    GGCCAAATATCATTCTGAGGGGCAACAGTTATTACAAACTTATTATCAGC
Univa_06    GGCCAAATATCATTCTGAGGGGCAACAGTTATTACAAACTTATTATCAGC
Univa_09    GGCCAAATATCATTCTGAGGGGCAACAGTTATTACAAACTTATTATCAGC
Uatro_01    GGACAAATATCCTTCTGAGGAGCAACAGTTATTACAAACTTACTATCAGC
Usori_03    GGACAGATATCTTTCTGAGGAGCAACAGTTATTACAAACCTATTATCAGC
Usori_01    GGACAGATATCTTTCTGAGGAGCAACAGTTATTACAAACCTATTATCAGC
Usori_04    GGACAGATATCTTTCTGAGGAGCAACAGTTATTACAAACCTATTATCAGC
Usori_02    GGACAGATATCTTTCTGAGGAGCAACAGTTATTACAAACCTATTATCAGC
Usori_05    GGACAGATATCTTTCTGAGGAGCAACAGTTATTACAAACTTATTATCAGC
Usori_06    GGACAGATATCTTTCTGAGGAGCAACAGTTATTACAAACTTATTATCAGC
Usori_09    GGACAGATATCTTTCTGAGGAGCAACAGTTATTACAAACTTATTATCAGC
Uropso_2    GGACAGATATCTTTCTGAGGAGCAACAGTTATTACAAACTTATTATCAGC
Uropso_1    GGACAGATATCTTTCTGAGGAGCAACAGTTATTACAAACTTATTATCAGC
Uatro_03    GGACAAATATCCTTCTGAGGAGCAACAGTTATTACAAACTTACTATCAGC
Uatro_04    GGACAAATATCCTTCTGAGGAGCAACAGTTATTACAAACTTACTATCAGC
Uatro_02    GGACAAATATCCTTCTGAGGAGCAACAGTTATTACAAACTTACTATCAGC
Uatro_05    GGACAAATATCCTTCTGAGGAGCAACAGTTATTACAAACTTACTATCAGC
Uatro_06    GGACAAATATCCTTCTGAGGAGCAACAGTTATTACAAACTTACTATCAGC
Uatro_07    GGACAAATATCCTTCTGAGGAGCAACAGTTATTACAAACTTACTATCAGC
Usps2_04    GGACAGATATCTTTCTGAGGGGCAACAGTTATTACAAACTTACTATCAGC
Usps2_02    GGACAGATATCTTTCTGAGGGGCAACAGTTATTACAAACTTACTATCAGC
Usps2_01    GGACAGATATCTTTCTGAGGGGCAACAGTTATTACAAACTTACTATCAGC
Usps2_03    GGACAGATATCTTTCTGAGGGGCAACAGTTATTACAAACTTACTATCAGC
Ugrac_06    GGACAGATATCTTTCTGAGGAGCAACAGTTATTACAAACTTATTATCAGC
Ugrac_10    GGACAGATATCTTTCTGAGGAGCAACAGTTATTACAAACTTATTATCAGC
Ugrac_08    GGACAGATATCTTTCTGAGGAGCAACAGTTATTACAAACTTATTATCAGC
Ugrac_09    GGACAGATATCTTTCTGAGGAGCAACAGTTATTACAAACTTATTATCAGC
Ugrac_07    GGACAGATATCTTTCTGAGGAGCAACAGTTATTACAAACTTATTATCAGC
Ugrac_01    GGACAGATATCTTTCTGAGGAGCAACAGTTATTACAAACTTACTATCAGC
Ugrac_02    GGACAGATATCTTTCTGAGGAGCAACAGTTATTACAAACTTACTATCAGC
Ugrac_05    GGACAGATATCTTTCTGAGGAGCAACAGTTATTACAAACTTACTATCAGC
Ugrac_03    GGACAGATATCTTTCTGAGGAGCAACAGTTATTACAAACTTACTATCAGC
Ugrac_04    GGACAGATATCTTTCTGAGGAGCAACAGTTATTACAAACTTACTATCAGC
Ugrac_D3    GGACAGATATCATTCTGAGGAGCAACAGTCATTACTAACCTATTATCTGC
Ugrac_D4    GGACAGATATCATTCTGAGGAGCAACAGTCATTACTAACCTATTATCTGC
Usori_D1    GGACAGATATCTTTCTGAGGAGCAACAGTTATTACAAACTTATTATCAGC
Usori_D2    GGACAGATATCTTTCTGAGGAGCAACAGTTATTACAAACTTATTATCAGC
Usori_D8    GGGCAGATATCTTTCTGAGGAGCAACAGTTATTACAAACTTATTATCAGC
Usori_D9    GGACAGATATCTTTCTGAGGAGCAACAGTTATTACAAACTTATTATCAGC
Usori_D7    GGACAGATATCTTTCTGAGGAGCAACAGTTATTACAAACTTATTATCAGC
Usori_10    GGACAGATATCTTTCTGAGGAGCAACAGTTATTACAAACTTATTATCAGC
Usori_11    GGACAGATATCTTTCTGAGGAGCAACAGTTATTACAAACTTATTATCAGC
Usori_D5    GGACAGATATCTTTCTGAGGAGCAACAGTTATTACAAACTTATTATCAGC
Usori_D4    GGACAGATATCTTTCTGAGGAGCAACAGTTATTACAAACTTATTATCAGC
Usori_12    GGACAGATATCTTTCTGAGGAGCAACAGTTATCACAAACTTATTATCAGC
Usori_13    GGACAGATATCTTTCTGAGGAGCAACAGTTATCACAAACTTATTATCAGC
Usori_D6    GGACAGATATCTTTCTGAGGAGCAACAGTTATCACAAACTTATTATCAGC
Usori_D3    GGACAGATATCTTTCTGAGGAGCAACAGTTATCACAAACTTATTATCAGC
Ugrac_D1    GGCCAAATATCATTCTGAGGGGCAACAGTTATTACAAACTTATTATCAGC
Ugrac_D2    GGCCAAATATCATTCTGAGGGGCAACAGTTATTACAAACTTATTATCAGC
Uande_D1    GGTCAAATATCATTCTGAGGCGCAACAGTCATCACAAATCTATTATCAGC
Uande_D2    GGTCAGATATCATTCTGAGGCGCAACAGTCATCACAAATCTATTATCAGC
Uaequ_D1    GGTCAAATATCATTCTGAGGTGCTACAGTCATTACAAATCTATTATCAGC
Uaequ_D2    GGTCAAATATCATTCTGAGGTGCTACAGTCATTACAAATCTATTATCAGC

SA_01       AATCCCTTACATCGGCTCAGATCTAGTTGAATGAATCTGAGGGGGCTTCT
TA_01       CATCCCCTACATCGGAACAGAATTAGTGGAGTGGATCTGAGGGGGCTTCT
Uinve_04    AATTCCATATATTGGTACCGATCTAGTAGAATGAATCTGAGGAGGTTTTT
Uinve_07    AATTCCATATATTGGTACCGATCTAGTAGAATGAATCTGAGGAGGTTTTT
Uinve_03    AATCCCATACATTGGCACAGACCTAGTCGAATGAATTTGAGGGGGATTTT
Uinve_06    AATCCCATACATTGGCACAGACCTAGTCGAATGAATTTGAGGGGGATTTT
Uinve_05    AATCCCATACATTGGCACAGACCTAGTCGAATGAATTTGAGGGGGGTTTT
Uinve_01    AATCCCATACATTGGCACAGACCTAGTCGAATGAATTTGAGGGGGGTTTT
Uinve_02    AATCCCATACATTGGCACAGACCTAGTCGAATGAATTTGAGGGGGGTTTT
Uropsp_6    GATTCCATATATCGGGACAGATTTAGTAGAGTGAATCTGAGGGGGCTTCT
Usps1_04    GATTCCATATATCGGGACAGATTTAGTAGAGTGAATCTGAGGGGGCTTCT
Usps1_01    GATTCCATATATCGGGACAGATCTAGTAGAGTGAATCTGAGGGGGCTTCT
Usps1_05    GATTCCATATATCGGGACAGATTTAGTAGAGTGAATCTGAGGGGGCTTCT
Usps1_02    GATTCCATATATCGGGACAGATTTAGTAGAGTGAATCTGAGGGGGCTTCT
Univa_03    AATCCCCTATATCGGGACAGACTTAGTAGAATGAATCTGAGGGGGCTTCT
Univa_01    AATCCCCTATATCGGAACAGACTTAGTAGAATGAATCTGAGGGGGCTTCT
Univa_05    AATCCCCTATATCGGAACAGACTTAGTAGAATGAATCTGAGGGGGCTTCT
Univa_02    AATCCCCTATATCGGAACAGACTTAGTAGAATGAATCTGAGGGGGCTTCT
Univa_04    AATCCCCTATATCGGAACAGACTTAGTAGAATGAATCTGAGGGGGCTTCT
Univa_11    AATCCCCTATATCGGAACAGACTTAGTAGAATGAATCTGAGGGGGCTTCT
Univa_13    AATCCCCTATATCGGAACAGACTTAGTAGAATGAATCTGAGGGGGCTTCT
Univa_14    AATCCCCTATATCGGAACAGACTTAGTAGAATGAATCTGAGGGGGCTTCT
Univa_12    AATCCCCTATATCGGAACAGACTTAGTAGAATGAATCTGAGGGGGCTTCT
Univa_10    AATCCCCTATATCGGAACAGACTTAGTAGAATGAATCTGAGGGGGCTTCT
Univa_07    AATCCCCTATATCGGAACAGACTTAGTAGAATGAATCTGAGGGGGCTTCT
Univa_08    AATCCCCTATATCGGAACAGACTTAGTAGAATGAATCTGAGGGGGCTTCT
Univa_06    AATCCCCTATATCGGAACAGACTTAGTAGAATGAATCTGAGGGGGCTTCT
Univa_09    AATCCCCTATATCGGAACAGACTTAGTAGAATGAATCTGAGGGGGCTTCT
Uatro_01    AATCCCTTACATCGGGACAGATCTCGTCGAATGAATCTGAGGGGGCTTCT
Usori_03    AATCCCTTATATTGGAACAGATCTTGTCGAATGAATCTGAGGAGGATTTT
Usori_01    AATCCCTTATATTGGAACAGATCTTGTCGAATGAATCTGAGGAGGATTTT
Usori_04    AATCCCTTATATTGGAACAGATCTTGTCGAATGAATCTGAGGAGGATTTT
Usori_02    AATCCCTTATATTGGAACAGATCTTGTCGAATGAATCTGAGGAGGATTTT
Usori_05    AATCCCCTATATTGGAACAGATCTTGTCGAATGAATCTGAGGAGGATTTT
Usori_06    AATCCCCTATATTGGAACAGATCTTGTCGAATGAATCTGAGGAGGATTTT
Usori_09    AATCCCCTATATTGGAACAGATCTTGTCGAATGAATCTGAGGAGGATTTT
Uropso_2    AATCCCCTATATTGGAACAGATCTTGTCGAATGAATCTGAGGAGGATTTT
Uropso_1    AATCCCCTATATTGGAACAGATCTTGTCGAATGAATCTGAGGAGGATTTT
Uatro_03    AATCCCTTACATCGGGACAGATCTCGTCGAATGAATCTGAGGGGGCTTCT
Uatro_04    AATCCCTTACATCGGGACAGATCTCGTCGAATGAATCTGAGGGGGCTTCT
Uatro_02    AATCCCTTACATCGGGACAGATCTCGTCGAATGAATCTGAGGGGGCTTCT
Uatro_05    AATCCCTTACATCGGGACAGATCTCGTCGAATGAATCTGAGGGGGCTTCT
Uatro_06    AATCCCTTACATCGGGACAGATCTCGTTGAATGAATCTGAGGGGGCTTCT
Uatro_07    AATCCCTTACATCGGGACAGATCTCGTTGAATGAATCTGAGGGGGCTTCT
Usps2_04    AATCCCCTATATCGGAACAGATCTCGTCGAATGGATCTGAGGAGGTTTCT
Usps2_02    AATCCCCTATATCGGAACAGATCTCGTCGAATGGATCTGAGGAGGTTTCT
Usps2_01    AATCCCCTATATCGGAACAGATCTCGTCGAATGAATCTGAGGAGGTTTCT
Usps2_03    AATCCCCTATATCGGAACAGATCTCGTCGAATGAATCTGAGGAGGTTTCT
Ugrac_06    AATCCCTTACATCGGGACAGACCTCGTCGAATGAATCTGAGGGGGTTTCT
Ugrac_10    AATCCCTTACATCGGGACAGACCTCGTCGAATGAATCTGAGGGGGCTTCT
Ugrac_08    AATCCCTTACATCGGGACAGACCTCGTCGAATGAATCTGAGGGGGCTTCT
Ugrac_09    AATCCCTTACATCGGGACAGACCTCGTCGAATGAATCTGAGGGGGCTTCT
Ugrac_07    AATCCCTTACATCGGGACAGACCTCGTCGAATGAATCTGAGGGGGCTTCT
Ugrac_01    AATCCCTTACATCGGGACAGACCTCGTCGAATGAATCTGAGGGGGCTTCT
Ugrac_02    AATCCCTTATATCGGGACAGACCTCGTCGAATGAATCTGAGGGGGCTTCT
Ugrac_05    AATCCCTTACATCGGGACAGACCTCGTCGAATGAATCTGAGGGGGCTTCT
Ugrac_03    AATCCCTTACATCGGGACAGACCTCGTCGAATGAATCTGAGGGGGCTTCT
Ugrac_04    AATCCCTTACATCGGGACAGACCTCGTCGAATGAATCTGAGGGGGCTTCT
Ugrac_D3    GATTCCATATATCGGGACAGATTTAGTAGAGTGAATCTGAGGGGGCTTCT
Ugrac_D4    GATTCCATATATCGGGACAGATTTAGTAGAGTGAATCTGAGGGGGCTTCT
Usori_D1    AATCCCTTATATTGGGACAGATCTTGTCGAATGAATCTGAGGAGGATTTT
Usori_D2    AATCCCTTATATTGGGACAGATCTTGTCGAATGAATCTGAGGAGGATTTT
Usori_D8    AATCCCTTATATTGGAACAGACCTTGTCGAATGAATCTGAGGAGGATTTT
Usori_D9    AATCCCTTATATTGGAACAGATCTTGTCGAATGAATCTGAGGGGGATTTT
Usori_D7    AATCCCTTATATTGGAACAGATCTTGTCGAATGAATCTGAGGAGGATTTT
Usori_10    AATCCCTTATATTGGAACAGATCTTGTCGAATGAATCTGAGGAGGATTTT
Usori_11    AATCCCTTATATTGGAACAGATCTTGTCGAATGAATCTGAGGAGGATTTT
Usori_D5    AATCCCTTATATTGGGACAGATCTTGTCGAATGAATCTGAGGAGGATTTT
Usori_D4    AATCCCTTATATTGGGACAGATCTTGTCGAATGAATCTGAGGAGGATTTT
Usori_12    AATTCCTTATATTGGGACAGATCTTGTCGAATGAATCTGAGGAGGATTTT
Usori_13    AATTCCTTATATTGGGACAGATCTTGTCGAATGAATCTGAGGAGGATTTT
Usori_D6    AATTCCTTATATTGGGACAGATCTTGTCGAATGAATCTGAGGAGGATTTT
Usori_D3    AATCCCTTATATTGGGACAGATCTTGTCGAATGAATCTGAGGAGGATTTT
Ugrac_D1    AATCCCCTATATCGGAACAGACTTAGTAGAATGAATCTGAGGGGGCTTCT
Ugrac_D2    AATCCCCTATATCGGAACAGACTTAGTAGAATGAATCTGAGGGGGCTTCT
Uande_D1    AATCCCCTATATCGGCACAGACTTAGTTGAATGAATCTGAGGGGGTTTCT
Uande_D2    AATCCCCTATATCGGCACAGACTTAGTTGAATGAATCTGAGGGGGTTTCT
Uaequ_D1    AATCCCCTACATCGGCACAGACTTAGTTGAATGAATCTGAGGGGGATTCT
Uaequ_D2    AATCCCCTACATCGGCACAGACTTAGTTGAATGAATCTGAGGGGGGTTCT

SA_01       CTGTAGACAAAGCCACTCTAACCCGATTCTTCGCATTCCACTTTATCTTA
TA_01       CCGTAGATAAAGCCACACTAACCCGATTCTTTGCTTTCCACTTTATTATA
Uinve_04    CAGTAGATAAAGCTACCCTAACACGATTCTTTGCTTTCCACTTCATCCTG
Uinve_07    CAGTAGATAAAGCTACCCTAACACGATTCTTTGCTTTCCACTTCATCCTG
Uinve_03    CAGTAGATAAAGCCACCCTGACACGATTCTTTGCTTTCCACTTCATTCTA
Uinve_06    CAGTAGATAAAGCCACCCTGACACGATTCTTTGCTTTCCACTTCATTCTA
Uinve_05    CAGTAGATAAAGCTACCCTGACACGATTCTTTGCTTTCCACTTCATTCTA
Uinve_01    CAGTAGATAAAGCTACCCTGACACGATTCTTTGCTTTCCACTTCATTCTA
Uinve_02    CAGTAGATAAAGCTACCCTGACACGATTCTTTGCTTTCCACTTCATTCTA
Uropsp_6    CAGTAGACAAAGCCACCCTCACACGATTTTTCGCATTCCACTTCATCCTG
Usps1_04    CAGTAGACAAAGCCACCCTCACACGATTTTTCGCATTCCACTTCATCCTG
Usps1_01    CAGTAGACAAAGCCACCCTCACACGATTTTTCGCATTCCACTTCATCCTG
Usps1_05    CAGTAGACAAAGCCACCCTCACACGATTTTTCGCATTCCACTTCATCCTG
Usps1_02    CAGTAGACAAAGCCACCCTCACACGATTTTTCGCATTCCACTTCATCCTG
Univa_03    CAGTAGACAAAGCCACTCTAACTCGATTTTTCGCCTTCCACTTCATCTTA
Univa_01    CAGTAGACAAAGCCACTCTAACTCGATTTTTCGCCTTCCACTTCATCTTA
Univa_05    CAGTAGACAAAGCCACTCTAACTCGATTTTTCGCCTTCCACTTCATCTTA
Univa_02    CAGTAGACAAAGCCACTCTAACTCGATTTTTCGCCTTCCACTTCATCTTA
Univa_04    CAGTAGACAAAGCCACTCTAACTCGATTTTTCGCCTTCCACTTCATCTTA
Univa_11    CAGTAGACAAAGCCACTCTAACTCGATTTTTCGCTTTCCATTTCATCTTA
Univa_13    CAGTAGACAAAGCCACTCTAACTCGATTTTTCGCTTTCCATTTCATCTTA
Univa_14    CAGTAGACAAAGCCACTCTAACTCGATTTTTCGCTTTCCATTTCATCTTA
Univa_12    CAGTAGACAAAGCCACTCTAACTCGATTTTTCGCTTTCCATTTCATCTTA
Univa_10    CAGTAGACAAAGCCACTCTAACTCGATTTTTCGCTTTCCATTTCATCTTA
Univa_07    CAGTAGACAAAGCCACTCTAACTCGATTTTTCGCTTTCCATTTCATCTTA
Univa_08    CAGTAGACAAAGCCACTCTAACTCGATTTTTCGCTTTCCATTTCATCTTA
Univa_06    CAGTAGACAAAGCCACTCTAACTCGATTTTTCGCTTTCCATTTCATCTTA
Univa_09    CAGTAGACAAAGCCACTCTAACTCGATTTTTCGCTTTCCATTTCATCTTA
Uatro_01    CAGTAGATAAAGCAACTCTAACCCGATTTTTTGCCTTCCACTTCATCTTG
Usori_03    CAGTAGATAAAGCTACTCTAACCCGATTTTTCGCCTTCCACTTCATCCTG
Usori_01    CAGTAGATAAAGCTACTCTAACCCGATTTTTCGCCTTCCACTTCATCCTG
Usori_04    CAGTAGATAAAGCTACTCTAACCCGATTTTTCGCCTTCCACTTCATCCTG
Usori_02    CAGTAGATAAAGCTACTCTAACCCGATTTTTCGCCTTCCACTTCATCCTG
Usori_05    CAGTAGATAAAGCTACTCTAACCCGGTTTTTCGCCTTCCACTTCATCCTG
Usori_06    CAGTAGATAAAGCTACTCTAACCCGGTTTTTCGCCTTCCACTTCATCCTG
Usori_09    CAGTAGATAAAGCTACTCTAACCCGGTTTTTCGCCTTCCACTTCATCCTG
Uropso_2    CAGTAGATAAAGCTACTCTAACCCGGTTTTTCGCCTTCCACTTCATCCTG
Uropso_1    CAGTAGATAAAGCTACTCTAACCCGGTTTTTCGCCTTCCACTTCATCCTG
Uatro_03    CAGTAGATAAAGCAACTCTAACCCGATTTTTTGCCTTCCACTTCATCTTG
Uatro_04    CAGTAGATAAAGCAACTCTAACCCGATTTTTTGCCTTCCACTTCATCTTG
Uatro_02    CAGTAGATAAAGCAACTCTAACCCGATTTTTTGCCTTCCACTTCATCTTG
Uatro_05    CAGTAGATAAAGCAACTCTAACCCGATTTTTTGCCTTCCACTTCATCTTG
Uatro_06    CAGTAGATAAAGCAACTCTAACCCGATTTTTTGCCTTCCATTTCATCTTG
Uatro_07    CAGTAGATAAAGCAACTCTAACCCGATTTTTTGCCTTCCATTTCATCTTG
Usps2_04    CAGTAGATAAAGCCACTCTAACCCGATTTTTCGCCTTTCACTTTATCCTG
Usps2_02    CAGTAGATAAAGCCACTCTAACCCGATTTTTCGCCTTTCACTTTATCCTG
Usps2_01    CAGTAGATAAAGCCACTCTAACCCGATTTTTCGCCTTTCACTTTATCCTG
Usps2_03    CAGTAGATAAAGCCACTCTAACCCGATTTTTCGCCTTTCACTTTATCCTG
Ugrac_06    CAGTAGATAAAGCCACCCTAACCCGATTTTTCGCCTTCCACTTCATCTTA
Ugrac_10    CAGTAGATAAAGCCACCCTAACCCGATTTTTCGCCTTCCACTTCATCTTA
Ugrac_08    CAGTAGATAAAGCCACCCTAACCCGATTTTTCGCCTTCCACTTCATCTTA
Ugrac_09    CAGTAGATAAAGCCACCCTAACCCGATTTTTCGCCTTCCACTTCATCTTA
Ugrac_07    CAGTAGATAAAGCCACCCTAACCCGATTTTTCGCCTTCCACTTCATCTTA
Ugrac_01    CAGTAGATAAAGCCACTCTAACCCGATTTTTCGCCTTCCACTTCATTTTA
Ugrac_02    CAGTAGATAAAGCCACTCTAACCCGATTTTTCGCCTTCCACTTCATTTTA
Ugrac_05    CAGTAGATAAAGCCACTCTAACCCGATTTTTCGCCTTCCACTTCATTTTA
Ugrac_03    CAGTAGATAAAGCCACCCTAACCCGATTTTTCGCCTTCCACTTCATTTTA
Ugrac_04    CAGTAGATAAAGCCACTCTAACCCGATTTTTCGCCTTCCACTTCATTTTA
Ugrac_D3    CAGTAGACAAAGCCACCCTCACACGATTTTTCGCATTCCACTTCATCCTG
Ugrac_D4    CAGTAGACAAAGCCACCCTCACACGATTTTTCGCATTCCACTTCATCCTG
Usori_D1    CAGTAGATAAAGCTACTCTAACCCGATTTTTCGCCTTCCACTTCATCCTG
Usori_D2    CAGTAGATAAAGCTACTCTAACCCGATTTTTCGCCTTCCACTTCATCCTG
Usori_D8    CAGTAGATAAAGCTACTCTAACCCGATTTTTCGCCTTCCACTTCATCTTA
Usori_D9    CAGTAGATAAAGCTACTCTAACCCGATTTTTCGCCTTCCACTTCATCTTA
Usori_D7    CAGTAGATAAAGCTACCCTAACCCGATTTTTCGCCTTCCACTTCATCTTA
Usori_10    CAGTAGATAAAGCTACTCTAACCCGATTTTTCGCCTTCCACTTCATCTTA
Usori_11    CAGTAGATAAAGCTACCCTAACCCGATTTTTCGCCTTCCACTTCATCTTA
Usori_D5    CAGTAGATAAAGCTACTCTAACCCGATTTTTCGCTTTCCACTTCATCCTA
Usori_D4    CAGTAGATAAAGCTACTCTAACCCGATTTTTCGCCTTCCACTTCATCCTG
Usori_12    CAGTAGATAAAGCTACTCTAACCCGATTTTTCGCCTTCCACTTCATCCTG
Usori_13    CAGTAGATAAAGCTACTCTAACCCGATTTTTCGCCTTCCACTTCATCCTG
Usori_D6    CAGTAGATAAAGCTACTCTAACCCGATTTTTCGCCTTCCACTTCATCCTG
Usori_D3    CAGTAGATAAAGCTACTCTAACCCGATTTTTCGCCTTCCACTTCATCCTG
Ugrac_D1    CAGTAGACAAAGCCACTCTAACTCGATTTTTCGCTTTCCATTTCATCTTA
Ugrac_D2    CAGTAGACAAAGCCACTCTAACTCGATTTTTCGCTTTCCATTTCATCTTA
Uande_D1    CAGTGGACAAAGCCACTCTAACCCGATTTTTCGCTTTCCATTTCATCTTA
Uande_D2    CAGTGGACAAAGCCACTCTAACCCGATTTTTCGCTTTCCATTTCATCTTA
Uaequ_D1    CAGTAGACAAAGCTACTCTAACTCGATTTTTCGCCTTCCATTTCATCTTG
Uaequ_D2    CAGTAGACAAAGCTACTCTAACCCGATTTTTCGCCTTCCATTTCATCTTG

SA_01       CCCTTCATTATTGCTGCCCTAGCAGGAGTCCATCTCCTATTCCTGCATGA
TA_01       CCATTTATTATTGCAGCACTTGCTGGAGTCCACTTACTATTTCTACACGA
Uinve_04    CCATTCATAATTGCAGCCTTAGCAGGAGTCCACCTTATTTTCCTCCACGA
Uinve_07    CCATTCATAATTGCAGCCTTAGCAGGAGTCCACCTTATTTTCCTCCACGA
Uinve_03    CCATTTATAATTGCAGCCATAGCCGGAGTACACCTCATTTTCCTCCACGA
Uinve_06    CCATTTATAATTGCAGCCATAGCCGGAGTACACCTCATTTTCCTCCACGA
Uinve_05    CCATTTATAATTGCAGCCATAGCCGGAGTACACCTCATTTTCCTCCACGA
Uinve_01    CCATTTATAATTGCAGCCATAGCCGGAGTACACCTCATTTTCCTCCACGA
Uinve_02    CCATTTATAATTGCAGCCATAGCCGGAGTACACCTCATTTTCCTCCACGA
Uropsp_6    CCATTCATTATTGCAGCGCTAGCAGGAGTACATCTCATTTTTCTACATGA
Usps1_04    CCATTCATTATTGCAGCGCTAGCAGGAGTACATCTCATTTTTCTACATGA
Usps1_01    CCATTCATTATTGCAGCGCTAGCAGGAGTACATCTCATTTTTCTACATGA
Usps1_05    CCATTCATTATTGCAGCGCTAGCAGGAGTACATCTCATTTTTCTACATGA
Usps1_02    CCATTCATTATTGCAGCGCTAGCAGGAGTACATCTCATTTTTCTACATGA
Univa_03    CCATTTATTATTGCAGCCCTAGCAGGAGTCCACCTTCTATTTCTACACGA
Univa_01    CCATTTATTATTGCAGCCCTAGCAGGAGTCCACCTTCTATTTCTACACGA
Univa_05    CCATTTATTATTGCAGCCCTAGCAGGAGTCCACCTTCTATTTCTACACGA
Univa_02    CCATTTATTATTGCAGCCCTAGCAGGAGTCCACCTTCTATTTCTACACGA
Univa_04    CCATTTATTATTGCAGCCCTAGCAGGAGTCCACCTTCTATTTCTACACGA
Univa_11    CCATTTATTATTGCAGCCCTAGCAGGAGTCCACCTTCTCTTTCTACACGA
Univa_13    CCATTTATTATTGCAGCCCTAGCAGGAGTCCACCTTCTCTTTCTACACGA
Univa_14    CCATTTATTATTGCAGCCCTAGCAGGAGTCCACCTTCTCTTTCTACACGA
Univa_12    CCATTTATTATTGCAGCCCTAGCAGGAGTCCACCTTCTCTTTCTACACGA
Univa_10    CCATTTATTATTGCAGCCCTAGCAGGAGTCCACCTTCTCTTTCTACACGA
Univa_07    CCATTTATTATTGCAGCCCTAGCAGGAGTCCACCTTCTCTTTCTACACGA
Univa_08    CCATTTATTATTGCAGCCCTAGCAGGAGTCCACCTTCTCTTTCTACACGA
Univa_06    CCATTTATTATTGCAGCCCTAGCAGGAGTCCACCTTCTCTTTCTACACGA
Univa_09    CCATTTATTATTGCAGCCCTAGCAGGAGTCCACCTTCTCTTTCTACACGA
Uatro_01    CCATTTATTATTGCAGCCCTAGCAGGGGTCCATCTTATTTTCTTACATGA
Usori_03    CCATTCATTATTGCAGCCCTGGCAGGAGTTCATCTTATTTTCCTACATGA
Usori_01    CCATTCATTATTGCAGCCCTGGCAGGAGTTCATCTTATTTTCCTACATGA
Usori_04    CCATTCATTATTGCAGCCCTGGCAGGAGTTCATCTTATTTTCCTACATGA
Usori_02    CCATTCATTATTGCAGCCCTGGCAGGAGTTCATCTTATTTTCCTACATGA
Usori_05    CCATTCATTATTGCAGCCCTGGCAGGAGTTCATCTCATTTTCCTACATGA
Usori_06    CCATTCATTATTGCAGCCCTGGCAGGAGTTCATCTCATTTTCCTACATGA
Usori_09    CCATTCATTATTGCAGCCCTGGCAGGAGTTCATCTCATTTTCCTACATGA
Uropso_2    CCATTCATTATTGCAGCCCTGGCAGGAGTTCATCTCATTTTCCTACATGA
Uropso_1    CCATTCATTATTGCAGCCCTGGCAGGAGTTCATCTCATTTTCCTACATGA
Uatro_03    CCATTTATTATTGCAGCCCTAGCAGGGGTCCATCTTATTTTCTTACATGA
Uatro_04    CCATTTATTATTGCAGCCCTAGCAGGGGTCCATCTTATTTTCTTACATGA
Uatro_02    CCATTTATTATTGCAGCCCTAGCAGGGGTCCATCTTATTTTCTTACATGA
Uatro_05    CCATTTATTATTGCAGCCCTAGCAGGGGTCCATCTTATTTTCTTACATGA
Uatro_06    CCATTTATTATTGCAGCTCTAGCAGGAGTCCATCTTATTTTTTTACATGA
Uatro_07    CCATTTATTATTGCAGCTCTAGCAGGAGTCCATCTTATTTTTTTACATGA
Usps2_04    CCATTCATTATTGCAGCCCTAGCAGGAGTCCACCTTATCTTCCTACATGA
Usps2_02    CCATTCATTATTGCAGCCCTAGCAGGAGTCCACCTTATCTTCCTACATGA
Usps2_01    CCATTCATTATTGCAGCCCTAGCAGGAGTCCACCTTATCTTCCTACATGA
Usps2_03    CCATTCATTATTGCAGCCCTAGCAGGAGTCCACCTTATCTTCCTACATGA
Ugrac_06    CCATTTATCATTGCAGCCTTAGCAGGAGTTCATCTTATTTTCCTGCATGA
Ugrac_10    CCATTTATCATTGCAGCCTTAGCAGGAGTTCATCTTATTTTCCTGCATGA
Ugrac_08    CCATTTATCATTGCAGCCTTAGCAGGAGTTCATCTTATTTTCCTGCATGA
Ugrac_09    CCATTTATCATTGCAGCCTTAGCAGGAGTTCATCTTATTTTCCTGCATGA
Ugrac_07    CCATTTATCATTGCAGCCTTAGCAGGAGTTCATCTTATTTTCCTGCATGA
Ugrac_01    CCATTCATCATTGCAGCCTTAGCAGGAGTCCATCTTATTTTCCTGCATGA
Ugrac_02    CCATTCATCATTGCAGCCTTAGCAGGAGTCCATCTTATTTTCCTGCATGA
Ugrac_05    CCATTCATCATTGCAGCCTTAGCAGGAGTCCATCTTATTTTCCTGCATGA
Ugrac_03    CCATTCATCATTGCAGCCTTAGCAGGAGTCCATCTTATTTTCCTGCATGA
Ugrac_04    CCATTCATCATTGCAGCCTTAGCAGGAGTCCATCTTATTTTCCTGCATGA
Ugrac_D3    CCATTCATTATTGCAGCGCTAGCAGGAGTACATCTCATTTTTCTACATGA
Ugrac_D4    CCATTCATTATTGCAGCGCTAGCAGGAGTACATCTCATTTTTCTACATGA
Usori_D1    CCATTCATTATTGCAGCCCTGGCAGGAGTTCATCTTATTTTCCTACATGA
Usori_D2    CCATTCATTATTGCAGCCCTGGCAGGAGTTCATCTTATTTTCCTACATGA
Usori_D8    CCATTCATTATTGCAGCCCTGGCAGGAGTTCATCTTATTTTCCTACATGA
Usori_D9    CCATTCATTATTGCAGCCCTGGCAGGAGTTCATCTTATTTTCCTACATGA
Usori_D7    CCATTCATTATTGCAGCCCTGGCAGGAGTTCATCTTATTTTCCTACATGA
Usori_10    CCATTCATTATTGCAGCCCTGGCAGGAGTTCATCTTATTTTCCTACATGA
Usori_11    CCATTCATTATTGCAGCCCTGGCAGGAGTTCATCTTATTTTCCTACATGA
Usori_D5    CCATTCATTATTGCAGCCCTGGCAGGAGTTCATCTTATTTTCCTACATGA
Usori_D4    CCATTCATTATTGCAGCCCTGGCAGGAGTTCATCTTATTTTCCTACATGA
Usori_12    CCATTCATTATCGCAGCCCTGGCAGGAGTTCATCTTATTTTCCTGCATGA
Usori_13    CCATTCATTATCGCAGCCCTGGCAGGAGTTCATCTTATTTTCCTGCATGA
Usori_D6    CCATTCATTATCGCAGCCCTGGCAGGAGTCCATCTTATTTTCCTGCATGA
Usori_D3    CCATTCATTATTGCTGCCCTGGCAGGAGTTCATCTTATTTTCCTACATGA
Ugrac_D1    CCATTTATTATTGCAGCCCTAGCAGGAGTCCACCTTCTCTTTCTACACGA
Ugrac_D2    CCATTTATTATTGCAGCCCTAGCAGGAGTCCACCTTCTCTTTCTACACGA
Uande_D1    CCATTCATTATTGCAGCCCTAGCAGGAGTGCACCTTATCTTCCTACACGA
Uande_D2    CCATTCATTATTGCAGCCTTAGCAGGAGTACACCTTATCTTCCTACACGA
Uaequ_D1    CCATTTATTATTGCAGCCCTGGCAGGAGTTCACCTTATTTTTCTACACGA
Uaequ_D2    CCATTTATTATTGCAGCCCTGGCAGGAGTTCACCTTATTTTTCTACACGA

SA_01       AACCGGCTCAAACAATCCATCAGGACTATGTTCAGACGCAGACAAAATTC
TA_01       AACAGGTTCCAACAATCCATCCGGACTCTCATCAGATACAGACAAAATCC
Uinve_04    AACAGGATCGAATAATCCATCTGGACTAATCTCAGACGCTGACAAAATTC
Uinve_07    AACAGGATCGAATAATCCATCTGGACTAATCTCAGACGCTGACAAAATTC
Uinve_03    AACAGGATCAAACAACCCATCCGGACTAATCTCAGACGCTGACAAAATCC
Uinve_06    AACAGGATCAAACAACCCATCCGGACTAATCTCAGACGCTGACAAAATCC
Uinve_05    AACAGGATCAAACAATCCATCCGGACTAATCTCAGACGCTGACAAAATCC
Uinve_01    AACAGGATCAAACAATCCATCCGGACTAATCTCAGACGCTGACAAAATCC
Uinve_02    AACAGGATCAAACAATCCATCCGGACTAATCTCAGACGCTGACAAAATCC
Uropsp_6    AACAGGATCAAATAATCCATCAGGACTGGTATCAGATGCAGATAAAATCC
Usps1_04    AACAGGATCAAATAATCCATCAGGACTGGTATCAGATGCAGATAAAATCC
Usps1_01    AACAGGATCAAATAATCCATCAGGACTGGTATCAGATGCAGATAAAATCC
Usps1_05    AACAGGATCAAATAATCCATCAGGACTGGTATCAGATGCAGATAAAATCC
Usps1_02    AACAGGATCAAATAATCCATCAGGACTGGTATCAGATGCAGATAAAATCC
Univa_03    AACAGGATCAAACAACCCATCAGGACTAGTATCAGATGCAGACAAAATTC
Univa_01    AACAGGATCAAACAACCCATCAGGACTAGTATCAGATGCAGACAAAATTC
Univa_05    AACAGGATCAAACAACCCATCAGGACTAGTATCAGATGCAGACAAAATTC
Univa_02    AACAGGATCAAACAACCCATCAGGACTAGTATCAGATGCAGACAAAATTC
Univa_04    AACAGGATCAAACAACCCATCAGGACTAGTATCAGATGCAGACAAAATTC
Univa_11    AACAGGATCAAACAATCCATCAGGACTGGTATCAGATGCGGACAAAATCC
Univa_13    AACAGGATCAAACAATCCATCAGGACTGGTATCAGATGCGGACAAAATCC
Univa_14    AACAGGATCAAACAATCCATCAGGACTGGTATCAGATGCGGACAAAATCC
Univa_12    AACAGGATCAAACAATCCATCAGGACTGGTATCAGATGCGGACAAAATCC
Univa_10    AACAGGATCAAACAACCCATCAGGACTGGTATCAGATGCGGACAAAATCC
Univa_07    AACAGGATCAAACAACCCATCAGGACTGGTATCAGATGCGGACAAAATCC
Univa_08    AACAGGATCAAACAACCCATCAGGACTGGTATCAGATGCGGACAAAATCC
Univa_06    AACAGGATCAAACAACCCATCAGGACTGGTATCAGATGCGGACAAAATCC
Univa_09    AACAGGATCAAACAACCCATCAGGACTGGTATCAGATGCGGACAAAATCC
Uatro_01    AACAGGATCAAACAACCCAGCGGGACTAGTATCAGATGCCGATAAAATTC
Usori_03    AACAGGATCAAATAACCCATCAGGACTAGTATCAGATGCAGACAAAATTC
Usori_01    AACAGGATCAAATAACCCATCAGGACTAGTATCAGATGCAGACAAAATTC
Usori_04    AACAGGATCAAATAACCCATCAGGACTAGTATCAGATGCAGACAAAATTC
Usori_02    AACAGGATCAAATAACCCATCAGGACTAGTATCAGATGCAGACAAAATTC
Usori_05    AACAGGATCAAACAACCCATCAGGACTAGTATCAGATGCAGACAAAATTC
Usori_06    AACAGGATCAAACAACCCATCAGGACTAGTATCAGATGCAGACAAAATTC
Usori_09    AACAGGATCAAACAACCCATCAGGACTAGTATCAGATGCAGACAAAATTC
Uropso_2    AACAGGATCAAACAACCCATCAGGACTAGTATCAGATGCAGACAAAATTC
Uropso_1    AACAGGATCAAACAACCCATCAGGACTAGTATCAGATGCAGACAAAATTC
Uatro_03    AACAGGATCAAACAACCCAGCGGGACTAGTATCAGATGCCGATAAAATTC
Uatro_04    AACAGGATCAAACAACCCAGCGGGACTAGTATCAGATGCCGATAAAATTC
Uatro_02    AACAGGATCAAACAACCCAGCGGGACTAGTATCAGATGCCGATAAAATTC
Uatro_05    AACAGGATCAAACAACCCAGCGGGACTAGTATCAGATGCCGATAAAATTC
Uatro_06    AACAGGATCAAACAACCCAGCAGGACTAGTATCAGATGCCGATAAAATCC
Uatro_07    AACAGGATCAAACAACCCAGCAGGACTAGTATCAGATGCCGATAAAATCC
Usps2_04    AACAGGATCAAACAACCCATCAGGACTAGTATCAGATGCCGACAAAATCC
Usps2_02    AACAGGATCAAACAACCCATCAGGACTAGTATCAGATGCCGACAAAATCC
Usps2_01    AACAGGATCAAACAACCCATCAGGACTAGTATCAGATGCCGACAAAATCC
Usps2_03    AACAGGATCAAACAACCCATCAGGACTAGTATCAGATGCCGACAAAATCC
Ugrac_06    AACAGGATCAAACAACCCATCAGGATTAGTATCAGACGCTGACAAAATTC
Ugrac_10    AACAGGATCAAACAACCCATCAGGATTAGTATCAGACGCTGACAAAATTC
Ugrac_08    AACAGGATCAAACAACCCATCAGGATTAGTATCAGACGCTGACAAAATTC
Ugrac_09    AACAGGATCAAACAACCCATCAGGATTAGTATCAGACGCTGACAAAATTC
Ugrac_07    AACAGGATCAAACAACCCATCAGGATTAGTATCAGACGCTGACAAAATTC
Ugrac_01    AACAGGATCAAACAACCCATCAGGATTAGTATCAGATGCTGACAAAATTC
Ugrac_02    AACAGGATCAAACAACCCATCAGGATTAGTATCAGATGCTGACAAAATTC
Ugrac_05    AACAGGATCAAACAACCCATCAGGATTAGTATCAGATGCTGACAAAATTC
Ugrac_03    AACAGGATCAAACAACCCATCAGGATTAGTATCAGATGCTGACAAAATTC
Ugrac_04    AACAGGATCAAACAACCCATCAGGATTAGTATCAGATGCTGACAAAATTC
Ugrac_D3    AACAGGATCAAATAATCCATCAGGACTGGTATCAGATGCAGATAAAATCC
Ugrac_D4    AACAGGATCAAATAATCCATCAGGACTGGTATCAGATGCAGATAAAATCC
Usori_D1    AACAGGATCAAATAACCCATCAGGACTAGTATCAAATGCGGACAAAATTC
Usori_D2    AACAGGATCAAATAACCCATCAGGACTAGTATCAGATGCGGACAAAATTC
Usori_D8    AACAGGATCAAATAACCCATCAGGACTAGTATCAGATGCGGACAAAATTC
Usori_D9    AACAGGATCAAATAACCCATCAGGACTAGTATCAGATGCGGACAAAATTC
Usori_D7    AACAGGATCAAATAACCCATCAGGACTAGTATCAGATGCGGACAAAATTC
Usori_10    AACAGGATCAAATAACCCATCAGGACTAGTATCAGATGCGGACAAAATTC
Usori_11    AACAGGATCAAATAACCCATCAGGACTAGTATCAGATGCGGACAAAATTC
Usori_D5    AACAGGATCAAATAACCCATCAGGACTAGTATCAGATGCGGACAAAATCC
Usori_D4    AACAGGATCAAATAACCCATCAGGACTAGTATCAGATGCGGATAAAATTC
Usori_12    AACAGGATCAAACAACCCATCAGGACTAGTATCAGACGCAGATAAAATTC
Usori_13    AACAGGATCAAACAACCCATCAGGACTAGTATCAGACGCAGATAAAATTC
Usori_D6    AACAGGATCAAACAACCCATCAGGACTAGTATCAGATGCAGATAAAATTC
Usori_D3    AACAGGATCAAACAACCCATCAGGACTAGTATCAGATGCGGATAAAATTC
Ugrac_D1    AACAGGATCAAACAACCCATCAGGACTGGTATCAGATGCGGACAAAATCC
Ugrac_D2    AACAGGATCAAACAACCCATCAGGACTGGTATCAGATGCGGACAAAATCC
Uande_D1    AACAGGATCAAACAACCCCTCAGGTCTAGTGTCAGATGCAGATAAAATTC
Uande_D2    AACAGGATCAAACAACCCCTCAGGTCTAGTGTCAGATGCAGATAAAATTC
Uaequ_D1    AACAGGATCAAACAATCCATCAGGATTAGTATCAGATGCGGACAAAATTC
Uaequ_D2    AACAGGATCAAACAATCCATCAGGATTAGTATCAGATGCGGACAAAATCC

SA_01       CCTTTCACCCCTACTACACCATCAAAGACATTCTAGGAGTACTTCTTCTC
TA_01       CATTTCACCCCTACTATACTATCAAAGACATTCTAGGAATACTAGTCCTA
Uinve_04    CATTTCATCCATATTATACTATTAAAGATATTCTAGGAGCTCTAATTCTA
Uinve_07    CATTTCATCCATATTATACTATTAAAGATATTCTAGGAGCTCTAATTCTA
Uinve_03    CATTCCACCCATATTACACCATCAAAGATATTTTAGGGGCTCTAATTCTA
Uinve_06    CATTCCACCCATATTATACCATCAAAGATATTTTAGGGGCTCTAATTCTA
Uinve_05    CATTCCACCCATATTATACCATCAAAGATATTTTAGGGGCTCTAATTCTG
Uinve_01    CATTCCACCCATATTATACCATCAAAGATATTTTAGGGGCTCTAATTCTG
Uinve_02    CATTCCACCCATATTATACCATCAAAGATATTTTAGGGGCTCTAATTCTG
Uropsp_6    CATTTCACCCCTACTACACCATTAAAGACATTCTAGGAGTTCTAATTCTA
Usps1_04    CATTTCACCCCTACTACACCATTAAAGACATTCTAGGAGTTCTAATTCTA
Usps1_01    CATTTCACCCCTACTACACCATTAAAGACATTCTAGGAGTTCTAATTCTA
Usps1_05    CATTTCACCCCTACTACACCATTAAAGACATTCTAGGAGTTCTAATTCTA
Usps1_02    CATTTCACCCCTACTACACCATTAAAGACATTCTAGGAGTTCTAATTCTA
Univa_03    CATTTCATCCATATTATACCATCAAAGATATTCTAGGAGTTCTAATTTTA
Univa_01    CATTTCATCCATATTATACCATCAAAGATATTCTAGGAGTTCTAATTTTA
Univa_05    CATTTCATCCATATTATACCATCAAAGATATTCTAGGAGTTCTAATTTTA
Univa_02    CATTTCATCCATATTATACCATCAAAGATATTCTAGGAGTTCTAATTTTA
Univa_04    CATTTCATCCATATTATACCATCAAAGATATTCTAGGAGTTCTAATTTTA
Univa_11    CATTTCATCCATATTATACCATCAAAGATATTCTAGGAGTTCTAATTTTA
Univa_13    CATTTCATCCATATTATACCATCAAAGATATTCTAGGAGTTCTAATTTTA
Univa_14    CATTTCATCCATATTATACCATCAAAGATATTCTAGGAGTTCTAATTTTA
Univa_12    CATTTCATCCATATTATACCATCAAAGATATTCTAGGAGTTCTAATTTTA
Univa_10    CATTTCATCCATATTATACCATCAAAGATATTCTAGGAGTTCTAATTTTA
Univa_07    CATTTCATCCATATTATACCATCAAAGATATTCTAGGAGTTCTAATTTTA
Univa_08    CATTTCATCCATATTATACCATCAAAGATATTCTAGGAGTTCTAATTTTA
Univa_06    CATTTCATCCATATTATACCATCAAAGATATTCTAGGAGTTCTAATTTTA
Univa_09    CATTTCATCCATATTATACCATCAAAGATATTCTAGGAGTTCTAATTTTA
Uatro_01    CATTTCACCCATATTATACCATTAAAGACATTCTAGGGGTCTTAGTCTTA
Usori_03    CATTTCACCCATACTATACCATCAAAGACATTCTAGGAGTCTTAATCCTA
Usori_01    CATTTCACCCATACTATACCATCAAAGACATTCTAGGAGTCTTAATCCTA
Usori_04    CATTTCACCCATACTATACCATCAAAGACATTCTAGGAGTCTTAATCCTA
Usori_02    CATTTCACCCATACTATACCATCAAAGACATTCTAGGAGTCTTAATCCTA
Usori_05    CATTTCACCCATACTATACCATCAAAGACATTCTAGGAGTCTTAATTCTA
Usori_06    CATTTCACCCATACTATACCATCAAAGACATTCTAGGAGTCTTAATCCTA
Usori_09    CATTTCACCCATACTATACCATCAAAGACATTCTAGGAGTCTTAATCCTA
Uropso_2    CATTTCACCCATACTATACCATCAAAGACATTCTAGGAGTCTTAATCCTA
Uropso_1    CATTTCACCCATACTATACCATCAAAGACATTCTAGGAGTCTTAATCCTA
Uatro_03    CATTTCACCCATATTATACCATTAAAGACATTCTAGGGGTCTTAATCTTA
Uatro_04    CATTTCACCCATATTATACCATTAAAGACATTCTAGGGGTCTTAATCTTA
Uatro_02    CATTTCACCCATATTATACCATTAAAGACATTCTAGGGGTCTTAGTCTTA
Uatro_05    CATTTCACCCATATTATACCATTAAAGACATTCTAGGGGTCTTAATCTTA
Uatro_06    CATTTCACCCATATTATACCATTAAAGACATTCTAGGGGTCTTAATCTTA
Uatro_07    CATTTCACCCATATTATACCATTAAAGACATTCTAGGGGTCTTAATCTTA
Usps2_04    CATTTCACCCATACTACACCATTAAAGACATTCTAGGAGTCTTAATCCTA
Usps2_02    CATTTCACCCATACTACACCATTAAAGACATTCTAGGAGTCTTAATCCTA
Usps2_01    CATTTCACCCATACTACACCATTAAAGACATTCTAGGAGTCTTAATCCTA
Usps2_03    CATTTCACCCATACTACACCATTAAAGACATTCTAGGAGTCTTAATCCTA
Ugrac_06    CATTCCACCCATACTACACCATCAAAGACATTCTAGGAGTCTTAATTTTA
Ugrac_10    CATTCCACCCATACTACACCATCAAAGACATTCTAGGAGTCTTAATTTTA
Ugrac_08    CATTCCACCCATACTACACCATCAAAGACATTCTAGGAGTCTTAATTTTA
Ugrac_09    CATTCCACCCATACTACACCATCAAAGACATTCTAGGAGTCTTAATTTTA
Ugrac_07    CATTCCACCCATACTACACCATCAAAGACATTCTAGGAGTCTTAATTTTA
Ugrac_01    CATTCCACCCATACTACACCATCAAAGACATTCTAGGGGTCTTAATTTTA
Ugrac_02    CATTCCACCCATACTACACCATCAAAGACATTCTAGGGGTCTTAATTTTA
Ugrac_05    CATTCCACCCATACTACACCATCAAAGACATTCTAGGGGTCTTAATTTTA
Ugrac_03    CATTCCACCCATACTACACCATCAAAGACATTCTAGGGGTCTTAATTTTA
Ugrac_04    CATTCCACCCATACTACACCATCAAAGACATTCTAGGGGTCTTAATTTTA
Ugrac_D3    CATTTCACCCCTACTACACCATTAAAGACATTCTAGGAGTTCTAATTCTA
Ugrac_D4    CATTTCACCCCTACTACACCATTAAAGACATTCTAGGAGTTCTAATTCTA
Usori_D1    CATTTCACCCATACTATACCATCAAAGACATTCTAGGAGTCTTAATCCTA
Usori_D2    CATTTCACCCATACTATACCATCAAAGACATTCTAGGAGTCTTAATCCTA
Usori_D8    CATTTCACCCATACTATACCATCAAAGACATTCTAGGAGTCTTAATCCTA
Usori_D9    CATTTCACCCATACTATACCATCAAAGACATTCTAGGAGTCTTAATCCTA
Usori_D7    CATTTCACCCATACTATACCATCAAAGACATTCTAGGAGTCTTAATCCTA
Usori_10    CATTTCACCCATACTATACCATCAAAGACATTCTAGGAGTCTTAATCCTA
Usori_11    CATTTCACCCATACTATACCATCAAAGACATTCTAGGAGTCTTAATCCTA
Usori_D5    CATTTCACCCATACTATACCATCAAAGACATTCTAGGAGTCTTAATCCTA
Usori_D4    CATTTCACCCATACTATACCATCAAAGACATTCTAGGAGTCTTAATCCTA
Usori_12    CATTTCACCCATACTATACCATCAAAGACATTCTAGGAGTCTTAATCCTA
Usori_13    CATTTCACCCATACTATACCATCAAAGACATTCTAGGAGTCTTAATCCTA
Usori_D6    CATTTCACCCATACTATACCATCAAAGACATTCTAGGAGTCTTAATCCTA
Usori_D3    CATTTCACCCATACTATACCATCAAAGACATTCTAGGAGTCTTAATCCTA
Ugrac_D1    CATTTCATCCATATTATACCATCAAAGATATTCTAGGAGTTCTAATTTTA
Ugrac_D2    CATTTCATCCATATTATACCATCAAAGATATTCTAGGAGTTCTAATTTTA
Uande_D1    CATTTCACCCCTATTATACCATCAAAGACATTCTAGGAGTCCTAATCCTA
Uande_D2    CATTTCACCCCTATTATACCATCAAAGACATTCTAGGAGTTCTAATCCTA
Uaequ_D1    CATTCCACCCCTATTACACCATCAAAGATATTCTAGGAGTTCTAATCCTA
Uaequ_D2    CATTCCACCCCTATTACACCATCAAAGATATTCTAGGAGTTCTAATCTTA

SA_01       ATCCTAACCCTTACATCCTTAGTATTATTCTCCCCAGACTTATTAGGAGA
TA_01       ATCCTAATACTATCATTACTAGTACTATTCTCACCTGACCTCCTGGGAGA
Uinve_04    ATTATAGCTCTCATACTCCTAGTTTTATTCTCCCCAGACTTATTAGGAGA
Uinve_07    ATTATAGCTCTCATACTCCTAGTTTTATTCTCCCCAGACTTATTAGGAGA
Uinve_03    ATTATAGTCCTTATACTCCTAGTTTTATTTTCCCCAGACCTATTAGGAGA
Uinve_06    ATTATAGTCCTTATACTCCTAGTTTTATTTTCCCCAGACCTATTAGGAGA
Uinve_05    ATTATAGTCCTTATACTCCTAGTTTTATTTTCCCCAGACCTATTAGGAGA
Uinve_01    ATTATAGTCCTTATACTCCTAGTTTTATTTTCCCCAGACCTATTAGGAGA
Uinve_02    ATTATAGTCCTTATACTCCTAGTTTTATTTTCCCCAGACCTATTAGGAGA
Uropsp_6    CTTCTAGTATTAATACTCTTAGTTTTATTCTCACCAGACCTGCTGGGAGA
Usps1_04    CTTCTAGTATTAATACTCTTAGTTTTATTCTCACCAGACCTGCTGGGAGA
Usps1_01    CTTCTAGTATTAATACTCTTAGTTTTATTCTCACCAGACCTGCTGGGAGA
Usps1_05    CTTCTAGTATTAATACTCTTAGTTTTATTCTCACCAGACCTGCTGGGAGA
Usps1_02    CTTCTAGTATTAATACTCTTAGTTTTATTCTCACCAGACCTGCTGGGAGA
Univa_03    CTTCTAGTCCTAATACTCTTAGTTTTATTCTCACCGGACCTGCTAGGAGA
Univa_01    CTTCTAGTCCTAATACTCTTAGTTTTATTCTCACCGGACCTGCTAGGAGA
Univa_05    CTTCTAGTCCTAATACTCTTAGTTTTATTCTCACCGGACCTGCTAGGAGA
Univa_02    CTTCTAGTCCTAATACTCTTAGTTTTATTCTCACCGGACCTGCTAGGAGA
Univa_04    CTTCTAGTCCTAATACTCTTAGTTTTATTCTCACCGGACCTGCTAGGAGA
Univa_11    CTTCTAGTCCTAATACTCCTAGTTTTATTCTCACCGGACCTGCTAGGAGA
Univa_13    CTTCTAGTCCTAATACTCCTAGTTTTATTCTCACCAGACCTGCTAGGAGA
Univa_14    CTTCTAGTCCTAATACTCCTAGTTTTATTCTCACCGGACCTGCTAGGAGA
Univa_12    CTTCTAGTCCTAATACTCCTAGTTTTATTCTCACCGGACCTGCTAGGAGA
Univa_10    CTTCTAGTCCTAATACTCCTAGTTTTATTCTCACCGGACCTGCTAGGAGA
Univa_07    CTTCTAGTCCTAATACTCCTAGTTTTATTCTCACCGGACCTGCTAGGAGA
Univa_08    CTTCTAGTCCTAATACTCCTAGTTTTATTCTCACCGGACCTGCTAGGAGA
Univa_06    CTTCTAGTCCTAATACTCCTAGTTTTATTCTCACCGGACCTGCTAGGAGA
Univa_09    CTTCTAGTCCTAATACTCCTAGTTTTATTCTCACCGGACCTGCTAGGAGA
Uatro_01    CTTCTAGTCTTAATACTCCTTGTTCTATTTTCCCCAGACCTGCTGGGAGA
Usori_03    CTTCTAGTCTTAATACTCCTCGTTTTATTTTCACCGGACCTACTGGGAGA
Usori_01    CTTCTAGTCTTAATACTCCTCGTTTTATTTTCACCGGACCTACTGGGAGA
Usori_04    CTTCTAGTCTTAATACTCCTCGTTTTATTTTCACCGGACCTACTGGGAGA
Usori_02    CTTCTAGTCTTAATACTCCTCGTTTTATTTTCACCGGACCTACTGGGAGA
Usori_05    CTTCTAGTCTTAATACTCCTCGTTTTATTTTCACCGGACCTACTGGGAGA
Usori_06    CTTCTAGTCTTAATACTCCTCGTTTTATTTTCACCGGACCTACTGGGAGA
Usori_09    CTTCTAGTCTTAATACTCCTCGTTTTATTTTCACCGGACCTACTGGGAGA
Uropso_2    CTTCTAGTCTTAATACTCCTCGTTTTATTTTCACCGGACCTACTGGGAGA
Uropso_1    CTTCTAGTCTTAATACTCCTCGTTTTATTTTCACCGGACCTACTGGGAGA
Uatro_03    CTTCTAGTCTTAATACTCCTTGTTCTATTTTCCCCAGACCTGCTGGGAGA
Uatro_04    CTTCTAGTCTTAATACTCCTTGTTCTATTTTCCCCAGACCTGCTGGGAGA
Uatro_02    CTTCTAGTCTTAATACTCCTTGTTCTATTTTCCCCAGACCTGCTGGGAGA
Uatro_05    CTTCTAGTCTTAATACTCCTTGTTCTATTTTCCCCAGACCTGCTGGGAGA
Uatro_06    CTTCTAGTCTTAATACTCCTTGTTCTATTTTCCCCAGACCTGCTGGGAGA
Uatro_07    CTTCTAGTCTTAATACTCCTTGTTCTATTTTCCCCAGACCTGCTGGGAGA
Usps2_04    CTTCTAGCCTTAATACTCCTCGTTTTATTCTCACCAGACTTGCTGGGAGA
Usps2_02    CTTCTAGCCTTAATACTCCTCGTTTTATTCTCACCAGACTTGCTGGGAGA
Usps2_01    CTTCTAGCCTTAATACTCCTCGTTTTATTCTCACCAGACTTGCTGGGAGA
Usps2_03    CTTCTAGCCTTAATACTCCTCGTTTTATTCTCACCAGACTTGCTGGGAGA
Ugrac_06    CTTCTAGTCTTAATACTCCTCGTCTTATTTTCACCAGACCTGCTGGGAGA
Ugrac_10    CTTCTAGTCTTAATACTCCTCGTCTTATTTTCACCAGACCTGCTGGGAGA
Ugrac_08    CTTCTAGTCTTAATACTCCTCGTCTTATTTTCACCAGACCTGCTGGGAGA
Ugrac_09    CTTCTAGTCTTAATACTCCTCGTCTTATTTTCACCAGACCTGCTGGGAGA
Ugrac_07    CTTCTAGTCTTAATACTCCTCGTCTTATTTTCACCAGACCTGCTGGGAGA
Ugrac_01    CTTCTAGTCTTAATACTCCTCGTCTTATTTTCACCAGACCTGCTGGGAGA
Ugrac_02    CTTCTAGTCTTAATACTCCTCGTCTTATTTTCACCAGACCTGCTGGGAGA
Ugrac_05    CTTCTAGTCTTAATACTCCTCGTCTTATTTTCACCAGACCTGCTGGGAGA
Ugrac_03    CTTCTAGTCTTAATACTCCTCGTCTTATTTTCACCAGACCTGCTGGGAGA
Ugrac_04    CTTCTAGTCTTAATACTCCTCGTCTTATTTTCACCAGACCTGCTGGGAGA
Ugrac_D3    CTTCTAGTATTAATACTCTTAGTTTTATTCTCACCAGACCTGCTGGGAGA
Ugrac_D4    CTTCTAGTATTAATACTCTTAGTTTTATTCTCACCAGACCTGCTGGGAGA
Usori_D1    CTTCTAGTCTTAATACTCCTCGTTTTATTTTCACCGGACCTACTGGGAGA
Usori_D2    CTTCTAGTCTTAATACTCCTCGTTTTATTTTCACCGGACCTACTGGGAGA
Usori_D8    CTTCTAGTCTTAATACTCCTCGTTTTATTTTCACCGGACCTACTGGGGGA
Usori_D9    CTTCTAGTCTTAATACTCCTCGTTTTATTTTCACCGGACCTACTGGGGGA
Usori_D7    CTTCTAGTCTTAATACTCCTCGTTTTATTTTCACCGGACCTACTGGGGGA
Usori_10    CTTCTAGTCTTAATACTCCTCGTTTTATTTTCACCGGACCTACTGGGGGA
Usori_11    CTTCTAGTCTTAATACTCCTCGTTTTATTTTCACCGGACCTACTGGGGGA
Usori_D5    CTTCTAGTCTTAATACTCCTCGTTTTATTTTCACCGGACCTACTGGGAGA
Usori_D4    CTTCTAATCTTAATACTCCTCGTTTTATTTTCACCGGACCTACTAGGAGA
Usori_12    CTTCTAGTCTTAATACTCCTCGTTTTATTTTCACCGGACCTACTGGGAGA
Usori_13    CTTCTAGTCTTAATACTCCTCGTTTTATTTTCACCGGACCTACTGGGAGA
Usori_D6    CTTCTAGTCTTAATACTCCTCGTTTTATTTTCACCGGACCTACTGGGAGA
Usori_D3    CTTCTAGTCTTAATACTCCTCGTTTTATTTTCACCGGACCTACTGGGAGA
Ugrac_D1    CTTCTAGTCCTAATACTCCTAGTTTTATTCTCACCGGACCTGCTAGGAGA
Ugrac_D2    CTTCTAGTCCTAATACTCCTAGTTTTATTCTCACCGGACCTGCTAGGAGA
Uande_D1    CTTCTAGTCCTTATACTCCTAGTTTTATTTTCACCAGACCTGTTAGGAGA
Uande_D2    CTTCTAGTCCTTATACTCCTAGTTTTATTTTCACCAGACCTGCTAGGAGA
Uaequ_D1    CTTCTAGTCCTTATACTCCTAGTTTTATTTTCACCAGACCTGTTAGGAGA
Uaequ_D2    CTTCTAGTCCTTATACTCCTAGTTTTATTTTCACCAGACCTGTTAGGAGA

SA_01       CCCAGACAACTATACACCTGCAAATCCCCTCAATACACCACCCCATATTA
TA_01       CCCAGATAATTACACACCAGCTAACCCACTAAACACACCACCCCACATCA
Uinve_04    TCCAGATAATTACACCCCAGCAAATCCTTTAAACACACCACCCCATATTA
Uinve_07    TCCAGATAATTACACCCCAGCAAATCCTTTAAACACACCACCCCATATTA
Uinve_03    CCCAGATAATTACACCCCTGCAAACCCTCTAAACACACCACCCCATATCA
Uinve_06    CCCAGATAATTACACCCCTGCAAACCCTCTAAACACACCACCCCATATCA
Uinve_05    CCCAGACAATTACACCCCTGCAAACCCTCTAAACACACCACCCCATATCA
Uinve_01    CCCAGACAATTACACCCCTGCAAACCCTCTAAACACACCACCCCATATCA
Uinve_02    CCCAGACAATTACACCCCTGCAAACCCTCTAAACACACCACCCCATATCA
Uropsp_6    CCCCGACAATTACACCCCTGCAAACCCACTAAATACCCCACCACACATCA
Usps1_04    CCCCGACAATTACACCCCTGCAAACCCACTAAATACCCCACCACACATCA
Usps1_01    CCCCGACAATTACACCCCTGCAAACCCACTAAATACCCCACCACACATCA
Usps1_05    CCCCGACAATTACACCCCTGCAAACCCACTAAATACCCCACCACACATCA
Usps1_02    CCCCGACAATTACACCCCTGCAAACCCACTAAATACCCCACCACACATCA
Univa_03    TCCTGACAACTATACCCCAGCCAACCCCCTAAACACACCACCACATATCA
Univa_01    TCCTGACAACTATACCCCAGCCAACCCCCTAAACACACCACCACATATCA
Univa_05    TCCTGACAACTATACCCCAGCCAACCCCCTAAACACACCACCACATATCA
Univa_02    TCCTGACAACTATACCCCAGCCAACCCCCTAAACACACCACCACATATCA
Univa_04    TCCTGACAACTATACCCCAGCCAACCCCCTAAACACACCACCACATATCA
Univa_11    CCCTGACAACTATACCCCAGCCAACCCCCTAAACACACCACCACATATCA
Univa_13    CCCTGACAACTATACCCCAGCCAACCCCCTAAACACACCACCACATATCA
Univa_14    CCCTGACAACTATACCCCAGCCAACCCCCTAAACACACCACCACATATCA
Univa_12    CCCTGACAACTATACCCCAGCCAACCCCCTAAACACACCACCACATATCA
Univa_10    CCCTGACAACTATACCCCAGCCAACCCCCTAAACACACCACCACATATCA
Univa_07    CCCTGACAACTATACCCCAGCCAACCCCCTAAACACACCACCACATATCA
Univa_08    CCCTGACAACTATACCCCAGCCAACCCCCTAAACACACCACCACATATCA
Univa_06    CCCTGACAACTATACCCCAGCCAACCCCCTAAACACACCACCACATATCA
Univa_09    CCCTGACAACTATACCCCAGCCAACCCCCTAAACACACCACCACATATCA
Uatro_01    CCCTGACAACTACACTCCAGCTAACCCTCTAAACACACCTCCACATATTA
Usori_03    CCCTGATAACTACACTCCAGCCAACCCCTTAAACACACCCCCACATATTA
Usori_01    CCCTGATAACTACACTCCAGCCAACCCCTTAAACACACCCCCACATATTA
Usori_04    CCCTGATAACTACACTCCAGCCAACCCCTTAAACACACCCCCACATATTA
Usori_02    CCCTGATAACTACACTCCAGCCAACCCCTTAAACACACCCCCACATATTA
Usori_05    CCCTGATAATTACACTCCAGCCAACCCTTTAAACACACCCCCACATATTA
Usori_06    CCCTGATAATTACACTCCAGCCAACCCTTTAAACACACCCCCACATATTA
Usori_09    CCCTGATAATTACACTCCAGCCAACCCTTTAAACACACCCCCACATATTA
Uropso_2    CCCTGATAATTACACTCCAGCCAACCCTTTAAACACACCCCCACATATTA
Uropso_1    CCCTGATAATTACACCCCAGCCAACCCTTTAAACACACCCCCACATATTA
Uatro_03    CCCTGACAACTACACTCCAGCTAACCCTCTAAACACACCTCCACATATTA
Uatro_04    CCCTGACAACTACACTCCAGCTAACCCTCTAAACACACCTCCACATATTA
Uatro_02    CCCTGACAACTACACTCCAGCTAACCCTCTAAACACACCTCCACATATTA
Uatro_05    CCCTGACAACTACACTCCAGCTAACCCTCTAAACACACCTCCACATATTA
Uatro_06    CCCTGACAACTACACTCCAGCTAACCCTCTAAATACACCTCCACATATTA
Uatro_07    CCCTGACAACTACACTCCAGCTAACCCTCTAAATACACCTCCACATATTA
Usps2_04    CCCGGACAACTACACCCCAGCCAACCCACTAAATACACCCCCACATATTA
Usps2_02    CCCGGACAACTACACCCCAGCCAACCCACTAAATACACCCCCACATATTA
Usps2_01    CCCGGACAACTACACCCCAGCCAACCCACTAAATACACCCCCACATATTA
Usps2_03    CCCGGACAACTACACCCCAGCCAACCCACTAAATACACCCCCACATATTA
Ugrac_06    CCCTGATAACTATACCCCAGCCAACCCCCTAAACACACCCCCACATATTA
Ugrac_10    CCCTGATAACTATACCCCAGCCAACCCCCTAAACACACCCCCACATATTA
Ugrac_08    CCCTGATAACTATACCCCAGCCAACCCCCTAAACACACCCCCACATATTA
Ugrac_09    CCCTGATAACTATACCCCAGCCAACCCCCTAAACACACCCCCACATATTA
Ugrac_07    CCCTGATAACTATACCCCAGCCAACCCCCTAAACACACCCCCACATATTA
Ugrac_01    CCCTGATAACTATACCCCAGCCAACCCCCTAAACACACCCCCACATATTA
Ugrac_02    CCCTGATAACTATACCCCAGCCAACCCCCTAAACACACCCCCACATATTA
Ugrac_05    CCCTGATAACTATACCCCAGCCAACCCCCTAAACACACCCCCACATATTA
Ugrac_03    CCCTGATAACTATACCCCAGCCAACCCCCTAAACACACCCCCACATATTA
Ugrac_04    CCCTGATAACTATACCCCAGCCAACCCCCTAAACACACCCCCACATATTA
Ugrac_D3    CCCCGACAATTACACCCCTGCAAACCCACTAAATACCCCACCACACATCA
Ugrac_D4    CCCCGACAATTACACCCCTGCAAACCCACTAAATACCCCACCACACATCA
Usori_D1    CCCTGATAACTACACTCCAGCCAACCCCTTAAACACACCCCCACATATTA
Usori_D2    CCCTGATAACTACACTCCAGCCAACCCCTTAAACACACCCCCACATATTA
Usori_D8    CCCTGATAATTACACTCCAGCCAACCCCTTAAACACACCCCCACATATTA
Usori_D9    CCCTGATAATTACACTCCAGCCAACCCCTTAAACACACCCCCACATATTA
Usori_D7    CCCTGATAATTACACTCCAGCCAACCCCTTAAACACACCCCCACATATTA
Usori_10    CCCTGATAATTACACTCCAGCCAACCCCTTAAACACACCCCCACATATTA
Usori_11    CCCTGATAATTACACTCCAGCCAACCCCTTAAACACACCCCCACATATTA
Usori_D5    CCCTGACAACTACACTCCAGCCAACCCCCTAAACACACCCCCACATATTA
Usori_D4    CCCTGATAATTACACTCCAGCCAACCCCCTAAACACACCTCCACATATTA
Usori_12    CCCTGATAATTACACTCCAGCCAACCCCTTAAACACACCCCCACATATTA
Usori_13    CCCTGATAATTACACTCCAGCCAACCCCTTAAACACACCCCCACATATTA
Usori_D6    CCCTGATAATTACACTCCAGCCAACCCCTTAAACACACCCCCACATATTA
Usori_D3    CCCTGATAATTACACTCCAGCCAACCCCTTAAACACACCCCCACATATTA
Ugrac_D1    CCCTGACAACTATACCCCAGCCAACCCCCTAAACACACCACCACATATCA
Ugrac_D2    CCCTGACAACTATACCCCAGCCAACCCCCTAAACACACCACCACATATCA
Uande_D1    TCCCGATAACTACACCCCAGCTAACCCCTTAAACACACCACCACATATCA
Uande_D2    TCCCGATAACTACACCCCAGCTAACCCCTTAAACACACCACCACATATCA
Uaequ_D1    CCCCGACAACTACACCCCAGCTAACCCCTTAAACACACCCCCACACATCA
Uaequ_D2    CCCCGACAACTACACCCCAGCCAACCCCTTAAACACACCCCCACACATCA

SA_01       AACCAGAATGGTATTTTCTATTCGCTTACGCCATTCTACGATCTATCCCT
TA_01       AACCCGAATGGTATTTCCTATTTGCCTATGCTATCCTACGATCAATCCCT
Uinve_04    AACCAGAATGATACTTCTTATTTGCATATGCAATTTTACGTTCAATCCCA
Uinve_07    AACCAGAATGATACTTCTTATTTGCATATGCAATTTTACGTTCAATCCCA
Uinve_03    AGCCAGAATGATACTTCTTATTTGCCTATGCAATCTTACGCTCAATCCCA
Uinve_06    AGCCAGAATGATACTTCTTATTTGCCTATGCAATCTTACGCTCAATCCCA
Uinve_05    AGCCAGAATGATACTTCTTATTTGCCTATGCAATCTTACGCTCAATCCCA
Uinve_01    AGCCAGAATGATACTTCTTATTTGCCTATGCAATCTTACGCTCAATCCCA
Uinve_02    AGCCAGAATGATATTTCTTATTTGCCTATGCAATCTTACGCTCAATCCCA
Uropsp_6    AGCCAGAATGATATTTCTTATTTGCATATGCAATCCTACGCTCAATTCCC
Usps1_04    AGCCAGAATGATATTTCTTATTTGCATATGCAATCCTACGCTCAATTCCC
Usps1_01    AGCCAGAGTGATATTTCTTATTTGCATATGCAATCCTACGCTCAATTCCC
Usps1_05    AGCCAGAATGATATTTCTTATTTGCATATGCAATCCTACGCTCAATTCCC
Usps1_02    AGCCAGAATGATATTTCTTATTTGCATATGCAATCCTACGCTCAATTCCC
Univa_03    AGCCAGAATGATATTTCCTATTTGCATACGCAATCCTACGTTCAATCCCA
Univa_01    AGCCAGAATGATATTTCCTATTTGCATACGCAATCCTACGTTCAATCCCA
Univa_05    AGCCAGAATGATATTTCCTATTTGCATACGCAATCCTACGTTCAATCCCA
Univa_02    AGCCAGAATGATATTTCCTATTTGCATACGCAATCCTACGTTCAATCCCA
Univa_04    AGCCAGAATGATATTTCCTATTTGCATACGCAATCCTACGTTCAATCCCA
Univa_11    AGCCAGAATGATATTTCCTATTTGCATACGCAATCCTACGTTCAATCCCA
Univa_13    AGCCAGAATGATATTTCCTATTTGCATACGCAATCCTACGTTCAATCCCA
Univa_14    AGCCAGAATGATATTTCCTATTTGCATACGCAATCCTACGTTCAATCCCA
Univa_12    AGCCAGAATGATATTTCCTATTTGCATACGCAATCCTACGTTCAATCCCA
Univa_10    AGCCAGAATGATATTTCCTATTTGCATACGCAATCCTACGTTCAATCCCA
Univa_07    AGCCAGAATGATATTTCCTATTTGCATACGCAATCCTACGTTCAATCCCA
Univa_08    AGCCAGAATGATATTTCCTATTTGCATACGCAATCCTACGTTCAATCCCA
Univa_06    AGCCAGAATGATATTTCCTATTTGCATACGCAATCCTACGTTCAATCCCA
Univa_09    AGCCAGAATGATATTTCCTATTTGCATACGCAATCCTACGTTCAATCCCA
Uatro_01    AACCTGAATGATATTTTCTTTTCGCATATGCAATCCTACGCTCAATCCCT
Usori_03    AACCAGAATGATATTTCCTATTTGCATATGCAATTCTACGTTCAATCCCT
Usori_01    AACCAGAATGATATTTCCTATTTGCATATGCAATTCTACGTTCAATCCCT
Usori_04    AACCAGAATGATATTTCCTATTTGCATATGCAATTCTACGTTCAATCCCT
Usori_02    AACCAGAATGATATTTCCTATTTGCATATGCAATTCTACGTTCAATCCCT
Usori_05    AGCCAGAATGATATTTCCTATTCGCATATGCAATTCTACGTTCAATTCCT
Usori_06    AGCCAGAATGATATTTCCTATTCGCATATGCAATTCTACGTTCAATTCCT
Usori_09    AGCCAGAATGATATTTCCTATTCGCATATGCAATTCTACGTTCAATTCCT
Uropso_2    AGCCAGAATGATATTTCCTATTCGCATATGCAATTCTACGTTCAATTCCT
Uropso_1    AGCCAGAATGATATTTCCTATTCGCATATGCAATTCTACGTTCAATTCCT
Uatro_03    AACCTGAATGATATTTTCTTTTCGCATATGCAATCCTACGCTCAATCCCT
Uatro_04    AACCTGAATGATATTTTCTTTTCGCATATGCAATCCTACGCTCAATCCCT
Uatro_02    AACCTGAATGATATTTTCTTTTCGCATATGCAATCCTACGCTCAATCCCT
Uatro_05    AACCTGAATGATATTTTCTTTTCGCATATGCAATCCTACGCTCAATCCCT
Uatro_06    AGCCTGAATGATACTTCCTTTTCGCATATGCAATCCTACGCTCAATCCCT
Uatro_07    AGCCTGAATGATACTTCCTTTTCGCATATGCAATCCTACGCTCAATCCCT
Usps2_04    AACCAGAGTGGTATTTCCTATTCGCATACGCAATCCTGCGCTCAATTCCT
Usps2_02    AACCAGAGTGGTATTTCCTATTCGCATACGCAATCCTGCGCTCAATTCCT
Usps2_01    AACCAGAGTGGTATTTCCTATTCGCATACGCAATCCTGCGCTCAATTCCT
Usps2_03    AACCAGAGTGGTATTTCCTATTCGCATACGCAATCCTGCGCTCAATTCCT
Ugrac_06    AACCAGAGTGATACTTCCTATTCGCATACGCAATCCTGCGTTCAATCCCC
Ugrac_10    AACCAGAGTGATACTTCCTATTCGCATACGCAATCCTGCGTTCAATCCCC
Ugrac_08    AACCAGAGTGATACTTCCTATTCGCATACGCAATCCTGCGTTCAATCCCC
Ugrac_09    AACCAGAGTGATACTTCCTATTCGCATACGCAATCCTGCGTTCAATCCCC
Ugrac_07    AACCAGAGTGATACTTCCTATTCGCATACGCAATCCTGCGTTCAATCCCC
Ugrac_01    AACCAGAGTGATACTTCCTATTCGCATACGCAATCCTGCGTTCAATCCCC
Ugrac_02    AACCAGAGTGATACTTCCTATTCGCATACGCAATCCTGCGTTCAATCCCC
Ugrac_05    AACCAGAGTGATACTTCCTATTCGCATACGCAATCCTGCGTTCAATCCCC
Ugrac_03    AACCAGAGTGATACTTCCTATTCGCATACGCAATCCTGCGTTCAATCCCC
Ugrac_04    AACCAGAGTGATACTTCCTATTCGCATACGCAATCCTGCGTTCAATCCCC
Ugrac_D3    AGCCAGAATGATATTTCTTATTTGCATATGCAATCCTACGCTCAATTCCC
Ugrac_D4    AGCCAGAATGATATTTCTTATTTGCATATGCAATCCTACGCTCAATTCCC
Usori_D1    AGCCAGAATGATATTTCCTATTTGCATATGCAATTCTACGTTCAATCCCT
Usori_D2    AGCCAGAATGATATTTCCTATTTGCATATGCAATTCTACGTTCAATCCCT
Usori_D8    AGCCAGAATGATATTTCCTATTCGCATATGCAATTCTACGTTCAATTCCT
Usori_D9    AGCCAGAATGATATTTCCTATTCGCATATGCAATTCTACGTTCAATTCCT
Usori_D7    AGCCAGAATGATATTTCCTATTCGCATATGCAATTCTACGTTCAATTCCT
Usori_10    AGCCAGAATGATATTTCCTATTCGCATATGCAATTCTACGTTCAATTCCT
Usori_11    AGCCAGAATGATATTTCCTATTCGCATATGCAATTCTACGTTCAATTCCT
Usori_D5    AGCCAGAATGATATTTCCTATTTGCATATGCAATTCTACGTTCAATCCCT
Usori_D4    AGCCAGAATGATATTTCCTATTTGCATATGCAATTCTACGTTCAATCCCT
Usori_12    AGCCAGAGTGATATTTCCTATTTGCATATGCAATTCTACGTTCAATTCCT
Usori_13    AGCCAGAGTGATATTTCCTATTTGCATATGCAATTCTACGTTCAATTCCT
Usori_D6    AGCCAGAGTGATATTTCCTATTTGCATATGCAATTCTACGTTCAATTCCT
Usori_D3    AACCAGAATGATATTTCCTATTTGCATATGCAATTCTACGTTCAATTCCT
Ugrac_D1    AGCCAGAATGATATTTCCTATTTGCATACGCAATCCTACGTTCAATCCCA
Ugrac_D2    AGCCAGAATGATATTTCCTATTTGCATACGCAATCCTACGTTCAATCCCA
Uande_D1    AGCCAGAATGATATTTCCTATTTGCATATGCAATCCTACGTTCAATTCCA
Uande_D2    AGCCAGAATGATATTTCCTATTTGCATATGCAATCCTACGTTCAATTCCA
Uaequ_D1    AGCCAGAATGATATTTCCTATTTGCATATGCAATCTTACGTTCAATCCCA
Uaequ_D2    AGCCAGAATGATATTTCCTATTTGCATATGCAATCTTACGTTCAATCCCA

SA_01       AACAAACTAGGAGGCGTCCTAGCACTAGTCCTATCAATTTTAATTCTAGC
TA_01       AATAAACTAGGAGGTGTTCTAGCCTTGGTATTTTCAATTCTAATCCTAGC
Uinve_04    AACAAGCTAGGAGGAGTTTTAGCTCTAGTTCTATCAATCCTAATCTTAGC
Uinve_07    AACAAGCTAGGAGGAGTTTTAGCTCTAGTTCTATCAATCCTAATCTTAGC
Uinve_03    AACAAACTAGGAGGAGTTTTAGCTCTAGTCTTATCAATCCTAATCTTAGC
Uinve_06    AACAAACTAGGAGGAGTTTTAGCTCTAGTCTTATCAATCCTAATCTTAGC
Uinve_05    AACAAACTTGGAGGGGTTTTAGCTCTAGTCTTATCAATCCTAATCTTAGC
Uinve_01    AACAAACTAGGAGGGGTTTTAGCCCTAGTCTTATCAATCCTAATCTTAGC
Uinve_02    AACAAACTAGGAGGGGTTTTAGCCCTAGTCTTATCAATCCTAATCTTAGC
Uropsp_6    AATAAACTAGGAGGAGTATTAGCCCTAGTCCTATCCATCTTAGTCCTAGC
Usps1_04    AATAAACTAGGAGGAGTCTTAGCCCTAGTCCTATCCATCTTAGTCCTAGC
Usps1_01    AATAAACTAGGAGGAGTCTTAGCCCTAGTCCTATCCATCTTAGTCCTAGC
Usps1_05    AATAAACTAGGAGGAGTCTTAGCCCTAGTCCTATCCATCTTAGTCCTAGC
Usps1_02    AATAAACTAGGAGGAGTCTTAGCCCTAGTCCTATCCATCTTAGTCCTAGC
Univa_03    AATAAACTAGGAGGAGTTCTAGCTCTAGTAATATCAATCCTAATTTTAAC
Univa_01    AATAAACTAGGAGGAGTTCTAGCTCTAGTAATATCAATCCTAATTTTAGC
Univa_05    AATAAACTAGGAGGAGTTCTAGCTCTAGTAATATCAATCCTAATTTTAGC
Univa_02    AATAAACTAGGAGGAGTTCTAGCTCTAGTAATATCAATCCTAATTTTAGC
Univa_04    AATAAACTAGGAGGAGTTCTAGCTCTAGTAATATCAATCCTAATTTTAGC
Univa_11    AATAAACTAGGAGGAGTTCTAGCTCTAGTAATATCAATCCTAATTCTAGC
Univa_13    AATAAACTAGGAGGAGTTCTAGCTCTAGTAATATCGATCCTAATTCTAGC
Univa_14    AATAAACTAGGAGGAGTTCTAGCTCTAGTAATATCAATCCTAATTCTAGC
Univa_12    AATAAACTAGGAGGAGTTCTAGCTCTAGTAATATCAATCCTAATTCTAGC
Univa_10    AATAAACTAGGAGGAGTTCTAGCTCTAGTAATATCAATCCTAATTCTAGC
Univa_07    AATAAACTAGGAGGTGTTCTAGCTCTAGTAATATCAATCCTAATTCTAGC
Univa_08    AATAAACTAGGAGGTGTTCTAGCTCTAGTAATATCAATCCTAATTCTAGC
Univa_06    AATAAACTAGGAGGTGTTCTAGCTCTAGTAATATCAATCCTAATTCTAGC
Univa_09    AATAAACTAGGAGGTGTTCTAGCTCTAGTAATATCAATCCTAATTCTAGC
Uatro_01    AATAAATTAGGAGGGGTTCTGGCCCTAATTATATCAATTTTAATCCTAGC
Usori_03    AATAAACTAGGAGGGGTCTTAGCCCTAATTCTATCAATCCTAATCCTAGC
Usori_01    AATAAACTAGGAGGGGTCTTAGCCCTAATTCTATCAATCCTAATCCTAGC
Usori_04    AATAAACTAGGAGGGGTCTTAGCCCTAATTCTATCAATCCTAATCCTAGC
Usori_02    AATAAACTAGGAGGGGTCTTAGCCCTAATTCTATCAATCCTAATCCTAGC
Usori_05    AATAAATTAGGAGGGGTCTTAGCTCTAATTCTATCAATCCTAATCCTAGC
Usori_06    AATAAATTAGGAGGGGTCTTAGCTCTAATTCTATCAATCCTAATCCTAGC
Usori_09    AATAAATTAGGAGGGGTCTTAGCTCTAATTCTATCAATCCTAATCCTAGC
Uropso_2    AATAAATTAGGAGGGGTCTTAGCTCTAATTCTATCAATCCTAATCCTAGC
Uropso_1    AATAAATTAGGAGGGGTCTTAGCTCTAATTCTATCAATCCTAATCCTAGC
Uatro_03    AATAAATTAGGAGGGGTTCTGGCCCTAATTATATCAATTTTAATTCTAGC
Uatro_04    AATAAATTAGGAGGGGTTCTGGCCCTAATTATATCAATTTTAATTCTAGC
Uatro_02    AATAAATTAGGAGGGGTTCTGGCCCTAATTATATCAATTTTAATCCTAGC
Uatro_05    AATAAATTAGGAGGGGTTCTGGCCCTAATTATATCAATTTTAATCCTAGC
Uatro_06    AATAAATTAGGAGGGGTTCTGGCCCTAATTATATCAATTTTAATCCTAGC
Uatro_07    AATAAATTTGGAGGGGTTCTGGCCCTAATTATATCAATTTTAATCCTAGC
Usps2_04    AATAAATTAGGAGGAGTCCTAGCCCTAATTATATCAATCCTAATCCTAGC
Usps2_02    AATAAATTAGGAGGAGTCCTAGCCCTAATTATATCAATCCTAATCCTAGC
Usps2_01    AATAAATTAGGAGGAGTCCTAGCCCTAATTATATCAATCCTAATCCTAGC
Usps2_03    AATAAATTAGGAGGAGTCCTAGCCCTAATTATATCAATCCTAATCCTAGC
Ugrac_06    AATAAATTAGGAGGAGTTCTAGCCCTAATTCTATCAATCCTAATTCTAGC
Ugrac_10    AATAAATTAGGAGGAGTTCTAGCCCTAATTCTATCAATCCTAATTCTAGC
Ugrac_08    AATAAATTAGGAGGAGTTCTAGCCCTAATTCTATCAATCCTAATTCTAGC
Ugrac_09    AATAAATTAGGAGGAGTTCTAGCCCTAATTCTATCAATCCTAATTCTAGC
Ugrac_07    AATAAATTAGGAGGAGTTCTAGCCCTAATTCTATCAATCCTAATTCTAGC
Ugrac_01    AATAAATTAGGAGGGGTTCTAGCCCTAATTCTATCAATCCTAATTCTAGC
Ugrac_02    AATAAATTAGGAGGGGTTCTAGCCCTAATTCTATCAATCCTAATTCTAGC
Ugrac_05    AATAAATTAGGAGGGGTTCTAGCCCTAATTCTATCAATCCTAATTCTAGC
Ugrac_03    AATAAATTAGGAGGGGTTCTAGCCCTAATTCTATCAATCCTAATTCTAGC
Ugrac_04    AATAAATTAGGAGGGGTTCTAGCCCTAATTCTATCAATCCTAATTCTAGC
Ugrac_D3    AATAAACTAGGAGGAGTCTTAGCCCTAGTCCTATCCATCTTAGTCCTAGC
Ugrac_D4    AATAAACTAGGAGGAGTCTTAGCCCTAGTCCTATCCATCTTAGTCCTAGC
Usori_D1    AATAAACTAGGAGGAGTCTTAGCCCTAATTCTATCAATCCTAATCCTAGC
Usori_D2    AATAAACTAGGAGGAGTCTTAGCCCTAATTCTATCAATCCTAATCCTAGC
Usori_D8    AATAAACTAGGAGGGGTCTTAGCCCTAATTCTATCAATCCTAATCCTAGC
Usori_D9    AATAAACTAGGAGGGGTCTTAGCCCTAATTCTATCAATCCTAATCCTAGC
Usori_D7    AATAAACTAGGAGGGGTCTTAGCCCTAATTCTATCAATCCTAATCCTAGC
Usori_10    AATAAACTAGGAGGGGTCTTAGCCCTAATTCTATCAATCCTAATCCTAGC
Usori_11    AATAAACTAGGAGGGGTCTTAGCCCTAATTCTATCAATCCTAATCCTAGC
Usori_D5    AATAAACTAGGAGGGGTCTTAGCCCTAATTCTATCAATCCTAATCCTAGC
Usori_D4    AATAAACTAGGAGGGGTCTTAGCCCTAATTCTATCAATCCTAATCCTAGC
Usori_12    AATAAACTAGGAGGGGTCTTAGCCCTAATTCTATCAATCCTAATCCTAGC
Usori_13    AATAAACTAGGAGGGGTCTTAGCCCTAATTCTATCAATCCTAATCCTAGC
Usori_D6    AATAAACTAGGAGGGGTCTTAGCCCTAATTCTATCAATCCTAATCCTAGC
Usori_D3    AATAAACTAGGAGGGGTCTTAGCCCTAATTCTATCAATCCTAATCCTAGC
Ugrac_D1    AATAAACTAGGAGGTGTTCTAGCTCTAGTAATATCAATCCTAATTCTAGC
Ugrac_D2    AATAAACTAGGAGGTGTTCTAGCTCTAGTAATATCAATCCTAATTCTAGC
Uande_D1    AACAAGCTAGGAGGCGTTCTAGCTTTAGTCCTATCTATTTTAATCCTAGC
Uande_D2    AACAAGCTAGGAGGCGTTCTAGCTTTAGTCCTATCTATTTTAATCCTAGC
Uaequ_D1    AATAAACTAGGAGGCGTCCTAGCTTTAGTCCTATCTATTTTAATTCTAGC
Uaequ_D2    AATAAACTAGGAGGCGTCCTAGCTTTAGTCCTATCTATTTTAATTCTAGC

SA_01       TGTAGTCCCTTTCCTCCACACATCTAAACAACGAAGCATAATATTCCGCC
TA_01       ACTAATTCCATTCCTACATACTTCAAAACAACGAAGTATAATATTTCGAC
Uinve_04    CATTATTCCAATTCTTCACACATCTAAACAACGAAGCATGATATTCCGCC
Uinve_07    CATTATTCCAATTCTTCACACATCTAAACAACGAAGCATGATATTCCGCC
Uinve_03    CATCATTCCCATCCTCCACACATCCAAACAACGAAGTATAATATTCCGTC
Uinve_06    CATCATTCCCATCCTCCACACATCCAAACAACGAAGTATAATATTCCGTC
Uinve_05    CATCATTCCCATCCTTCATACATCTAAACAACGAAGTATAATATTCCGTC
Uinve_01    CATCATTCCCATCCTTCATACATCTAAACAACGAAGTATAATATTCCGTC
Uinve_02    CATCATTCCCATCCTTCATACATCTAAACAACGAAGTATAATATTCCGTC
Uropsp_6    TATCATCCCTATACTCCACACATCTAAACAACGAAGCATAATATTCCGTC
Usps1_04    TATCATCCCTATACTCCACACATCTAAACAACGAAGCATAATATTCCGTC
Usps1_01    TATCATCCCTATACTCCACACATCTAAACAACGAAGCATAATATTCCGTC
Usps1_05    TATCATCCCTATACTCCACACATCTAAACAACGAAGCATAATATTCCGTC
Usps1_02    TATCATCCCTATACTCCACACATCTAAACAACGAAGCATAATATTCCGTC
Univa_03    TATCATCCCCATACTCCACACATCCAAACAACGAAGCATAATATTCCGTC
Univa_01    TATCATCCCCATACTCCACACATCCAAACAACGAAGCATAATATTCCGTC
Univa_05    TATCATCCCCATACTCCACACATCCAAACAACGAAGCATAATATTCCGTC
Univa_02    TATCATCCCTATACTCCACACATCCAAACAACGAAGCATAATATTCCGTC
Univa_04    TATCATCCCTATACTCCACACATCCAAACAACGAAGCATAATATTCCGTC
Univa_11    TATCATCCCTATACTCCACACATCCAAACAACGAAGCATAATATTCCGTC
Univa_13    TATCATCCCTATACTCCACACATCCAAACAACGAAGCATAATATTCCGTC
Univa_14    TATCATCCCTATACTCCACACATCCAAACAACGAAGCATAATATTCCGTC
Univa_12    TATCATCCCTATACTCCACACATCCAAACAACGAAGCATAATATTCCGTC
Univa_10    TATCATCCCTATACTCCACACATCCAAACAACGAAGCATAATATTCCGTC
Univa_07    TATCATCCCTATACTCCACACATCCAAACAACGAAGCATAATATTCCGTC
Univa_08    TATCATCCCTATACTCCACACATCCAAACAACGAAGCATAATATTCCGTC
Univa_06    TATCATCCCTATACTCCACACATCCAAACAACGAAGCATAATATTCCGTC
Univa_09    TATCATCCCTATACTCCACACATCCAAACAACGAAGCATAATATTCCGTC
Uatro_01    TATTATCCCCATACTTCATACGTCTAAACAACGAAGCATGATATTCCGCC
Usori_03    TATCATCCCCATACTCCACACATCTAAACAACGAAGCATAATATTCCGTC
Usori_01    TATCATCCCCATACTCCACACATCTAAACAACGAAGCATAATATTCCGTC
Usori_04    TATCATCCCCATACTCCACACATCTAAACAACGAAGCATAATATTCCGTC
Usori_02    TATCATCCCCATACTCCACACATCTAAACAACGAAGCATAATATTCCGTC
Usori_05    TATCATTCCTATACTCCACACATCTAAACAACGAAGCATAATATTCCGTC
Usori_06    TATCATTCCTATACTCCACACATCTAAACAACGAAGCATAATATTCCGTC
Usori_09    TATCATTCCTATACTCCACACATCTAAACAACGAAGCATAATATTCCGTC
Uropso_2    TATCATTCCTATACTCCACACATCTAAACAACGAAGCATAATATTCCGTC
Uropso_1    TATCATTCCTATACTCCACACATCTAAACAACGAAGCATAATATTCCGTC
Uatro_03    TATTATCCCCATACTTCATACGTCTAAACAACGAAGCATGATATTCCGCC
Uatro_04    TATTATCCCCATACTTCATACGTCTAAACAACGAAGCATGATATTCCGCC
Uatro_02    TATTATCCCCATACTTCATACGTCTAAACAACGAAGCATGATATTCCGCC
Uatro_05    TATTATCCCCATACTTCATACGTCTAAACAACGAAGCATGATATTCCGCC
Uatro_06    TATTATCCCCATACTTCATACGTCTAAACAACGAAGCATGATATTCCGCC
Uatro_07    TATTATCCCCATACTTCATACGTCTAAACAACGAAGCATGATATTCCGCC
Usps2_04    TATCATCCCCATACTCCATACAGCTAAACAACGAAGCATGATATTCCGTC
Usps2_02    TATCATCCCCATACTCCATACAGCTAAACAACGAAGCATGATATTCCGTC
Usps2_01    TATCATCCCCATACTCCATACAGCTAAACAACGAAGCATGATATTCCGTC
Usps2_03    TATCATCCCCATACTCCATACAGCTAAACAACGAAGCATGATATTCCGTC
Ugrac_06    TATCATCCCTATACTCCACACATCCAAACAACGAAGCATAATATTCCGTC
Ugrac_10    TATTATCCCTATACTCCACACATCCAAACAACGAAGCATACTATTCCGTC
Ugrac_08    TATTATCCCTATACTCCACACATCCAAACAACGAAGCATAATATTCCGTC
Ugrac_09    TATTATCCCTATACTCCACACATCCAAACAACGAAGCATAATATTCCGTC
Ugrac_07    TATTATCCCTATACTCCACACATCCAAACAACGAAGCATAATATTCCGTC
Ugrac_01    TATTATCCCTATACTCCACACATCCAAACAACGAAGCATAATATTCCGTC
Ugrac_02    TATTATCCCTATACTCCACACATCCAAACAACGAAGCATAATATTCCGTC
Ugrac_05    TATTATCCCTATACTCCACACATCCAAACAACGAAGCATAATATTCCGTC
Ugrac_03    TATTATCCCTATACTCCACACATCCAAACAACGAAGCATAATATTCCGTC
Ugrac_04    TATTATCCCTATACTCCACACATCCAAACAACGAAGCATAATATTCCGTC
Ugrac_D3    TATCATCCCTATACTCCACACATCTAAACAACGAAGCATAATATTCCGTC
Ugrac_D4    TATCATCCCTATACTCCACACATCTAAACAACGAAGCATAATATTCCGTC
Usori_D1    TATCATCCCCATACTCCACACATCTAAACAACGAAGCATAATATTTCGTC
Usori_D2    TATCATCCCCATACTCCACACATCTAAACAACGAAGCATAATATTTCGTC
Usori_D8    TATCATTCCTATACTCCATACATCTAAACAACGAAGCATAATATTCCGTC
Usori_D9    TATCATTCCTATACTCCATACATCTAAACAACGAAGCATAATATTCCGTC
Usori_D7    TATCATTCCTATACTCCATACATCTAAACAACGAAGCATAATATTCCGTC
Usori_10    TATCATTCCTATACTCCATACATCTAAACAACGAAGCATAATATTCCGTC
Usori_11    TATCATTCCTATACTCCATACATCTAAACAACGAAGCATAATATTCCGTC
Usori_D5    TATCATCCCTATACTCCACACATCTAAACAACGAAGCATAATATTCCGTC
Usori_D4    TATCATCCCCATACTCCACACATCTAAACAACGAAGCATAATATTCCGTC
Usori_12    TATCATCCCTATACTCCACACATCTAAACAACGAAGCATAATATTCCGTC
Usori_13    TATCATCCCTATACTCCACACATCTAAACAACGAAGCATAATATTCCGTC
Usori_D6    TATCATCCCTATACTCCACACATCTAAACAACGAAGCATAATATTCCGTC
Usori_D3    TATCATCCCTATACTCCACACATCTAAACAACGAAGCATAATATTCCGTC
Ugrac_D1    TATCATCCCTATACTCCACACATCCAAACAACGAAGCATAATATTCCGTC
Ugrac_D2    TATCATCCCTATACTCCACACATCCAAACAACGAAGCATAATATTCCGTC
Uande_D1    TATCATTCCTATACTCCACACATCTAAGCAACGTAGCATAATATTCCGTC
Uande_D2    TATCATTCCTATACTCCACACATCTAAGCAACGTAGCATAATATTCCGTC
Uaequ_D1    TATCATCCCTATACTCCACACATCTAAACAACGTAGCATAATATTCCGAC
Uaequ_D2    TATCATCCCTATACTCCATACATCTAAACAACGTAGCATAATATTCCGCC

SA_01       CATTCAGCCAATGCCTCTTCTGAATCCTAGTCGCAGACCTCCTCACACTC
TA_01       CTATAAGCCAATGCTTATTCTGACTACTAGTTGCAGACCTACTCACCCTA
Uinve_04    CTATCAGCCAATGTCTTTTCTGAATTCTAGTAGCTGATTTATTTATTCTA
Uinve_07    CTATCAGCCAATGTCTTTTCTGAATTCTAGTAGCTGATTTATTTATTCTA
Uinve_03    CCATCAGCCAATGCCTTTTCTGAATCCTAGTAGCTGATTTACTTATCTTA
Uinve_06    CCATCAGCCAATGCCTTTTCTGAATCCTAGTAGCTGATTTACTTATCTTA
Uinve_05    CCATCAGCCAATGCCTTTTCTGAATCCTAGTAGCTGACTTACTTATCTTA
Uinve_01    CCATCAGCCAATGCCTTTTCTGAATCCTAGTAGCTGACTTACTTATCTTA
Uinve_02    CCATCAGCCAATGCCTTTTCTGAATCCTAGTAGCTGACTTACTTATCTTA
Uropsp_6    CCATTAGCCAATGTTTATTCTGAATTTTAGTCGCAGATCTACTCGTCCTA
Usps1_04    CCATTAGCCAATGTTTATTCTGAATTTTAGTCGCAGATCTACTCGTCCTA
Usps1_01    CCATTAGCCAATGTTTATTCTGAATTTTAGTCGCAGATCTACTCGTCCTA
Usps1_05    CCATTAGCCAATGTTTATTCTGAATTTTAGTCGCAGATCTACTCGTCCTA
Usps1_02    CCATTAGCCAATGTTTATTCTGAATTTTAGTCGCAGATCTACTCGTCCTA
Univa_03    CTATTAGTCAATGCCTCTTCTGAGTCTTAGTCGCAGACCTTTTAATCCTG
Univa_01    CTATTAGTCAATGCCTCTTCTGAGTCTTAGTCGCAGACCTTTTAATCCTG
Univa_05    CTATTAGTCAATGCCTCTTCTGAGTCTTAGTCGCAGACCTTTTAATCCTG
Univa_02    CTATTAGTCAATGCCTCTTCTGAGTCTTAGTCGCAGACCTTTTAATCCTG
Univa_04    CTATTAGTCAATGCCTCTTCTGAGTCTTAGTCGCAGACCTTTTAATCCTG
Univa_11    CTATTAGTCAATGCCTCTTCTGAGTCTTAGTCGCAGATCTTTTAATCCTG
Univa_13    CTATTAGTCAATGCCTCTTCTGAGTCTTAGTCGCAGATCTTTTAATCCTG
Univa_14    CTATTAGTCAATGCCTCTTCTGAGTCTTAGTCGCAGATCTTTTAATCCTG
Univa_12    CTATTAGTCAATGCCTCTTCTGAGTCTTAGTCGCAGATCTTTTAATCCTG
Univa_10    CTATTAGTCAATGCCTCTTCTGAATCTTAGTCGCAGACCTTTTAATCCTG
Univa_07    CTATTAGTCAATGCCTCTTCTGAATCTTAGTCGCAGACCTTTTAATCCTG
Univa_08    CTATTAGTCAATGCCTCTTCTGAATCTTAGTCGCAGACCTTTTAATCCTG
Univa_06    CTATTAGTCAATGCCTCTTCTGAATCTTAGTCGCAGACCTTTTAATCCTG
Univa_09    CTATTAGTCAATGCCTCTTCTGAATCTTAGTCGCAGACCTTTTAATCCTG
Uatro_01    CTATTAGCCAAGGCCTATTCTGAATTTTNNNNNNNNNNNNNNNNNNNNNN
Usori_03    CTGTCAGCCAATGCTTATTCTGAATTTTAGTCGCAGACCTTTTTATCTTA
Usori_01    CTGTCAGCCAATGCTTATTCTGAATTTTAGTCGCAGACCTTTTTATCTTA
Usori_04    CTGTCAGCCAATGCTTATTCTGAATTTTAGTCGCAGACCTTTTTATCTTA
Usori_02    CTGTCAGCCAATGCTTATTCTGAATTTTAGTCGCAGACCTTTTTATCTTA
Usori_05    CTGTCAGCCAATGCTTATTCTGAATTTTAGTCGCAGACCTTTTTACCTTA
Usori_06    CTGTCAGCCAATGCTTATTCTGAATTTTAGTCGCAGACCTTTTTACCTTA
Usori_09    CTGTCAGCCAATGCTTATTCTGAATTTTAGTCGCAGACCTTTTTACCTTA
Uropso_2    CTGTCAGCCAATGCTTATTCTGAATTTTAGTCGCAGACCTTTTTACCTTA
Uropso_1    CTGTCAGCCAATGCTTATTCTGAATTTTAGTCGCAGACCTTTTTACCTTA
Uatro_03    CTATTAGCCAATGCCTATTCTGAATTTTAGTCGCAGACCTCTTTATCCTG
Uatro_04    CTATTAGCCAATGCCTATTCTGAATTTTAGTCGCAGACCTCTTTATCCTG
Uatro_02    CTATTAGCCAAGGCCTATTCTGAATTTTAGTCGCAGACCTTTTTATCCTG
Uatro_05    CTATTAGCCAAGGCCTATTCTGAATTTTAGTCGCAGACCTTTTTATCCTG
Uatro_06    CTATTAGCCAATGCCTATTCTGAATTTTAGTCGCAGACCTTTTTATCCTG
Uatro_07    CTATTAGCCAATGCCTATTCTGAATTTTAGTCGCAGACCTTTTTATCCTG
Usps2_04    CTATCAGCCAATGTTTATTTTGAATTTTAGTAGCCGACCTTCTCACCCTA
Usps2_02    CTATCAGCCAATGTTTATTTTGAATTTTAGTAGCCGACCTTCTCACCCTA
Usps2_01    CTATCAGCCAATGTTTATTTTGAATTTTAGTAGCCGACCTTCTCACCCTA
Usps2_03    CTATCAGCCAATGTTTATTTTGAATTTTAGTAGCCGACCTTCTCACCCTA
Ugrac_06    CCGTTAGCCAATGCCTATTCTGACTTTTAGTCGCAGACCTTTTTATCCTA
Ugrac_10    CCGTTAGCCAATGCCTATTCTGACTTTTAGTCGCAGACCTTTTTATCCTA
Ugrac_08    CCGTTAGCCAATGCCTATTCTGACTTTTAGTCGCAGACCTTTTTATCCTA
Ugrac_09    CCGTTAGCCAATGCCTATTCTGACTTTTAGTCGCAGACCTTTTTATCCTA
Ugrac_07    CCGTTAGCCAATGCCTATTCTGACTTTTAGTCGCAGACCTTTTTATCCTA
Ugrac_01    CTGTTAGCCAATGCCTATTCTGACTTTTAGTCGCAGACCTTTTTATCCTA
Ugrac_02    CTGTTAGCCAATGCCTATTCTGACTTTTAGTCGCAGACCTTTTTATCCTA
Ugrac_05    CTGTTAGCCAATGCCTATTCTGACTTTTAGTCGCAGACCTTTTTATCCTA
Ugrac_03    CTGTTAGCCAATGCCTATTCTGACTTTTAGTCGCAGACCTTTTTATCCTA
Ugrac_04    CTGTTAGCCAATGCCTATTCTGACTTTTAGTCGCAGACCTTTTTATCCTA
Ugrac_D3    CCATTAGCCAATGTTTATTCTGAATTTTAGTCGCAGATCTACTCGTCCTA
Ugrac_D4    CCATTAGCCAATGTTTATTCTGAATTTTAGTCGCAGATCTACTCGTCCTA
Usori_D1    CTGTCAGCCAATGCTTATTCTGAATTTTAGTCGCAGACCTTTTTACCTTA
Usori_D2    CTATCAGCCAATGCTTATTCTGAATTTTAGTCGCAGACCTTTTTACCTTA
Usori_D8    CTGTCAGCCAATGTTTATTCTGAATTTTAGTCGCAGACCTTTTTACCTTA
Usori_D9    CTGTCAGCCAATGTTTATTCTGAATTTTAGTCGCAGACCTTTTTACCTTA
Usori_D7    CTGTCAGCCAATGTTTATTCTGAATTTTAGTCGCAGACCTTTTTACCTTA
Usori_10    CTGTCAGCCAATGTTTATTCTGAATTTTAGTCGCAGACCTTTTTACCTTA
Usori_11    CTGTCAGCCAATGTTTATTCTGAATTTTAGTCGCAGACCTTTTTACCTTA
Usori_D5    CTGTCAGCCAATGCTTATTCTGAATTTTAGTCGCAGACCTTTTTACCTTA
Usori_D4    CTGTCAGCCAATGCTTATTCTGAATTTTAGTCGCAGACCTTTTTACCTTA
Usori_12    CTGTCAGCCAATGCTTATTCTGAATTTTAGTCGCAGATCTTTTTACCTTA
Usori_13    CTGTCAGCCAATGCTTATTCTGAATTTTAGTCGCAGATCTTTTTACCTTA
Usori_D6    CTGTCAGCCAATGCTTATTCTGAATTTTAGTCGCAGATCTTTTTACCTTA
Usori_D3    CTGTCAGCCAATGCTTATTCTGAATTTTAGTCGCAGATCTTTTTACCTTA
Ugrac_D1    CTATTAGTCAATGCCTCTTCTGAATCTTAGTCGCAGACCTTTTAATCCTG
Ugrac_D2    CTATTAGTCAATGCCTCTTCTGAATCTTAGTCGCAGACCTTTTAATCCTG
Uande_D1    CTATTAGCCAATGCCTATTCTGAGTCTTAGTTGCAGACCTTTTAATTCTA
Uande_D2    CTATTAGCCAATGCCTATTCTGAGTCTTAGTTGCAGACCTTTTAATTCTA
Uaequ_D1    CTATTAGCCAATGCCTATTCTGAGTTTTAGTTGCAGATCTTTTAATTCTA
Uaequ_D2    CTATTAGCCAATGCCTATTCTGAGTTTTAGTTGCAGACCTTTTAATTCTA

SA_01       ACATGAATTGGAGGTCAACCAGTTGAACACCCATTTATCATTATTGGACA
TA_01       ACATGAATCGGAGGACAACCCGTAGAACACCCATTCATCATCATCGGCCA
Uinve_04    ACATGAATTGGCGGACAACCAGTAGAGCACCCTTTCATTATCATTGGCCA
Uinve_07    ACATGAATTGGCGGACAACCAGTAGAGCACCCTTTCATTATCATTGGCCA
Uinve_03    ACATGAATTGGCGGACAACCAGTAGAACATCCCTTCATCATTATTGGTCA
Uinve_06    ACATGAATTGGCGGACAACCAGTAGAACATCCCTTCATCATTATTGGTCA
Uinve_05    ACATGAATTGGCGGACAACCAGTAGAACATCCCTTCATCATCATTGGTCA
Uinve_01    ACATGAATTGGCGGACAACCAGTAGAACATCCCTTCATCATCATTGGTCA
Uinve_02    ACATGAATTGGCGGACAACCAGTAGAACATCCCTTCATCATTATTGGTCA
Uropsp_6    ACATGAATCGGAGGTCAACCAGTAGAGCATCCGTTCATCATTATTGGCCA
Usps1_04    ACATGAATCGGAGGTCAACCAGTAGAGCATCCGTTCATCATTATTGGCCA
Usps1_01    ACATGAATCGGAGGTCAACCAGTAGAGCATCCGTTCATCATTATCGGCCA
Usps1_05    ACATGAATCGGAGGTCAACCAGTAGAGCATCCGTTCATCATTATCGGCCA
Usps1_02    ACATGAATCGGAGGTCAACCAGTAGAGCATCCGTTCATCATTATCGGCCA
Univa_03    ACATGAATTGGAGGTCAACCAGTAGAGCACCCCTTTATTATTATTGGCCA
Univa_01    ACATGAATTGGAGGGCAACCAGTAGAGCACCCCTTTATTATTATTGGCCA
Univa_05    ACATGAATTGGAGGGCAACCAGTAGAGCACCCCTTTATTATTATTGGCCA
Univa_02    ACATGAATTGGAGGTCAACCAGTAGAGCACCCCTTTATTATTATTGGCCA
Univa_04    ACATGAATTGGAGGTCAACCAGTAGAGCACCCCTTTATTATTATTGGCCA
Univa_11    ACATGAATTGGAGGTCAACCAGTAGAGCACCCCTTTATTATTATTGGCCA
Univa_13    ACATGAATTGGAGGTCAACCAGTAGAGCACCCCTTTATTATTATTGGCCA
Univa_14    ACATGAATTGGAGGTCAACCAGTAGAGCACCCCTTTATTATTATTGGCCA
Univa_12    ACATGAATTGGAGGTCAACCAGTAGAGCACCCCTTTATTATTATTGGCCA
Univa_10    ACATGAATTGGAGGTCAGCCAGTAGAGCACCCCTTTATTATCATTGGCCA
Univa_07    ACATGAATTGGAGGTCAGCCAGTAGAGCACCCCTTTATTATCATTGGCCA
Univa_08    ACATGAATTGGAGGTCAGCCAGTAGAGCACCCCTTTATTATCATTGGCCA
Univa_06    ACATGAATTGGAGGTCAGCCAGTAGAGCACCCCTTTATTATCATTGGCCA
Univa_09    ACATGAATTGGAGGTCAGCCAGTAGAGCACCCCTTTATTATCATTGGCCA
Uatro_01    NNNNNNNNNNNNNNNNNNNNNNNNNNNNNNNNNNNNNNNNNNNNNNNNNN
Usori_03    ACATGAATTGGGGGCCAACCAGTAGAACACCCATTTATCATTATTGGACA
Usori_01    ACATGAATTGGGGGCCAACCAGTAGAACACCCATTTATCATTATTGGACA
Usori_04    ACATGAATTGGGGGCCAACCAGTAGAACACCCATTTATCATTATTGGACA
Usori_02    ACATGAATTGGGGGCCAACCAGTAGAACACCCATTTATCATTATTGGACA
Usori_05    ACATGAATTGGTGGTCAACCAGTAGAACATCCATTTATCATTATTGGACA
Usori_06    ACATGAATTGGTGGTCAACCAGTAGAACATCCATTTATCATTATTGGACA
Usori_09    ACATGAATTGGTGGTCAACCAGTAGAACATCCATTTATCATTATTGGACA
Uropso_2    ACATGAATTGGTGGTCAACCAGTAGAACATCCATTTATCATTATTGGACA
Uropso_1    ACATGAATTGGTGGTCAACCAGTAGAACATCCATTTATCATTATTGGACA
Uatro_03    ACATGAATCGGAGGTCAACCAGTAGAACACCCATTTATTATCATTGGACA
Uatro_04    ACATGAATCGGAGGTCAACCAGTAGAACACCCATTTATTATCATTGGACA
Uatro_02    ACATGAATCGGAGGTCAACCAGTAGAACACCCATTTATTATCATTGGACA
Uatro_05    ACATGAATCGGAGGTCAACCAGTAGAACACCCATTTATTATCATTGGACA
Uatro_06    ACATGAATTGGAGGTCAACCAGTAGAACACCCATTTATTATCATTGGACA
Uatro_07    ACATGAATTGGAGGTCAACCAGTAGAACACCCATTTATTATCATTGGACA
Usps2_04    ACATGAATTGGGGGTCAACCAGTAGAACACCCATTCATCATTATTGGGCA
Usps2_02    ACATGAATTGGGGGTCAACCAGTAGAACACCCATTCATCATTATTGGGCA
Usps2_01    ACATGAATTGGGGGTCAACCAGTAGAACACCCATTCATCATTATTGGGCA
Usps2_03    ACATGAATTGGGGGTCAACCAGTAGAACACCCATTCATCATTATTGGGCA
Ugrac_06    ACATGAATTGGAGGTCAACCAGTAGAACATCCATTCATCATTATTGGACA
Ugrac_10    ACATGAATTGGAGGTCAACCAGTAGAACATCCATTCATCATTATTGGACA
Ugrac_08    ACATGAATTGGAGGTCAACCAGTAGAACATCCATTCATCATTATTGGACA
Ugrac_09    ACATGAATTGGAGGTCAACCAGTAGAACATCCATTCATCATTATTGGACA
Ugrac_07    ACATGAATTGGAGGTCAACCAGTAGAACATCCATTCATCATTATTGGACA
Ugrac_01    ACATGAATTGGAGGTCAACCAGTAGAACATCCATTCATCATTATTGGACA
Ugrac_02    ACATGAATTGGAGGTCAACCAGTAGAACATCCATTCATCATTATTGGACA
Ugrac_05    ACATGAATTGGAGGTCAACCAGTAGAACATCCATTCATCATTATTGGACA
Ugrac_03    ACATGAATTGGAGGTCAACCAGTAGAACATCCATTCATCATTATTGGACA
Ugrac_04    ACATGAATTGGAGGTCAACCAGTAGAACATCCATTCATCATTATTGGACA
Ugrac_D3    ACATGAATCGGAGGTCAACCAGTAGAGCATCCGTTCATCATTATCGGCCA
Ugrac_D4    ACATGAATCGGAGGTCAACCAGTAGAGCATCCGTTCATCATTATCGGCCA
Usori_D1    ACATGAATTGGAGGTCAACCAGTAGAACACCCATTTATCATTATTGGACA
Usori_D2    ACATGAATTGGAGGTCAACCAGTAGAACACCCATTTATCATTATTGGACA
Usori_D8    ACATGAATTGGAGGTCAACCAGTAGAGCATCCATTTATCATTATTGGGCA
Usori_D9    ACATGAATTGGAGGCCAACCAGTAGAGCATCCATTTATCATTATTGGGCA
Usori_D7    ACATGAATTGGAGGCCAACCAGTAGAGCATCCATTTATCATTATTGGGCA
Usori_10    ACATGAATTGGAGGCCAACCAGTAGAGCATCCATTTATCATTATTGGGCA
Usori_11    ACATGAATTGGAGGCCAACCAGTAGAGCATCCATTTATCATTATTGGGCA
Usori_D5    ACATGAATTGGAGGTCAACCAGTAGAACACCCATTCATCATTATTGGACA
Usori_D4    ACATGAATTGGAGGCCAACCAGTAGAACACCCATTTATCATTATTGGACA
Usori_12    ACATGAATTGGAGGTCAACCAGTAGAACACCCATTTATCATTATTGGACA
Usori_13    ACATGAATTGGAGGTCAACCAGTAGAACACCCATTTATCATTATTGGACA
Usori_D6    ACATGAATTGGAGGTCAACCAGTAGAACACCCATTTATCATTATTGGACA
Usori_D3    ACATGAATTGGAGGCCAACCAGTAGAACACCCATTTATCATTATTGGACA
Ugrac_D1    ACATGAATTGGAGGTCAGCCAGTAGAGCACCCCTTTATTATCATTGGCCA
Ugrac_D2    ACATGAATTGGAGGTCAGCCAGTAGAGCACCCCTTTATTATCATTGGCCA
Uande_D1    ACATGGATCGGAGGCCAACCTGTAGAACACCCATTCATTATTATTGGTCA
Uande_D2    ACATGGATCGGAGGCCAACCTGTAGAACACCCATTCATTATTATTGGTCA
Uaequ_D1    ACATGAATTGGAGGTCAACCAGTAGAGCACCCATTTATTATTATTGGCCA
Uaequ_D2    ACATGAATTGGAGGTCAACCAGTGGAGCACCCATTCATTATTATTGGCCA

SA_01       ATTAGCCTCAATCCTTTACTTCCTCCTTATCCTGGTTATCATGCCTATTA
TA_01       ACTGGCATCAATCCTATATTTCTTACTCATCCTAGTACTCATGCCACTGA
Uinve_04    ACTAGCATCCATCTTATACTTCCTATTAATCCTAGTTCTAATACCACTAA
Uinve_07    ACTAGCATCCATCTTATACTTCCTATTAATCCTAGTTCTAATACCACTAA
Uinve_03    ACTAGCATCTATCTTATACTTCCTATTAATCCTGGTCCTAATACCACTTA
Uinve_06    ACTAGCATCTATCTTATACTTCCTATTAATCCTGGTCCTAATACCACTTA
Uinve_05    ACTAGCATCTATCTTATACTTCCTACTAATCTTAGTCCTAATACCACTTA
Uinve_01    ACTAGCATCTATCTTATACTTCCTACTAATCTTAGTCCTAATACCACTTA
Uinve_02    ACTAGCATCTATCTTATACTTCCTACTAATCTTAGTCCTAATACCACTTA
Uropsp_6    ACTAGCGTCTATTTTATACTTCCTCCTGATCCTAGTCCTAATGCCACTCA
Usps1_04    ACTAGCGTCTATTTTATACTTCCTCCTGATCCTAGTCCTAATGCCACTCA
Usps1_01    ACTAGCGTCTATTTTATACTTCCTCCTGATCCTAGTCCTAATGCCACTCA
Usps1_05    ACTAGCGTCTATTTTATACTTCCTCCTGATCCTAGTCCTAATGCCACTCA
Usps1_02    ACTAGCGTCTATTTTATACTTCCTCCTGATCCTAGTCCTAATGCCACTCA
Univa_03    GCTAGCATCCATCCTATATTTCCTCCTAATCCTAGTCCTAATACCACTCG
Univa_01    GCTAGCATCCATCCTATATTTCCTCCTAATCCTAGTCCTAATACCACTCG
Univa_05    GCTAGCATCCATCCTATATTTCCTCCTAATCCTAGTCCTAATACCACTCG
Univa_02    GCTAGCATCCATCCTATATTTCCTCCTAATCCTAGTCCTAATACCACTCG
Univa_04    GCTAGCATCCATCCTATATTTCCTCCTAATCCTAGTCCTAATACCACTCG
Univa_11    GCTAGCATCCGTCCTATACTTCCTCCTAATCCTAGTCCTAATACCACTCG
Univa_13    GCTAGCATCCGTCCTATACTTCCTCCTAATCCTAGTCCTAATACCACTCG
Univa_14    GCTAGCATCCGTCCTATACTTCCTCCTAATCCTAGTCCTAATACCACTCG
Univa_12    GCTAGCATCCGTCCTATACTTCCTCCTAATCCTAGTCCTAATACCACTCG
Univa_10    ACTAGCATCCGTCCTATATTTCCTCCTAATCCTAGTCCTAATACCACTCG
Univa_07    GCTAGCATCCGTCCTATACTTCCTCCTAATCCTAGTCCTAATACCACTCG
Univa_08    GCTAGCATCCGTCCTATACTTCCTCCTAATCCTAGTCCTAATACCACTCG
Univa_06    GCTAGCATCCGTCCTATACTTCCTCCTAATCCTAGTCCTAATACCACTCG
Univa_09    GCTAGCATCCGTCCTATACTTCCTCCTAATCCTAGTCCTAATACCACTCG
Uatro_01    NNNNNNNNNNNNNNNNNNNNNNNNNNNNNNNNNNNNNNNNNNNNNNNNNN
Usori_03    ACTAGCATCCATCCTATACTTCCTTCTAATTCTAGTCTTAATACCACTAG
Usori_01    ACTAGCATCCATCCTATACTTCCTTCTAATTCTAGTCTTAATACCACTAG
Usori_04    ACTAGCATCCATCCTATACTTCCTTCTAATTCTAGTCTTAATACCACTAG
Usori_02    ACTAGCATCCATCCTATACTTCCTTCTAATTCTAGTCTTAATACCACTAG
Usori_05    ACTAGCATCTATCCTATATTTCCTTCTAATCCTAGTCTTAATACCACTAG
Usori_06    ACTAGCATCCATCCTATACTTCCTTCTAATCCTAGTCTTAATACCACTAG
Usori_09    ACTAGCATCCATCCTATACTTCCTTCTAATCCTAGTCTTAATACCACTAG
Uropso_2    ACTAGCATCCATCCTATACTTCCTTCTAATCCTAGTCTTAATACCACTAG
Uropso_1    ACTAGCATCCATCCTATACTTCCTTCTAATCCTAGTCTTAATACCACTAG
Uatro_03    ACTAGCATCAATCCTATATTTCCTTTTAATTTTAGTCTTAATACCACTCG
Uatro_04    ACTAGCATCAATCCTATATTTCCTTTTAATTTTAGTCTTAATACCACTCG
Uatro_02    ACTAGCATCAATCCTATATTTCCTTTTAATTTTAGTCTTAATACCACTCG
Uatro_05    ACTAGCATCAATCCTATATTTCCTTTTAATTTTAGTCTTAATACCACTCG
Uatro_06    ACTAGCATCAATCCTATATTTCCTTTTAATTTTAGTCTTAATACCACTCG
Uatro_07    ACTAGCATCAATCCTATATTTCCTTTTAATTTTAGTCTTAATACCACTCG
Usps2_04    ACTAGCATCCATCCTATATTTCCTCCTAATTCTAGTCTTAATACCACTTG
Usps2_02    ACTAGCATCCATCCTATATTTCCTCCTAATTCTAGTCTTAATACCACTTG
Usps2_01    ACTAGCATCCATCCTATATTTCCTCCTAATTCTAGTCTTAATACCACTTG
Usps2_03    ACTAGCATCCATCCTATATTTCCTCCTAATTCTAGTCTTAATACCACTTG
Ugrac_06    ACTAGCATCCATCCTATATTTCCTCCTAATTCTAGTCTTAATACCACTCG
Ugrac_10    ACTAGCATCCATCCTATATTTCCTCCTAATTCTAGTCTTAATACCACTCG
Ugrac_08    ACTAGCATCCATCCTATATTTCCTCCTAATTCTAGTCTTAATACCACTCG
Ugrac_09    ACTAGCATCCATCCTATATTTCCTCCTAATTCTAGTCTTAATACCACTCG
Ugrac_07    ACTAGCATCCATCCTATATTTCCTCCTAATTCTAGTCTTAATACCACTCG
Ugrac_01    ACTAGCATCCATCCTATACTTCCTCCTAATTCTAGTCTTAATACCACTCG
Ugrac_02    ACTAGCATCCATCCTATACTTCCTCCTAATTCTAGTCTTAATACCACTCG
Ugrac_05    ACTAGCATCCATCCTATACTTCCTCCTAATTCTAGTCTTAATACCACTCG
Ugrac_03    ACTAGCATCCATCCTATACTTCCTCCTAATTCTAGTCTTAATACCACTCG
Ugrac_04    ACTAGCATCCATCCTATACTTCCTCCTAATTCTAGTCTTAATACCACTCG
Ugrac_D3    ACTAGCGTCTATTTTATACTTCCTCCTGATCCTAGTCCTAATGCCACTCA
Ugrac_D4    ACTAGCGTCTATTTTATACTTCCTCCTGATCCTAGTCCTAATGCCACTCA
Usori_D1    ACTAGCATCCATCCTATACTTCCTTCTAATTCTAGTCTTAATGCCACTAG
Usori_D2    ACTAGCATCCATCCTATACTTCCTTCTAATTCTAGTCTTAATGCCACTAG
Usori_D8    ACTAGCATCCATCCTATACTTCCTTCTAATCCTAGTCTTAATACCACTAG
Usori_D9    ACTAGCATCCATCCTATACTTCCTTCTAATCCTAGTCTTAATACCACTAG
Usori_D7    ACTAGCATCCATCCTATACTTCCTTCTAATCCTAGTCTTAATACCACTAG
Usori_10    ACTAGCATCCATCCTATACTTCCTTCTAATCCTAGTCTTAATACCACTAG
Usori_11    ACTAGCATCCATCCTATACTTCCTTCTAATCCTAGTCTTAATACCACTAG
Usori_D5    ACTAGCATCCATCCTATACTTCCTTCTAATTCTAGTCTTAATGCCACTAG
Usori_D4    ACTAGCATCCATCCTATACTTCCTCCTAATTCTAGTCTTAATACCACTAG
Usori_12    ACTAGCATCCATCCTATACTTCCTTCTAATTCTAGTCCTAATACCACTAG
Usori_13    ACTAGCATCCATCCTATACTTCCTTCTAATTCTAGTCCTAATACCACTAG
Usori_D6    ACTAGCATCCATCCTATACTTCCTTCTAATTCTAGTCCTAATGCCACTAG
Usori_D3    ACTAGCATCCATCCTATACTTCCTTCTAATTCTAGTCTTAATACCACTAG
Ugrac_D1    GCTAGCATCCGTCCTATACTTCCTCCTAATCCTAGTCCTAATACCACTCG
Ugrac_D2    GCTAGCATCCGTCCTATACTTCCTCCTAATCCTAGTCCTAATACCACTCG
Uande_D1    ACTAGCATCCATCCTATATTTCCTCCTAATCCTAGTCTTAATGCCACTCG
Uande_D2    ACTAGCATCCATCCTATATTTCCTCCTAATCCTAGTCTTAATGCCACTCG
Uaequ_D1    ACTAGCATCCATCCTATATTTCCTCTTAATCCTAGCCTTAATGCCACTCG
Uaequ_D2    ACTAGCATCCATCCTATATTTCTTCTTAATCCTAGTCTTAATACCACTCG

SA_01       CAAGCCTATTTGAAAATAATCTTCTAAAATGAAGGTCGTGCGACGGCATG
TA_01       CAAGTCTAATAGAAAATAGTATACTWAAATGAAGATCTTGTGATGGCATG
Uinve_04    CAAGTATTATAGAAAACAACTTCTTAAAATGAAGATCATGTGATGGCATG
Uinve_07    CAAGTATTATAGAAAACAACTTCTTAAAATGAAGATCATGTGATGGCATG
Uinve_03    CAAGTGTTATAGAAAATAACTTCCTAAAATGAAGATCATGTGATGGCATG
Uinve_06    CAAGTGTTATAGAAAATAACTTCCTAAAATGAAGATCATGTGATGGCATG
Uinve_05    CAAGTGTTATAGAAAATAACTTCCTAAAATGAAGATCATGTGATGGCATG
Uinve_01    CAAGTGTTATAGAAAATAACTTCCTAAAATGAAGATCATGTGATGGCATG
Uinve_02    CAAGTGTTATAGAAAATAACTTCCTAAAATGAAGATCATGTGATGGCATG
Uropsp_6    CAAGTATTATAGAAAATAACTTTCTAAAATGAAGATCATGTGATGGCATG
Usps1_04    CAAGTATTATAGAAAATAACTTTCTAAAATGAAGATCATGTGATGGCATG
Usps1_01    CAAGTATTATAGAAAATAACTTTCTAAAATGAAGATCATGTGATGGCATG
Usps1_05    CAAGTATTATAGAAAATAACTTTCTAAAATGAAGATCATGTGATGGCATG
Usps1_02    CAAGTATTATAGAAAATAACTTTCTAAAATGAAGATCATGTGATGGCATG
Univa_03    CAAGTATCATAGAAAATAATTTCTTGAAATGAAGATCATGTGATGGCATG
Univa_01    CAAGTATCATAGAAAATAATTTCTTGAAATGAAGATCATGTGATGGCATG
Univa_05    CAAGTATCATAGAAAATAATTTCTTGAAATGAAGATCATGTGATGGCATG
Univa_02    CAAGTATCATAGAGAATAATTTCTTGAAATGAAGATCATGTGATGGCATG
Univa_04    CAAGTATCATAGAGAATAATTTCTTGAAATGAAGATCATGTGATGGCATG
Univa_11    CAAGTATCATAGAGAATAATTTTTTAAAATGAAGATCATGTGATGGCATG
Univa_13    CAAGTATCATAGAGAATAATTTCCTGAAATGAAGATCATGTGATGGCATG
Univa_14    CAAGTATCATAGAGAATAATTTCCTGAAATGAAGATCATGTGATGGCATG
Univa_12    CAAGTATCATAGAGAATAATTTCCTGAAATGAAGATCATGTGATGGCATG
Univa_10    CAAGTATCATAGAGAATAATTTCCTGAAATGAAGATCATGTGATGGCATG
Univa_07    CAAGTATCATAGAGAATAATTTCCTGAAATGAAGATCATGTGATGGCATG
Univa_08    CAAGTATCATAGAGAATAATTTCCTGAAATGAAGATCATGTGATGGCATG
Univa_06    CAAGTATCATAGAGAATAATTTCCTGAAATGAAGATCATGTGATGGCATG
Univa_09    CAAGTATCATAGAGAATAATTTCCTGAAATGAAGATCATGTGATGGCATG
Uatro_01    NNNNNNNNNNNNNNNNNNNNNNNNNNNNNNNNNNNTCATGTGATGGAATG
Usori_03    CAAGCATTATAGAAAATAACTTTTTAAAATGAAGATCATGTGATGGCATG
Usori_01    CAAGCATTATAGAAAATAACTTTTTAAAATGAAGATCATGTGATGGCATG
Usori_04    CAAGCATTATAGAAAATAACTTTTTAAAATGAAGATCATGTGATGGCATG
Usori_02    CAAGCATTATAGAAAATAACTTTTTAAAATGAAGATCATGTGATGGCATG
Usori_05    CAAGCATTATAGAAAATAACTTTTTAAAATGAAGATCATGTGATGGCATG
Usori_06    CAAGCATTATAGAAAATAACTTTTTAAAATGAAGATCATGTGATGGCATG
Usori_09    CAAGCATTATAGAAAATAACTTTTTAAAATGAAGATCATGTGATGGCATG
Uropso_2    CAAGCATTATAGAAAATAACTTTTTAAAATGAAGATCATGTGATGGCATG
Uropso_1    CAAGCATTATAGAAAATAACTTTTTAAAATGAAGATCATGTGATGGCATG
Uatro_03    CAAGCATTATAGAAAACAACTTTTTAAAATGAAGATCATGTGATGGCATG
Uatro_04    CAAGCATTATAGAAAACAACTTTTTAAAATGAAGATCATGTGATGGMATG
Uatro_02    CAAGCATTATAGAAAACAACTTTTTAAAATGAAGATCATGTGATGGAATG
Uatro_05    CAAGCATTATAGAAAACAACTTTTTAAAATGAAGATCATGTGATGGAATG
Uatro_06    CAAGCATTATAGAAAACAACTTTTTAAAATGAAGATCATGTGATGGCATG
Uatro_07    CAAGCATTATAGAAAACAACTTTTTAAAATGAAGATCATGTGATGGCATG
Usps2_04    CAAGCATTCTAGAGAACAATTTTTTAAAATGAAGATCATGTGATGGCATG
Usps2_02    CAAGCATTCTAGAGAACAATTTTTTAAAATGAAGATCATGTGATGGCATG
Usps2_01    CAAGCATTCTAGAGAACAATTTTTTAAAATGAAGATCATGTGATGGCATG
Usps2_03    CAAGCATTCTAGAGAACAATTTTTTAAAATGAAGATCATGTGATGGCATG
Ugrac_06    CAAGTATTATAGAGAATAACTTTTTAAAATGAAGATCATGTGATGGCATG
Ugrac_10    CAAGTATTATAGAGAATAACTTTTTAAAATGAAGATCATGTGATGGCATG
Ugrac_08    CAAGTATTATAGAGAATAACTTTTTAAAATGAAGATCATGTGATGGCATG
Ugrac_09    CAAGTATTATAGAGAATAACTTTTTAAAATGAAGATCATGTGATGGCATG
Ugrac_07    CAAGTATTATAGAGAATAACTTTTTAAAATGAAGATCATGTGATGGCATG
Ugrac_01    CAAGTATTATAGAGAATAACTTTTTAAAATGAAGATCATGTGATGGCATG
Ugrac_02    CAAGTATTATAGAGAATAACTTTTTAAAATGAAGATCATGTGATGGCATG
Ugrac_05    CAAGTATTATAGAGAATAACTTTTTAAAATGAAGATCATGTGATGGCATG
Ugrac_03    CAAGTATTATAGAGAATAACTTTTTAAAATGAAGATCATGTGATGGCATG
Ugrac_04    CAAGTATTATAGAGAATAACTTTTTAAAATGAAGATCATGTGATGGCATG
Ugrac_D3    CAAGTATTATAGAAAATAACTTTCTAAAATGAAGA---------------
Ugrac_D4    CAAGTATTATAGAAAATAACTTTCTAAAATGAAGA---------------
Usori_D1    CAAGCATTATAGAAAATAACTTTTTAAAATGAAGA---------------
Usori_D2    CAAGCATTATAGAAAATAACTTTTTAAAATGAAGA---------------
Usori_D8    CAAGCATTATAGAA--------------------A---------------
Usori_D9    CAAGCATTATAGAA--------------------A---------------
Usori_D7    CAAGCATTATAGAA--------------------A---------------
Usori_10    CAAGCATTATAGAA--------------------A---------------
Usori_11    CAAGCATTATAGAA--------------------A---------------
Usori_D5    CAAGCATTATAGAA--------------------A---------------
Usori_D4    CAAGCATTATAGAA--------------------A---------------
Usori_12    CAAGCATTATAGAA--------------------A---------------
Usori_13    CAAGCATTATAGAA--------------------A---------------
Usori_D6    CAAGCATTATAGAA--------------------A---------------
Usori_D3    CAAGCATTATAGAA--------------------A---------------
Ugrac_D1    CAAGTATCATAGAGAATAATTTCCTGAAATGAAGA---------------
Ugrac_D2    CAAGTATCATAGAGAATAATTTCCTGAAATGAAGA---------------
Uande_D1    CAAGCATCATAGAAAACAACTTC-----------A---------------
Uande_D2    CAAGCATCATAGAAAACAACTTCCTAAAATGAAGA---------------
Uaequ_D1    CAAGCGTCATAGAAAATAACTTCCTAAAATGAAGA---------------
Uaequ_D2    CAAGCATCATAGAAAATAACTTCCTAAAATGAAGA---------------

SA_01       GGCGACGTGAGCGAGAAGCACGGCAGCGGCCCGGCCGTGCCCGAGAAGGC
TA_01       GGAGATGTGAGCGAGAAGCACGGGAGTGGGCCAGCCGTTCCAGAAAAGGC
Uinve_04    GGAGATGTGAGTGAAAAGCACGGGAGTGGACCAGCTGTTCCCGAAAAGGC
Uinve_07    GGAGATGTGAGTGAAAAGCAYGGGAGTGGACCAGCTGTTCCCGAAAAGGC
Uinve_03    GGAGATGTGAGTGAAAAGCACGGGAGTGGACCAGCTGTTCCCGAAAAGGC
Uinve_06    GGAGATGTGAGTGAAAAGCACGGGAGTGGACCAGCTGTTCCCGAAAAGGC
Uinve_05    GGAGATGTGAGTGAAAAGCACGGGAGTGGACCAGCTGTTCCCGAAAAGGC
Uinve_01    GGAGATGTGAGTGAAAAGCACGGGAGTGGACCAGCTGTTCCCGAAAAGGC
Uinve_02    GGAGATGTGAGTGAAAAGCACGGGAGTGGACCAGCTGTTCCCGAAAAGGC
Uropsp_6    GGAGATGTGAGTGAAAAGCACGGGAGTGGACCAGCTGTTCCCGAAAAGGC
Usps1_04    GGAGATGTGAGTGAAAAGCACGGGAGTGGACCAGCTGTTCCCGAAAAGGC
Usps1_01    GGAGATGTGAGTGAAAAGCACGGGAGTGGACCAGCTGTTCCCGAAAAGGC
Usps1_05    GGAGATGTGAGTGAAAAGCACGGGAGTGGACCAGCTGTTCCCGAAAAGGC
Usps1_02    GGAGATGTGAGTGAAAAGCACGGGAGTGGACCAGCTGTTCCCGAAAAGGC
Univa_03    GGAGATGTGAGTGAAAAGCATGGGAGTGGACCAGCTGTTCCCGAAAAGGC
Univa_01    GGAGATGTGAGTGAAAAGCATGGGAGTGGACCAGCTGTTCCCGAAAAGGC
Univa_05    GGAGATGTGAGTGAAAAGCATGGGAGTGGACCAGCTGTTCCCGAAAAGGC
Univa_02    GGAGATGTGAGTGAAAAGCATGGGAGTGGACCAGCTGTTCCCGAAAAGGC
Univa_04    GGAGATGTGAGTGAAAAGCATGGGAGTGGACCAGCTGTTCCCGAAAAGGC
Univa_11    GGAGATGTGAGTGAAAAGCATGGGAGTGGACCAGCTGTTCCCGAAAAGGC
Univa_13    GGAGATGTGAGTGAAAAGCATGGGAGTGGACCAGCTGTTCCCGAAAAGGC
Univa_14    GGAGATGTGAGTGAAAAGCATGGGAGTGGACCAGCTGTTCCCGAAAAGGC
Univa_12    GGAGATGTGAGTGAAAAGCATGGGAGTGGACCAGCTGTTCCCGAAAAGGC
Univa_10    GGAGATGTGAGTGAAAAGCATGGGAGTGGACCAGCTGTTCCCGAAAAGGC
Univa_07    GGAGATGTGAGTGAAAAGCATGGGAGTGGACCAGCTGTTCCCGAAAAGGC
Univa_08    GGAGATGTGAGTGAAAAGCATGGGAGTGGACCAGCTGTTCCCGAAAAGGC
Univa_06    GGAGATGTGAGTGAAAAGCATGGGAGTGGACCAGCTGTTCCCGAAAAGGC
Univa_09    GGAGATGTGAGTGAAAAGCATGGGAGTGGACCAGCTGTTCCCGAAAAGGC
Uatro_01    GGAGATGTGAGTGAAAAGCACGGGAGTGGACCAGCTGTTCCCGAAAAGGC
Usori_03    GGAGATGTGAGTGAAAAGCACGGGAGTGGACCAGCTGTTCCCGAAAAGGC
Usori_01    GGAGATGTGAGTGAAAAGCACGGGAGTGGACCAGCTGTTCCCGAAAAGGC
Usori_04    GGAGATGTGAGTGAAAAGCACGGGAGTGGACCAGCTGTTCCCGAAAAGGC
Usori_02    GGAGATGTGAGTGAAAAGCACGGGAGTGGACCAGCTGTTCCCGAAAAGGC
Usori_05    GGAGATGTGAGTGAAAAGCACGGGAGTGGACCAGCTGTTCCCGAAAAGGC
Usori_06    GGAGATGTGAGTGAAAAGCACGGGAGTGGACCAGCTGTTCCCGAAAAGGC
Usori_09    GGAGATGTGAGTGAAAAGCACGGGAGTGGACCAGCTGTTCCCGAAAAGGC
Uropso_2    GGAGATGTGAGTGAAAAGCACGGGAGTGGACCAGCTGTTCCCGAAAAGGC
Uropso_1    GGAGATGTGAGTGAAAAGCACGGGAGTGGACCAGCTGTTCCCGAAAAGGC
Uatro_03    GGAGATGTGAGTGAAAAGCACGGGAGTGGACCAGCTGTTCCCGAAAAGGC
Uatro_04    GGAGATGTGAGTGAAAAGCACGGGAGTGGACCAGCTGTTCCCGAAAAGGC
Uatro_02    GGAGATGTGAGTGAAAAGCACGGGAGTGGACCAGCTGTTCCCGAAAAGGC
Uatro_05    GGAGATGTGAGTGAAAAGCACGGGAGTGGACCAGCTGTTCCCGAAAAGGC
Uatro_06    GGAGATGTGAGTGAAAAGCACGGGAGTGGACCAGCTGTTCCCGAAAAGGC
Uatro_07    GGAGATGTGAGTGAAAAGCACGGGAGTGGACCAGCTGTTCCCGAAAAGGC
Usps2_04    GGAGATGTGAGTGAAAAGCACGGGAGTGGACCAGCTGTTCCCGAAAAGGC
Usps2_02    GGAGATGTGAGTGAAAAGCACGGGAGTGGACCAGCTGTTCCCGAAAAGGC
Usps2_01    GGAGATGTGAGTGAAAAGCACGGGAGTGGACCAGCTGTTCCCGAAAAGGC
Usps2_03    GGAGATGTGAGTGAAAAGCACGGGAGTGGACCAGCTGTTCCCGAAAAGGC
Ugrac_06    GGAGATGTGAGTGAAAAGCACGGGAGTGGACCAGCTGTTCCCGAAAAGGC
Ugrac_10    GGAGATGTGAGTGAAAAGCACGGGAGTGGACCAGCTGTTCCCGAAAAGGC
Ugrac_08    GGAGATGTGAGTGAAAAGCACGGGAGTGGACCAGCTGTTCCCGAAAAGGC
Ugrac_09    GGAGATGTGAGTGAAAAGCACGGGAGTGGACCAGCTGTTCCCGAAAAGGC
Ugrac_07    GGAGATGTGAGTGAAAAGCACGGGAGTGGACCAGCTGTTCCCGAAAAGGC
Ugrac_01    GGAGATGTGAGTGAAAAGCACGGGAGTGGACCAGCTGTTCCCGAAAAGGC
Ugrac_02    GGAGATGTGAGTGAAAAGCACGGGAGTGGACCAGCTGTTCCCGAAAAGGC
Ugrac_05    GGAGATGTGAGTGAAAAGCACGGGAGTGGACCAGCTGTTCCCGAAAAGGC
Ugrac_03    GGAGATGTGAGTGAAAAGCACGGGAGTGGACCAGCTGTTCCCGAAAAGGC
Ugrac_04    GGAGATGTGAGTGAAAAGCACGGGAGTGGACCAGCTGTTCCCGAAAAGGC
Ugrac_D3    --------------------------------------------------
Ugrac_D4    --------------------------------------------------
Usori_D1    --------------------------------------------------
Usori_D2    --------------------------------------------------
Usori_D8    --------------------------------------------------
Usori_D9    --------------------------------------------------
Usori_D7    --------------------------------------------------
Usori_10    --------------------------------------------------
Usori_11    --------------------------------------------------
Usori_D5    --------------------------------------------------
Usori_D4    --------------------------------------------------
Usori_12    --------------------------------------------------
Usori_13    --------------------------------------------------
Usori_D6    --------------------------------------------------
Usori_D3    --------------------------------------------------
Ugrac_D1    --------------------------------------------------
Ugrac_D2    --------------------------------------------------
Uande_D1    --------------------------------------------------
Uande_D2    --------------------------------------------------
Uaequ_D1    --------------------------------------------------
Uaequ_D2    --------------------------------------------------

SA_01       CGTCCGCTTCTCCTTCACCATCATGCGCATCACCGTGGGCGGCGGCGGCG
TA_01       TGTTCGATTTTCATTCACCGTCATGAAAATCACTGTCGTGCATGGCTCAC
Uinve_04    TGTTCGGTTTTCATTCACAGTCATGAAAATCACTGTAGCTCATGGCTCAC
Uinve_07    TGTTCGGTTTTCATTCACAGTCATGAAAATCACTGTAGCTCATGGCTCAC
Uinve_03    TGTTCGGTTTTCATTCACAGTCATGAAAATCACTGTAGCTCATGGCTCAC
Uinve_06    TGTTCGGTTTTCATTCACAGTCATGAAAATCACTGTAGCTCATGGCTCAC
Uinve_05    TGTTCGGTTTTCATTCACAGTCATGAAAATCACTGTAGCTCATGGCTCAC
Uinve_01    TGTTCGGTTTTCATTCACAGTCATGAAAATCACTGTAGCTCATGGCTCAC
Uinve_02    TGTTCGGTTTTCATTCACAGTCATGAAAATCACTGTAGCTCATGGCTCAC
Uropsp_6    TGTTCGGTTTTCATTCACAGTCATGAAAATCACTATAGCTCATGGCTCAC
Usps1_04    TGTTCGGTTTTCATTCACAGTCATGAAAATCACTATAGCTCATGGCTCAC
Usps1_01    TGTTCGGTTTTCATTCACAGTCATGAAAATCACTATAGCTCATGGCTCAC
Usps1_05    TGTTCGGTTTTCATTCACAGTCATGAAAATCACTATAGCTCATGGCTCAC
Usps1_02    TGTTCGGTTTTCATTCACAGTCATGAAAATCACTATAGCTCATGGCTCAC
Univa_03    TGTTCGGTTTTCATTCACAGTCATGAAAATCACTATAGCTCATGGCTCAC
Univa_01    TGTTCGGTTTTCATTCACAGTCATGAAAATCACTATAGCTCATGGCTCAC
Univa_05    TGTTCGGTTTTCATTCACAGTCATGAAAATCACTATAGCTCATGGCTCAC
Univa_02    TGTTCGGTTTTCATTCACAGTCATGAAAATCACTATAGCTCATGGCTCAC
Univa_04    TGTTCGGTTTTCATTCACAGTCATGAAAATCACTATAGCTCATGGCTCAC
Univa_11    TGTTCGGTTTTCATTCACAGTCATGAAAATCACTATAGCTCATGGCTCAC
Univa_13    TGTTCGGTTTTCATTCACAGTCATGAAAATCACTATAGCTCATGGCTCAC
Univa_14    TGTTCGGTTTTCATTCACAGTCATGAAAATCACTATAGCTCATGGCTCAC
Univa_12    TGTTCGGTTTTCATTCACAGTCATGAAAATCACTATAGCTCATGGCTCAC
Univa_10    TGTTCGGTTTTCATTCACAGTCATGAAAATCACTATAGCTCATGGCTCAC
Univa_07    TGTTCGGTTTTCATTCACAGTCATGAAAATCACTATAGCTCATGGCTCAC
Univa_08    TGTTCGGTTTTCATTCACAGTCATGAAAATCACTATAGCTCATGGCTCAC
Univa_06    TGTTCGGTTTTCATTCACAGTCATGAAAATCACTATAGCTCATGGCTCAC
Univa_09    TGTTCGGTTTTCATTCACAGTCATGAAAATCACTATAGCTCATGGCTCAC
Uatro_01    TGTTCGGTTTTCATTCACAGTCATGAAAATCACTATAGCTCATGGCTCAC
Usori_03    TGTTCGGTTTTCATTCACAGTCATGAAAATCACTATAGCTCATGGCTCAC
Usori_01    TGTTCGGTTTTCATTCACAGTCATGAAAATCACTATAGCTCATGGCTCAC
Usori_04    TGTTCGGTTTTCATTCACAGTCATGAAAATCACTATAGCTCATGGCTCAC
Usori_02    TGTTCGGTTTTCATTCACAGTCATGAAAATCACTATAGCTCATGGCTCAC
Usori_05    TGTTCGGTTTTCATTCACAGTCATGAAAATCACTATAGCTCATGGCTCAC
Usori_06    TGTTCGGTTTTCATTCACAGTCATGAAAATCAGTATAGCTCATGGCTCAC
Usori_09    TGTTCGGTTTTCATTCACAGTCATGAAAATCASTATAGCTCATGGCTCAC
Uropso_2    TGTTCGGTTTTCATTCACAGTCATGAAAATCAGTATAGCTCATGGCTCAC
Uropso_1    TGTTCGGTTTTCATTCACAGTCATGAAAATCACTATAGCTCATGGCTCAC
Uatro_03    TGTTCGGTTTTCATTCACAGTCATGAAAATCACTATAGCTCATGGCTCAC
Uatro_04    TGTTCGGTTTTCATTCACAGTCATGAAAATCACTATAGCTCATGGCTCAC
Uatro_02    TGTTCGGTTTTCATTCACAGTCATGAAAATCACTATAGCTCATGGCTCAC
Uatro_05    TGTTCGGTTTTCATTCACAGTCATGAAAATCACTATAGCTCATGGCTCAC
Uatro_06    TGTTCGGTTTTCATTCACAGTCATGAAAATCACTATAGCTCATGGCTCAC
Uatro_07    TGTTCGGTTTTCATTCACAGTCATGAAAATCACTATAGCTCATGGCTCAC
Usps2_04    TGTTCGGTTTTCATTCACAGTCATGAAAATCACTATAGCTCATGGCTCAC
Usps2_02    TGTTCGGTTTTCATTCACAGTCATGAAAATCACTATAGCTCATGGCTCAC
Usps2_01    TGTTCGGTTTTCATTCACAGTCATGAAAATCACTATAGCTCATGGCTCAC
Usps2_03    TGTTCGGTTTTCATTCACAGTCATGAAAATCACTATAGCTCATGGCTCAC
Ugrac_06    TGTTCGGTTTTCATTCACAGTCATGAAAATCACTATAGCTCATGGCTCAC
Ugrac_10    TGTTCGGTTTTCATTCACAGTCATGAAAATCACTATAGCTCATGGCTCAC
Ugrac_08    TGTTCGGTTTTCATTCACAGTCATGAAAATCACTATAGCTCATGGCTCAC
Ugrac_09    TGTTCGGTTTTCATTCACAGTCATGAAAATCACTATAGCTCATGGCTCAC
Ugrac_07    TGTTCGGTTTTCATTCACAGTCATGAAAATCACTATAGCTCATGGCTCAC
Ugrac_01    TGTTCGGTTTTCATTCACAGTCATGAAAATCACTATAGCTCATGACTCAC
Ugrac_02    TGTTCGGTTTTCATTCACAGTCATGAAAATCACTATAGCTCATGACTCAC
Ugrac_05    TGTTCGGTTTTCATTCACAGTCATGAAAATCACTATAGCTCATGGCTCAC
Ugrac_03    TGTTCGGTTTTCATTCACAGTCATGAAAATCACTATAGCTCATGACTCAC
Ugrac_04    TGTTCGGTTTTCATTCACAGTCATGAAAATCACTATAGCTCATGACTCAC
Ugrac_D3    --------------------------------------------------
Ugrac_D4    --------------------------------------------------
Usori_D1    --------------------------------------------------
Usori_D2    --------------------------------------------------
Usori_D8    --------------------------------------------------
Usori_D9    --------------------------------------------------
Usori_D7    --------------------------------------------------
Usori_10    --------------------------------------------------
Usori_11    --------------------------------------------------
Usori_D5    --------------------------------------------------
Usori_D4    --------------------------------------------------
Usori_12    --------------------------------------------------
Usori_13    --------------------------------------------------
Usori_D6    --------------------------------------------------
Usori_D3    --------------------------------------------------
Ugrac_D1    --------------------------------------------------
Ugrac_D2    --------------------------------------------------
Uande_D1    --------------------------------------------------
Uande_D2    --------------------------------------------------
Uaequ_D1    --------------------------------------------------
Uaequ_D2    --------------------------------------------------

SA_01       GCGAGGTGACGGTGTTCGAGGAGGCCAAGCCCAACTCGGAGCTGTGCTGC
TA_01       AGAATGTGAAGGTGTTTGAAGAAGCCAAACCAAATTCCGAGCTGTGTTGC
Uinve_04    AGAATGTGAAGGTCTTTGAGGAAGCCAAACCCAATTCTGAACTGTGTTGC
Uinve_07    AGAATGTGAAGGTCTTTGAGGAAGCCAAACCCAATTCTGAACTGTGTTGC
Uinve_03    AGAATGTGAAGGTCTTTGAGGAAGCCAAACCCAATTCTGAACTGTGTTGC
Uinve_06    AGAATGTGAAGGTCTTTGAGGAAGCCAAACCCAATTCTGAACTGTGTTGC
Uinve_05    AGAATGTGAAGGTCTTTGAGGAAGCCAAACCCAATTCTGAACTGTGTTGC
Uinve_01    AGAATGTGAAGGTCTTTGAGGAAGCCAAACCCAATTCTGAACTGTGTTGC
Uinve_02    AGAATGTGAAGGTCTTTGAGGAAGCCAAACCCAATTCTGAACTGTGTTGC
Uropsp_6    AGAATGTGAAGGTCTTTGAGGAAGCCAAACCCAATTCTGAACTGTGTTGC
Usps1_04    AGAATGTGAAGGTCTTTGAGGAAGCCAAACCCAATTCTGAACTGTGTTGC
Usps1_01    AGAATGTGAAGGTCTTTGAGGAAGCCAAACCCAATTCTGAACTGTGTTGC
Usps1_05    AGAATGTGAAGGTCTTTGAGGAAGCCAAACCCAATTCTGAACTGTGTTGC
Usps1_02    AGAATGTGAAGGTCTTTGAGGAAGCCAAACCCAATTCTGAACTGTGTTGC
Univa_03    AGAATGTGAAGGTCTTTGAGGAAGCCAAACCCAATTCTGAACTGTGTTGC
Univa_01    AGAATGTGAAGGTCTTTGAGGAAGCCAAACCCAATTCTGAACTGTGTTGC
Univa_05    AGAATGTGAAGGTCTTTGAGGAAGCCAAACCCAATTCTGAACTGTGTTGC
Univa_02    AGAATGTGAAGGTCTTTGAGGAAGCCAAACCCAATTCTGAACTGTGTTGC
Univa_04    AGAATGTGAAGGTCTTTGAGGAAGCCAAACCCAATTCTGAACTGTGTTGC
Univa_11    AGAATGTGAAGGTCTTTGAGGAAGCCAAACCCAATTCTGAACTGTGTTGC
Univa_13    AGAATGTGAAGGTCTTTGAGGAAGCCAAACCCAATTCTGAACTGTGTTGC
Univa_14    AGAATGTGAAGGTCTTTGAGGAAGCCAAACCCAATTCTGAACTGTGTTGC
Univa_12    AGAATGTGAAGGTCTTTGAGGAAGCCAAACCCAATTCTGAACTGTGTTGC
Univa_10    AGAATGTGAAGGTCTTTGAGGAAGCCAAACCCAATTCTGAACTGTGTTGC
Univa_07    AGAATGTGAAGGTCTTTGAGGAAGCCAAACCCAATTCTGAACTGTGTTGC
Univa_08    AGAATGTGAAGGTCTTTGAGGAAGCCAAACCCAATTCTGAACTGTGTTGC
Univa_06    AGAATGTGAAGGTCTTTGAGGAAGCCAAACCCAATTCTGAACTGTGTTGC
Univa_09    AGAATGTGAAGGTCTTTGAGGAAGCCAAACCCAATTCTGAACTGTGTTGC
Uatro_01    AGAATGTGAAGGTCTTTGAGGAAGCCAAACCCAATTCTGAACTGTGTTGC
Usori_03    AGAATGTGAAGGTCTTTGAGGAAGCCAAACCCAATTCTGAACTGTGTTGC
Usori_01    AGAATGTGAAGGTCTTTGAGGAAGCCAAACCCAATTCTGAACTGTGTTGC
Usori_04    AGAATGTGAAGGTCTTTGAGGAAGCCAAACCCAATTCTGAACTGTGTTGC
Usori_02    AGAATGTGAAGGTCTTTGAGGAAGCCAAACCCAATTCTGAACTGTGTTGC
Usori_05    AGAATGTGAAGGTCTTTGAGGAAGCCAAACCCAATTCTGAACTGTGTTGC
Usori_06    AGAATGTGAAGGTCTTTGAGGAAGCCAAACCCAATTCTGAACTGTGTTGC
Usori_09    AGAATGTGAAGGTCTTTGAGGAAGCCAAACCCAATTCTGAACTGTGTTGC
Uropso_2    AGAATGTGAAGGTCTTTGAGGAAGCCAAACCCAATTCTGAACTGTGTTGC
Uropso_1    AGAATGTGAAGGTCTTTGAGGAAGCCAAACCCAATTCTGAACTGTGTTGC
Uatro_03    AGAATGTGAAGGTCTTTGAGGAAGCCAAACCCAATTCTGAACTGTGTTGC
Uatro_04    AGAATGTGAAGGTCTTTGAGGAAGCCAAACCCAATTCTGAACTGTGTTGC
Uatro_02    AGAATGTGAAGGTCTTTGAGGAAGCCAAACCCAATTCTGAACTGTGTTGC
Uatro_05    AGAATGTGAAGGTCTTTGAGGAAGCCAAACCCAATTCTGAACTGTGTTGC
Uatro_06    AGAATGTGAAGGTCTTTGAGGAAGCCAAACCCAATTCTGAACTGTGTTGC
Uatro_07    AGAATGTGAAGGTCTTTGAGGAAGCCAAACCCAATTCTGAACTGTGTTGC
Usps2_04    AGAATGTGAAGGTCTTTGAGGAAGCCAAACCCAATTCTGAACTGTGTTGC
Usps2_02    AGAATGTGAAGGTCTTTGAGGAAGCCAAACCCAATTCTGAACTGTGTTGC
Usps2_01    AGAATGTGAAGGTCTTTGAGGAAGCCAAACCCAATTCTGAACTGTGTTGC
Usps2_03    AGAATGTGAAGGTCTTTGAGGAAGCCAAACCCAATTCTGAACTGTGTTGC
Ugrac_06    AGAATGTGAAGGTCTTTGAGGAAGCCAAACCCAATTCTGAACTGTGTTGC
Ugrac_10    AGAATGTGAAGGTCTTTGAGGAAGCCAAACCCAATTCTGAACTGTGTTGC
Ugrac_08    AGAATGTGAAGGTCTTTGAGGAAGCCAAACCCAATTCTGAACTGTGTTGC
Ugrac_09    AGAATGTGAAGGTCTTTGAGGAAGCCAAACCCAATTCTGAACTGTGTTGC
Ugrac_07    AGAATGTGAAGGTCTTTGAGGAAGCCAAACCCAATTCTGAACTGTGTTGC
Ugrac_01    AGAATGTGAAGGTCTTTGAGGAAGCCAAACCCAATTCTGAACTGTGTTGC
Ugrac_02    AGAATGTGAAGGTCTTTGAGGAAGCCAAACCCAATTCTGAACTGTGTTGC
Ugrac_05    AGAATGTGAAGGTCTTTGAGGAAGCCAAACCCAATTCTGAACTGTGTTGC
Ugrac_03    AGAATGTGAAGGTCTTTGAGGAAGCCAAACCCAATTCTGAACTGTGTTGC
Ugrac_04    AGAATGTGAAGGTCTTTGAGGAAGCCAAACCCAATTCTGAACTGTGTTGC
Ugrac_D3    --------------------------------------------------
Ugrac_D4    --------------------------------------------------
Usori_D1    --------------------------------------------------
Usori_D2    --------------------------------------------------
Usori_D8    --------------------------------------------------
Usori_D9    --------------------------------------------------
Usori_D7    --------------------------------------------------
Usori_10    --------------------------------------------------
Usori_11    --------------------------------------------------
Usori_D5    --------------------------------------------------
Usori_D4    --------------------------------------------------
Usori_12    --------------------------------------------------
Usori_13    --------------------------------------------------
Usori_D6    --------------------------------------------------
Usori_D3    --------------------------------------------------
Ugrac_D1    --------------------------------------------------
Ugrac_D2    --------------------------------------------------
Uande_D1    --------------------------------------------------
Uande_D2    --------------------------------------------------
Uaequ_D1    --------------------------------------------------
Uaequ_D2    --------------------------------------------------

SA_01       AAGCCCCTGTGCCTCATGCTGGCCGACGAGTCGGACCACGAGACGCTGAC
TA_01       AAGCCCTTGTGCCTTATGCTGGCGGACGAGTCTGACCACGAGACCCTGAC
Uinve_04    AAGCCCCTGTGCCTTATGCTGGCGGATGAATCTGACCATGAGACTCTAAC
Uinve_07    AAGCCCCTGTGCCTTATGCTGGCGGATGAATCTGACCATGAGACTCTAAC
Uinve_03    AAGCCCCTGTGCCTTATGCTGGCGGATGAATCTGACCATGAGACTCTAAC
Uinve_06    AAGCCCCTGTGCCTTATGCTGGCGGATGAATCTGACCATGAGACTCTAAC
Uinve_05    AAGCCCCTGTGCCTTATGCTGGCGGATGAATCTGACCATGAGACTCTAAC
Uinve_01    AAGCCCCTGTGCCTTATGCTGGCGGATGAATCTGACCATGAGACTCTAAC
Uinve_02    AAGCCCCTGTGCCTTATGCTGGCGGATGAATCTGACCATGAGACTCTAAC
Uropsp_6    AAGCCCCTGTGCCTTATGCTGGCGGATGAATCTGACCATGAGACTCTAAC
Usps1_04    AAGCCCCTGTGCCTTATGCTGGCGGATGAATCTGACCATGAGACTCTAAC
Usps1_01    AAGCCCCTGTGCCTTATGCTGGCGGATGAATCTGACCATGAGACTCTAAC
Usps1_05    AAGCCCCTGTGCCTTATGCTGGCGGATGAATCTGACCATGAGACTCTAAC
Usps1_02    AAGCCCCTGTGCCTTATGCTGGCGGATGAATCTGACCATGAGACTCTAAC
Univa_03    AAGCCCCTGTGCCTTATGCTGGCGGATGAATCTGACCATGAGACTCTAAC
Univa_01    AAGCCCCTGTGCCTTATGCTGGCGGATGAATCTGACCATGAGACTCTAAC
Univa_05    AAGCCCCTGTGCCTTATGCTGGCGGATGAATCTGACCATGAGACTCTAAC
Univa_02    AAGCCCCTGTGCCTTATGCTGGCGGATGAATCTGACCATGAGACTCTAAC
Univa_04    AAGCCCCTGTGCCTTATGCTGGCGGATGAATCTGACCATGAGACTCTAAC
Univa_11    AAGCCCCTGTGCCTTATGCTGGCGGATGAATCTGACCATGAGACTCTAAC
Univa_13    AAGCCCCTGTGCCTTATGCTGGCGGATGAATCTGACCATGAGACTCTAAC
Univa_14    AAGCCCCTGTGCCTTATGCTGGCGGATGAATCTGACCATGAGACTCTAAC
Univa_12    AAGCCCCTGTGCCTTATGCTGGCGGATGAATCTGACCATGAGACTCTAAC
Univa_10    AAGCCCCTGTGCCTTATGCTGGCGGATGAATCTGACCATGAGACTCTAAC
Univa_07    AAGCCCCTGTGCCTTATGCTGGCGGATGAATCTGACCATGAGACTCTAAC
Univa_08    AAGCCCCTGTGCCTTATGCTGGCGGATGAATCTGACCATGAGACTCTAAC
Univa_06    AAGCCCCTGTGCCTTATGCTGGCGGATGAATCTGACCATGAGACTCTAAC
Univa_09    AAGCCCCTGTGCCTTATGCTGGCGGATGAATCTGACCATGAGACTCTAAC
Uatro_01    AAGCCCCTGTGCCTGATGCTGGCGGATGAATCTGACCATGAGACTCTAAC
Usori_03    AAGCCCCTGTGCCTGATGCTGGCGGATGAATCTGACCATGAGACTCTAAC
Usori_01    AAGCCCCTGTGCCTGATGCTGGCGGATGAATCTGACCATGAGACTCTAAC
Usori_04    AAGCCCCTGTGCCTGATGCTGGCGGATGAATCTGACCATGAGACTCTAAC
Usori_02    AAGCCCCTGTGCCTGATGCTGGCGGATGAATCTGACCATGAGACTCTAAC
Usori_05    AAGCCCCTGTGCCTGATGCTGGCGGATGAATCTGACCATGAGACTCTAAC
Usori_06    AAGCCCCTGTGCCTGATGCTGGCGGATGAATCTGACCATGAGACTCTAAC
Usori_09    AAGCCCCTGTGCCTGATGCTGGCGGATGAATCTGACCATGAGACTCTAAC
Uropso_2    AAGCCCCTGTGCCTGATGCTGGCGGATGAATCTGACCATGAGACTCTAAC
Uropso_1    AAGCCCCTGTGCCTGATGCTGGCGGATGAATCTGACCATGAGACTCTAAC
Uatro_03    AAGCCCCTGTGCCTGATGCTGGCGGATGAATCTGACCATGAGACTCTAAC
Uatro_04    AAGCCCCTGTGCCTGATGCTGGCGGATGAATCTGACCATGAGACTCTAAC
Uatro_02    AAGCCCCTGTGCCTGATGCTGGCGGATGAATCTGACCATGAGACTCTAAC
Uatro_05    AAGCCCCTGTGCCTGATGCTGGCGGATGAATCTGACCATGAGACTCTAAC
Uatro_06    AAGCCCCTGTGCCTGATGCTGGCGGATGAATCTGACCATGAGACTCTAAC
Uatro_07    AAGCCCCTGTGCCTGATGCTGGCGGATGAATCTGACCATGAGACTCTAAC
Usps2_04    AAGCCCCTGTGCCTGATGCTGGCGGATGAATCTGACCATGAGACTCTAAC
Usps2_02    AAGCCCCTGTGCCTGATGCTGGCGGATGAATCTGACCATGAGACTCTAAC
Usps2_01    AAGCCCCTGTGCCTGATGCTGGCGGATGAATCTGACCATGAGACTCTAAC
Usps2_03    AAGCCCCTGTGCCTGATGCTGGCGGATGAATCTGACCATGAGACTCTAAC
Ugrac_06    AAGCCCCTGTGCCTGATGCTGGCGGATGAATCTGACCATGAGACTCTAAC
Ugrac_10    AAGCCCCTGTGCCTGATGCTGGCGGATGAATCTGACCATGAGACTCTAAC
Ugrac_08    AAGCCCCTGTGCCTGATGCTGGCGGATGAATCTGACCATGAGACTCTAAC
Ugrac_09    AAGCCCCTGTGCCTGATGCTGGCGGATGAATCTGACCATGAGACTCTAAC
Ugrac_07    AAGCCCCTGTGCCTGATGCTGGCGGATGAATCTGACCATGAGACTCTAAC
Ugrac_01    AAGCCCCTGTGCCTGATGCTGGCGGATGAATCTGACCATGAGACTCTAAC
Ugrac_02    AAGCCCCTGTGCCTGATGCTGGCGGATGAATCTGACCATGAGACTCTAAC
Ugrac_05    AAGCCCCTGTGCCTGATGCTGGCGGATGAATCTGACCATGAGACTCTAAC
Ugrac_03    AAGCCCCTGTGCCTGATGCTGGCGGATGAATCTGACCATGAGACTCTAAC
Ugrac_04    AAGCCCCTGTGCCTGATGCTGGCGGATGAATCTGACCATGAGACTCTAAC
Ugrac_D3    --------------------------------------------------
Ugrac_D4    --------------------------------------------------
Usori_D1    --------------------------------------------------
Usori_D2    --------------------------------------------------
Usori_D8    --------------------------------------------------
Usori_D9    --------------------------------------------------
Usori_D7    --------------------------------------------------
Usori_10    --------------------------------------------------
Usori_11    --------------------------------------------------
Usori_D5    --------------------------------------------------
Usori_D4    --------------------------------------------------
Usori_12    --------------------------------------------------
Usori_13    --------------------------------------------------
Usori_D6    --------------------------------------------------
Usori_D3    --------------------------------------------------
Ugrac_D1    --------------------------------------------------
Ugrac_D2    --------------------------------------------------
Uande_D1    --------------------------------------------------
Uande_D2    --------------------------------------------------
Uaequ_D1    --------------------------------------------------
Uaequ_D2    --------------------------------------------------

SA_01       GGCCATCCTGAGCCCGCTCATCGCCGAGCGCGAGGCCATGAAGGGCAGCC
TA_01       TGCCATCCTGAGCCCCCTTATTGCCGAGAGGGAGGCCATGAAGAGCAGCC
Uinve_04    TGCCATCCTGAGCCCCCTCATTGCTGAAAGGGAGGCCATGAAAAGCAGCC
Uinve_07    TGCCATCCTGAGCCCCCTCATTGCTGAAAGGGAGGCCATGAAAAGCAGCC
Uinve_03    TGCCATCCTGAGCCCCCTCATTGCTGAAAGGGAGGCCATGAAAAGCAGCC
Uinve_06    TGCCATCCTGAGCCCCCTCATTGCTGAAAGGGAGGCCATGAAAAGCAGCC
Uinve_05    TGCCATCCTGAGCCCCCTCATTGCTGAAAGGGAGGCCATGAAAAGCAGCC
Uinve_01    TGCCATCCTGAGCCCCCTCATTGCTGAAAGGGAGGCCATGAAAAGCAGCC
Uinve_02    TGCCATCCTGAGCCCCCTCATTGCTGAAAGGGAGGCCATGAAAAGCAGCC
Uropsp_6    TGCCATCCTGAGCCCCCTCATTGCTGAAAGGGAGGCCATGAAAAGCAGCC
Usps1_04    TGCCATCCTGAGCCCCCTCATTGCTGAAAGGGAGGCCATGAAAAGCAGCC
Usps1_01    TGCCATCCTGAGCCCCCTCATTGCTGAAAGGGAGGCCATGAAAAGCAGCC
Usps1_05    TGCCATCCTGAGCCCCCTCATTGCTGAAAGGGAGGCCATGAAAAGCAGCC
Usps1_02    TGCCATCCTGAGCCCCCTCATTGCTGAAAGGGAGGCCATGAAAAGCAGCC
Univa_03    TGCCATCCTGAGCCCCCTCATTGCTGAAAGGGAGGCCATGAAAAGCAGCC
Univa_01    TGCCATCCTGAGCCCCCTCATTGCTGAAAGGGAGGCCATGAAAAGCAGCC
Univa_05    TGCCATCCTGAGCCCCCTCATTGCTGAAAGGGAGGCCATGAAAAGCAGCC
Univa_02    TGCCATCCTGAGCCCCCTCATTGCTGAAAGGGAGGCCATGAAAAGCAGCC
Univa_04    TGCCATCCTGAGCCCCCTCATTGCTGAAAGGGAGGCCATGAAAAGCAGCC
Univa_11    TGCCATCCTGAGCCCCCTCATTGCAGAAAGGGAGGCCATGAAAAGCAGCC
Univa_13    TGCCATCCTGAGCCCCCTCATTGCAGAAAGGGAGGCCATGAAAAGCAGCC
Univa_14    TGCCATCCTGAGCCCCCTCATTGCAGAAAGGGAGGCCATGAAAAGCAGCC
Univa_12    TGCCATCCTGAGCCCCCTCATTGCWGAAAGGGAGGCCATGAAAAGCAGCC
Univa_10    TGCCATCCTGAGCCCCCTCATTGCTGAAAGGGAGGCCATGAAAAGCAGCC
Univa_07    TGCCATCCTGAGCCCCCTCATTGCTGAAAGGGAGGCCATGAAAAGCAGCC
Univa_08    TGCCATCCTGAGCCCCCTCATTGCTGAAAGGGAGGCCATGAAAAGCAGCC
Univa_06    TGCCATCCTGAGCCCCCTCATTGCTGAAAGGGAGGCCATGAAAAGCAGCC
Univa_09    TGCCATCCTGAGCCCCCTCATTGCTGAAAGGGAGGCCATGAAAAGCAGCC
Uatro_01    TGCCATCCTGAGCCCCCTCATTGCTGAAAGGGAGGCCATGAAAAGCAGCC
Usori_03    TGCCATCCTGAGCCCCCTCATTGCTGAAAGGGAGGCCATGAAAAGCAGCC
Usori_01    TGCCATCCTGAGCCCCCTCATTGCTGAAAGGGAGGCCATGAAAAGCAGCC
Usori_04    TGCCATCCTGAGCCCCCTCATTGCTGAAAGGGAGGCCATGAAAAGCAGCC
Usori_02    TGCCATCCTGAGCCCCCTCATTGCTGAAAGGGAGGCCATGAAAAGCAGCC
Usori_05    TGCCATCCTGAGCCCCCTCATTGCTGAAAGGGAGGCCATGAAAAGCAGCC
Usori_06    TGCTATCCTGAGCCCCCTCATTGCTGAAAGGGAGGCCATGAAAAGCAGCC
Usori_09    TGCYATCCTGAGCCCCCTCATTGCTGAAAGGGAGGCCATGAAAAGCAGCC
Uropso_2    TGCTATCCTGAGCCCCCTCATTGCTGAAAGGGAGGCCATGAAAAGCAGCC
Uropso_1    TGCYATCCTGAGCCCCCTCATTGCTGAAAGGGAGGCCATGAAAAGCAGCC
Uatro_03    TGCCATCCTGAGCCCCCTCATTGCTGAAAGGGAGGCCATGAAAAGCAGCC
Uatro_04    TGCCATCCTGAGCCCCCTCATTGCTGAAAGGGAGGCCATGAAAAGCAGCC
Uatro_02    TGCCATCCTGAGCCCCCTCATTGCTGAAAGGGAGGCCATGAAAAGCAGCC
Uatro_05    TGCCATCCTGAGCCCCCTCATTGCTGAAAGGGAGGCCATGAAAAGCAGCC
Uatro_06    TGCCATCCTGAGCCCCCTCATTGCTGAAAGGGAGGCCATGAAAAGCAGCC
Uatro_07    TGCCATCCTGAGCCCCCTCATTGCTGAAAGGGAGGCCATGAAAAGCAGCC
Usps2_04    TGCYATCCTGAGCCCCCTCATTGCTGAAAGGGAGGCCATGAAAAGCAGCC
Usps2_02    TGCTATCCTGAGCCCCCTCATTGCTGAAAGGGAGGCCATGAAAAGCAGCC
Usps2_01    TGCCATCCTGAGCCCCCTCATTGCTGAAAGGGAGGCCATGAAAAGCAGCC
Usps2_03    TGCCATCCTGAGCCCCCTCATTGCTGAAAGGGAGGCCATGAAAAGCAGCC
Ugrac_06    TGCCATCCTGAGCCCCCTCATTGCTGAAAGGGAGGCCATGAAAAGCAGCC
Ugrac_10    TGCCATCCTGAGCCCCCTCATTGCTGAAAGGGAGGCCATGAAGAGCAGCC
Ugrac_08    TGCCATCCTGAGCCCCCTCATTGCTGAAAGGGAGGCCATGAAAAGCAGCC
Ugrac_09    TGCCATCCTGAGCCCCCTCATTGCTGAAAGGGAGGCCATGAARAGCAGCC
Ugrac_07    TGCCATCCTGAGCCCCCTCATTGCTGAAAGGGAGGCCATGAAAAGCAGCC
Ugrac_01    TGCCATCCTGAGCCCCCTCATTGCTGAAAGGGAGGCCATGAAAAGCAGCC
Ugrac_02    TGCCATCCTGAGCCCCCTCATTGCTGAAAGGGAGGCCATGAAAAGCAGCC
Ugrac_05    TGCTATCCTGAGCCCCCTCATTGCTGAAAGGGAGGCCATGAAAAGCAGCC
Ugrac_03    TGCCATCCTGAGCCCCCTCATTGCTGAAAGGGAGGCCATGAAAAGCAGCC
Ugrac_04    TGCCATCCTGAGCCCCCTCATTGCTGAAAGGGAGGCCATGAAAAGCAGCC
Ugrac_D3    --------------------------------------------------
Ugrac_D4    --------------------------------------------------
Usori_D1    --------------------------------------------------
Usori_D2    --------------------------------------------------
Usori_D8    --------------------------------------------------
Usori_D9    --------------------------------------------------
Usori_D7    --------------------------------------------------
Usori_10    --------------------------------------------------
Usori_11    --------------------------------------------------
Usori_D5    --------------------------------------------------
Usori_D4    --------------------------------------------------
Usori_12    --------------------------------------------------
Usori_13    --------------------------------------------------
Usori_D6    --------------------------------------------------
Usori_D3    --------------------------------------------------
Ugrac_D1    --------------------------------------------------
Ugrac_D2    --------------------------------------------------
Uande_D1    --------------------------------------------------
Uande_D2    --------------------------------------------------
Uaequ_D1    --------------------------------------------------
Uaequ_D2    --------------------------------------------------

SA_01       AGCTGCGGCTGGAGCTGGGCGGGCTGCCGCGCGCCTTCCGCTTCCGCTTC
TA_01       AATTAACGCTCGAAATGGGAGGCATCCTCCGGACTTTTAAGTTCATCTTT
Uinve_04    AATTAATGCTTGAAATGGGAGGCATCCTCCGGACCTTTAAGTTCATCTTT
Uinve_07    AATTAATGCTTGAAATGGGAGGCATCCTCCGGACCTTTAAGTTCATCTTT
Uinve_03    AATTAATGCTTGAAATGGGAGGCATCCTCCGGACCTTTAAGTTCATCTTT
Uinve_06    AATTAATGCTTGAAATGGGAGGCATCCTCCGGACCTTTAAGTTCATCTTT
Uinve_05    AATTAATGCTTGAAATGGGAGGCATCCTCCGGACCTTTAAGTTCATCTTT
Uinve_01    AATTAATGCTTGAAATGGGAGGCATCCTCCGGACCTTTAAGTTCATCTTT
Uinve_02    AATTAATGCTTGAAATGGGAGGCATCCTCCGGACCTTTAAGTTCATCTTT
Uropsp_6    AATTAATGCTTGAAATGGGAGGCATCCTCCGGACCTTTAAGTTCATCTTT
Usps1_04    AATTAATGCTTGAAATGGGAGGCATCCTCCGGACCTTTAAGTTCATCTTT
Usps1_01    AATTAATGCTTGAAATGGGAGGCATCCTCCGGACCTTTAAGTTCATCTTT
Usps1_05    AATTAATGCTTGAAATGGGAGGCATCCTCCGGACCTTTAAGTTCATCTTT
Usps1_02    AATTAATGCTTGAAATGGGAGGCATCCTCCGGACCTTTAAGTTCATCTTT
Univa_03    AATTAATGCTTGAAATGGGAGGCATCCTCCGGACCTTTAAGTTCATCTTT
Univa_01    AATTAATGCTTGAAATGGGAGGCATCCTCCGGACCTTTAAGTTCATCTTT
Univa_05    AATTAATGCTTGAAATGGGAGGCATCCTCCGGACCTTTAAGTTCATCTTT
Univa_02    AATTAATGCTTGAAATGGGAGGCATCCTCCGGACCTTTAAGTTCATCTTT
Univa_04    AATTAATGCTTGAAATGGGAGGCATCCTCCGGACCTTTAAGTTCATCTTT
Univa_11    AATTAATGCTTGAAATGGGAGGCATCCTCCGGACCTTTAAGTTCATCTTT
Univa_13    AATTAATGCTTGAAATGGGAGGCATCCTCCGGACCTTTAAGTTCATCTTT
Univa_14    AATTAATGCTTGAAATGGGAGGCATCCTCCGGACCTTTAAGTTCATCTTT
Univa_12    AATTAATGCTTGAAATGGGAGGCATCCTCCGGACCTTTAAGTTCATCTTT
Univa_10    AATTAATGCTTGAAATGGGAGGCATCCTCCGGACCTTTAAGTTCATCTTT
Univa_07    AATTAATGCTTGAAATGGGAGGCATCCTCCGGACCTTTAAGTTCATCTTT
Univa_08    AATTAATGCTTGAAATGGGAGGCATCCTCCGGACCTTTAAGTTCATCTTT
Univa_06    AATTAATGCTTGAAATGGGAGGCATCCTCCGGACCTTTAAGTTCATCTTT
Univa_09    AATTAATGCTTGAAATGGGAGGCATCCTCCGGACCTTTAAGTTCATCTTT
Uatro_01    AATTAATGCTTGAAATGGGAGGCATCCTCCGGACCTTTAAGTTTATCTTT
Usori_03    AATTAATGCTTGAAATGGGAGGCATCCTCCGGACCTTTAAGTTCATCTTT
Usori_01    AATTAATGCTTGAAATGGGAGGCATCCTCCGGACCTTTAAGTTCATCTTT
Usori_04    AATTAATGCTTGAAATGGGAGGCATCCTCCGGACCTTTAAGTTCATCTTT
Usori_02    AATTAATGCTTGAAATGGGAGGCATCCTCCGGACCTTTAAGTTCATCTTT
Usori_05    AATTAATGCTTGAAATGGGAGGCATCCTCCGGACCTTTAAGTTCATCTTT
Usori_06    AATTAATGCTTGAAATGGGAGGCATCCTCCGGACCTTTAAGTTCATCTTT
Usori_09    AATTAATGCTTGAAATGGGAGGCATCCTCCGGACCTTTAAGTTCATCTTT
Uropso_2    AATTAATGCTTGAAATGGGAGGCATCCTCCGGACCTTTAAGTTCATCTTT
Uropso_1    AATTAATGCTTGAAATGGGAGGCATCCTCCGGACCTTTAAGTTCATCTTT
Uatro_03    AATTAATGCTTGAAATGGGAGGCATCCTCCGGACCTTTAAGTTTATCTTT
Uatro_04    AATTAATGCTTGAAATGGGAGGCATCCTCCGGACCTTTAAGTTTATCTTT
Uatro_02    AATTAATGCTTGAAATGGGAGGCATCCTCCGGACCTTTAAGTTTATCTTT
Uatro_05    AATTAATGCTTGAAATGGGAGGCATCCTCCGGACCTTTAAGTTTATCTTT
Uatro_06    AATTAATGCTTGAAATGGGAGGCATCCTCCGGACCTTTAAGTTTATCTTT
Uatro_07    AATTAATGCTTGAAATGGGAGGCATCCTCCGGACCTTTAAGTTTATCTTT
Usps2_04    AATTAATGCTTGAAATGGGAGGCATCCTCCGGACCTTTAAGTTTATCTTT
Usps2_02    AATTAATGCTTGAAATGGGAGGCATCCTCCGGACCTTTAAGTTCATCTTT
Usps2_01    AATTAATGCTTGAAATGGGAGGCATCCTCCGGACCTTTAAGTTTATCTTT
Usps2_03    AATTAATGCTTGAAATGGGAGGCATCCTCCGGACCTTTAAGTTTATCTTT
Ugrac_06    AATTAATGCTTGAAATGGGAGGCATCCTCCGGACCTTTAMGTTCATCTTT
Ugrac_10    AATTAATGCTTGAAATGGGAGGCATCCTCCGGACCTTTAAGTTCATCTTT
Ugrac_08    AATTAATGCTTGAAATGGGAGGCATCCTCCGGACCTTTACGTTCATCTTT
Ugrac_09    AATTAATGCTTGAAATGGGAGGCATCCTCCGGACCTTTACGTTCATCTTT
Ugrac_07    AATTAATGCTTGAAATGGGAGGCATCCTCCGGACCTTTACGTTCATCTTT
Ugrac_01    AATTAATGCTTGAAATGGGAGGCATCCTCCGGACCTTTAAGTTCATCTTT
Ugrac_02    AATTAATGCTTGAAATGGGAGGCATCCTCCGGACCTTTAAGTTCATCTTT
Ugrac_05    AATTAATGCTTGAAATGGGAGGCATCCTCCGGACCTTTAAGTTCATCTTT
Ugrac_03    AATTAATGCTTGAAATGGGAGGCATCCTCCGGACCTTTAAGTTCATCTTT
Ugrac_04    AATTAATGCTTGAAATGGGAGGCATCCTCCGGACCTTTAAGTTCATCTTT
Ugrac_D3    --------------------------------------------------
Ugrac_D4    --------------------------------------------------
Usori_D1    --------------------------------------------------
Usori_D2    --------------------------------------------------
Usori_D8    --------------------------------------------------
Usori_D9    --------------------------------------------------
Usori_D7    --------------------------------------------------
Usori_10    --------------------------------------------------
Usori_11    --------------------------------------------------
Usori_D5    --------------------------------------------------
Usori_D4    --------------------------------------------------
Usori_12    --------------------------------------------------
Usori_13    --------------------------------------------------
Usori_D6    --------------------------------------------------
Usori_D3    --------------------------------------------------
Ugrac_D1    --------------------------------------------------
Ugrac_D2    --------------------------------------------------
Uande_D1    --------------------------------------------------
Uande_D2    --------------------------------------------------
Uaequ_D1    --------------------------------------------------
Uaequ_D2    --------------------------------------------------

SA_01       CGGGGCACGGGCTACGACGAGAAGCTGGTGCGCGAGGTGGAGGGCCTGGA
TA_01       AGGGGCACAGGGTATGATGAGAAACTTGTCCGGGAAGTGGAAGGACTTGA
Uinve_04    AGGGGCACAGGATATGATGAGAAACTTGTCCGTGAAGTGGAAGGACTTGA
Uinve_07    AGGGGCACAGGATATGATGAGAAACTTGTCCGTGAAGTGGAAGGACTTGA
Uinve_03    AGGGGCACAGGATATGATGAGAAACTTGTCCGTGAAGTGGAAGGACTTGA
Uinve_06    AGGGGCACAGGATATGATGAGAAACTTGTCCGTGAAGTGGAAGGACTTGA
Uinve_05    AGGGGCACAGGATATGATGAGAAACTTGTCCGTGAAGTGGAAGGACTTGA
Uinve_01    AGGGGCACAGGATATGATGAGAAACTTGTCCGTGAAGTGGAAGGACTTGA
Uinve_02    AGGGGCACAGGATATGATGAGAAACTTGTCCGTGAAGTGGAAGGACTTGA
Uropsp_6    AGGGGCACAGGATATGATGAGAAACTTGTCCGTGAAGTGGAAGGACTTGA
Usps1_04    AGGGGCACAGGATATGATGAGAAACTTGTCCGTGAAGTGGAAGGACTTGA
Usps1_01    AGGGGCACAGGATATGATGAGAAACTTGTCCGTGAAGTGGAAGGACTTGA
Usps1_05    AGGGGCACAGGATATGATGAGAAACTTGTCCGTGAAGTGGAAGGACTTGA
Usps1_02    AGGGGCACAGGATATGATGAGAAACTTGTCCGTGAAGTGGAAGGACTTGA
Univa_03    AGGGGCACAGGATATGATGAGAAACTTGTCCGTGAAGTGGAAGGACTTGA
Univa_01    AGGGGCACAGGATATGATGAGAAACTTGTCCGTGAAGTGGAAGGACTTGA
Univa_05    AGGGGCACAGGATATGATGAGAAACTTGTCCGTGAAGTGGAAGGACTTGA
Univa_02    AGGGGCACAGGATATGATGAGAAACTTGTCCGTGAAGTGGAAGGACTTGA
Univa_04    AGGGGCACAGGATATGATGAGAAACTTGTCCGTGAAGTGGAAGGACTTGA
Univa_11    AGGGGCACAGGATATGATGAGAAACTTGTCCGTGAAGTGGAAGGACTTGA
Univa_13    AGGGGCACAGGATATGATGAGAAACTTGTCCGTGAAGTGGAAGGACTTGA
Univa_14    AGGGGCACAGGATATGATGAGAAACTTGTCCGTGAAGTGGAAGGACTTGA
Univa_12    AGGGGCACAGGATATGATGAGAAACTTGTCCGTGAAGTGGAAGGACTTGA
Univa_10    AGGGGCACAGGATATGATGAGAAACTTGTCCGTGAAGTGGAAGGACTTGA
Univa_07    AGGGGCACAGGATATGATGAGAAACTTGTCCGTGAAGTGGAAGGACTTGA
Univa_08    AGGGGCACAGGATATGATGAGAAACTTGTCCGTGAAGTGGAAGGACTTGA
Univa_06    AGGGGCACAGGATATGATGAGAAACTTGTCCGTGAAGTGGAAGGACTTGA
Univa_09    AGGGGCACAGGATATGATGAGAAACTTGTCCGTGAAGTGGAAGGACTTGA
Uatro_01    AGGGGCACAGGATATGATGAGAAACTTGTCCGTGAAGTGGAAGGACTTGA
Usori_03    AGGGGCACAGGATATGATGAGAAACTTGTCCGTGAAGTGGAAGGACTTGA
Usori_01    AGGGGCACAGGATATGATGAGAAACTTGTCCGTGAAGTGGAAGGACTTGA
Usori_04    AGGGGCACAGGATATGATGAGAAACTTGTCCGTGAAGTGGAAGGACTTGA
Usori_02    AGGGGCACAGGATATGATGAGAAACTTGTCCGTGAAGTGGAAGGACTTGA
Usori_05    AGGGGCACAGGATATGATGAGAAACTTGTCCGTGAAGTGGAAGGACTTGA
Usori_06    AGGGGCACAGGATATGATGAGAAACTTGTCCGTGAAGTGGAAGGACTTGA
Usori_09    AGGGGCACAGGATATGATGAGAAACTTGTCCGTGAAGTGGAAGGACTTGA
Uropso_2    AGGGGCACAGGATATGATGAGAAACTTGTCCGTGAAGTGGAAGGACTTGA
Uropso_1    AGGGGCACAGGATATGATGAGAAACTTGTCCGTGAAGTGGAAGGACTTGA
Uatro_03    AGGGGCACAGGATATGATGAGAAACTTGTCCGTGAAGTGGAAGGACTTGA
Uatro_04    AGGGGCACAGGATATGATGAGAAACTTGTCCGTGAAGTGGAAGGACTTGA
Uatro_02    AGGGGCACAGGATATGATGAGAAACTTGTCCGTGAAGTGGAAGGACTTGA
Uatro_05    AGGGGCACAGGATATGATGAGAAACTTGTCCGTGAAGTGGAAGGACTTGA
Uatro_06    AGGGGCACAGGATATGATGAGAAACTTGTCCGTGAAGTGGAAGGACTTGA
Uatro_07    AGGGGCACAGGATATGATGAGAAACTTGTCCGTGAAGTGGAAGGACTTGA
Usps2_04    AGGGGCACAGGATATGATGAGAAACTTGTCCGTGAAGTGGAAGGACTTGA
Usps2_02    AGGGGCACAGGATATGATGAGAAACTTGTCCGTGAAGTGGAAGGACTTGA
Usps2_01    AGGGGCACAGGATATGATGAGAAACTTGTCCGTGAAGTGGAAGGACTTGA
Usps2_03    AGGGGCACAGGATATGATGAGAAACTTGTCCGTGAAGTGGAAGGACTTGA
Ugrac_06    AGGGGCACAGGATATGATGAGAAACTTGTCCGTGAAGTGGAAGGACTTGA
Ugrac_10    AGGGGCACAGGATATGATGAGAAACTTGTCCGTGAAGTGGAAGGACTTGA
Ugrac_08    AGGGGCACAGGATATGATGAGAAACTTGTCCGTGAAGTGGAAGGACTTGA
Ugrac_09    AGGGGCACAGGATATGATGAGAAACTTGTCCGTGAAGTGGAAGGACTTGA
Ugrac_07    AGGGGCACAGGATATGATGAGAAACTTGTCCGTGAAGTGGAAGGACTTGA
Ugrac_01    AGGGGCACAGGATATGATGAGAAACTTGTCCGTGAAGTGGAAGGACTTGA
Ugrac_02    AGGGGCACAGGATATGATGAGAAACTTGTCCGTGAAGTGGAAGGACTTGA
Ugrac_05    AGGGGCACAGGATATGATGAGAAACTTGTCCGTGAAGTGGAAGGACTTGA
Ugrac_03    AGGGGCACAGGATATGATGAGAAACTTGTCCGTGAAGTGGAAGGACTTGA
Ugrac_04    AGGGGCACAGGATATGATGAGAAACTTGTCCGTGAAGTGGAAGGACTTGA
Ugrac_D3    --------------------------------------------------
Ugrac_D4    --------------------------------------------------
Usori_D1    --------------------------------------------------
Usori_D2    --------------------------------------------------
Usori_D8    --------------------------------------------------
Usori_D9    --------------------------------------------------
Usori_D7    --------------------------------------------------
Usori_10    --------------------------------------------------
Usori_11    --------------------------------------------------
Usori_D5    --------------------------------------------------
Usori_D4    --------------------------------------------------
Usori_12    --------------------------------------------------
Usori_13    --------------------------------------------------
Usori_D6    --------------------------------------------------
Usori_D3    --------------------------------------------------
Ugrac_D1    --------------------------------------------------
Ugrac_D2    --------------------------------------------------
Uande_D1    --------------------------------------------------
Uande_D2    --------------------------------------------------
Uaequ_D1    --------------------------------------------------
Uaequ_D2    --------------------------------------------------

SA_01       GGCGTCGGGCTCCGTGTACATCTGCACGCTGTGCGACGCCACGCGCCTGG
TA_01       GGCTTCTGGGTCAGTCTATATTTGTACCCTCTGTGATGCCACCCGCTTGG
Uinve_04    AGCTTCCGGATCAGTCTATATTTGTACCCTTTGTGATGCCACCCGCTTGG
Uinve_07    AGCTTCCGGATCAGTCTATATTTGTACCCTTTGTGATGCCACCCGCTTGG
Uinve_03    AGCTTCCGGATCAGTTTATATTTGTACCCTTTGTGATGCCACCCGCTTGG
Uinve_06    AGCTTCCGGATCAGTTTATATTTGTACCCTTTGTGATGCCACCCGCTTGG
Uinve_05    AGCTTCCGGATCAGTTTATATTTGTACCCTTTGTGATGCCACCCGCTTGG
Uinve_01    AGCTTCCGGATCAGTTTATATTTGTACCCTTTGTGATGCCACCCGCTTGG
Uinve_02    AGCTTCCGGATCAGTTTATATTTGTACCCTTTGTGATGCCACCCGCTTGG
Uropsp_6    GGCTTCCGGATCAGTCTATATTTGTACCCTTTGTGATGCCACCCGCTTGG
Usps1_04    GGCTTCCGGATCAGTCTATATTTGTACCCTTTGTGATGCCACCCGCTTGG
Usps1_01    GGCTTCCGGATCAGTCTATATTTGTACCCTTTGTGATGCCACCCGCTTGG
Usps1_05    GGCTTCCGGATCAGTCTATATTTGTACCCTTTGTGATGCCACCCGCTTGG
Usps1_02    GGCTTCCGGATCAGTCTATATTTGTACCCTTTGTGATGCCACCCGCTTGG
Univa_03    GGCTTCCGGATCAGTCTATATTTGTACCCTTTGTGATGCCACCCGCTTGG
Univa_01    GGCTTCCGGATCAGTCTATATTTGTACCCTTTGTGATGCCACCCGCTTGG
Univa_05    GGCTTCCGGATCAGTCTATATTTGTACCCTTTGTGATGCCACCCGCTTGG
Univa_02    GGCTTCCGGATCAGTCTATATTTGTACCCTTTGTGATGCCACCCGCTTGG
Univa_04    GGCTTCCGGATCAGTCTATATTTGTACCCTTTGTGATGCCACCCGCTTGG
Univa_11    GGCTTCCGGATCAGTCTATATTTGTACCCTTTGTGATGCCACCCGCTTGG
Univa_13    GGCTTCCGGATCAGTCTATATTTGTACCCTTTGTGATGCCACCCGCTTGG
Univa_14    GGCTTCCGGATCAGTCTATATTTGTACCCTTTGTGATGCCACCCGCTTGG
Univa_12    GGCTTCCGGATCAGTCTATATTTGTACCCTTTGTGATGCCACCCGCTTGG
Univa_10    GGCTTCCGGATCAGTCTATATTTGTACCCTTTGTGATGCCACCCGCTTGG
Univa_07    GGCTTCCGGATCAGTCTATATTTGTACCCTTTGTGATGCCACCCGCTTGG
Univa_08    GGCTTCCGGATCAGTCTATATTTGTACCCTTTGTGATGCCACCCGCTTGG
Univa_06    GGCTTCCGGATCAGTCTATATTTGTACCCTTTGTGATGCCACCCGCTTGG
Univa_09    GGCTTCCGGATCAGTCTATATTTGTACCCTTTGTGATGCCACCCGCTTGG
Uatro_01    GGCTTCCGGATCAGTCTATATTTGTACCCTTTGTGATGCCACCCGCTTGG
Usori_03    GGCTTCCGGATCAGTCTATATTTGTACCCTTTGTGATGCCACCCGCTTGG
Usori_01    GGCTTCCGGATCAGTCTATATTTGTACCCTTTGTGATGCCACCCGCTTGG
Usori_04    GGCTTCCGGATCAGTCTATATTTGTACCCTTTGTGATGCCACCCGCTTGG
Usori_02    GGCTTCCGGATCAGTCTATATTTGTACCCTTTGTGATGCCACCCGCTTGG
Usori_05    GGCTTCCGGATCAGTCTATATTTGTACCCTTTGTGATGCCACCCGCTTGG
Usori_06    GGCTTCCGGATCAGTCTATATTTGTACCCTTTGTGATGCTACCCGCTTGG
Usori_09    GGCTTCCGGATCAGTCTATATTTGTACCCTTTGTGATGCYACCCGCTTGG
Uropso_2    GGCTTCCGGATCAGTCTATATTTGTACCCTTTGTGATGCYACCCGCTTGG
Uropso_1    GGCTTCCGGATCAGTCTATATTTGTACCCTTTGTGATGCYACCCGCTTGG
Uatro_03    GGCTTCCGGATCAGTCTATATTTGTACCCTTTGTGATGCCACCCGCTTGG
Uatro_04    GGCTTCCGGATCAGTCTATATTTGTACCCTTTGTGATGCCACCCGCTTGG
Uatro_02    GGCTTCCGGATCAGTCTATATTTGTACCCTTTGTGATGCCACCCGCTTGG
Uatro_05    GGCTTCCGGATCAGTCTATATTTGTACCCTTTGTGATGCCACCCGCTTGG
Uatro_06    GGCTTCCGGATCAGTCTATATTTGTACCCTTTGTGATGCCACCCGCTTGG
Uatro_07    GGCTTCCGGATCAGTCTATATTTGTACCCTTTGTGATGCCACCCGCTTGG
Usps2_04    GGCTTCCGGATCAGTCTATATTTGTACCCTTTGTGATGCCACCCGCTTGG
Usps2_02    GGCTTCCGGATCAGTCTATATTTGTACCCTTTGTGATGCCACCCGCTTGG
Usps2_01    GGCTTCCGGATCAGTCTATATTTGTACCCTTTGTGATGCCACCCGCTTGG
Usps2_03    GGCTTCCGGATCAGTCTATATTTGTACCCTTTGTGATGCCACCCGCTTGG
Ugrac_06    GGCTTCCGGATCAGTCTATATTTGTACCCTTTGTGATGCCACCCGCTTGG
Ugrac_10    GGCTTCCGGATCAGTCTATATTTGTACCCTTTGTGATGCCACCCGCTTGG
Ugrac_08    GGCTTCCGGATCAGTCTATATTTGTACCCTTTGTGATGCCACCCGCTTGG
Ugrac_09    GGCTTCCGGATCAGTCTATATTTGTACCCTTTGTGATGCCACCCGCTTGG
Ugrac_07    GGCTTCCGGATCAGTCTATATTTGTACCCTTTGTGATGCCACCCGCTTGG
Ugrac_01    GGCTTCCGGATCAGTCTATATTTGTACCCTTTGTGATGCCACCCGCTTGG
Ugrac_02    GGCTTCCGGATCAGTCTATATTTGTACCCTTTGTGATGCCACCCGCTTGG
Ugrac_05    GGCTTCCGGATCAGTCTATATTTGTACCCTTTGTGATGCCACCCGCTTGG
Ugrac_03    GGCTTCCGGATCAGTCTATATTTGTACCCTTTGTGATGCCACCCGCTTGG
Ugrac_04    GGCTTCCGGATCAGTCTATATTTGTACCCTTTGTGATGCCACCCGCTTGG
Ugrac_D3    --------------------------------------------------
Ugrac_D4    --------------------------------------------------
Usori_D1    --------------------------------------------------
Usori_D2    --------------------------------------------------
Usori_D8    --------------------------------------------------
Usori_D9    --------------------------------------------------
Usori_D7    --------------------------------------------------
Usori_10    --------------------------------------------------
Usori_11    --------------------------------------------------
Usori_D5    --------------------------------------------------
Usori_D4    --------------------------------------------------
Usori_12    --------------------------------------------------
Usori_13    --------------------------------------------------
Usori_D6    --------------------------------------------------
Usori_D3    --------------------------------------------------
Ugrac_D1    --------------------------------------------------
Ugrac_D2    --------------------------------------------------
Uande_D1    --------------------------------------------------
Uande_D2    --------------------------------------------------
Uaequ_D1    --------------------------------------------------
Uaequ_D2    --------------------------------------------------

SA_01       AGGCCTCGCAGAACCTGGTCTTCCACTCCATCACGCGGAGCCACGGCGAG
TA_01       AAGCGTCCCAAAATCTTGTCTTCCACTCCATAACCAGAAGCCATACCGAG
Uinve_04    AAGCTTCTCAAAATCTTGTCTTCCATTCCATAACCAGAAGCCACACTGAG
Uinve_07    AAGCTTCTCAAAATCTTGTCTTCCATTCCATAACCAGAAGCCACACTGAG
Uinve_03    AAGCTTCTCAAAATCTTGTCTTCCATTCCATAACCAGAAGCCACACTGAG
Uinve_06    AAGCTTCTCAAAATCTTGTCTTCCATTCCATAACCAGAAGCCACACTGAG
Uinve_05    AAGCTTCTCAAAATCTTGTCTTCCATTCCATAACCAGAAGCCACACTGAG
Uinve_01    AAGCTTCTCAAAATCTTGTCTTCCATTCCATAACCAGAAGCCACACTGAG
Uinve_02    AAGCTTCTCAAAATCTTGTCTTCCATTCCATAACCAGAAGCCACACTGAG
Uropsp_6    AAGCTTCTCAGAATCTTGTCTTCCATTCCATAACCAGAAGCCACACTGAG
Usps1_04    AAGCTTCTCAGAATCTTGTCTTCCATTCCATAACCAGAAGCCACACTGAG
Usps1_01    AAGCTTCTCAGAATCTTGTCTTCCATTCCATAACCAGAAGCCACACTGAG
Usps1_05    AAGCTTCTCAGAATCTTGTCTTCCATTCCATAACCAGAAGCCACACTGAG
Usps1_02    AAGCTTCTCAGAATCTTGTCTTCCATTCCATAACCAGAAGCCACACTGAG
Univa_03    AAGCTTCTCAAAATCTTGTCTTCCATTCCATAACCAGAAGCCACACTGAG
Univa_01    AAGCTTCTCAAAATCTTGTCTTCCATTCCATAACCAGAAGCCACACTGAG
Univa_05    AAGCTTCTCAAAATCTTGTCTTCCATTCCATAACCAGAAGCCACACTGAG
Univa_02    AAGCTTCTCAAAATCTTGTCTTCCATTCCATAACCAGAAGCCACACTGAG
Univa_04    AAGCTTCTCAAAATCTTGTCTTCCATTCCATAACCAGAAGCCACACTGAG
Univa_11    AAGCTTCTCAAAATCTTGTCTTCCATTCCATAACCAGAAGCCACACTGAG
Univa_13    AAGCTTCTCAAAATCTTGTCTTCCATTCCATAACCAGAAGCCACACTGAG
Univa_14    AAGCTTCTCAAAATCTTGTCTTCCATTCCATAACCAGAAGCCACACTGAG
Univa_12    AAGCTTCTCAAAATCTTGTCTTCCATTCCATAACCAGAAGCCACACTGAG
Univa_10    AAGCTTCTCAAAATCTTGTCTTCCATTCCATAACCAGAAGCCACACTGAG
Univa_07    AAGCTTCTCAAAATCTTGTCTTCCATTCCATAACCAGAAGCCACACTGAG
Univa_08    AAGCTTCTCAAAATCTTGTCTTCCATTCCATAACCAGAAGCCACACTGAG
Univa_06    AAGCTTCTCAAAATCTTGTCTTCCATTCCATAACCAGAAGCCACACTGAG
Univa_09    AAGCTTCTCAAAATCTTGTCTTCCATTCCATAACCAGAAGCCACACTGAG
Uatro_01    AAGCTTCTCAAAATCTTGTCTTCCATTCCATAACCAGAAGCCACACTGAG
Usori_03    AAGCTTCTCAAAATCTTGTCTTCCATTCCATAACCAGAAGCCACACTGAG
Usori_01    AAGCTTCTCAAAATCTTGTCTTCCATTCCATAACCAGAAGCCACACTGAG
Usori_04    AAGCTTCTCAAAATCTTGTCTTCCATTCCATAACCAGAAGCCACACTGAG
Usori_02    AAGCTTCTCAAAATCTTGTCTTCCATTCCATAACCAGAAGCCACACTGAG
Usori_05    AAGCTTCTCAAAATCTTGTCTTCCATTCCATAACCAGAAGCCACACTGAG
Usori_06    AAGCTTCTCAAAATCTTGTCTTCCATTCCATAACCAGAAGCCACACTGAG
Usori_09    AAGCTTCTCAAAATCTTGTCTTCCATTCCATAACCAGAAGCCACACTGAG
Uropso_2    AAGCTTCTCAAAATCTTGTCTTCCATTCCATAACCAGAAGCCACACTGAG
Uropso_1    AAGCTTCTCAAAATCTTGTCTTCCATTCCATAACCAGAAGCCACACTGAG
Uatro_03    AAGCTTCTCAAAATCTTGTCTTCCATTCCATAACCAGAAGCCACACTGAG
Uatro_04    AAGCTTCTCAAAATCTTGTCTTCCATTCCATAACCAGAAGCCACACTGAG
Uatro_02    AAGCTTCTCAAAATCTTGTCTTCCATTCCATAACCAGAAGCCACACTGAG
Uatro_05    AAGCTTCTCAAAATCTTGTCTTCCATTCCATAACCAGAAGCCACACTGAG
Uatro_06    AAGCTTCTCAAAATCTTGTCTTCCATTCCATAACCAGAAGCCACACTGAG
Uatro_07    AAGCTTCTCAAAATCTTGTCTTCCATTCCATAACCAGAAGCCACACTGAG
Usps2_04    AAGCTTCTCAAAATCTTGTCTTCCATTCCATAACCAGAAGCCACACTGAG
Usps2_02    AAGCTTCTCAAAATCTTGTCTTCCATTCCATAACCAGAAGCCACACTGAG
Usps2_01    AAGCTTCTCAAAATCTTGTCTTCCATTCCATAACCAGAAGCCACACTGAG
Usps2_03    AAGCTTCTCAAAATCTTGTCTTCCATTCCATAACCAGAAGCCACACTGAG
Ugrac_06    AAGCTTCTCAAAATCTTGTCTTCCATTCCATAACCAGAAGCCACACTGAG
Ugrac_10    AAGCTTCTCAAAATCTTGTCTTCCATTCCATAACCAGAAGCCACACTGAG
Ugrac_08    AAGCTTCTCAAAATCTTGTCTTCCATTCCATAACCAGAAGCCACACTGAG
Ugrac_09    AAGCTTCTCAAAATCTTGTCTTCCATTCCATAACCAGAAGCCACACTGAG
Ugrac_07    AAGCTTCTCAAAATCTTGTCTTCCATTCCATAACCAGAAGCCACACTGAG
Ugrac_01    AAGCTTCTCAAAATCTTGTCTTCCATTCCATAACCAGAAGCCACACTGAG
Ugrac_02    AAGCTTCTCAAAATCTTGTCTTCCATTCCATAACCAGAAGCCACACTGAG
Ugrac_05    AAGCTTCTCAAAATCTTGTCTTCCATTCCATAACCAGAAGCCACACTGAG
Ugrac_03    AAGCTTCTCAAAATCTTGTCTTCCATTCCATAACCAGAAGCCACACTGAG
Ugrac_04    AAGCTTCTCAAAATCTTGTCTTCCATTCCATAACCAGAAGCCACACTGAG
Ugrac_D3    --------------------------------------------------
Ugrac_D4    --------------------------------------------------
Usori_D1    --------------------------------------------------
Usori_D2    --------------------------------------------------
Usori_D8    --------------------------------------------------
Usori_D9    --------------------------------------------------
Usori_D7    --------------------------------------------------
Usori_10    --------------------------------------------------
Usori_11    --------------------------------------------------
Usori_D5    --------------------------------------------------
Usori_D4    --------------------------------------------------
Usori_12    --------------------------------------------------
Usori_13    --------------------------------------------------
Usori_D6    --------------------------------------------------
Usori_D3    --------------------------------------------------
Ugrac_D1    --------------------------------------------------
Ugrac_D2    --------------------------------------------------
Uande_D1    --------------------------------------------------
Uande_D2    --------------------------------------------------
Uaequ_D1    --------------------------------------------------
Uaequ_D2    --------------------------------------------------

SA_01       AACCTGCAGCGCTACGAGCTGTGGCGCTCCAACCCCTACCACGAGTCGGC
TA_01       AACCTGGAGCGCTATGAGGTCTGGCGTTCCAACCCCTACCACGAGTCCGT
Uinve_04    AACCTGGAGCGCTACGAGGTCTGGCGTTCCAATCCCTACCATGAGTCAGT
Uinve_07    AACCTGGAGCGCTACGAGGTCTGGCGTTCCAATCCCTACCATGAGTCAGT
Uinve_03    AACCTGGAGCGCTACGAGGTCTGGCGTTCCAATCCCTACCATGAGTCAGT
Uinve_06    AACCTGGAGCGCTACGAGGTCTGGCGTTCCAATCCCTACCATGAGTCAGT
Uinve_05    AACCTGGAGCGCTACGAGGTCTGGCGTTCCAATCCCTACCATGAGTCAGT
Uinve_01    AACCTGGAGCGCTACGAGGTCTGGCGTTCCAATCCCTACCATGAGTCAGT
Uinve_02    AACCTGGAGCGCTACGAGGTCTGGCGTTCCAATCCCTACCATGAGTCAGT
Uropsp_6    AACCTGGAGCGCTACGAGGTCTGGCGTTCCAATCCCTACCATGAGTCAGT
Usps1_04    AACCTGGAGCGCTACGAGGTCTGGCGTTCCAATCCCTACCATGAGTCAGT
Usps1_01    AACCTGGAGCGCTACGAGGTCTGGCGTTCCAATCCCTACCATGAGTCAGT
Usps1_05    AACCTGGAGCGCTACGAGGTCTGGCGTTCCAATCCCTACCATGAGTCAGT
Usps1_02    AACCTGGAGCGCTACGAGGTCTGGCGTTCCAATCCCTACCATGAGTCAGT
Univa_03    AACCTGGAGCGCTACGAGGTCTGGCGTTCCAATCCCTACCATGAGTCAGT
Univa_01    AACCTGGAGCGCTACGAGGTCTGGCGTTCCAATCCCTACCATGAGTCAGT
Univa_05    AACCTGGAGCGCTACGAGGTCTGGCGTTCCAATCCCTACCATGAGTCAGT
Univa_02    AACCTGGAGCGCTACGAGGTCTGGCGTTCCAATCCCTACCATGAGTCAGT
Univa_04    AACCTGGAGCGCTACGAGGTCTGGCGTTCCAATCCCTACCATGAGTCAGT
Univa_11    AACCTGGAGCGCTACGAGGTCTGGCGTTCCAATCCCTACCATGAGTCAGT
Univa_13    AACCTGGAGCGCTACGAGGTCTGGCGTTCCAATCCCTACCATGAGTCAGT
Univa_14    AACCTGGAGCGCTACGAGGTCTGGCGTTCCAATCCCTACCATGAGTCAGT
Univa_12    AACCTGGAGCGCTACGAGGTCTGGCGTTCCAATCCCTACCATGAGTCAGT
Univa_10    AACCTGGAGCGCTACGAGGTCTGGCGTTCCAATCCCTACCATGAGTCAGT
Univa_07    AACCTGGAGCGCTACGAGGTCTGGCGTTCCAATCCCTACCATGAGTCAGT
Univa_08    AACCTGGAGCGCTACGAGGTCTGGCGTTCCAATCCCTACCATGAGTCAGT
Univa_06    AACCTGGAGCGCTACGAGGTCTGGCGTTCCAATCCCTACCATGAGTCAGT
Univa_09    AACCTGGAGCGCTACGAGGTCTGGCGTTCCAATCCCTACCATGAGTCAGT
Uatro_01    AACCTGGAGCGCTACGAGCTCTGGCGTTCCAATCCCTACCATGAGTCAGT
Usori_03    AACCTGGAGCGCTACGAGGTCTGGCGTTCCAATCCCTACCATGAGTCAGT
Usori_01    AACCTGGAGCGCTACGAGGTCTGGCGTTCCAATCCCTACCATGAGTCAGT
Usori_04    AACCTGGAGCGCTACGAGGTCTGGCGTTCCAATCCCTACCATGAGTCAGT
Usori_02    AACCTGGAGCGCTACGAGGTCTGGCGTTCCAATCCCTACCATGAGTCAGT
Usori_05    AACCTGGAGCGCTACGAGGTCTGGCGTTCCAATCCCTACCATGAGTCAGT
Usori_06    AACCTGGAGCGCTACGAGGTCTGGCGTTCCAATCCCTACCATGAGTCAGT
Usori_09    AACCTGGAGCGCTACGAGGTCTGGCGTTCCAATCCCTACCATGAGTCAGT
Uropso_2    AACCTGGAGCGCTACGAGGTCTGGCGTTCCAATCCCTACCATGAGTCAGT
Uropso_1    AACCTGGAGCGCTACGAGGTCTGGCGTTCCAATCCCTACCATGAGTCAGT
Uatro_03    AACCTGGAGCGCTACGAGCTCTGGCGTTCCAATCCCTACCATGAGTCAGT
Uatro_04    AACCTGGAGCGCTACGAGCTCTGGCGTTCCAATCCCTACCATGAGTCAGT
Uatro_02    AACCTGGAGCGCTACGAGCTCTGGCGTTCCAATCCCTACCATGAGTCAGT
Uatro_05    AACCTGGAGCGCTACGAGCTCTGGCGTTCCAATCCCTACCATGAGTCAGT
Uatro_06    AACCTGGAGCGCTACGAGCTCTGGCGTTCCAATCCCTACCATGAGTCAGT
Uatro_07    AACCTGGAGCGCTACGAGCTCTGGCGTTCCAATCCCTACCATGAGTCAGT
Usps2_04    AACCTGGAGCGCTACGAGCTCTGGCGTTCCAATCCCTACCATGAGTCAGT
Usps2_02    AACCTGGAGCGCTACGAGGTCTGGCGTTCCAATCCCTACCATGAGTCAGT
Usps2_01    AACCTGGAGCGCTACGAGCTCTGGCGTTCCAATCCCTACCATGAGTCAGT
Usps2_03    AACCTGGAGCGCTACGAGCTCTGGCGTTCCAATCCCTACCATGAGTCAGT
Ugrac_06    AACCTGGAGCGCTACGAGCTCTGGCGTTCCAATCCCTACCATGAGTCAGT
Ugrac_10    AACCTGGAGCGCTACGAGCTCTGGCGTTCCAATCCCTACCATGAGTCAGT
Ugrac_08    AACCTGGAGCGCTACGAGCTCTGGCGTTCCAATCCCTACCATGAGTCAGT
Ugrac_09    AACCTGGAGCGCTACGAGCTCTGGCGTTCCAATCCCTACCATGAGTCAGT
Ugrac_07    AACCTGGAGCGCTACGAGCTCTGGCGTTCCAATCCCTACCATGAGTCAGT
Ugrac_01    AACCTGGAGCGCTACGAGCTCTGGCGTTCCAATCCCTACCATGAGTCAGT
Ugrac_02    AACCTGGAGCGCTACGAGCTCTGGCGTTCCAATCCCTACCATGAGTCAGT
Ugrac_05    AACCTGGAGCGCTACGAGGTCTGGCGTTCCAATCCCTACCATGAGTCAGT
Ugrac_03    AACCTGGAGCGCTACGAGCTCTGGCGTTCCAATCCCTACCATGAGTCAGT
Ugrac_04    AACCTGGAGCGCTACGAGCTCTGGCGTTCCAATCCCTACCATGAGTCAGT
Ugrac_D3    --------------------------------------------------
Ugrac_D4    --------------------------------------------------
Usori_D1    --------------------------------------------------
Usori_D2    --------------------------------------------------
Usori_D8    --------------------------------------------------
Usori_D9    --------------------------------------------------
Usori_D7    --------------------------------------------------
Usori_10    --------------------------------------------------
Usori_11    --------------------------------------------------
Usori_D5    --------------------------------------------------
Usori_D4    --------------------------------------------------
Usori_12    --------------------------------------------------
Usori_13    --------------------------------------------------
Usori_D6    --------------------------------------------------
Usori_D3    --------------------------------------------------
Ugrac_D1    --------------------------------------------------
Ugrac_D2    --------------------------------------------------
Uande_D1    --------------------------------------------------
Uande_D2    --------------------------------------------------
Uaequ_D1    --------------------------------------------------
Uaequ_D2    --------------------------------------------------

SA_01       CGAGGAGCTGCGCGACCGCGTCAAGGGCGTGTCGGCCAAGCCCTTCATCG
TA_01       GGAAGAATTGAGGGATCGCGTGAAAGGGGTCTCGGCCAAACCCTTTATTG
Uinve_04    GGAAGAATTGAGGGATCGAGTGAAAGGGGTCTCCGCCAAACCTTTCATTG
Uinve_07    GGAAGAATTGAGGGATCGAGTGAAAGGGGTCTCCGCCAAACCTTTCATTG
Uinve_03    GGAAGAATTGAGGGATCGAGTGAAAGGGGTCTCCGCCAAACCTTTCATTG
Uinve_06    GGAAGAATTGAGGGATCGAGTGAAAGGGGTCTCCGCCAAACCTTTCATTG
Uinve_05    GGAAGAATTGAGGGATCGAGTGAAAGGGGTCTCCGCCAAACCTTTCATTG
Uinve_01    GGAAGAATTGAGGGATCGAGTGAAAGGGGTCTCCGCCAAACCTTTCATTG
Uinve_02    GGAAGAATTGAGGGATCGAGTGAAAGGGGTCTCCGCCAAACCTTTCATTG
Uropsp_6    GGAAGAATTGAGGGATCGAGTGAAAGGGGTCTCCGCCAAACCCTTCATTG
Usps1_04    GGAAGAATTGAGGGATCGAGTGAAAGGGGTCTCCGCCAAACCCTTCATTG
Usps1_01    GGAAGAATTGAGGGATCGAGTGAAAGGGGTCTCCGCCAAACCCTTCATTG
Usps1_05    GGAAGAATTGAGGGATCGAGTGAAAGGGGTCTCCGCCAAACCCTTCATTG
Usps1_02    GGAAGAATTGAGGGATCGAGTGAAAGGGGTCTCCGCCAAACCCTTCATTG
Univa_03    GGAAGAATTGAGGGATCGAGTGAAAGGGGTCTCCGCCAAACCCTTCATTG
Univa_01    GGAAGAATTGAGGGATCGAGTGAAAGGGGTCTCCGCCAAACCCTTCATTG
Univa_05    GGAAGAATTGAGGGATCGAGTGAAAGGGGTCTCCGCCAAACCCTTCATTG
Univa_02    GGAAGAATTGAGGGATCGAGTGAAAGGGGTCTCCGCCAAACCCTTCATTG
Univa_04    GGAAGAATTGAGGGATCGAGTGAAAGGGGTCTCCGCCAAACCCTTCATTG
Univa_11    GGAAGAATTGAGGGATCGAGTGAAAGGGGTCTCCGCCAAACCCTTCATTG
Univa_13    GGAAGAATTGAGGGATCGAGTGAAAGGGGTCTCCGCCAAACCCTTCATTG
Univa_14    GGAAGAATTGAGGGATCGAGTGAAAGGGGTCTCCGCCAAACCCTTCATTG
Univa_12    GGAAGAATTGAGGGATCGAGTGAAAGGGGTCTCCGCCAAACCCTTCATTG
Univa_10    GGAAGAATTGAGGGATCGAGTGAAAGGGGTCTCCGCCAAACCCTTCATTG
Univa_07    GGAAGAATTGAGGGATCGAGTGAAAGGGGTCTCCGCCAAACCCTTCATTG
Univa_08    GGAAGAATTGAGGGATCGAGTGAAAGGGGTCTCCGCCAAACCCTTCATTG
Univa_06    GGAAGAATTGAGGGATCGAGTGAAAGGGGTCTCCGCCAAACCCTTCATTG
Univa_09    GGAAGAATTGAGGGATCGAGTGAAAGGGGTCTCCGCCAAACCCTTCATTG
Uatro_01    GGAAGAATTGAGGGATCGAGTGAAAGGTGTCTCCGCCAAACCCTTCATTG
Usori_03    GGAAGAATTGAGGGATCGAGTGAAAGGGGTCTCCGCCAAACCCTTCATTG
Usori_01    GGAAGAATTGAGGGATCGAGTGAAAGGGGTCTCCGCCAAACCCTTCATTG
Usori_04    GGAAGAATTGAGGGATCGAGTGAAAGGGGTCTCCGCCAAACCCTTCATTG
Usori_02    GGAAGAATTGAGGGATCGAGTGAAAGGGGTCTCCGCCAAACCCTTCATTG
Usori_05    GGAAGAATTGAGGGATCGAGTGAAAGGTGTCTCCGCCAAACCCTTCATTG
Usori_06    GGAAGAATTGAGGGATCGAGTGAAAGGTGTCTCCGCCAAACCCTTCATTG
Usori_09    GGAAGAATTGAGGGATCGAGTGAAAGGTGTCTCCGCCAAACCCTTCATTG
Uropso_2    GGAAGAATTGAGGGATCGAGTGAAAGGKGTCTCCGCCAAACCCTTCATTG
Uropso_1    GGAAGAATTGAGGGATCGAGTGAAAGGTGTCTCCGCCAAACCCTTCATTG
Uatro_03    GGAAGAATTGAGGGATCGAGTGAAAGGTGTCTCCGCCAAACCCTTCATTG
Uatro_04    GGAAGAATTGAGGGATCGAGTGAAAGGTGTCTCCGCCAAACCCTTCATTG
Uatro_02    GGAAGAATTGAGGGATCGAGTGAAAGGTGTCTCCGCCAAACCCTTCATTG
Uatro_05    GGAAGAATTGAGGGATCGAGTGAAAGGTGTCTCCGCCAAACCCTTCATTG
Uatro_06    GGAAGAATTGAGGGATCGAGTGAAAGGTGTCTCCGCCAAACCCTTCATTG
Uatro_07    GGAAGAATTGAGGGATCGAGTGAAAGGTGTCTCCGCCAAACCCTTCATTG
Usps2_04    GGAAGAATTGAGGGATCGAGTGAAAGGTGTCTCCGCCAAACCCTTCATTG
Usps2_02    GGAAGAATTGAGGGATCGAGTGAAAGGTGTCTCCGCCAAACCCTTCATTG
Usps2_01    GGAAGAATTGAGGGATCGAGTGAAAGGTGTCTCCGCCAAACCCTTCATTG
Usps2_03    GGAAGAATTGAGGGATCGAGTGAAAGGTGTCTCCGCCAAACCCTTCATTG
Ugrac_06    GGAAGAATTGAGGGATCGAGTGAAAGGTGTCTCCGCCAAACCCTTCATTG
Ugrac_10    GGAAGAATTGAGGGATCGAGTGAAAGGTGTCTCCGCCAAACCCTTCATTG
Ugrac_08    GGAAGAATTGAGGGATCGAGTGAAAGGTGTCTCCGCCAAACCCTTCATTG
Ugrac_09    GGAAGAATTGAGGGATCGAGTGAAAGGTGTCTCCGCCAAACCCTTCATTG
Ugrac_07    GGAAGAATTGAGGGATCGAGTGAAAGGTGTCTCCGCCAAACCCTTCATTG
Ugrac_01    GGAAGAATTGAGGGATCGAGTGAAAGGTGTCTCCGCCAAACCCTTCATTG
Ugrac_02    GGAAGAATTGAGGGATCGAGTGAAAGGTGTCTCCGCCAAACCCTTCATTG
Ugrac_05    GGAAGAATTGAGGGATCGAGTGAAAGGGGTCTCCGCCAAACCCTTCATTG
Ugrac_03    GGAAGAATTGAGGGATCGAGTGAAAGGTGTCTCCGCCAAACCCTTCATTG
Ugrac_04    GGAAGAATTGAGGGATCGAGTGAAAGGTGTCTCCGCCAAACCCTTCATTG
Ugrac_D3    --------------------------------------------------
Ugrac_D4    --------------------------------------------------
Usori_D1    --------------------------------------------------
Usori_D2    --------------------------------------------------
Usori_D8    --------------------------------------------------
Usori_D9    --------------------------------------------------
Usori_D7    --------------------------------------------------
Usori_10    --------------------------------------------------
Usori_11    --------------------------------------------------
Usori_D5    --------------------------------------------------
Usori_D4    --------------------------------------------------
Usori_12    --------------------------------------------------
Usori_13    --------------------------------------------------
Usori_D6    --------------------------------------------------
Usori_D3    --------------------------------------------------
Ugrac_D1    --------------------------------------------------
Ugrac_D2    --------------------------------------------------
Uande_D1    --------------------------------------------------
Uande_D2    --------------------------------------------------
Uaequ_D1    --------------------------------------------------
Uaequ_D2    --------------------------------------------------

SA_01       AGACCGTGCCGTCCATCGACGCGCTCCACTGCGACATCGGCAACGCGGCC
TA_01       AGACTGTCCCTTCCATTGATGCCCTTCACTGTGACATTGGCAACGCGGCT
Uinve_04    AGACAGTCCCTTCCATAGATGCCCTGCACTGTGACATTGGCAATGCCGCT
Uinve_07    AGACAGTCCCTTCCATAGATGCCCTGCACTGTGACATTGGCAATGCCGCT
Uinve_03    AGACAGTCCCTTCCATAGATGCCCTGCACTGTGACATTGGCAATGCCGCT
Uinve_06    AGACAGTCCCTTCCATAGATGCCCTGCACTGTGACATTGGCAATGCCGCT
Uinve_05    AGACAGTCCCTTCCATAGATGCCCTGCACTGTGACATTGGCAATGCCGCT
Uinve_01    AGACAGTCCCTTCCATAGATGCCCTGCACTGTGACATTGGCAATGCCGCT
Uinve_02    AGACAGTCCCTTCCATAGATGCCCTGCACTGTGACATTGGCAATGCCGCT
Uropsp_6    AGACAGTCCCTTCCATAGATGCTCTGCACTGTGACATTGGCAATGCCGCT
Usps1_04    AGACAGTCCCTTCCATAGATGCTCTGCACTGTGACATTGGCAATGCCGCT
Usps1_01    AGACAGTCCCTTCCATAGATGCTCTGCACTGTGACATTGGCAATGCCGCT
Usps1_05    AGACAGTCCCTTCCATAGATGCTCTGCACTGTGACATTGGCAATGCCGCT
Usps1_02    AGACAGTCCCTTCCATAGATGCTCTGCACTGTGACATTGGCAATGCCGCT
Univa_03    AGACAGTCCCTTCCATAGATGCTCTGCACTGTGACATTGGCAATGCCGCT
Univa_01    AGACAGTCCCTTCCATAGATGCTCTGCACTGTGACATTGGCAATGCCGCT
Univa_05    AGACAGTCCCTTCCATAGATGCTCTGCACTGTGACATTGGCAATGCCGCT
Univa_02    AGACAGTCCCTTCCATAGATGCTCTGCACTGTGACATTGGCAATGCCGCT
Univa_04    AGACAGTCCCTTCCATAGATGCTCTGCACTGTGACATTGGCAATGCCGCT
Univa_11    AGACAGTCCCTTCCATAGATGCTCTGCACTGTGACATTGGCAATGCCGCT
Univa_13    AGACAGTCCCTTCCATAGATGCTCTGCACTGTGACATTGGCAATGCCGCT
Univa_14    AGACAGTCCCTTCCATAGATGCTCTGCACTGTGACATTGGCAATGCCGCT
Univa_12    AGACAGTCCCTTCCATAGATGCTCTGCACTGTGACATTGGCAATGCCGCT
Univa_10    AGACAGTCCCTTCCATAGATGCTCTGCACTGTGACATTGGCAATGCCGCT
Univa_07    AGACAGTCCCTTCCATAGATGCTCTGCACTGTGACATTGGCAATGCCGCT
Univa_08    AGACAGTCCCTTCCATAGATGCTCTGCACTGTGACATTGGCAATGCCGCT
Univa_06    AGACAGTCCCTTCCATAGATGCTCTGCACTGTGACATTGGCAATGCCGCT
Univa_09    AGACAGTCCCTTCCATAGATGCTCTGCACTGTGACATTGGCAATGCCGCT
Uatro_01    AGACAGTCCCTTCCATAGATGCTCTGCACTGTGACATTGGCAATGCCGCT
Usori_03    AGACAGTCCCTTCCATAGATGCTCTGCACTGTGACATTGGCAATGCCGCT
Usori_01    AGACAGTCCCTTCCATAGATGCTCTGCACTGTGACATTGGCAATGCCGCT
Usori_04    AGACAGTCCCTTCCATAGATGCTCTGCACTGTGACATTGGCAATGCCGCT
Usori_02    AGACAGTCCCTTCCATAGATGCTCTGCACTGTGACATTGGCAATGCCGCT
Usori_05    AGACAGTCCCTTCCATAGATGCTCTGCACTGTGACATTGGCAATGCCGCT
Usori_06    AGACAGTCCCTTCCATAGATGCTCTGCACTGTGACATTGGCAATGCCGCT
Usori_09    AGACAGTCCCTTCCATAGATGCTCTGCACTGTGACATTGGCAATGCCGCT
Uropso_2    AGACAGTCCCTTCCATAGATGCTCTGCACTGTGACATTGGCAATGCCGCT
Uropso_1    AGACAGTCCCTTCCATAGATGCTCTGCACTGTGACATTGGCAATGCCGCT
Uatro_03    AGACAGTCCCTTCCATAGATGCTCTGCACTGTGACATTGGCAATGCCGCT
Uatro_04    AGACAGTCCCTTCCATAGATGCTCTGCACTGTGACATTGGCAATGCCGCT
Uatro_02    AGACAGTCCCTTCCATAGATGCTCTGCACTGTGACATTGGCAATGCCGCT
Uatro_05    AGACAGTCCCTTCCATAGATGCTCTGCACTGTGACATTGGCAATGCCGCT
Uatro_06    AGACAGTCCCTTCCATAGATGCTCTGCACTGTGACATTGGCAATGCCGCT
Uatro_07    AGACAGTCCCTTCCATAGATGCTCTGCACTGTGACATTGGCAATGCCGCT
Usps2_04    AGACAGTCCCTTCCATAGATGCTCTGCACTGTGACATTGGCAATGCCGCT
Usps2_02    AGACAGTCCCTTCCATAGATGCTCTGCACTGTGACATTGGCAATGCCGCT
Usps2_01    AGACAGTCCCTTCCATAGATGCTCTGCACTGTGACATTGGCAATGCCGCT
Usps2_03    AGACAGTCCCTTCCATAGATGCTCTGCACTGTGACATTGGCAATGCCGCT
Ugrac_06    AGACAGTCCCTTCCATAGATGCTCTGCACTGTGACATTGGCAATGCCGCT
Ugrac_10    AGACAGTCCCTTCCATAGATGCTCTGCACTGTGACATTGGCAATGCCGCT
Ugrac_08    AGACAGTCCCTTCCATAGATGCTCTGCACTGTGACATTGGCAATGCCGCT
Ugrac_09    AGACAGTCCCTTCCATAGATGCTCTGCACTGTGACATTGGCAATGCCGCT
Ugrac_07    AGACAGTCCCTTCCATAGATGCTCTGCACTGTGACATTGGCAATGCCGCT
Ugrac_01    AGACAGTCCCTTCCATAGATGCTCTGCACTGTGACATTGGCAATGCCGCT
Ugrac_02    AGACAGTCCCTTCCATAGATGCTCTGCACTGTGACATTGGCAATGCCGCT
Ugrac_05    AGACAGTCCCTTCCATAGATGCTCTGCACTGTGACATTGGCAATGCCGCT
Ugrac_03    AGACAGTCCCTTCCATAGATGCTCTGCACTGTGACATTGGCAATGCCGCT
Ugrac_04    AGACAGTCCCTTCCATAGATGCTCTGCACTGTGACATTGGCAATGCCGCT
Ugrac_D3    --------------------------------------------------
Ugrac_D4    --------------------------------------------------
Usori_D1    --------------------------------------------------
Usori_D2    --------------------------------------------------
Usori_D8    --------------------------------------------------
Usori_D9    --------------------------------------------------
Usori_D7    --------------------------------------------------
Usori_10    --------------------------------------------------
Usori_11    --------------------------------------------------
Usori_D5    --------------------------------------------------
Usori_D4    --------------------------------------------------
Usori_12    --------------------------------------------------
Usori_13    --------------------------------------------------
Usori_D6    --------------------------------------------------
Usori_D3    --------------------------------------------------
Ugrac_D1    --------------------------------------------------
Ugrac_D2    --------------------------------------------------
Uande_D1    --------------------------------------------------
Uande_D2    --------------------------------------------------
Uaequ_D1    --------------------------------------------------
Uaequ_D2    --------------------------------------------------

SA_01       GAGTTCTACAAGCTCTTCCAGCTGGAGATCGGGGAGGCGTACCGGCAGCC
TA_01       GAGTTCTACAAGATCTTCCAGCTAGAGATAGGNGAGGTGTATAAGAATCC
Uinve_04    GAGTTCTACAAGATCTTCCAGCTTGAGATAGGGGAGGTGTATAAGAATCC
Uinve_07    GAGTTCTACAAGATCTTCCAGCTTGAGATAGGGGAGGTGTATAAGAATCC
Uinve_03    GAGTTCTACAAGATCTTCCAGCTTGAGATAGGGGAGGTGTATAAGAATCC
Uinve_06    GAGTTCTACAAGATCTTCCAGCTTGAGATAGGGGAGGTGTATAAGAATCC
Uinve_05    GAGTTCTACAAGATCTTCCAGCTTGAGATAGGGGAGGTGTATAAGAATCC
Uinve_01    GAGTTCTACAAGATCTTCCAGCTTGAGATAGGGGAGGTGTATAAGAATCC
Uinve_02    GAGTTCTACAAGATCTTCCAGCTTGAGATAGGGGAGGTGTATAAGAATCC
Uropsp_6    GAGTTCTATAAGATCTTCCAGCTTGAGATAGGGGAGGTGTATAAGAATCC
Usps1_04    GAGTTCTATAAGATCTTCCAGCTTGAGATAGGGGAGGTGTATAAGAATCC
Usps1_01    GAGTTCTATAAGATCTTCCAGCTTGAGATAGGGGAGGTGTATAAGAATCC
Usps1_05    GAGTTCTATAAGATCTTCCAGCTTGAGATAGGGGAGGTGTATAAGAATCC
Usps1_02    GAGTTCTATAAGATCTTCCAGCTTGAGATAGGGGAGGTGTATAAGAATCC
Univa_03    GAGTTCTACAAGATCTTCCAGCTTGAGATAGGGGAGGTGTATAAGAATCC
Univa_01    GAGTTCTACAAGATCTTCCAGCTTGAGATAGGGGAGGTGTATAAGAATCC
Univa_05    GAGTTCTACAAGATCTTCCAGCTTGAGATAGGGGAGGTGTATAAGAATCC
Univa_02    GAGTTCTACAAGATCTTCCAGCTTGAGATAGGGGAGGTGTATAAGAATCC
Univa_04    GAGTTCTACAAGATCTTCCAGCTTGAGATAGGGGAGGTGTATAAGAATCC
Univa_11    GAGTTCTACAAGATCTTCCAGCTTGAGATAGGGGAGGTGTATAAGAATCC
Univa_13    GAGTTCTACAAGATCTTCCAGCTTGAGATAGGGGAGGTGTATAAGAATCC
Univa_14    GAGTTCTACAAGATCTTCCAGCTTGAGATAGGGGAGGTGTATAAGAATCC
Univa_12    GAGTTCTACAAGATCTTCCAGCTTGAGATAGGGGAGGTGTATAAGAATCC
Univa_10    GAGTTCTACAAGATCTTCCAGCTTGAGATAGGGGAGGTGTATAAGAATCC
Univa_07    GAGTTCTACAAGATCTTCCAGCTTGAGATAGGGGAGGTGTATAAGAATCC
Univa_08    GAGTTCTACAAGATCTTCCAGCTTGAGATAGGGGAGGTGTATAAGAATCC
Univa_06    GAGTTCTACAAGATCTTCCAGCTTGAGATAGGGGAGGTGTATAAGAATCC
Univa_09    GAGTTCTACAAGATCTTCCAGCTTGAGATAGGGGAGGTGTATAAGAATCC
Uatro_01    GAGTTCTACAAGATCTTCCAGCTTGAGATAGGGGAGGTGTATAAGAATCC
Usori_03    GAGTTCTACAAGATCTTCCAGCTTGAGATAGGGGAGGTGTATAAGAATCC
Usori_01    GAGTTCTACAAGATCTTCCAGCTTGAGATAGGGGAGGTGTATAAGAATCC
Usori_04    GAGTTCTACAAGATCTTCCAGCTTGAGATAGGGGAGGTGTATAAGAATCC
Usori_02    GAGTTCTACAAGATCTTCCAGCTTGAGATAGGGGAGGTGTATAAGAATCC
Usori_05    GAGTTCTACAAGATCTTCCAGCTTGAGATAGGGGAGGTGTATAAGAATCC
Usori_06    GAGTTCTACAAGATCTTCCAGCTTGAGATAGGGGAGGTGTATAAGAATCC
Usori_09    GAGTTCTACAAGATCTTCCAGCTTGAGATAGGGGAGGTGTATAAGAATCC
Uropso_2    GAGTTCTACAAGATCTTCCAGCTTGAGATAGGGGAGGTGTATAAGAATCC
Uropso_1    GAGTTCTACAAGATCTTCCAGCTTGAGATAGGGGAGGTGTATAAGAATCC
Uatro_03    GAGTTCTACAAGATCTTCCAGCTTGAGATAGGGGAGGTGTATAAGAATCC
Uatro_04    GAGTTCTACAAGATCTTCCAGCTTGAGATAGGGGAGGTGTATAAGAATCC
Uatro_02    GAGTTCTACAAGATCTTCCAGCTTGAGATAGGGGAGGTGTATAAGAATCC
Uatro_05    GAGTTCTACAAGATCTTCCAGCTTGAGATAGGGGAGGTGTATAAGAATCC
Uatro_06    GAGTTCTACAAGATCTTCCAGCTTGAGATAGGGGAGGTGTATAAGAATCC
Uatro_07    GAGTTCTACAAGATCTTCCAGCTTGAGATAGGGGAGGTGTATAAGAATCC
Usps2_04    GAGTTCTACAAGATCTTCCAGCTTGAGATAGGGGAGGTGTATAAGAATCC
Usps2_02    GAGTTCTACAAGATCTTCCAGCTTGAGATAGGGGAGGTGTATAAGAATCC
Usps2_01    GAGTTCTACAAGATCTTCCAGCTTGAGATAGGGGAGGTGTATAAGAATCC
Usps2_03    GAGTTCTACAAGATCTTCCAGCTTGAGATAGGGGAGGTGTATAAGAATCC
Ugrac_06    GAGTTCTACAAGATCTTCCAGCTTGAGATAGGGGAGGTGTATAAGAATCC
Ugrac_10    GAGTTCTACAAGATCTTCCAGCTTGAGATAGGGGAGGTGTATAAGAATCC
Ugrac_08    GAGTTCTACAAGATCTTCCAGCTTGAGATAGGGGAGGTGTATAAGAATCC
Ugrac_09    GAGTTCTACAAGATCTTCCAGCTTGAGATAGGGGAGGTGTATAAGAATCC
Ugrac_07    GAGTTCTACAAGATCTTCCAGCTTGAGATAGGGGAGGTGTATAAGAATCC
Ugrac_01    GAGTTCTACAAGATCTTCCAGCTTGAGATAGGGGAGGTGTATAAGAATCC
Ugrac_02    GAGTTCTACAAGATCTTCCAGCTTGAGATAGGGGAGGTGTATAAGAATCC
Ugrac_05    GAGTTCTACAAGATCTTCCAGCTTGAGATAGGGGAGGTGTATAAGAATCC
Ugrac_03    GAGTTCTACAAGATCTTCCAGCTTGAGATAGGGGAGGTGTATAAGAATCC
Ugrac_04    GAGTTCTACAAGATCTTCCAGCTTGAGATAGGGGAGGTGTATAAGAATCC
Ugrac_D3    --------------------------------------------------
Ugrac_D4    --------------------------------------------------
Usori_D1    --------------------------------------------------
Usori_D2    --------------------------------------------------
Usori_D8    --------------------------------------------------
Usori_D9    --------------------------------------------------
Usori_D7    --------------------------------------------------
Usori_10    --------------------------------------------------
Usori_11    --------------------------------------------------
Usori_D5    --------------------------------------------------
Usori_D4    --------------------------------------------------
Usori_12    --------------------------------------------------
Usori_13    --------------------------------------------------
Usori_D6    --------------------------------------------------
Usori_D3    --------------------------------------------------
Ugrac_D1    --------------------------------------------------
Ugrac_D2    --------------------------------------------------
Uande_D1    --------------------------------------------------
Uande_D2    --------------------------------------------------
Uaequ_D1    --------------------------------------------------
Uaequ_D2    --------------------------------------------------

SA_01       GCACGCCGGCAAGGAGGAGCGCAAGCGCTGGCAGGCCACGCTGGACAAGC
TA_01       CAATGCCTCCAAAGAGGAAAGGAAAAGATGGCAGGCTACACTGGACAAAC
Uinve_04    CAGTGCCTCTAAAGAGGAAAGGAAAAGATGGCAGGCTACCTTRGACAAGC
Uinve_07    CAGTGCCTCTAAAGAGGAAAGGAAAAGATGGCAGGCTACCTTAGACAAGC
Uinve_03    CAGTGCCTCTAAAGAGGAAAGGAAAAGATGGCAGGCTACCTTGGACAAGC
Uinve_06    CAGTGCCTCTAAAGAGGAAAGGAAAAGATGGCAGGCTACCTTGGACAAGC
Uinve_05    CAGTGCCTCTAAAGAGGAAAGGAAAAGATGGCAGGCTACCTTGGACAAGC
Uinve_01    CAGTGCCTCTAAAGAGGAAAGGAAAAGATGGCAGGCTACCTTGGACAAGC
Uinve_02    CAGTGCCTCTAAAGAGGAAAGGAAAAGATGGCAGGCTACCTTGGACAAGC
Uropsp_6    CAGTGCCTCTAAAGAGGAAAGGAAAAGATGGCAGGCTACCTTGGACAAGC
Usps1_04    CAGTGCCTCTAAAGAGGAAAGGAAAAGATGGCAGGCTACCTTGGACAAGC
Usps1_01    CAGTGCCTCTAAAGAGGAAAGGAAAAGATGGCAGGCTACCTTGGACAAGC
Usps1_05    CAGTGCCTCTAAAGAGGAAAGGAAAAGATGGCAGGCTACCTTGGACAAGC
Usps1_02    CAGTGCCTCTAAAGAGGAAAGGAAAAGATGGCAGGCTACCTTGGACAAGC
Univa_03    CAGTGCCTCTAAAGAGGAAAGGAAAAGATGGCAGGCTACCTTGGACAAGC
Univa_01    CAGTGCCTCTAAAGAGGAAAGGAAAAGATGGCAGGCTACCTTGGACAAGC
Univa_05    CAGTGCCTCTAAAGAGGAAAGGAAAAGATGGCAGGCTACCTTGGACAAGC
Univa_02    CAGTGCCTCTAAAGAGGAAAGGAAAAGATGGCAGGCTACCTTGGACAAGC
Univa_04    CAGTGCCTCTAAAGAGGAAAGGAAAAGATGGCAGGCTACCTTGGACAAGC
Univa_11    CAGTGCCTCTAAAGAGGAAAGGAAAAGATGGCAGGCTACCTTGGACAAGC
Univa_13    CAGTGCCTCTAAAGAGGAAAGGAAAAGATGGCAGGCTACCTTGGACAAGC
Univa_14    CAGTGCCTCTAAAGAGGAAAGGAAAAGATGGCAGGCTACCTTGGACAAGC
Univa_12    CAGTGCCTCTAAAGAGGAAAGGAAAAGATGGCAGGCTACCTTGGACAAGC
Univa_10    CAGTGCCTCTAAAGAGGAAAGGAAAAGATGGCAGGCTACCTTGGACAAGC
Univa_07    CAGTGCCTCTAAAGAGGAAAGGAAAAGATGGCAGGCTACCTTGGACAAGC
Univa_08    CAGTGCCTCTAAAGAGGAAAGGAAAAGATGGCAGGCTACCTTGGACAAGC
Univa_06    CAGTGCCTCTAAAGAGGAAAGGAAAAGATGGCAGGCTACCTTGGACAAGC
Univa_09    CAGTGCCTCTAAAGAGGAAAGGAAAAGATGGCAGGCTACCTTGGACAAGC
Uatro_01    CAGTGCCTCTAAAGAGGAAAGGAAAAGATGGCAGGCTACCTTGGACAAGC
Usori_03    CAGTGCCTCCAAAGAGGAAAGGAAAAGATGGCAGGCTACCTTGGACAAGC
Usori_01    CAGTGCCTCCAAAGAGGAAAGGAAAAGATGGCAGGCTACCTTGGACAAGC
Usori_04    CAGTGCCTCCAAAGAGGAAAGGAAAAGATGGCAGGCTACCTTGGACAAGC
Usori_02    CAGTGCCTCCAAAGAGGAAAGGAAAAGATGGCAGGCTACCTTGGACAAGC
Usori_05    CAGTGCCTCCAAAGAGGAAAGGAAAAGATGGCAGGCTACCTTGGACAAGC
Usori_06    CAGTGCCTCCAAAGAGGAAAGGAAAAGATGGCAGGCTACCTTGGACAAGC
Usori_09    CAGTGCCTCCAAAGAGGAAAGGAAAAGATGGCAGGCTACCTTGGACAAGC
Uropso_2    CAGTGCCTCCAAAGAGGAAAGGAAAAGATGGCAGGCTACCTTGGACAAGC
Uropso_1    CAGTGCCTCCAAAGAGGAAAGGAAAAGATGGCAGGCTACCTTGGACAAGC
Uatro_03    CAGTGCCTCTAAAGAGGAAAGGAAAAGATGGCAGGCTACCTTGGACAAGC
Uatro_04    CAGTGCCTCTAAAGAGGAAAGGAAAAGATGGCAGGCTACCTTGGACAAGC
Uatro_02    CAGTGCCTCTAAAGAGGAAAGGAAAAGATGGCAGGCTACCTTGGACAAGC
Uatro_05    CAGTGCCTCTAAAGAGGAAAGGAAAAGATGGCAGGCTACCTTGGACAAGC
Uatro_06    CAGTGCCTCTAAAGAGGAAAGGAAAAGATGGCAGGCTACCTTGGACAAGC
Uatro_07    CAGTGCCTCTAAAGAGGAAAGGAAAAGATGGCAGGCTACCTTGGACAAGC
Usps2_04    CAGTGCCTCTAAAGAGGAAAGGAAAAGATGGCAGGCTACCTTGGACAAGC
Usps2_02    CAGTGCCTCCAAAGAGGAAAGGAAAAGATGGCAGGCTACCTTGGACAAGC
Usps2_01    CAGTGCCTCTAAAGAGGAAAGGAAAAGATGGCAGGCTACCTTGGACAAGC
Usps2_03    CAGTGCCTCTAAAGAGGAAAGGAAAAGATGGCAGGCTACCTTGGACAAGC
Ugrac_06    CAGTGCCTCTAAAGAGGAAAGGAAAAGATGGCAGGCTACCTTGGACAAGC
Ugrac_10    CAGTGCCTCTAAAGAGGAAAGGAAAAGATGGCAGGCTACCTTGGACAAGC
Ugrac_08    CAGTGCCTCTAAAGAGGAAAGGAAAAGATGGCAGGCTACCTTGGACAAGC
Ugrac_09    CAGTGCCTCTAAAGAGGAAAGGAAAAGATGGCAGGCTACCTTGGACAAGC
Ugrac_07    CAGTGCCTCTAAAGAGGAAAGGAAAAGATGGCAGGCTACCTTGGACAAGC
Ugrac_01    CAGTGCCTCTAAAGAGGAAAGGAAAAGATGGCAGGCTACCTTGGACAAGC
Ugrac_02    CAGTGCCTCTAAAGAGGAAAGGAAAAGATGGCAGGCTACCTTGGACAAGC
Ugrac_05    CAGTGCCTCCAAAGAGGAAAGGAAAAGATGGCAGGCTACCTTGGACAAGC
Ugrac_03    CAGTGCCTCTAAAGAGGAAAGGAAAAGATGGCAGGCTACCTTGGACAAGC
Ugrac_04    CAGTGCCTCTAAAGAGGAAAGGAAAAGATGGCAGGCTACCTTGGACAAGC
Ugrac_D3    --------------------------------------------------
Ugrac_D4    --------------------------------------------------
Usori_D1    --------------------------------------------------
Usori_D2    --------------------------------------------------
Usori_D8    --------------------------------------------------
Usori_D9    --------------------------------------------------
Usori_D7    --------------------------------------------------
Usori_10    --------------------------------------------------
Usori_11    --------------------------------------------------
Usori_D5    --------------------------------------------------
Usori_D4    --------------------------------------------------
Usori_12    --------------------------------------------------
Usori_13    --------------------------------------------------
Usori_D6    --------------------------------------------------
Usori_D3    --------------------------------------------------
Ugrac_D1    --------------------------------------------------
Ugrac_D2    --------------------------------------------------
Uande_D1    --------------------------------------------------
Uande_D2    --------------------------------------------------
Uaequ_D1    --------------------------------------------------
Uaequ_D2    --------------------------------------------------

SA_01       ACCTGCGCAAGAGGATGAACCTGAAGCCCATCATGCGCATGAACGGCAAC
TA_01       ACCTTCGAAAGAAGATGAACCTGAAGCCAATCATGAGGATGAATGGCAAC
Uinve_04    ATCTCCGAAAGAAGATGAACCTGAAACCAATCATGAGGATGAATGGCAAC
Uinve_07    ATCTCCGAAAGAAGATGAACCTGAAACCAATCATGAGGATGAATGGCAAC
Uinve_03    ATCTCCGAAAGAAGATGAACCTGAAACCAATCATGAGGATGAATGGCAAC
Uinve_06    ATCTCCGAAAGAAGATGAACCTGAAACCAATCATGAGGATGAATGGCAAC
Uinve_05    ATCTCCGAAAGAAGATGAACCTGAAACCAATCATGAGGATGAATGGCAAC
Uinve_01    ATCTCCGAAAGAAGATGAACCTGAAACCAATCATGAGGATGAATGGCAAC
Uinve_02    ATCTCCGAAAGAAGATGAACCTGAAACCAATCATGAGGATGAATGGCAAC
Uropsp_6    ATCTCCGAAAGAAGATGAACCTGAAACCAATCATGAGGATGAATGGCAAC
Usps1_04    ATCTCCGAAAGAAGATGAACCTGAAACCAATCATGAGGATGAATGGCAAC
Usps1_01    ATCTCCGAAAGAAGATGAACCTGAAACCAATCATGAGGATGAATGGCAAC
Usps1_05    ATCTCCGAAAGAAGATGAACCTGAAACCAATCATGAGGATGAATGGCAAC
Usps1_02    ATCTCCGAAAGAAGATGAACCTGAAACCAATCATGAGGATGAATGGCAAC
Univa_03    ATCTCCGAAAGAAGATGAACCTGAAACCAATCATGAGGATGAATGGCAAC
Univa_01    ATCTCCGAAAGAAGATGAACCTGAAACCAATCATGAGGATGAATGGCAAC
Univa_05    ATCTCCGAAAGAAGATGAACCTGAAACCAATCATGAGGATGAATGGCAAC
Univa_02    ATCTCCGAAAGAAGATGAACCTGAAACCAATCATGAGGATGAATGGCAAC
Univa_04    ATCTCCGAAAGAAGATGAACCTGAAACCAATCATGAGGATGAATGGCAAC
Univa_11    ATCTCCGAAAGAAGATGAACCTGAAACCAATCATGAGGATGAATGGCAAC
Univa_13    ATCTCCGAAAGAAGATGAACCTGAAACCAATCATGAGGATGAATGGCAAC
Univa_14    ATCTCCGAAAGAAGATGAACCTGAAACCAATCATGAGGATGAATGGCAAC
Univa_12    ATCTCCGAAAGAAGATGAACCTGAAACCAATCATGAGGATGAATGGCAAC
Univa_10    ATCTCCGAAAGAAGATGAACCTGAAACCAATCATGAGGATGAATGGCAAC
Univa_07    ATCTCCGAAAGAAGATGAACCTGAAACCAATCATGAGGATGAATGGCAAC
Univa_08    ATCTCCGAAAGAAGATGAACCTGAAACCAATCATGAGGATGAATGGCAAC
Univa_06    ATCTCCGAAAGAAGATGAACCTGAAACCAATCATGAGGATGAATGGCAAC
Univa_09    ATCTCCGAAAGAAGATGAACCTGAAACCAATCATGAGGATGAATGGCAAC
Uatro_01    ATCTCCGAAAGAAGATGAACCTGAAACCAATCATGAGGATGAATGGCAAC
Usori_03    ATCTCCGAAAGAAGATGAACCTGAAACCAATCATGAGGATGAATGGCAAC
Usori_01    ATCTCCGAAAGAAGATGAACCTGAAACCAATCATGAGGATGAATGGCAAC
Usori_04    ATCTCCGAAAGAAGATGAACCTGAAACCAATCATGAGGATGAATGGCAAC
Usori_02    ATCTCCGAAAGAAGATGAACCTGAAACCAATCATGAGGATGAATGGCAAC
Usori_05    ATCTCCGAAAGAAGATGAACCTGAAACCAATCATGAGGATGAATGGCAAC
Usori_06    ATCTCCGAAAGAAGATGAACCTGAAACCAATCATGAGGATGAATGGCAAC
Usori_09    ATCTCCGAAAGAAGATGAACCTGAAACCAATCATGAGGATGAATGGCAAC
Uropso_2    ATCTCCGAAAGAAGATGAACCTGAAACCAATCATGAGGATGAATGGCAAC
Uropso_1    ATCTCCGAAAGAAGATGAACCTGAAACCAATCATGAGGATGAATGGCAAC
Uatro_03    ATCTCCGAAAGAAGATGAACCTGAAACCAATCATGAGGATGAATGGCAAC
Uatro_04    ATCTCCGAAAGAAGATGAACCTGAAACCAATCATGAGGATGAATGGCAAC
Uatro_02    ATCTCCGAAAGAAGATGAACCTGAAACCAATCATGAGGATGAATGGCAAC
Uatro_05    ATCTCCGAAAGAAGATGAACCTGAAACCAATCATGAGGATGAATGGCAAC
Uatro_06    ATCTCCGAAAGAAGATGAACCTGAAACCAATCATGAGGATGAATGGCAAC
Uatro_07    ATCTCCGAAAGAAGATGAACCTGAAACCAATCATGAGGATGAATGGCAAC
Usps2_04    ATCTCCGAAAGAAGATGAACCTGAAACCAATCATGAGGATGAATGGCAAC
Usps2_02    ATCTCCGAAAGAAGATGAACCTGAAACCAATCATGAGGATGAATGGCAAC
Usps2_01    ATCTCCGAAAGAAGATGAACCTGAAACCAATCATGAGGATGAATGGCAAC
Usps2_03    ATCTCCGAAAGAAGATGAACCTGAAACCAATCATGAGGATGAATGGCAAC
Ugrac_06    ATCTCCGAAAGAAGATGAACCTGAAACCAATCATGAGGATGAATGGCAAC
Ugrac_10    ATCTCCGAAAGAAGATGAACCTGAAACCAATCATGAGGATGAATGGCAAC
Ugrac_08    ATCTCCGAAAGAAGATGAACCTGAAACCAATCATGAGGATGAATGGCAAC
Ugrac_09    ATCTCCGAAAGAAGATGAACCTGAAACCAATCATGAGGATGAATGGCAAC
Ugrac_07    ATCTCCGAAAGAAGATGAACCTGAAACCAATCATGAGGATGAATGGCAAC
Ugrac_01    ATCTCCGAAAGAAGATGAACCTGAAACCAATCATGAGGATGAATGGCAAC
Ugrac_02    ATCTCCGAAAGAAGATGAACCTGAAACCAATCATGAGGATGAATGGCAAC
Ugrac_05    ATCTCCGAAAGAAGATGAACCTGAAACCAATCATGAGGATGAATGGCAAC
Ugrac_03    ATCTCCGAAAGAAGATGAACCTGAAACCAATCATGAGGATGAATGGCAAC
Ugrac_04    ATCTCCGAAAGAAGATGAACCTGAAACCAATCATGAGGATGAATGGCAAC
Ugrac_D3    --------------------------------------------------
Ugrac_D4    --------------------------------------------------
Usori_D1    --------------------------------------------------
Usori_D2    --------------------------------------------------
Usori_D8    --------------------------------------------------
Usori_D9    --------------------------------------------------
Usori_D7    --------------------------------------------------
Usori_10    --------------------------------------------------
Usori_11    --------------------------------------------------
Usori_D5    --------------------------------------------------
Usori_D4    --------------------------------------------------
Usori_12    --------------------------------------------------
Usori_13    --------------------------------------------------
Usori_D6    --------------------------------------------------
Usori_D3    --------------------------------------------------
Ugrac_D1    --------------------------------------------------
Ugrac_D2    --------------------------------------------------
Uande_D1    --------------------------------------------------
Uande_D2    --------------------------------------------------
Uaequ_D1    --------------------------------------------------
Uaequ_D2    --------------------------------------------------

SA_01       TTCGCCCGCAAGCTCATGACGCGCGAGACGGTGGAGGCCGTCTGCGAGCT
TA_01       TTTGCCAGAAAGCTCATGACCAAAGAGACAGTGGAAGCAGTTTGTGAACT
Uinve_04    TTTGCCAGGAAGCTCATGACCAAGGAGACGGTGGAAGCAGTTTGTGAATT
Uinve_07    TTTGCCAGGAAGCTCATGACCAAGGAGACGGTGGAAGCAGTTTGTGAATT
Uinve_03    TTTGCCAGGAAGCTCATGACCAAGGAGACGGTGGAAGCAGTTTGTGAATT
Uinve_06    TTTGCCAGGAAGCTCATGACCAAGGAGACGGTGGAAGCAGTTTGTGAATT
Uinve_05    TTTGCCAGGAAGCTCATGACCAAGGAGACGGTGGAAGCAGTTTGTGAATT
Uinve_01    TTTGCCAGGAAGCTCATGACCAAGGAGACGGTGGAAGCAGTTTGTGAATT
Uinve_02    TTTGCCAGGAAGCTCATGACCAAGGAGACGGTGGAAGCAGTTTGTGAATT
Uropsp_6    TTTGCCAGGAAGCTCATGACCAAGGAGACGGTGGAAGCAGTTTGTGAATT
Usps1_04    TTTGCCAGGAAGCTCATGACCAAGGAGACGGTGGAAGCAGTTTGTGAATT
Usps1_01    TTTGCCAGGAAGCTCATGACCAAGGAGACGGTGGAAGCAGTTTGTGAATT
Usps1_05    TTTGCCAGGAAGCTCATGACCAAGGAGACGGTGGAAGCAGTTTGTGAATT
Usps1_02    TTTGCCAGGAAGCTCATGACCAAGGAGACGGTGGAAGCAGTTTGTGAATT
Univa_03    TTTGCCAGGAAGCTCATGACCAAGGAGACGGTGGAAGCAGTTTGTGAATT
Univa_01    TTTGCCAGGAAGCTCATGACCAAGGAGACGGTGGAAGCAGTTTGTGAATT
Univa_05    TTTGCCAGGAAGCTCATGACCAAGGAGACGGTGGAAGCAGTTTGTGAATT
Univa_02    TTTGCCAGGAAGCTCATGACCAAGGAGACGGTGGAAGCAGTTTGTGAATT
Univa_04    TTTGCCAGGAAGCTCATGACCAAGGAGACGGTGGAAGCAGTTTGTGAATT
Univa_11    TTTGCCAGGAAGCTCATGACCAAGGAGACGGTGGAAGCAGTTTGTGAATT
Univa_13    TTTGCCAGGAAGCTCATGACCAAGGAGACGGTGGAAGCAGTTTGTGAATT
Univa_14    TTTGCCAGGAAGCTCATGACCAAGGAGACGGTGGAAGCAGTTTGTGAATT
Univa_12    TTTGCCAGGAAGCTCATGACCAAGGAGACGGTGGAAGCAGTTTGTGAATT
Univa_10    TTTGCCAGGAAGCTCATGACCAAGGAGACGGTGGAAGCAGTTTGTGAATT
Univa_07    TTTGCCAGGAAGCTCATGACCAAGGAGACGGTGGAAGCAGTTTGTGAATT
Univa_08    TTTGCCAGGAAGCTCATGACCAAGGAGACGGTGGAAGCAGTTTGTGAATT
Univa_06    TTTGCCAGGAAGCTCATGACCAAGGAGACGGTGGAAGCAGTTTGTGAATT
Univa_09    TTTGCCAGGAAGCTCATGACCAAGGAGACGGTGGAAGCAGTTTGTGAATT
Uatro_01    TTTGCCAGGAAGCTCATGACCAAGGAGACGGTGGAAGCAGTTTGTGAATT
Usori_03    TTTGCCAGGAAGCTCATGACCAAGGAGACAGTGGAAGCAGTTTGTGAATT
Usori_01    TTTGCCAGGAAGCTCATGACCAAGGAGACAGTGGAAGCAGTTTGTGAATT
Usori_04    TTTGCCAGGAAGCTCATGACCAAGGAGACAGTGGAAGCAGTTTGTGAATT
Usori_02    TTTGCCAGGAAGCTCATGACCAAGGAGACAGTGGAAGCAGTTTGTGAATT
Usori_05    TTTGCCAGGAAGCTCATGACCAAGGAGACGGTGGAAGCAGTTTGTGAATT
Usori_06    TTTGCCAGGAAGCTCATGACCAAGGAGACGGTGGAAGCAGTTTGTGAATT
Usori_09    TTTGCCAGGAAGCTCATGACCAAGGAGACGGTGGAAGCAGTTTGTGAATT
Uropso_2    TTTGCCAGGAAGCTCATGACCAAGGAGACRGTGGAAGCAGTTTGTGAATT
Uropso_1    TTTGCCAGGAAGCTCATGACCAAGGAGACGGTGGAAGCAGTTTGTGAATT
Uatro_03    TTTGCCAGGAAGCTCATGACCAAGGAGACGGTGGAAGCAGTTTGTGAATT
Uatro_04    TTTGCCAGGAAGCTCATGACCAAGGAGACGGTGGAAGCAGTTTGTGAATT
Uatro_02    TTTGCCAGGAAGCTCATGACCAAGGAGACGGTGGAAGCAGTTTGTGAATT
Uatro_05    TTTGCCAGGAAGCTCATGACCAAGGAGACGGTGGAAGCAGTTTGTGAATT
Uatro_06    TTTGCCAGGAAGCTCATGACCAAGGAGACGGTGGAAGCAGTTTGTGAATT
Uatro_07    TTTGCCAGGAAGCTCATGACCAAGGAGACGGTGGAAGCAGTTTGTGAATT
Usps2_04    TTTGCCAGGAAGCTCATGACCAAGGAGACGGTGGAAGCAGTTTGTGAATT
Usps2_02    TTTGCCAGGAAGCTCATGACCAAGGAGACGGTGGAAGCAGTTTGTGAATT
Usps2_01    TTTGCCAGGAAGCTCATGACCAAGGAGACGGTGGAAGCAGTTTGTGAATT
Usps2_03    TTTGCCAGGAAGCTCATGACCAAGGAGACGGTGGAAGCAGTTTGTGAATT
Ugrac_06    TTTGCCAGGAAGCTCATGACCAAGGAGACGGTGGAAGCAGTTTGTGAATT
Ugrac_10    TTTGCCAGGAAGCTCATGACCAAGGAGACGGTGGAAGCAGTTTGTGAATT
Ugrac_08    TTTGCCAGGAAGCTCATGACCAAGGAGACGGTGGAAGCAGTTTGTGAATT
Ugrac_09    TTTGCCAGGAAGCTCATGACCAAGGAGACGGTGGAAGCAGTTTGTGAATT
Ugrac_07    TTTGCCAGGAAGCTCATGACCAAGGAGACGGTGGAAGCAGTTTGTGAATT
Ugrac_01    TTTGCCAGGAAGCTCATGACCAAGGAGACGGTGGAGGCAGTTTGTGAATT
Ugrac_02    TTTGCCAGGAAGCTCATGACCAAGGAGACGGTGGAGGCAGTTTGTGAATT
Ugrac_05    TTTGCCAGGAAGCTCATGACCAAGGAGACAGTGGAAGCAGTTTGTGAATT
Ugrac_03    TTTGCCAGGAAGCTCATGACCAAGGAGACAGTGGARGCAGTTTGTGAATT
Ugrac_04    TTTGCCAGGAAGCTCATGACCAAGGAGACGGTGGAGGCAGTTTGTGAATT
Ugrac_D3    --------------------------------------------------
Ugrac_D4    --------------------------------------------------
Usori_D1    --------------------------------------------------
Usori_D2    --------------------------------------------------
Usori_D8    --------------------------------------------------
Usori_D9    --------------------------------------------------
Usori_D7    --------------------------------------------------
Usori_10    --------------------------------------------------
Usori_11    --------------------------------------------------
Usori_D5    --------------------------------------------------
Usori_D4    --------------------------------------------------
Usori_12    --------------------------------------------------
Usori_13    --------------------------------------------------
Usori_D6    --------------------------------------------------
Usori_D3    --------------------------------------------------
Ugrac_D1    --------------------------------------------------
Ugrac_D2    --------------------------------------------------
Uande_D1    --------------------------------------------------
Uande_D2    --------------------------------------------------
Uaequ_D1    --------------------------------------------------
Uaequ_D2    --------------------------------------------------

SA_01       CGTGCCCTGCCCCGAGCGGCACGAGGCCCTGCGGGAGCTCATGGACCTCT
TA_01       AATTCCCTCAGAGGAGAGACATGCAGCTCTGCGGGAGCTCATGGACCTTT
Uinve_04    AATTCCCTCGGAGGAGAGACATGAAGCGCTGAGGGAGCTGATGGACCTTT
Uinve_07    AATTCCCTCGGAGGAGAGACATGAAGCGCTGAGGGAGCTGATGGACCTTT
Uinve_03    AATTCCCTCGGAGGAGAGACATGAAGCGCTGAGGGAGCTGATGGACCTTT
Uinve_06    AATTCCCTCGGAGGAGAGACATGAAGCGCTGAGGGAGCTGATGGACCTTT
Uinve_05    AATTCCCTCGGAGGAGAGACATGAAGCGCTGAGGGAGCTGATGGACCTTT
Uinve_01    AATTCCCTCGGAGGAGAGACATGAAGCGCTGAGGGAGCTGATGGACCTTT
Uinve_02    AATTCCCTCGGAGGAGAGACATGAAGCGCTGAGGGAGCTGATGGACCTTT
Uropsp_6    AATTCCCTCGGAGGAGAGACATGAAGCGCTGAGGGAGCTGATGGACCTTT
Usps1_04    AATTCCCTCGGAGGAGAGACATGAAGCGCTGAGGGAGCTGATGGACCTTT
Usps1_01    AATTCCCTCGGAGGAGAGACATGAAGCGCTGAGGGAGCTGATGGACCTTT
Usps1_05    AATTCCCTCGGAGGAGAGACATGAAGCGCTGAGGGAGCTGATGGACCTTT
Usps1_02    AATTCCCTCGGAGGAGAGACATGAAGCGCTGAGGGAGCTGATGGACCTTT
Univa_03    AATTCCCTCGGAGGAGAGACATGAAGCTCTGAGGGAGCTGATGGACCTTT
Univa_01    AATTCCCTCGGAGGAGAGACATGAAGCTCTGAGGGAGCTGATGGACCTTT
Univa_05    AATTCCCTCGGAGGAGAGACATGAAGCTCTGAGGGAGCTGATGGACCTTT
Univa_02    AATTCCCTCGGAGGAGAGACATGAAGCTCTGAGGGAGCTGATGGACCTTT
Univa_04    AATTCCCTCGGAGGAGAGACATGAAGCTCTGAGGGAGCTGATGGACCTTT
Univa_11    AATTCCCTCGGAGGAGAGACATGAAGCTCTGAGGGAGCTGATGGACCTTT
Univa_13    AATTCCCTCGGAGGAGAGACATGAAGCTCTGAGGGAGCTGATGGACCTTT
Univa_14    AATTCCCTCGGAGGAGAGACATGAAGCTCTGAGGGAGCTGATGGACCTTT
Univa_12    AATTCCCTCGGAGGAGAGACATGAAGCTCTGAGGGAGCTGATGGACCTTT
Univa_10    AATTCCCTCGGAGGAGAGACATGAAGCTCTGAGGGAGCTGATGGACCTTT
Univa_07    AATTCCCTCGGAGGAGAGACATGAAGCTCTGAGGGAGCTGATGGACCTTT
Univa_08    AATTCCCTCGGAGGAGAGACATGAAGCTCTGAGGGAGCTGATGGACCTTT
Univa_06    AATTCCCTCGGAGGAGAGACATGAAGCTCTGAGGGAGCTGATGGACCTTT
Univa_09    AATTCCCTCGGAGGAGAGACATGAAGCTCTGAGGGAGCTGATGGACCTTT
Uatro_01    AATTCCCTCGGAGGAGAGACATGAAGCGCTGAGGGAGCTGATGGACCTTT
Usori_03    AATTCCCTCGGAGGAGAGACATGAAGCGCTGAGGGAGCTGATGGACCTTT
Usori_01    AATTCCCTCGGAGGAGAGACATGAAGCGCTGAGGGAGCTGATGGACCTTT
Usori_04    AATTCCCTCGGAGGAGAGACATGAAGCGCTGAGGGAGCTGATGGACCTTT
Usori_02    AATTCCCTCGGAGGAGAGACATGAAGCGCTGAGGGAGCTGATGGACCTTT
Usori_05    AATTCCCTCGGAGGAGAGACATGAAGCGCTGAGGGAGCTGATGGACCTTT
Usori_06    AATTCCCTCGGAGGAGAGACATGAAGCGCTGAGGGAGCTGATGGACCTTT
Usori_09    AATTCCCTCGGAGGAGAGACATGAAGCGCTGAGGGAGCTGATGGACCTTT
Uropso_2    AATTCCCTCGGAGGAGAGACATGAAGCGCTGAGGGAGCTGATGGACCTTT
Uropso_1    AATTCCCTCGGAGGAGAGACATGAAGCGCTGAGGGAGCTGATGGACCTTT
Uatro_03    AATTCCCTCGGAGGAGAGACATGAAGCGCTGAGGGAGCTGATGGACCTTT
Uatro_04    AATTCCCTCGGAGGAGAGACATGAAGCGCTGAGGGAGCTGATGGACCTTT
Uatro_02    AATTCCCTCGGAGGAGAGACATGAAGCGCTGAGGGAGCTGATGGACCTTT
Uatro_05    AATTCCCTCGGAGGAGAGACATGAAGCGCTGAGGGAGCTGATGGACCTTT
Uatro_06    AATTCCCTCGGAGGAGAGACATGAAGCGCTGAGGGAGCTGATGGACCTTT
Uatro_07    AATTCCCTCGGAGGAGAGACATGAAGCGCTGAGGGAGCTGATGGACCTTT
Usps2_04    AATTCCCTCGGAGGAGAGACATGAAGCGCTGAGGGAGCTGATGGACCTTT
Usps2_02    AATTCCCTCGGAGGAGAGACATGAAGCGCTGAGGGAGCTGATGGACCTTT
Usps2_01    AATTCCCTCGGAGGAGAGACATGAAGCGCTGAGGGAGCTGATGGACCTTT
Usps2_03    AATTCCCTCGGAGGAGAGACATGAAGCGCTGAGGGAGCTGATGGACCTTT
Ugrac_06    AGTTCCCTCGGAGGAGAGACATGAAGCGCTGAGGGAGCTGATGGACCTTT
Ugrac_10    AGTTCCCTCGGAGGAGAGACATGAAGCGCTGAGGGAGCTGATGGACCTTT
Ugrac_08    AGTTCCCTCGGAGGAGAGACATGAAGCGCTGAGGGAGCTGATGGACCTTT
Ugrac_09    ARTTCCCTCGGAGGAGAGACATGAAGCGCTGAGGGAGCTGATGGACCTTT
Ugrac_07    ARTTCCCTCGGAGGAGAGACATGAAGCGCTGAGGGAGCTGATGGACCTTT
Ugrac_01    AATTCCCTCGGAGGAGAGACATGAAGCGCTGAGGGAGCTGATGGACCTTT
Ugrac_02    AATTCCCTCGGAGGAGAGACATGAAGCGCTGAGGGAGCTGATGGACCTTT
Ugrac_05    AATTCCCTCGGAGGAGAGACATGAAGCGCTGAGGGAGCTGATGGACCTTT
Ugrac_03    AATTCCCTCGGAGGAGAGACATGAAGCGCTGAGGGAGCTGATGGACCTTT
Ugrac_04    AATTCCCTCGGAGGAGAGACATGAAGCGCTGAGGGAGCTGATGGACCTTT
Ugrac_D3    --------------------------------------------------
Ugrac_D4    --------------------------------------------------
Usori_D1    --------------------------------------------------
Usori_D2    --------------------------------------------------
Usori_D8    --------------------------------------------------
Usori_D9    --------------------------------------------------
Usori_D7    --------------------------------------------------
Usori_10    --------------------------------------------------
Usori_11    --------------------------------------------------
Usori_D5    --------------------------------------------------
Usori_D4    --------------------------------------------------
Usori_12    --------------------------------------------------
Usori_13    --------------------------------------------------
Usori_D6    --------------------------------------------------
Usori_D3    --------------------------------------------------
Ugrac_D1    --------------------------------------------------
Ugrac_D2    --------------------------------------------------
Uande_D1    --------------------------------------------------
Uande_D2    --------------------------------------------------
Uaequ_D1    --------------------------------------------------
Uaequ_D2    --------------------------------------------------

SA_01       ACCTGAAGATGAAACCCGTGTGGCGCTCCTCCTGCCCCGCGCAGGAGTGC
TA_01       ATCTGAAGATGAAACCTGTGTGGCGATCATCATGCCCTGCTAAGGAGTGC
Uinve_04    ATCTGAAGATGAAACCYGTATGGCGATCCTCATGTCCTGCCAAGGAATGT
Uinve_07    ATCTGAAGATGAAACCTGTATGGCGATCCTCATGTCCTGCCAAGGAATGT
Uinve_03    ATCTGAAGATGAAACCCGTATGGCGATCCTCATGTCCTGCCAAGGAATGT
Uinve_06    ATCTGAAGATGAAACCCGTATGGCGATCCTCATGTCCTGCCAAGGAATGT
Uinve_05    ATCTGAAGATGAAACCCGTATGGCGATCCTCATGTCCTGCCAAGGAATGT
Uinve_01    ATCTGAAGATGAAACCCGTATGGCGATCCTCATGTCCTGCCAAGGAATGT
Uinve_02    ATCTGAAGATGAAACCCGTATGGCGATCCTCATGTCCTGCCAAGGAATGT
Uropsp_6    ATCTGAAGATGAAACCTGTATGGCGATCCTCATGTCCTGCCAAGGAATGT
Usps1_04    ATCTGAAGATGAAACCTGTATGGCGATCCTCATGTCCTGCCAAGGAATGT
Usps1_01    ATCTGAAGATGAAACCTGTATGGCGATCCTCATGTCCTGCCAAGGAATGT
Usps1_05    ATCTGAAGATGAAACCTGTATGGCGATCCTCATGTCCTGCCAAGGAATGT
Usps1_02    ATCTGAAGATGAAACCTGTATGGCGATCCTCATGTCCTGCCAAGGAATGT
Univa_03    ATCTGAAGATGAAACCTGTATGGCGATCCTCATGTCCTGCCAAGGAATGT
Univa_01    ATCTGAAGATGAAACCTGTATGGCGATCCTCATGTCCTGCCAAGGAATGT
Univa_05    ATCTGAAGATGAAACCTGTATGGCGATCCTCATGTCCTGCCAAGGAATGT
Univa_02    ATCTGAAGATGAAACCTGTATGGCGATCCTCATGTCCTGCCAAGGAATGT
Univa_04    ATCTGAAGATGAAACCTGTATGGCGATCCTCATGTCCTGCCAAGGAATGT
Univa_11    ATCTGAAGATGAAACCTGTATGGCGATCCTCATGTCCTGCCAAGGAATGT
Univa_13    ATCTGAAGATGAAACCTGTATGGCGATCCTCATGTCCTGCCAAGGAATGT
Univa_14    ATCTGAAGATGAAACCTGTATGGCGATCCTCATGTCCTGCCAAGGAATGT
Univa_12    ATCTGAAGATGAAACCTGTATGGCGATCCTCATGTCCTGCCAAGGAATGT
Univa_10    ATCTGAAGATGAAACCTGTATGGCGATCCTCATGTCCTGCCAAGGAATGT
Univa_07    ATCTGAAGATGAAACCTGTATGGCGATCCTCATGTCCTGCCAAGGAATGT
Univa_08    ATCTGAAGATGAAACCTGTATGGCGATCCTCATGTCCTGCCAAGGAATGT
Univa_06    ATCTGAAGATGAAACCTGTATGGCGATCCTCATGTCCTGCCAAGGAATGT
Univa_09    ATCTGAAGATGAAACCTGTATGGCGATCCTCATGTCCTGCCAAGGAATGT
Uatro_01    ATCTGAAGATGAAACCTGTATGGCGATCCTCATGTCCTGCCAAGGAATGT
Usori_03    ATCTGAAGATGAAACCTGTATGGCGATCCTCATGTCCTGCCAAGGAATGT
Usori_01    ATCTGAAGATGAAACCTGTATGGCGATCCTCATGTCCTGCCAAGGAATGT
Usori_04    ATCTGAAGATGAAACCTGTATGGCGATCCTCATGTCCTGCCAAGGAATGT
Usori_02    ATCTGAAGATGAAACCTGTATGGCGATCCTCATGTCCTGCCAAGGAATGT
Usori_05    ATCTGAAGATGAAACCTGGTTGGCGATTCTCATGTCCTGCCAAGGAATGT
Usori_06    ATCTGAAGATGAAACCTGGTTGGCGATTCTCATGTCCTGCCAAGGAATGT
Usori_09    ATCTGAAGATGAAACCTGTATGGCGATCCTCATGTCCTGCCAAGGAATGT
Uropso_2    ATCTGAAGATGAAACCTGTATGGCGATCCTCATGTCCTGCCAAGGAATGT
Uropso_1    ATCTGAAGATGAAACCTGTATGGCGATCCTCATGTCCTGCCAAGGAATGT
Uatro_03    ATCTGAAGATGAAACCTGTATGGCGATCCTCATGTCCTGCCAAGGAATGT
Uatro_04    ATCTGAAGATGAAACCTGTATGGCGATCCTCATGTCCTGCCAAGGAATGT
Uatro_02    ATCTGAAGATGAAACCTGTATGGCGATCCTCATGTCCTGCCAAGGAATGT
Uatro_05    ATCTGAAGATGAAACCTGTATGGCGATCCTCATGTCCTGCCAAGGAATGT
Uatro_06    ATCTGAAGATGAAACCTGTATGGCGATCCTCATGTCCTGCCAAGGAATGT
Uatro_07    ATCTGAAGATGAAACCTGTATGGCGATCCTCATGTCCTGCCAAGGAATGT
Usps2_04    ATCTGAAGATGAAACCTGTATGGCGATCCTCATGTCCTGCCAAGGAATGT
Usps2_02    ATCTGAAGATGAAACCTGTATGGCGATCCTCATGTCCTGCCAAGGAATGT
Usps2_01    ATCTGAAGATGAAACCTGTATGGCGATCCTCATGTCCTGCCAAGGAATGT
Usps2_03    ATCTGAAGATGAAACCTGTATGGCGATCCTCATGTCCTGCCAAGGAATGT
Ugrac_06    ATCTGAAGATGAAACCTGTATGGCGATCCTCATGTCCTGCCAAGGAATGT
Ugrac_10    ATCTGAAGATGAAACCTGTATGGCGATCCTCATGTCCTGCCAAGGAATGT
Ugrac_08    ATCTGAAGATGAAACCTGTATGGCGATCCTCATGTCCTGCCAAGGAATGT
Ugrac_09    ATCTGAAGATGAAACCTGTATGGCGATCCTCATGTCCTGCCAAGGAATGT
Ugrac_07    ATCTGAAGATGAAACCTGTATGGCGATCCTCATGTCCTGCCAAGGAATGT
Ugrac_01    ATCTGAAGATGAAACCTGTATGGCGATCCTCATGTCCTGCCAAGGAATGT
Ugrac_02    ATCTGAAGATGAAACCTGTATGGCGATCCTCATGTCCTGCCAAGGAATGT
Ugrac_05    ATCTGAAGATGAAACCTGTATGGCGATCCTCATGTCCTGCCAAGGAATGT
Ugrac_03    ATCTGAAGATGAAACCTGTATGGCGATCCTCATGTCCTGCCAAGGAATGT
Ugrac_04    ATCTGAAGATGAAACCTGTATGGCGATCCTCATGTCCTGCCAAGGAATGT
Ugrac_D3    --------------------------------------------------
Ugrac_D4    --------------------------------------------------
Usori_D1    --------------------------------------------------
Usori_D2    --------------------------------------------------
Usori_D8    --------------------------------------------------
Usori_D9    --------------------------------------------------
Usori_D7    --------------------------------------------------
Usori_10    --------------------------------------------------
Usori_11    --------------------------------------------------
Usori_D5    --------------------------------------------------
Usori_D4    --------------------------------------------------
Usori_12    --------------------------------------------------
Usori_13    --------------------------------------------------
Usori_D6    --------------------------------------------------
Usori_D3    --------------------------------------------------
Ugrac_D1    --------------------------------------------------
Ugrac_D2    --------------------------------------------------
Uande_D1    --------------------------------------------------
Uande_D2    --------------------------------------------------
Uaequ_D1    --------------------------------------------------
Uaequ_D2    --------------------------------------------------

SA_01       CCCGACGCCCTCTGCCAGTACAGCTTCAACTCGCAGCGCTTCGCCGAGCT
TA_01       CCAGAATCCCTCTGCCAGTATAGTTTCAATTCACAGCGTTTTGCTGAACT
Uinve_04    CCGGACTCCCTTTGCCAGTATAGTTTCAATTCACAGCGTTTTGCTGAGCT
Uinve_07    CCGGACTCCCTTTGCCAGTATAGTTTCAATTCACAGCGTTTTGCTGAGCT
Uinve_03    CCGGACTCCCTTTGCCAGTATAGTTTCAATTCACAGCGTTTTGCTGAGCT
Uinve_06    CCGGACTCCCTTTGCCAGTATAGTTTCAATTCACAGCGTTTTGCTGAGCT
Uinve_05    CCGGACTCCCTTTGCCAGTATAGTTTCAATTCACAGCGTTTTGCTGAGCT
Uinve_01    CCGGACTCCCTTTGCCAGTATAGTTTCAATTCACAGCGTTTTGCTGAGCT
Uinve_02    CCGGACTCCCTTTGCCAGTATAGTTTCAATTCACAGCGTTTTGCTGAGCT
Uropsp_6    CCGGAGTCCCTTTGCCAGTATAGTTTCAATTCACAGCGTTTTGCTGAGCT
Usps1_04    CCGGAGTCCCTTTGCCAGTATAGTTTCAATTCACAGCGTTTTGCTGAGCT
Usps1_01    CCGGAGTCCCTTTGCCAGTATAGTTTCAATTCACAGCGTTTTGCTGAGCT
Usps1_05    CCGGAGTCCCTTTGCCAGTATAGTTTCAATTCACAGCGTTTTGCTGAGCT
Usps1_02    CCGGAGTCCCTTTGCCAGTATAGTTTCAATTCACAGCGTTTTGCTGAGCT
Univa_03    CCGGAGTCCCTTTGCCAGTATAGTTTCAATTCACAGCGTTTTGCTGAGCT
Univa_01    CCGGAGTCCCTTTGCCAGTATAGTTTCAATTCACAGCGTTTTGCTGAGCT
Univa_05    CCGGAGTCCCTTTGCCAGTATAGTTTCAATTCACAGCGTTTTGYTGAGCT
Univa_02    CCGGAGTCCCTTTGCCAGTATAGTTTCAATTCACAGCGTTTTGCTGAGCT
Univa_04    CCGGAGTCCCTTTGCCAGTATAGTTTCAATTCACAGCGTTTTGCTGAGCT
Univa_11    CCGGAGTCCCTTTGCCAGTATAGTTTCAATTCACAGCGTTTTGTTGAGCT
Univa_13    CCGGAGTCCCTTTGCCAGTATAGTTTCAATTCACAGCGTTTTGCTGAGCT
Univa_14    CCGGAGTCCCTTTGCCAGTATAGTTTCAATTCACAGCGTTTTGCTGAGCT
Univa_12    CCGGAGTCCCTTTGCCAGTATAGTTTCAATTCACAGCGTTTTGCTGAGCT
Univa_10    CCGGAGTCCCTTTGCCAGTATAGTTTCAATTCACAGCGTTTTGCTGAGCT
Univa_07    CCGGAGTCCCTTTGCCAGTATAGTTTCAATTCACAGCGTTTTGCTGAGCT
Univa_08    CCGGAGTCCCTTTGCCAGTATAGTTTCAATTCACAGCGTTTTGCTGAGCT
Univa_06    CCGGAGTCCCTTTGCCAGTATAGTTTCAATTCACAGCGTTTTGCTGAGCT
Univa_09    CCGGAGTCCCTTTGCCAGTATAGTTTCAATTCACAGCGTTTTGCTGAGCT
Uatro_01    CCGGAGTCCCTTTGCCAGTATAGTTTCAATTCACAGCGTTTTGCCGAGCT
Usori_03    CCGGAGTCCCTTTGCCAGTATAGTTTCAATTCACAGCGTTTTGCCGAGCT
Usori_01    CCGGAGTCCCTTTGCCAGTATAGTTTCAATTCACAGCGTTTTGCCGAGCT
Usori_04    CCGGAGTCCCTTTGCCAGTATAGTTTCAATTCACAGCGTTTTGCCGAGCT
Usori_02    CCGGAGTCCCTTTGCCAGTATAGTTTCAATTCACAGCGTTTTGCCGAGCT
Usori_05    CCGGAGTCCCTTTGCCAGTATAGTTTCAATTCACAGCGTTTTGCCGAGCT
Usori_06    CCGGAGTCCCTTTGCCAGTATAGTTTCAATTCACAGCGTTTTGCCGAGCT
Usori_09    CCGGAGTCCCTTTGCCAGTATAGTTTCAATTCACAGCGTTTTGCCGAGCT
Uropso_2    CCGGAGTCCCTTTGCCAGTATAGTTTCAATTCACAGCGTTTTGCCGAGCT
Uropso_1    CCGGAGTCCCTTTGCCAGTATAGTTTCAATTCACAGCGTTTTGCCGAGCT
Uatro_03    CCGGAGTCCCTTTGCCAGTATAGTTTCAATTCACAGCGTTTTGCCGAGCT
Uatro_04    CCGGAGTCCCTTTGCCAGTATAGTTTCAATTCACAGCGTTTTGCCGAGCT
Uatro_02    CCGGAGTCCCTTTGCCAGTATAGTTTCAATTCACAGCGTTTTGCCGAGCT
Uatro_05    CCGGAGTCCCTTTGCCAGTATAGTTTCAATTCACAGCGTTTTGCCGAGCT
Uatro_06    CCGGAGTCCCTTTGCCAGTATAGTTTCAATTCACAGCGTTTTGCCGAGCT
Uatro_07    CCGGAGTCCCTTTGCCAGTATAGTTTCAATTCACAGCGTTTTGCCGAGCT
Usps2_04    CCGGAGTCCCTTTGCCAGTATAGTTTCAATTCACAGCGTTTTGCCGAGCT
Usps2_02    CCGGAGTCCCTTTGCCAGTATAGTTTCAATTCACAGCGTTTTGCCGAGCT
Usps2_01    CCGGAGTCCCTTTGCCAGTATAGTTTCAATTCACAGCGTTTTGCCGAGCT
Usps2_03    CCGGAGTCCCTTTGCCAGTATAGTTTCAATTCACAGCGTTTTGCCGAGCT
Ugrac_06    CCGGAGTCCCTTTGCCAGTATAGTTTCAATTCACAGCGTTTTGCCGAGCT
Ugrac_10    CCGGAGTCCCTTTGCCAGTATAGTTTCAATTCACAGCGTTTTGCCGAGCT
Ugrac_08    CCGGAGTCCCTTTGCCAGTATAGTTTCAATTCACAGCGTTTTGCCGAGCT
Ugrac_09    CCGGAGTCCCTTTGCCAGTATAGTTTCAATTCACAGCGTTTTGCCGAGCT
Ugrac_07    CCGGAGTCCCTTTGCCAGTATAGTTTCAATTCACAGCGTTTTGCCGAGCT
Ugrac_01    CCGGAGTCCCTTTGCCAGTATAGTTTCAATTCACAGCGTTTTGCCGAGGT
Ugrac_02    CCGGAGTCCCTTTGCCAGTATAGTTTCAATTCACAGCGTTTTGCCGAGGT
Ugrac_05    CCGGAGTCCCTTTGCCAGTATAGTTTCAATTCACAGCGTTTTGCCGAGCT
Ugrac_03    CCGGAGTCCCTTTGCCAGTATAGTTTCAATTCACAGCGTTTTGCCGAGCT
Ugrac_04    CCGGAGTCCCTTTGCCAGTATAGTTTCAATTCACAGCGTTTTGCCGAGCT
Ugrac_D3    --------------------------------------------------
Ugrac_D4    --------------------------------------------------
Usori_D1    --------------------------------------------------
Usori_D2    --------------------------------------------------
Usori_D8    --------------------------------------------------
Usori_D9    --------------------------------------------------
Usori_D7    --------------------------------------------------
Usori_10    --------------------------------------------------
Usori_11    --------------------------------------------------
Usori_D5    --------------------------------------------------
Usori_D4    --------------------------------------------------
Usori_12    --------------------------------------------------
Usori_13    --------------------------------------------------
Usori_D6    --------------------------------------------------
Usori_D3    --------------------------------------------------
Ugrac_D1    --------------------------------------------------
Ugrac_D2    --------------------------------------------------
Uande_D1    --------------------------------------------------
Uande_D2    --------------------------------------------------
Uaequ_D1    --------------------------------------------------
Uaequ_D2    --------------------------------------------------

SA_01       CCTCTCCACCAAGTTCAAGTACCGCTACGAGGGCAAGATCACCAACCTCC
TA_01       CCTCTCTACCAAGTTCAAGTATAGATATGAGGGCAAAATCACCAACCTCC
Uinve_04    CCTCTCTACTAAGTTCAAGTATAGATATGAGGGCAAAATCACCAACCTCC
Uinve_07    CCTCTCTACTAAGTTCAAGTATAGATATGAGGGCAAAATCACCAACCTCC
Uinve_03    CCTCTCTACTAAGTTCAAGTATAGATATGAGGGCAAAATCACCAACCTCC
Uinve_06    CCTCTCTACTAAGTTCAAGTATAGATATGAGGGCAAAATCACCAACCTCC
Uinve_05    CCTCTCTACTAAGTTCAAGTATAGATATGAGGGCAAAATCACCAACCTCC
Uinve_01    CCTCTCTACTAAGTTCAAGTATAGATATGAGGGCAAAATCACCAACCTCC
Uinve_02    CCTCTCTACTAAGTTCAAGTATAGATATGAGGGCAAAATCACCAACCTCC
Uropsp_6    CCTCTCTACTAAATTCAAGTATAGATATGAGGGCAAAATCACCAACCTCC
Usps1_04    CCTCTCTACTAAATTCAAGTATAGATATGAGGGCAAAATCACCAACCTCC
Usps1_01    CCTCTCTACTAAGTTCAAGTATAGATATGAGGGCAAAATCACCAACCTCC
Usps1_05    CCTCTCTACTAAGTTCAAGTATAGATATGAGGGCAAAATCACCAACCTCC
Usps1_02    CCTCTCTACTAAGTTCAAGTATAGATATGAGGGCAAAATCACCAACCTCC
Univa_03    CCTCTCTACTAAGTTCAAGTATAGATATGAGGGCAAAATCACCAACCTCC
Univa_01    CCTCTCTACTAAGTTCAAGTATAGATATGAGGGCAAAATCACCAACCTCC
Univa_05    CCTCTCTACTAAGTTCAAGTATAGATATGAGGGCAAAATCACCAACCTCC
Univa_02    CCTCTCTACTAAGTTCAAGTATAGATATGAGGGCAAAATCACCAACCTCC
Univa_04    CCTCTCTACTAAGTTCAAGTATAGATATGAGGGCAAAATCACCAACCTCC
Univa_11    CCTCTCTACTAAGTTCAAGTATAGATATGAGGGCAAAATCACCAACCTCC
Univa_13    CCTCTCTACTAAGTTCAAGTATAGATATGAGGGCAAAATCACCAACCTCC
Univa_14    CCTCTCTACTAAGTTCAAGTATAGATATGAGGGCAAAATCACCAACCTCC
Univa_12    CCTCTCTACTAAGTTCAAGTATAGATATGAGGGCAAAATCACCAACCTCC
Univa_10    CCTCTCTACTAAGTTCAAGTATAGATATGAGGGCAAAATCACCAACCTCC
Univa_07    CCTCTCTACTAAGTTCAAGTATAGATATGAGGGCAAAATCACCAACCTCC
Univa_08    CCTCTCTACTAAGTTCAAGTATAGATATGAGGGCAAAATCACCAACCTCC
Univa_06    CCTCTCTACTAAGTTCAAGTATAGATATGAGGGCAAAATCACCAACCTCC
Univa_09    CCTCTCTACTAAGTTCAAGTATAGATATGAGGGCAAAATCACCAACCTCC
Uatro_01    CCTCTCTACTAAGTTCAAGTATAGATATGAGGGCAAAATCACCAACCTCC
Usori_03    CCTCTCTACTAAGTTCAAGTATAGATATGAGGGCAAAATCACCAACCTCC
Usori_01    CCTCTCTACTAAGTTCAAGTATAGATATGAGGGCAAAATCACCAACCTCC
Usori_04    CCTCTCTACTAAGTTCAAGTATAGATATGAGGGCAAAATCACCAACCTCC
Usori_02    CCTCTCTACTAAGTTCAAGTATAGATATGAGGGCAAAATCACCAACCTCC
Usori_05    CCTCTCCACTAAGTTCAAGTATAGATATGAGGGCAAAATCACCAACCTCC
Usori_06    CCTCTCTACTAAGTTCAAGTATAGATATGAGGGCAAAATCACCAACCTCC
Usori_09    CCTCTCTACTAAGTTCAAGTATAGATATGAGGGCAAAATCACCAACCTCC
Uropso_2    CCTCTCTACTAAGTTCAAGTATAGATATGAGGGCAAAATCACCAACCTCC
Uropso_1    CCTCTCTACTAAGTTCAAGTATAGATATGAGGGCAAAATCACCAACCTCC
Uatro_03    CCTCTCTACTAAGTTCAAGTATAGATATGAGGGCAAAATCACCAACCTCC
Uatro_04    CCTCTCTACTAAGTTCAAGTATAGATATGAGGGCAAAATCACCAACCTCC
Uatro_02    CCTCTCTACTAAGTTCAAGTATAGATATGAGGGCAAAATCACCAACCTCC
Uatro_05    CCTCTCTACTAAGTTCAAGTATAGATATGAGGGCAAAATCACCAACCTCC
Uatro_06    CCTCTCTACTAAGTTCAAGTATAGATATGAGGGCAAAATCACCAACCTCC
Uatro_07    CCTCTCTACTAAGTTCAAGTATAGATATGAGGGCAAAATCACCAACCTCC
Usps2_04    CCTCTCTACTAAGTTCAAGTATAGATATGAGGGCAAAATCACCAACCTCC
Usps2_02    CCTCTCTACTAAGTTCAAGTATAGATATGAGGGCAAAATCACCAACCTCC
Usps2_01    CCTCTCTACTAAGTTCAAGTATAGATATGAGGGCAAAATCACCAACCTCC
Usps2_03    CCTCTCTACTAAGTTCAAGTATAGATATGAGGGCAAAATCACCAACCTCC
Ugrac_06    CCTCTCTACTAAGTTCAAGTATAGATATGAGGGCAAAATCACCAACCTCC
Ugrac_10    CCTCTCTACTAAGTTCAAGTATAGATATGAGGGCAAAATCACCAACCTCC
Ugrac_08    CCTCTCTACTAAGTTCAAGTATAGATATGAGGGCAAAATCACCAACCTCC
Ugrac_09    CCTCTCTACTAAGTTCAAGTATAGATATGAGGGCAAAATCACCAACCTCC
Ugrac_07    CCTCTCTACTAAGTTCAAGTATAGATATGAGGGCAAAATCACCAACCTCC
Ugrac_01    CCTCTCTACTAAGTTCAAGTATAGATATGAGGGCAAAATCACCAACCTCC
Ugrac_02    CCTCTCTACTAAGTTCAAGTATAGATATGAGGGCAAAATCACCAACCTCC
Ugrac_05    CCTCTCTACTAAGTTCAAGTATAGATATGAGGGCAAAATCACCAACCTCC
Ugrac_03    CCTCTCTACTAAGTTCAAGTATAGATATGAGGGCAAAATCACCAACCTCC
Ugrac_04    CCTCTCTACTAAGTTCAAGTATAGATATGAGGGCAAAATCACCAACCTCC
Ugrac_D3    --------------------------------------------------
Ugrac_D4    --------------------------------------------------
Usori_D1    --------------------------------------------------
Usori_D2    --------------------------------------------------
Usori_D8    --------------------------------------------------
Usori_D9    --------------------------------------------------
Usori_D7    --------------------------------------------------
Usori_10    --------------------------------------------------
Usori_11    --------------------------------------------------
Usori_D5    --------------------------------------------------
Usori_D4    --------------------------------------------------
Usori_12    --------------------------------------------------
Usori_13    --------------------------------------------------
Usori_D6    --------------------------------------------------
Usori_D3    --------------------------------------------------
Ugrac_D1    --------------------------------------------------
Ugrac_D2    --------------------------------------------------
Uande_D1    --------------------------------------------------
Uande_D2    --------------------------------------------------
Uaequ_D1    --------------------------------------------------
Uaequ_D2    --------------------------------------------------

SA_01       TCTTCGCTACCCAGCCATTTGTCTATTCAAAGGCAACCTGGAGTCCGAAA
TA_01       TCTCCGCTACCCAGCCATTTGCACAATCAAAGGCAGCTTAGAGTCTGGAA
Uinve_04    TCTACGCTACCCAGCCATTTGCACACTCAAAGGCAACCTAGAGGCTGGAA
Uinve_07    TCTACGCTACCCAGCCATTTGCACACTCAAAGGCAACCTAGAGGCTGGAA
Uinve_03    TCTACGCTACCCAGCCATTTGCACACTCAAAGGCAACCTAGAGGCTGGAA
Uinve_06    TCTACGCTACCCAGCCATTTGCACACTCAAAGGCAACCTAGAGGCTGGAA
Uinve_05    TCTACGCTACCCAGCCATTTGCACACTCAAAGGCAACCTAGAGGCTGGAA
Uinve_01    TCTACGCTACCCAGCCATTTGCACACTCAAAGGCAACCTAGAGGCTGGAA
Uinve_02    TCTACGCTACCCAGCCATTTGCACACTCAAAGGCAACCTAGAGGCTGGAA
Uropsp_6    TCTACGCTACCCAGCCATTTGCACACTCAAAGGCAACCTAGAGGCTGGAA
Usps1_04    TCTACGCTACCCAGCCATTTGCACACTCAAAGGCAACCTAGAGGCTGGAA
Usps1_01    TCTGCGCTACCCAGCCATTTGCACACTCAAAGGCAACCTAGAGGCTGGAA
Usps1_05    TCTGCGCTACCCAGCCATTTGCACACTCAAAGGCAACCTAGAGGCTGGAA
Usps1_02    TCTGCGCTACCCAGCCATTTGCACACTCAAAGGCAACCTAGAGGCTGGAA
Univa_03    TCTGCGCTACCCAGCCATTTGCACACTCAAAGGCAACCTAGAGGCTGAAA
Univa_01    TCTGCGCTACCCAGCCATTTGCACACTCAAAGGCAACCTAGAGGCTGGAA
Univa_05    TCTGCGCTACCCAGCCATTTGCACACTCAAAGGCAACCTAGAGGCTGGAA
Univa_02    TCTGCGCTACCCAGCCATTTGCACACTCAAAGGCAACCTAGAGGCTGAAA
Univa_04    TCTGCGCTACCCAGCCATTTGCACACTCAAAGGCAACCTAGAGGCTGGAA
Univa_11    TCTGCGCTACCCAGCCATTTGCACACTCAAAGGCAACCTAGAGGCTGGAA
Univa_13    TCTGCGCTACCCAGCCATTTGCACACTCAAAGGCAACCTAGAGGCTGGAA
Univa_14    TCTGCGCTACCCAGCCATTTGCACACTCAAAGGCAACCTAKAGGCTGGAA
Univa_12    TCTGCGCTACCCAGCCATTTGCACACTCAAAGGCAACCTAGAGGCTGGAA
Univa_10    TCTGCGCTACCCAGCCATTTGCACACTCAAAGGCAACCTAGAGGCTGGAA
Univa_07    TCTGCGCTACCCAGCCATTTGCACACTCAAAGGCAACCTAGAGGCTGGAA
Univa_08    TCTGCGCTACCCAGCCATTTGCACACTCAAAGGCAACCTAGAGGCTGGAA
Univa_06    TCTGCGCTACCCAGCCATTTGCACACTCAAAGGCAACCTAGAGGCTGGAA
Univa_09    TCTGCGCTACCCAGCCATTTGCACACTCAAAGGCAACCTAGAGGCTGGAA
Uatro_01    TCTACGCTACCCAGCCATTTGCACACTCAAAGGCAACCTAGAGGCTGGAA
Usori_03    TCTACGCTACCCAGCCATTTGCACACTCAAAGGCAACCTAGAGGCTGGAA
Usori_01    TCTACGCTACCCAGCCATTTGCACACTCAAAGGCAACCTAGAGGCTGGAA
Usori_04    TCTACGCTACCCAGCCATTTGCACACTCAAAGGCAACCTAGAGGCTGGAA
Usori_02    TCTACGCTACCCAGCCATTTGCACACTCAAAGGCAACCTAGAGGCTGGAA
Usori_05    TCTACGCTACCCAGCCATTTGCACACTCAAAGGCAACCTAGAGGCTGGAA
Usori_06    TCTACGCTACCCAGCCATTTGCACACTCAAAGGCAACCTAGAGGCTGGAA
Usori_09    TCTACGCTACCCAGCCATTTGCACACTCAAAGGCAACCTAGAGGCTGGAA
Uropso_2    TCTACGCTACCCAGCCATTTGCACACTCAAAGGCAACCTAGAGGCTGGAA
Uropso_1    TCTACGCTACCCAGCCATTTGCACACTCAAAGGCAACCTAGAGGCTGGAA
Uatro_03    TCTACGCTACCCAGCCATTTGCACACTCAAAGGCAACCTAGAGGCTGGAA
Uatro_04    TCTACGCTACCCAGCCATTTGCACACTCAAAGGCAACCTAGAGGCTGGAA
Uatro_02    TCTACGCTACCCAGCCATTTGCACACTCAAAGGCAACCTAGAGGCTGGAA
Uatro_05    TCTACGCTACCCAGCCATTTGCACACTCAAAGGCAACCTAGAGGCTGGAA
Uatro_06    TCTACGCTACCCAGCCATTTGCACACTCAAAGGCAACCTAGAGGCTGGAA
Uatro_07    TCTACGCTACCCAGCCATTTGCACACTCAAAGGCAACCTAGAGGCTGGAA
Usps2_04    TCTACGCTACCCAGCCATTTGCACACTCAAAGGCAACCTAGAGGCTGGAA
Usps2_02    TCTACGCTACCCAGCCATTTGCACACTCAAAGGCAACCTAGAGGCTGGAA
Usps2_01    TCTACGCTACCCAGCCATTTGCACACTCAAAGGCAACCTAGAGRCTGGAA
Usps2_03    TCTACGCTACCCAGCCATTTGCACACTCAAAGGCAACCTAGAGGCTGGAA
Ugrac_06    TCTACGCTACCCAGCCATTTGCACACTCAGAGGCAACCTAGAGGCTGGAA
Ugrac_10    TCTACGCTACCCAGCCATTTGCACACTCAGAGGCAACCTAGAGGCTGGAA
Ugrac_08    TCTACGCTACCCAGCCATTTGCACACTCAGAGGCAACCTAGAGGCTGGAA
Ugrac_09    TCTACGCTACCCAGCCATTTGCACACTCAGAGGCAACCTAGAGGCTGGAA
Ugrac_07    TCTACGCTACCCAGCCATTTGCACACTCAGAGGCAACCTAGAGGCTGGAA
Ugrac_01    TCTACGCTACCCAGCCATTTGCACACTCAGAGGCAACCTAGAGGCTGGAA
Ugrac_02    TCTACGCTACCCAGCCATTTGCACACTCAGAGGCAACCTAGAGGCTGGAA
Ugrac_05    TCTACGCTACCCAGCCATTTGCACACTCAAAGGCAACCTAGAGGCTGGAA
Ugrac_03    TCTACGCTACCCAGCCATTTGCACACTCAGAGGCAACCTAGAGGCTGGAA
Ugrac_04    TCTACGCTACCCAGCCATTTGCACACTCAGAGGCAACCTAGAGGCTGGAA
Ugrac_D3    --------------------------------------------------
Ugrac_D4    --------------------------------------------------
Usori_D1    --------------------------------------------------
Usori_D2    --------------------------------------------------
Usori_D8    --------------------------------------------------
Usori_D9    --------------------------------------------------
Usori_D7    --------------------------------------------------
Usori_10    --------------------------------------------------
Usori_11    --------------------------------------------------
Usori_D5    --------------------------------------------------
Usori_D4    --------------------------------------------------
Usori_12    --------------------------------------------------
Usori_13    --------------------------------------------------
Usori_D6    --------------------------------------------------
Usori_D3    --------------------------------------------------
Ugrac_D1    --------------------------------------------------
Ugrac_D2    --------------------------------------------------
Uande_D1    --------------------------------------------------
Uande_D2    --------------------------------------------------
Uaequ_D1    --------------------------------------------------
Uaequ_D2    --------------------------------------------------

SA_01       AACATGAATACATCATTCATGGAGGGAAAACACCAAACAATGAGCTTTCA
TA_01       AGCATCAATACGTTATCCATGGTGGGAAAACACCAAACAATGAGCTTTCA
Uinve_04    AGCATCAATACATCATCCATGGGGGAAAAACACCWAACAATGAACTTTCA
Uinve_07    AGCATCAATACATCATCCATGGGGGAAAAACACCTAACAATGAACTTTCA
Uinve_03    AGCATCAATACATCATCCATGGGGGAAAAACACCAAACAATGAACTTTCA
Uinve_06    AGCATCAATACATCATCCATGGGGGAAAAACACCAAACAATGAACTTTCA
Uinve_05    AGCATCAATACATCATCCATGGGGGAAAAACACCAAACAATGAACTTTCA
Uinve_01    AGCATCAATACATCATCCATGGGGGAAAAACACCAAACAATGAACTTTCA
Uinve_02    AGCATCAATACATCATCCATGGGGGAAAAACACCAAACAATGAACTTTCA
Uropsp_6    AGCATCAATATATCATCCATGGGGGAAAAACACCAWACAATGAACTTTCA
Usps1_04    AGCATCAATATATCATCCATGGGGGAAAAACACCAAACAATGAACTTTCA
Usps1_01    AGCATCAATACATCATCCATGGGGGAAAAACACCAAACAATGAACTTTCA
Usps1_05    AGCATCAATACATCATCCATGGGGGAAAAACACCAAACAATGAACTTTCA
Usps1_02    AGCATCAATACATCATCCATGGGGGAAAAACACCAAACAATGAACTTTCA
Univa_03    AGCATCAATACATCATCCATGGGGGAAAAACACCAAACAATGAACTTTCA
Univa_01    AGCATCAATACATCATCCATGGGGGAAAAACACCAAACAATGAACTTTCA
Univa_05    AGCATCAATACATCATCCATGGGGGAAAAACACCAAACAATGAACTTTCA
Univa_02    AGCATCAATACATCATCCATGGGGGAAAAACACCAAACAATGAACTTTCA
Univa_04    AGCATCAATACATCATCCATGGGGGAAAAACACCAAACAATGAACTTTCA
Univa_11    AGCATCAATACATCATCCATGGGGGAAAAACACCAAACAATGAACTTTCA
Univa_13    AGCATCAATACATCATCCATGGGGGRAAAACACCAAACAATGAACTTTCA
Univa_14    AGCATCAATACATCATCCATGGGGGRAAAACACCAAACAATGAACTTTCA
Univa_12    AGCATCAATACATCATCCATGGGGGAAAAACACCAAACAATGAACTTTCA
Univa_10    AGCATCAATACATCATCCATGGGGGAAAAACACCAAACAATGAACTTTCA
Univa_07    AGCATCAATACATCATCCATGGGGGAAAAACACCAAACAATGAACTTTCA
Univa_08    AGCATCAATACATCATCCATGGGGGAAAAACACCAAACAATGAACTTTCA
Univa_06    AGCATCAATACATCATCCATGGGGGAAAAACACCAAACAATGAACTTTCA
Univa_09    AGCATCAATACATCATCCATGGGGGAAAAACACCAAACAATGAACTTTCA
Uatro_01    AGCATCAATACATCATCCATGGGGGAAAAACACCAAACAATGAACTTTCA
Usori_03    AGCATCAATACATCATCCATGGGGGAAAAACACCAAACAATGAACTTTCA
Usori_01    AGCATCAATACATCATCCATGGGGGAAAAACACCAAACAATGAACTTTCA
Usori_04    AGCATCAATACATCATCCATGGGGGAAAAACACCAAACAATGAACTTTCA
Usori_02    AGCATCAATACATCATCCATGGGGGAAAAACACCAAACAATGAACTTTCA
Usori_05    AGCATCAATACATCATCCATGGGGGAAAAACACCAAACAACGAACTTTCA
Usori_06    AGCATCAATACATCATCCATGGGGGAAAAACACCAAACAACGAACTTTCA
Usori_09    AGCATCAATACATCATCCATGGGGGAAAAACACCAAACAACGAACTTTCA
Uropso_2    AGCATCAATACATCATCCATGGGGGAAAAACACCAAACAACGAACTTTCA
Uropso_1    AGCATCAATACATCATCCATGGGGGAAAAACACCAAACAACGAACTTTCA
Uatro_03    AGCATCAATACATCATCCATGGGGGAAAAACACCAAACAATGAACTTTCA
Uatro_04    AGCATCAATACATCATCCATGGGGGAAAAACACCAAACAATGAACTTTCA
Uatro_02    AGCATCAATACATCATCCATGGGGGAAAAACACCAAACAATGAACTTTCA
Uatro_05    AGCATCAATACATCATCCATGGGGGAAAAACACCAAACAATGAACTTTCA
Uatro_06    AGCATCAATACATCATCCATGGGGGAAAAACACCAAACAATGAACTTTCA
Uatro_07    AGCATCAATACATCATCCATGGGGGAAAAACACCAAACAATGAACTTTCA
Usps2_04    AGCATCAATACATCATCCATGGGGGAAAAACACCAAACAATGAACTTTCA
Usps2_02    AGCATCAATACATCATCCATGGGGGAAAAACACCAAACAATGAACTTTCA
Usps2_01    AGCATCAATACATCATCCATGGGGGAAAAACACCAAACAATGAACTTTCA
Usps2_03    AGCATCAATACATCATCCATGGGGGAAAAACACCAAACAATGAACTTTCA
Ugrac_06    AGCATCAATACATCATCCATGGGGGAAAAACACCAAACAATGAACTTTCA
Ugrac_10    AGCATCAATACATCATCCATGGGGGAAAAACACCAAACAATGAACTTTCA
Ugrac_08    AGCATCAATACATCATCCATGGGGGAAAAACACCAAACAATGAACTTTCA
Ugrac_09    AGCATCAATACATCATCCATGGGGGAAAAACACCAAACAATGAACTTTCA
Ugrac_07    AGCATCAATACATCATCCATGGGGGAAAAACACCAAACAATGAACTTTCA
Ugrac_01    AGCATCAATACATCATCCATGGGGGAAAAACACCAAACAATGAACTTTCA
Ugrac_02    AGCATCAATACATCATCCATGGGGGAAAAACACCAAACAATGAACTTTCA
Ugrac_05    AGCATCAATACATCATCCATGGGGGAAAAACACCAAACAATGAACTTTCA
Ugrac_03    AGCATCAATACATCATCCATGGGGGAAAAACACCAAACAATGAACTTTCA
Ugrac_04    AGCATCAATACATCATCCATGGGGGAAAAACACCAAACAATGAACTTTCA
Ugrac_D3    --------------------------------------------------
Ugrac_D4    --------------------------------------------------
Usori_D1    --------------------------------------------------
Usori_D2    --------------------------------------------------
Usori_D8    --------------------------------------------------
Usori_D9    --------------------------------------------------
Usori_D7    --------------------------------------------------
Usori_10    --------------------------------------------------
Usori_11    --------------------------------------------------
Usori_D5    --------------------------------------------------
Usori_D4    --------------------------------------------------
Usori_12    --------------------------------------------------
Usori_13    --------------------------------------------------
Usori_D6    --------------------------------------------------
Usori_D3    --------------------------------------------------
Ugrac_D1    --------------------------------------------------
Ugrac_D2    --------------------------------------------------
Uande_D1    --------------------------------------------------
Uande_D2    --------------------------------------------------
Uaequ_D1    --------------------------------------------------
Uaequ_D2    --------------------------------------------------

SA_01       GATAAAATATATACCATATCTGTTGTTTGCAAGAACAACAAAAAAGTTAC
TA_01       GATAAGATCTATGTCATGTCTGTTGTTTGCAAGAGCAACAAAAAAGTTAC
Uinve_04    GATAAAATCTATGTCATGTCTGTTGTTTGCAAGAGCAATAAAAAAGTTAC
Uinve_07    GATAAAATCTATGTCATGTCTGTTGTTTGCAAGAGCAATAAAAAAGTTAC
Uinve_03    GATAAAATCTATGTCATGTCTGTTGTTTGCAAGAGCAATAAAAAAGTTAC
Uinve_06    GATAAAATCTATGTCATGTCTGTTGTTTGCAAGAGCAATAAAAAAGTTAC
Uinve_05    GATAAAATCTATGTCATGTCTGTTGTTTGCAAGAGCAATAAAAAAGTTAC
Uinve_01    GATAAAATCTATGTCATGTCTGTTGTTTGCAAGAGCAATAAAAAAGTTAC
Uinve_02    GATAAAATCTATGTCATGTCTGTTGTTTGCAAGAGCAATAAAAAAGTTAC
Uropsp_6    GATAAAATCTATATCATGTCTGTTGTTTGCAAGAGCAATAAAAAAGTTAC
Usps1_04    GATAAAATCTATATCATGTCTGTTGTTTGCAAGAGCAATAAAAAAGTTAC
Usps1_01    GATAAAATCTATATCATGTCTGTTGTTTGCAAGAGCAATAAAAAAGTTAC
Usps1_05    GATAAAATCTATATCATGTCTGTTGTTTGCAAGAGCAATAAAAAAGTTAC
Usps1_02    GATAAAATCTATATCATGTCTGTTGTTTGCAAGAGCAATAAAAAAGTTAC
Univa_03    GATAAAATCTATGTCATGTCTGTTGTTTGCAAGAGCAATAAAAAAGTTAC
Univa_01    GATAAAATCTATGTCATGTCTGTTGTTTGCAAGAGCAATAAAAAAGTTAC
Univa_05    GATAAAATCTATGTCATGTCTGTTGTTTGCAAGAGCAATAAAAAAGTTAC
Univa_02    GATAAAATCTATGTCATGTCTGTTGTTTGCAAGAGCAATAAAAAAGTTAC
Univa_04    GATAAAATCTATGTCATGTCTGTTGTTTGCAAGAGCAATAAAAAAGTTAC
Univa_11    GATAAAATCTATGTCATGTCTGTTGTTTGCAAGAGCAATAAAAAAGTTAC
Univa_13    GATAAAATCTATGTCATGTCTGTTGTTTGCAAGAGCAATAAAAAAGTTAC
Univa_14    GATAAAATCTATGTCATGTCTGTTGTTTGCAAGAGCAATAAAAAAGTTAC
Univa_12    GATAAAATCTATGTCATGTCTGTTGTTTGCAAGAGCAATAAAAAAGTTAC
Univa_10    GATAAAATCTATGTCATGTCTGTTGTTTGCAAGAGCAATAAAAAAGTTAC
Univa_07    GATAAAATCTATGTCATGTCTGTTGTTTGCAAGAGCAATAAAAAAGTTAC
Univa_08    GATAAAATCTATGTCATGTCTGTTGTTTGCAAGAGCAATAAAAAAGTTAC
Univa_06    GATAAAATCTATGTCATGTCTGTTGTTTGCAAGAGCAATAAAAAAGTTAC
Univa_09    GATAAAATCTATGTCATGTCTGTTGTTTGCAAGAGCAATAAAAAAGTTAC
Uatro_01    GATAAAATCTATATCATGTCTGTTGTTTGCAAGAGCAATAAAAAAGTTAC
Usori_03    GATAAAATCTATATCATGTCTGTTGTTTGCAAGAGCAATAAAAAAGTTAC
Usori_01    GATAAAATCTATATCATGTCTGTTGTTTGCAAGAGCAATAAAAAAGTTAC
Usori_04    GATAAAATCTATATCATGTCTGTTGTTTGCAAGAGCAATAAAAAAGTTAC
Usori_02    GATAAAATCTATATCATGTCTGTTGTTTGCAAGAGCAATAAAAAAGTTAC
Usori_05    GATAAAATCTATATCATGTCTGTTGTTTGCAAGAGCAATAAAAAAGTTAC
Usori_06    GATAAAATCTATATCATGTCTGTTGTTTGCAAGAGCAATAAAAAAGTTAC
Usori_09    GATAAAATCTATATCATGTCTGTTGTTTGCAAGAGCAATAAAAAAGTTAC
Uropso_2    GATAAAATCTATATCATGTCTGTTGTTTGCAAGAGCAATAAAAAAGTTAC
Uropso_1    GATAAAATCTATATCATGTCTGTTGTTTGCAAGAGCAATAAAAAAGTTAC
Uatro_03    GATAAAATCTATATCATGTCTGTTGTTTGCAAGAGCAATAAAAAAGTTAC
Uatro_04    GATAAAATCTATATCATGTCTGTTGTTTGCAAGAGCAATAAAAAAGTTAC
Uatro_02    GATAAAATCTATATCATGTCTGTTGTTTGCAAGAGCAATAAAAAAGTTAC
Uatro_05    GATAAAATCTATATCATGTCTGTTGTTTGCAAGAGCAATAAAAAAGTTAC
Uatro_06    GATAAAATCTATATCATGTCTGTTGTTTGCAAGAGCAATAAAAAAGTTAC
Uatro_07    GATAAAATCTATATCATGTCTGTTGTTTGCAAGAGCAATAAAAAAGTTAC
Usps2_04    GATAAAATCTATATCATGTCTGTTGTTTGCAAGAGCAATAAAAAAGTTAC
Usps2_02    GATAAAATCTATATCATGTCTGTTGTTTGCAAGAGCAATAAAAAAGTTAC
Usps2_01    GATAAAATCTATATCATGTCTGTTGTTTGCAAGAGCAATAAAAAAGTTAC
Usps2_03    GATAAAATCTATATCATGTCTGTTGTTTGCAAGAGCAATAAAAAAGTTAC
Ugrac_06    GATAAAATCTATATCATGTCTGTTGTTTGCAAGAGCAATAAAAAAGTTAC
Ugrac_10    GATAAAATCTATATCATGTCTGTTGTTTGCAAGAGCAATAAAAAAGTTAC
Ugrac_08    GATAAAATCTATATCATGTCTGTTGTTTGCAAGAGCAATAAAAAAGTTAC
Ugrac_09    GATAAAATCTATATCATGTCTGTTGTTTGCAAGAGCAATAAAAAAGTTAC
Ugrac_07    GATAAAATCTATATCATGTCTGTTGTTTGCAAGAGCAATAAAAAAGTTAC
Ugrac_01    GATAAAATCTATATCATGTCTGTTGTTTGCAAGAGCAATAAAAAAGTTAC
Ugrac_02    GATAAAATCTATATCATGTCTGTTGTTTGCAAGAGCAATAAAAAAGTTAC
Ugrac_05    GATAAAATCTATATCATGTCTGTTGTTTGCAAGAGCAATAAAAAAGTTAC
Ugrac_03    GATAAAATCTATATCATGTCTGTTGTTTGCAAGAGCAATAAAAAAGTTAC
Ugrac_04    GATAAAATCTATATCATGTCTGTTGTTTGCAAGAGCAATAAAAAAGTTAC
Ugrac_D3    --------------------------------------------------
Ugrac_D4    --------------------------------------------------
Usori_D1    --------------------------------------------------
Usori_D2    --------------------------------------------------
Usori_D8    --------------------------------------------------
Usori_D9    --------------------------------------------------
Usori_D7    --------------------------------------------------
Usori_10    --------------------------------------------------
Usori_11    --------------------------------------------------
Usori_D5    --------------------------------------------------
Usori_D4    --------------------------------------------------
Usori_12    --------------------------------------------------
Usori_13    --------------------------------------------------
Usori_D6    --------------------------------------------------
Usori_D3    --------------------------------------------------
Ugrac_D1    --------------------------------------------------
Ugrac_D2    --------------------------------------------------
Uande_D1    --------------------------------------------------
Uande_D2    --------------------------------------------------
Uaequ_D1    --------------------------------------------------
Uaequ_D2    --------------------------------------------------

SA_01       TTTTCGCTGCACAGAGAAAGACTTAGTGGGAGATATTCCTGAAGCCAGAT
TA_01       TTTTCGTTGCACAGAGAAAGACTTGGTAGGAGATGTTCCTGAAGCCAGAT
Uinve_04    TTTTTGCTGCACAGARAAAGACTTGGTAGGAGATATTCCKGAAGCCAGAT
Uinve_07    TTTTTGCTGCACAGAGAAAGACTTGGTAGGAGATATTCCGGAAGCCAGAT
Uinve_03    TTTTTGCTGCACAGAAAAAGACTTGGTAGGAGATATTCCTGAAGCCAGAT
Uinve_06    TTTTTGCTGCACAGAAAAAGACTTGGTAGGAGATATTCCTGAAGCCAGAT
Uinve_05    TTTTTGCTGCACAGAAAAAGACTTGGTAGGAGATATTCCTGAAGCCAGAT
Uinve_01    TTTTTGCTGCACAGAAAAAGACTTGGTAGGAGATATTCCTGAAGCCAGAT
Uinve_02    TTTTTGCTGCACAGAAAAAGACTTGGTAGGAGATATTCCTGAAGCCAGAT
Uropsp_6    TTTTTGCTGCACAGAGAAAGACTTGGTAGGAGATATTCCTGAAGCCAGAT
Usps1_04    TTTTTGCTGCACAGAGAAAGACTTGGTAGGAGATATTCCTGAAGCCAGAT
Usps1_01    TTTTTGCTGCACAGAGAAAGACTTGGTAGGAGATATTCCTGAAGCCAGAT
Usps1_05    TTTTTGCTGCACAGAGAAAGACTTGGTAGGAGATATTCCTGAAGCCAGAT
Usps1_02    TTTTTGCTGCACAGAGAAAGACTTGGTAGGAGATATTCCTGAAGCCAGAT
Univa_03    TTTTTGCTGCACAGAGAAAGACTTGGTAGGAGATATTCCTGAAGCCCGAT
Univa_01    TTTTTGCTGCACAGAGAAAGACTTGGTAGGAGATATTCCTGAAGCCCGAT
Univa_05    TTTTTGCTGCACAGAGAAAGACTTGGTAGGAGATATTCCTGAAGCCCGAT
Univa_02    TTTTTGCTGCACAGAGAAAGACTTGGTAGGAGATATTCCTGAAGCCCGAT
Univa_04    TTTTTGCTGCACAGAGAAAGACTTGGTAGGAGATATTCCTGAAGCCCGAT
Univa_11    TTTTTGCTGCACAGAGAAAGACTTGGTAGGAGATATTCCTGAAGCCCGAT
Univa_13    TTTTTGCTGCACAGAGAAAGACTTGGTAGGAGATATTCCTGAAGCCCGAT
Univa_14    TTTTTGCTGCACAGAGAAAGACTTGGTAGGAGATATTCCTGAAGCCCGAT
Univa_12    TTTTTGCTGCACAGAGAAAGACTTGGTAGGAGATATTCCTGAAGCCCGAT
Univa_10    TTTTTGCTGCACAGAGAAAGACTTGGTAGGAGATATTCCTGAAGCCCGAT
Univa_07    TTTTTGCTGCACAGAGAAAGACTTGGTAGGAGATATTCCTGAAGCCCGAT
Univa_08    TTTTTGCTGCACAGAGAAAGACTTGGTAGGAGATATTCCTGAAGCCCGAT
Univa_06    TTTTTGCTGCACAGAGAAAGACTTGGTAGGAGATATTCCTGAAGCCCGAT
Univa_09    TTTTTGCTGCACAGAGAAAGACTTGGTAGGAGATATTCCTGAAGCCCGAT
Uatro_01    TTTTTGCTGCACAGAGAAAGACTTGGTAGGAGATATTCCTGAAGCCAGAT
Usori_03    TTTTTGCTGCACAGAGAAAGACTTGGTAGGAGATATTCCTGAAGCCAGAT
Usori_01    TTTTTGCTGCACAGAGAAAGACTTGGTAGGAGATATTCCTGAAGCCAGAT
Usori_04    TTTTTGCTGCACAGAGAAAGACTTGGTAGGAGATATTCCTGAAGCCAGAT
Usori_02    TTTTTGCTGCACAGAGAAAGACTTGGTAGGAGATATTCCTGAAGCCAGAT
Usori_05    TTTTTGCTGCACAGAGAAAGACTTGGTAGGAGATATTCCTGAAGCCAGAT
Usori_06    TTTTTGCTGCACAGAGAAAGACTTGGTAGGAGATATTCCTGAAGCCAGAT
Usori_09    TTTTTGCTGCACAGAGAAAGACTTGGTAGGAGATATTCCTGAAGCCAGAT
Uropso_2    TTTTTGCTGCACAGAGAAAGACTTGGTAGGAGATATTCCTGAAGCCAGAT
Uropso_1    TTTTTGCTGCACAGAGAAAGACTTGGTAGGAGATATTCCTGAAGCCAGAT
Uatro_03    TTTTTGCTGCACAGAGAAAGACTTGGTAGGAGATATTCCTGAAGCCAGAT
Uatro_04    TTTTTGCTGCACAGAGAAAGACTTGGTAGGAGATATTCCTGAAGCCAGAT
Uatro_02    TTTTTGCTGCACAGAGAAAGACTTGGTAGGAGATATTCCTGAAGCCAGAT
Uatro_05    TTTTTGCTGCACAGAGAAAGACTTGGTAGGAGATATTCCTGAAGCCAGAT
Uatro_06    TTTTTGCTGCACAGAGAAAGACTTGGTAGGAGATATTCCTGAAGCCAGAT
Uatro_07    TTTTTGCTGCACAGAGAAAGACTTGGTAGGAGATATTCCTGAAGCCAGAT
Usps2_04    TTTTTGCTGCACAGAGAAAGACTTGGTAGGAGATATTCCTGAAGCCAGAT
Usps2_02    TTTTTGCTGCACAGAGAAAGACTTGGTAGGAGATATTCCTGAAGCCAGAT
Usps2_01    TTTTTGCTGCACAGAGAAAGACTTGGTAGGAGATATTCCTGAAGCCAGAT
Usps2_03    TTTTTGCTGCACAGAGAAAGACTTGGTAGGAGATATTCCTGAAGCCAGAT
Ugrac_06    TTTTTGCTGCACAGAGAAAGACTTGGTAGGAGATATTCCTGAAGCCAGAT
Ugrac_10    TTTTTGCTGCACAGAGAAAGACTTGGTAGGAGATATTCCTGAAGCCAGAT
Ugrac_08    TTTTTGCTGCACAGAGAAAGACTTGGTAGGAGATATTCCTGAAGCCAGAT
Ugrac_09    TTTTTGCTGCACAGAGAAAGACTTGGTAGGAGATATTCCTGAAGCCAGAT
Ugrac_07    TTTTTGCTGCACAGAGAAAGACTTGGTAGGAGATATTCCTGAAGCCAGAT
Ugrac_01    TTTTTGCTGCACAGAGAAAGACTTGGTAGGAGATATTCCTGAAGCCAGAT
Ugrac_02    TTTTTGCTGCACAGAGAAAGACTTGGTAGGAGATATTCCTGAAGCCAGAT
Ugrac_05    TTTTTGCTGCACAGAGAAAGACTTGGTAGGAGATATTCCTGAAGCCAGAT
Ugrac_03    TTTTTGCTGCACAGAGAAAGACTTGGTAGGAGATATTCCTGAAGCCAGAT
Ugrac_04    TTTTTGCTGCACAGAGAAAGACTTGGTAGGAGATATTCCTGAAGCCAGAT
Ugrac_D3    --------------------------------------------------
Ugrac_D4    --------------------------------------------------
Usori_D1    --------------------------------------------------
Usori_D2    --------------------------------------------------
Usori_D8    --------------------------------------------------
Usori_D9    --------------------------------------------------
Usori_D7    --------------------------------------------------
Usori_10    --------------------------------------------------
Usori_11    --------------------------------------------------
Usori_D5    --------------------------------------------------
Usori_D4    --------------------------------------------------
Usori_12    --------------------------------------------------
Usori_13    --------------------------------------------------
Usori_D6    --------------------------------------------------
Usori_D3    --------------------------------------------------
Ugrac_D1    --------------------------------------------------
Ugrac_D2    --------------------------------------------------
Uande_D1    --------------------------------------------------
Uande_D2    --------------------------------------------------
Uaequ_D1    --------------------------------------------------
Uaequ_D2    --------------------------------------------------

SA_01       ATGGTCATTCCATTGATATGGTATATAGTCGAGGAAAAACTATGGGTGTT
TA_01       ATGGTCACTCCATTGATGTGGTATACAGTCGAGGAAAAAGTATTGGTGTT
Uinve_04    ATGGTCATTCCATTGATGTGGTGTATAGTCGAGGGAAAAGTATTGGTGTT
Uinve_07    ATGGTCATTCCATTGATGTGGTGTATAGTCGAGGGAAAAGTATTGGTGTT
Uinve_03    ATGGTCATTCCATTGATGTGGTGTATAGTCGAGGGAAAAGTATTGGTGTT
Uinve_06    ATGGTCATTCCATTGATGTGGTGTATAGTCGAGGGAAAAGTATTGGTGTT
Uinve_05    ATGGTCATTCCATTGATGTGGTGTATAGTCGAGGGAAAAGTATTGGTGTT
Uinve_01    ATGGTCATTCCATTGATGTGGTGTATAGTCGAGGGAAAAGTATTGGTGTT
Uinve_02    ATGGTCATTCCATTGATGTGGTGTATAGTCGAGGGAAAAGTATTGGTGTT
Uropsp_6    ATGGTCATTCCATTGATGTGGTGTATAGTCGAGGGAAAAGTATTGGTGTT
Usps1_04    ATGGTCATTCCATTGATGTGGTGTATAGTCGAGGGAAAAGTATTGGTGTT
Usps1_01    ATGGTCATTCCATTGATGTGGTGTATAGTCGAGGGAAAAGTATTGGTGTT
Usps1_05    ATGGTCATTCCATTGATGTGGTGTATAGTCGAGGGAAAAGTATTGGTGTT
Usps1_02    ATGGTCATTCCATTGATGTGGTGTATAGTCGAGGGAAAAGTATTGGTGTT
Univa_03    ATGGTCATTCCATTGATGTGGTGTATAGTCGAGGGAAAAGTATTGGTGTT
Univa_01    ATGGTCATTCCATTGATGTGGTGTATAGTCGAGGGAAAAGTATTGGTGTT
Univa_05    ATGGTCATTCCATTGATGTGGTGTATAGTCGAGGGAAAAGTATTGGTGTT
Univa_02    ATGGTCATTCCATTGATGTGGTGTATAGTCGAGGGAAAAGTATTGGTGTT
Univa_04    ATGGTCATTCCATTGATGTGGTGTATAGTCGAGGGAAAAGTATTGGTGTT
Univa_11    ATGGTCATTCCATTGATGTGGTGTATAGTCGAGGGAAAAGTATTGGTGTT
Univa_13    ATGGTCATTCCATTGATGTGGTGTATAGTCGAGGGAAAAGTATTGGTGTT
Univa_14    ATGGTCATTCCATTGATGTGGTGTATAGTCGAGGGAAAAGTATTGGTGTT
Univa_12    ATGGTCATTCCATTGATGTGGTGTATAGTCGAGGGAAAAGTATTGGTGTT
Univa_10    ATGGTCATTCCATTGATGTGGTGTATAGTCGAGGGAAAAGTATTGGTGTT
Univa_07    ATGGTCATTCCATTGATGTGGTGTATAGTCGAGGGAAAAGTATTGGTGTT
Univa_08    ATGGTCATTCCATTGATGTGGTGTATAGTCGAGGGAAAAGTATTGGTGTT
Univa_06    ATGGTCATTCCATTGATGTGGTGTATAGTCGAGGGAAAAGTATTGGTGTT
Univa_09    ATGGTCATTCCATTGATGTGGTGTATAGTCGAGGGAAAAGTATTGGTGTT
Uatro_01    ATGGTCATTCCATTGATGTGGTGTATAGTCGAGGGAAAAGTATTGGTGTT
Usori_03    ATGGTCATTCCATTGATGTGGTGTATAGTCGAGGGAAAAGTATTGGTGTT
Usori_01    ATGGTCATTCCATTGATGTGGTGTATAGTCGAGGGAAAAGTATTGGTGTT
Usori_04    ATGGTCATTCCATTGATGTGGTGTATAGTCGAGGGAAAAGTATTGGTGTT
Usori_02    ATGGTCATTCCATTGATGTGGTGTATAGTCGAGGGAAAAGTATTGGTGTT
Usori_05    ATGGTCATTCCATTGATGTGGTGTATAGTCGAGGGAAAAGTATTGGTGTT
Usori_06    ATGGTCATTCCATTGATGTGGTGTATAGTCGAGGGAAAAGTATTGGTGTT
Usori_09    ATGGTCATTCCATTGATGTGGTGTATAGTCGAGGGAAAAGTATTGGTGTT
Uropso_2    ATGGTCATTCCATTGATGTGGTGTATAGTCGAGGGAAAAGTATTGGTGTT
Uropso_1    ATGGTCATTCCATTGATGTGGTGTATAGTCGAGGGAAAAGTATTGGTGTT
Uatro_03    ATGGTCATTCCATTGATGTGGTGTATAGTCGAGGGAAAAGTATTGGTGTT
Uatro_04    ATGGTCATTCCATTGATGTGGTGTATAGTCGAGGGAAAAGTATTGGTGTT
Uatro_02    ATGGTCATTCCATTGATGTGGTGTATAGTCGAGGGAAAAGTATTGGTGTT
Uatro_05    ATGGTCATTCCATTGATGTGGTGTATAGTCGAGGGAAAAGTATTGGTGTT
Uatro_06    ATGGTCATTCCATTGATGTGGTGTATAGTCGAGGGAAAAGTATTGGTGTT
Uatro_07    ATGGTCATTCCATTGATGTGGTGTATAGTCGAGGGAAAAGTATTGGTGTT
Usps2_04    ATGGTCATTCCATTGATGTGGTGTATAGTCGAGGGAAAAGTATTGGTGTT
Usps2_02    ATGGTCATTCCATTGATGTGGTGTATAGTCGAGGGAAAAGTATTGGTGTT
Usps2_01    ATGGTCATTCCATTGATGTGGTGTATAGTCGAGGGAAAAGTATTGGTGTT
Usps2_03    ATGGTCATTCCATTGATGTGGTGTATAGTCGAGGGAAAAGTATTGGTGTT
Ugrac_06    ATGGTCATTCCATTGATGTGGTGTATAGTCGAGGGAAAAGTATTGGTGTT
Ugrac_10    ATGGTCATTCCATTGATGTGGTGTATAGTCGAGGGAAAAGTATTGGTGTT
Ugrac_08    ATGGTCATTCCATTGATGTGGTGTATAGTCGAGGGAAAAGTATTGGTGTT
Ugrac_09    ATGGTCATTCCATTGATGTGGTGTATAGTCGAGGGAAAAGTATTGGTGTT
Ugrac_07    ATGGTCATTCCATTGATGTGGTGTATAGTCGAGGGAAAAGTATTGGTGTT
Ugrac_01    ATGGTCATTCCATTGATGTGGTGTATAGTCGAGGGAAAAGTATTGGTGTT
Ugrac_02    ATGGTCATTCCATTGATGTGGTGTATAGTCGAGGGAAAAGTATTGGTGTT
Ugrac_05    ATGGTCATTCCATTGATGTGGTGTATAGTCGAGGGAAAAGTATTGGTGTT
Ugrac_03    ATGGTCATTCCATTGATGTGGTGTATAGTCGAGGGAAAAGTATTGGTGTT
Ugrac_04    ATGGTCATTCCATTGATGTGGTGTATAGTCGAGGGAAAAGTATTGGTGTT
Ugrac_D3    --------------------------------------------------
Ugrac_D4    --------------------------------------------------
Usori_D1    --------------------------------------------------
Usori_D2    --------------------------------------------------
Usori_D8    --------------------------------------------------
Usori_D9    --------------------------------------------------
Usori_D7    --------------------------------------------------
Usori_10    --------------------------------------------------
Usori_11    --------------------------------------------------
Usori_D5    --------------------------------------------------
Usori_D4    --------------------------------------------------
Usori_12    --------------------------------------------------
Usori_13    --------------------------------------------------
Usori_D6    --------------------------------------------------
Usori_D3    --------------------------------------------------
Ugrac_D1    --------------------------------------------------
Ugrac_D2    --------------------------------------------------
Uande_D1    --------------------------------------------------
Uande_D2    --------------------------------------------------
Uaequ_D1    --------------------------------------------------
Uaequ_D2    --------------------------------------------------

SA_01       CTCTTTGGAGGACGCTCGTACATGCCTTCTGCCCAAAGAATCACAGAAAA
TA_01       CTCTTTGGAGGACGTTCATACATACCTTCTGCCCAGAGAACCACAGAAAA
Uinve_04    CTCTTTGGAGGGCGATCATACATGCCTTCTGCTCAAAGAACCACAGAAAA
Uinve_07    CTCTTTGGAGGGCGATCATACATGCCTTCTGCTCAAAGAACCACAGAAAA
Uinve_03    CTCTTTGGAGGGCGATCATACATGCCTTCTGCTCAAAGAACCACAGAAAA
Uinve_06    CTCTTTGGAGGGCGATCATACATGCCTTCTGCTCAAAGAACCACAGAAAA
Uinve_05    CTCTTTGGAGGGCGATCATACATGCCTTCTGCTCAAAGAACCACAGAAAA
Uinve_01    CTCTTTGGAGGGCGATCATACATGCCTTCTGCTCAAAGAACCACAGAAAA
Uinve_02    CTCTTTGGAGGGCGATCATACATGCCTTCTGCTCAAAGAACCACAGAAAA
Uropsp_6    CTCTTTGGAGGGCGATCATACATGCCTTCTGCCCAAAGAACCACAGAAAA
Usps1_04    CTCTTTGGAGGGCGATCATACATGCCTTCTGCCCAAAGAACCACAGAAAA
Usps1_01    CTCTTTGGAGGGCGATCATACATGCCTTCTGCCCAAAGAACCACAGAAAA
Usps1_05    CTCTTTGGAGGGCGATCATACATGCCTTCTGCCCAAAGAACCACAGAAAA
Usps1_02    CTCTTTGGAGGGCGATCATACATGCCTTCTGCCCAAAGAACCACAGAAAA
Univa_03    CTCTTTGGAGGGCGATCATACATGCCTTCTGCCCAAAGAACCACAGAAAA
Univa_01    CTCTTTGGAGGGCGATCATACATGCCTTCTGCCCAAAGAACCACAGAAAA
Univa_05    CTCTTTGGAGGGCGATCATACATGCCTTCTGCCCAAAGAACCACAGAAAA
Univa_02    CTCTTTGGAGGGCGATCATACATGCCTTCTGCCCAAAGAACCACAGAAAA
Univa_04    CTCTTTGGAGGGCGATCATACATGCCTTCTGCCCAAAGAACCACAGAAAA
Univa_11    CTCTTTGGAGGGCGATCATACATGCCTTCTGCCCAAAGAACCACAGAAAA
Univa_13    CTCTTTGGAGGGCGATCATACATGCCTTCTGCCCAAAGAACCACAGAAAA
Univa_14    CTCTTTGGAGGGCGATCATACATGCCTTCTGCCCAAAGAACCACAGAAAA
Univa_12    CTCTTTGGAGGGCGATCATACATGCCTTCTGCCCAAAGAACCACAGAAAA
Univa_10    CTCTTTGGAGGGCGATCATACATGCCTTCTGCCCAAAGAACCACAGAAAA
Univa_07    CTCTTTGGAGGGCGATCATACATGCCTTCTGCCCAAAGAACCACAGAAAA
Univa_08    CTCTTTGGAGGGCGATCATACATGCCTTCTGCCCAAAGAACCACAGAAAA
Univa_06    CTCTTTGGAGGGCGATCATACATGCCTTCTGCCCAAAGAACCACAGAAAA
Univa_09    CTCTTTGGAGGGCGATCATACATGCCTTCTGCCCAAAGAACCACAGAAAA
Uatro_01    CTCTTTGGAGGGCGATCATACATGCCTTCTGCCCAAAGAACCACAGAAAA
Usori_03    CTCTTTGGAGGGCGATCATACATGCCTTCTGCCCAAAGAACCACAGAAAA
Usori_01    CTCTTTGGAGGGCGATCATACATGCCTTCTGCCCAAAGAACCACAGAAAA
Usori_04    CTCTTTGGAGGGCGATCATACATGCCTTCTGCCCAAAGAACCACAGAAAA
Usori_02    CTCTTTGGAGGGCGATCATACATGCCTTCTGCCCAAAGAACCACAGAAAA
Usori_05    CTCTTTGGAGGGCGATCATACATGCCTTCTGCCCAAAGAACCACAGAAAA
Usori_06    CTCTTTGGAGGGCGATCATACATGCCTTCTGCCCAAAGAACCACAGAAAA
Usori_09    CTCTTTGGAGGGCGATCATACATGCCTTCTGCCCAAAGAACCACAGAAAA
Uropso_2    CTCTTTGGAGGGCGATCATACATGCCTTCTGCCCAAAGAACCACAGAAAA
Uropso_1    CTCTTTGGAGGGCGATCATACATGCCTTCTGCCCAAAGAACCACAGAAAA
Uatro_03    CTCTTTGGAGGGCGATCATACATGCCTTCTGCCCAAAGAACCACAGAAAA
Uatro_04    CTCTTTGGAGGGCGATCATACATGCCTTCTGCCCAAAGAACCACAGAAAA
Uatro_02    CTCTTTGGAGGGCGATCATACATGCCTTCTGCCCAAAGAACCACAGAAAA
Uatro_05    CTCTTTGGAGGGCGATCATACATGCCTTCTGCCCAAAGAACCACAGAAAA
Uatro_06    CTCTTTGGAGGGCGATCATACATGCCTTCTGCCCAAAGAACCACAGAAAA
Uatro_07    CTCTTTGGAGGGCGATCATACATGCCTTCTGCCCAAAGAACCACAGAAAA
Usps2_04    CTCTTTGGAGGGCGATCATACATGCCTTCTGCCCAAAGAACCACAGAAAA
Usps2_02    CTCTTTGGAGGGCGATCATACATGCCTTCTGCCCAAAGAACCACAGAAAA
Usps2_01    CTCTTTGGAGGGCGATCATACATGCCTTCTGCCCAAAGAACCACAGAAAA
Usps2_03    CTCTTTGGAGGGCGATCATACATGCCTTCTGCCCAAAGAACCACAGAAAA
Ugrac_06    CTCTTTGGAGGGCGATCATACATGCCTTCTGCCCAAAGAACCACAGAAAA
Ugrac_10    CTCTTTGGAGGGCGATCATACATGCCTTCTGCCCAAAGAACCACAGAAAA
Ugrac_08    CTCTTTGGAGGGCGATCATACATGCCTTCTGCCCAAAGAACCACAGAAAA
Ugrac_09    CTCTTTGGAGGGCGATCATACATGCCTTCTGCCCAAAGAACCACAGAAAA
Ugrac_07    CTCTTTGGAGGGCGATCATACATGCCTTCTGCCCAAAGAACCACAGAAAA
Ugrac_01    CTCTTTGGAGGGCGATCATACATGCCTTCTGCCCAAAGAACCACAGAAAA
Ugrac_02    CTCTTTGGAGGGCGATCATACATGCCTTCTGCCCAAAGAACCACAGAAAA
Ugrac_05    CTCTTTGGAGGGCGATCATACATGCCTTCTGCCCAAAGAACCACAGAAAA
Ugrac_03    CTCTTTGGAGGGCGATCATACATGCCTTCTGCCCAAAGAACCACAGAAAA
Ugrac_04    CTCTTTGGAGGGCGATCATACATGCCTTCTGCCCAAAGAACCACAGAAAA
Ugrac_D3    --------------------------------------------------
Ugrac_D4    --------------------------------------------------
Usori_D1    --------------------------------------------------
Usori_D2    --------------------------------------------------
Usori_D8    --------------------------------------------------
Usori_D9    --------------------------------------------------
Usori_D7    --------------------------------------------------
Usori_10    --------------------------------------------------
Usori_11    --------------------------------------------------
Usori_D5    --------------------------------------------------
Usori_D4    --------------------------------------------------
Usori_12    --------------------------------------------------
Usori_13    --------------------------------------------------
Usori_D6    --------------------------------------------------
Usori_D3    --------------------------------------------------
Ugrac_D1    --------------------------------------------------
Ugrac_D2    --------------------------------------------------
Uande_D1    --------------------------------------------------
Uande_D2    --------------------------------------------------
Uaequ_D1    --------------------------------------------------
Uaequ_D2    --------------------------------------------------

SA_01       ATGGAATACTGTAGCAGACTGCCCACCCCATGTTTTCCTGGTGGATTTTG
TA_01       ATGGAATAGTGTAGCTGACTGCCTGCCCCATGTTTTCTTGGTGGATTTTG
Uinve_04    ATGGAATAGTGTAGCTGATTGCCTGCCCCATGTTTTCTTGGTGGATTTTG
Uinve_07    ATGGAATAGTGTAGCTGATTGCCTGCCCCATGTTTTCTTGGTGGATTTTG
Uinve_03    ATGGAATAGTGTAGCTGATTGCCTGCCCCATGTTTTCTTGGTGGATTTTG
Uinve_06    ATGGAATAGTGTAGCTGATTGCCTGCCCCATGTTTTCTTGGTGGATTTTG
Uinve_05    ATGGAATAGTGTAGCTGATTGCCTGCCCCATGTTTTCTTGGTGGATTTTG
Uinve_01    ATGGAATAGTGTAGCTGATTGCCTGCCCCATGTTTTCTTGGTGGATTTTG
Uinve_02    ATGGAATAGTGTAGCTGATTGCCTGCCCCATGTTTTCTTGGTGGATTTTG
Uropsp_6    ATGGAATAGTGTAGCTGATTGCCTGCCCCATGTTTTCTTGGTAGATTTTG
Usps1_04    ATGGAATAGTGTAGCTGATTGCCTGCCCCATGTTTTCTTGGTAGATTTTG
Usps1_01    ATGGAATAGTGTAGCTGATTGCCTGCCCCATGTTTTCTTGGTGGATTTTG
Usps1_05    ATGGAATAGTGTAGCTGATTGCCTGCCCCATGTTTTCTTGGTGGATTTTG
Usps1_02    ATGGAATAGTGTAGCTGATTGCCTGCCCCATGTTTTCTTGGTGGATTTTG
Univa_03    ATGGAATAGTGTAGCTGATTGCCTGCCCCATGTTTTCTTGGTGGATTTTG
Univa_01    ATGGAATAGTGTAGCTGATTGCCTGCCCCATGTTTTCTTGGTGGATTTTG
Univa_05    ATGGAATAGTGTAGCTGATTGCCTGCCCCATGTTTTCTTGGTGGATTTTG
Univa_02    ATGGAATAGTGTAGCTGATTGCCTGCCCCATGTTTTCTTGGTGGATTTTG
Univa_04    ATGGAATAGTGTAGCTGATTGCCTGCCCCATGTTTTCTTGGTGGATTTTG
Univa_11    ATGGAATAGTGTAGCTGATTGCCTGCCCCATGTTTTCTTGGTGGATTTTG
Univa_13    ATGGAATAGTGTAGCTGATTGCCTGCCCCATGTTTTCTTGGTGGATTTTG
Univa_14    ATGGAATAGTGTAGCTGATTGCCTGCCCCATGTTTTCTTGGTGGATTTTG
Univa_12    ATGGAATAGTGTAGCTGATTGCCTGCCCCATGTTTTCTTGGTGGATTTTG
Univa_10    ATGGAATAGTGTAGCTGATTGCCTGCCCCATGTTTTCTTGGTGGATTTTG
Univa_07    ATGGAATAGTGTAGCTGATTGCCTGCCCCATGTTTTCTTGGTGGATTTTG
Univa_08    ATGGAATAGTGTAGCTGATTGCCTGCCCCATGTTTTCTTGGTGGATTTTG
Univa_06    ATGGAATAGTGTAGCTGATTGCCTGCCCCATGTTTTCTTGGTGGATTTTG
Univa_09    ATGGAATAGTGTAGCTGATTGCCTGCCCCATGTTTTCTTGGTGGATTTTG
Uatro_01    ATGGAATAGTGTAGCTGATTGCCTGCCCCATGTTTTCTTGGTGGATTTTG
Usori_03    ATGGAATAGTGTAGCTGATTGCCTGCCCCATGTTTTCTTGGTGGATTTTG
Usori_01    ATGGAATAGTGTAGCTGATTGCCTGCCCCATGTTTTCTTGGTGGATTTTG
Usori_04    ATGGAATAGTGTAGCTGATTGCCTGCCCCATGTTTTCTTGGTGGATTTTG
Usori_02    ATGGAATAGTGTAGCTGATTGCCTGCCCCATGTTTTCTTGGTGGATTTTG
Usori_05    ATGGAATAGTGTAGCTGATTGCCTGCCCCATGTTTTCTTGGTGGATTTTG
Usori_06    ATGGAATAGYGTAGCTGATTGCCTGCCCCATGTTTTCTTGGTGGATTTTG
Usori_09    ATGGAATAGTGTAGCTGATTGCCTGCCCCATGTTTTCTTGGTGGATTTTG
Uropso_2    ATGGAATAGTGTAGCTGATTGCCTGCCCCATGTTTTCTTGGTGGATTTTG
Uropso_1    ATGGAATAGTGTAGCTGATTGCCTGCCCCATGTTTTCTTGGTGGATTTTG
Uatro_03    ATGGAATAGTGTAGCTGATTGCCTGCCCCATGTTTTCTTGGTGGATTTTG
Uatro_04    ATGGAATAGTGTAGCTGATTGCCTGCCCCATGTTTTCTTGGTGGATTTTG
Uatro_02    ATGGAATAGTGTAGCTGATTGCCTGCCCCATGTTTTCTTGGTGGATTTTG
Uatro_05    ATGGAATAGTGTAGCTGATTGCCTGCCCCATGTTTTCTTGGTGGATTTTG
Uatro_06    ATGGAATAGTGTAGCTGATTGCCTGCCCCATGTTTTCTTGGTGGATTTTG
Uatro_07    ATGGAATAGTGTAGCTGATTGCCTGCCCCATGTTTTCTTGGTGGATTTTG
Usps2_04    ATGGAATAGTGTAGCTGATTGCCTGCCCCATGTTTTCTTGGTGGATTTTG
Usps2_02    ATGGAATAGTGTAGCTGATTGCCTGCCCCATGTTTTCTTGGTGGATTTTG
Usps2_01    ATGGAATAGTGTAGCTGATTGCCTGCCCCATGTTTTCTTGGTGGATTTTG
Usps2_03    ATGGAATAGTGTAGCTGATTGCCTGCCCCATGTTTTCTTGGTGGATTTTG
Ugrac_06    ATGGAATAGTGTAGCTGATTGCCTGCCCCATGTTTTCTTGGTGGATTTTG
Ugrac_10    ATGGAATAGTGTAGCTGATTGCCTGCCCCATGTTTTCTTGGTGGATTTTG
Ugrac_08    ATGGAATAGTGTAGCTGATTGCCTGCCCCATGTTTTCTTGGTGGATTTTG
Ugrac_09    ATGGAATAGTGTAGCTGATTGCCTGCCCCATGTTTTCTTGGTGGATTTTG
Ugrac_07    ATGGAATAGTGTAGCTGATTGCCTGCCCCATGTTTTCTTGGTGGATTTTG
Ugrac_01    ATGGAATAGTGTAGCTGATTGCCTGCCCCATGTTTTCTTGGTGGATTTTG
Ugrac_02    ATGGAATAGTGTAGCTGATTGCCTGCCCCATGTTTTCTTGGTGGATTTTG
Ugrac_05    ATGGAATAGTGTAGCTGATTGCCTGCCCCATGTTTTCTTGGTGGATTTTG
Ugrac_03    ATGGAATAGTGTAGCTGATTGCCTGCCCCATGTTTTCTTGGTGGATTTTG
Ugrac_04    ATGGAATAGTGTAGCTGATTGCCTGCCCCATGTTTTCTTGGTGGATTTTG
Ugrac_D3    --------------------------------------------------
Ugrac_D4    --------------------------------------------------
Usori_D1    --------------------------------------------------
Usori_D2    --------------------------------------------------
Usori_D8    --------------------------------------------------
Usori_D9    --------------------------------------------------
Usori_D7    --------------------------------------------------
Usori_10    --------------------------------------------------
Usori_11    --------------------------------------------------
Usori_D5    --------------------------------------------------
Usori_D4    --------------------------------------------------
Usori_12    --------------------------------------------------
Usori_13    --------------------------------------------------
Usori_D6    --------------------------------------------------
Usori_D3    --------------------------------------------------
Ugrac_D1    --------------------------------------------------
Ugrac_D2    --------------------------------------------------
Uande_D1    --------------------------------------------------
Uande_D2    --------------------------------------------------
Uaequ_D1    --------------------------------------------------
Uaequ_D2    --------------------------------------------------

SA_01       AATTTGGATGTTCTACATCATACATTCTTCCAGAACTTCAAGATGGTCTG
TA_01       AATTTGGGTGCTCTACATCCTACATTCTTCCTGAACTTCAGGATGGACTC
Uinve_04    ATTTTGGGTGCTCTACATCCTACATTCTTCCAGAACTTCAAGATGGACTC
Uinve_07    ATTTTGGGTGCTCTACATCCTACATTCTTCCAGAACTTCAAGATGGACTC
Uinve_03    ATTTTGGGTGCTCTACATCCTACATTCTTCCAGAACTTCAAGATGGACTC
Uinve_06    ATTTTGGGTGCTCTACATCCTACATTCTTCCAGAACTTCAAGATGGACTC
Uinve_05    ATTTTGGGTGCTCTACATCCTACATTCTTCCAGAACTTCAAGATGGACTC
Uinve_01    ATTTTGGGTGCTCTACATCCTACATTCTTCCAGAACTTCAAGATGGACTC
Uinve_02    ATTTTGGGTGCTCTACATCCTACATTCTTCCAGAACTTCAAGATGGACTC
Uropsp_6    ATTTTGGGTGCTCTACATCCTACATTCTTCCAGAACTTCAAGATGGACTC
Usps1_04    ATTTTGGGTGCTCTACATCCTACATTCTTCCAGAACTTCAAGATGGACTC
Usps1_01    ATTTTGGGTGCTCTACATCCTACATTCTTCCAGAACTTCAAGATGGACTC
Usps1_05    ATTTTGGGTGCTCTACATCCTACATTCTTCCAGAACTTCAAGATGGACTC
Usps1_02    ATTTTGGGTGCTCTACATCCTACATTCTTCCAGAACTTCAAGATGGACTC
Univa_03    ATTTTGGGTGCTCTACATCCTACATTCTTCCAGAACTTCAAGATGGACTC
Univa_01    ATTTTGGGTGCTCTACATCCTACATTCTTCCAGAACTTCAAGATGGACTC
Univa_05    ATTTTGGGTGCTCTACATCCTACATTCTTCCAGAACTTCAAGATGGACTC
Univa_02    ATTTTGGGTGCTCTACATCCTACATTCTTCCAGAACTTCAAGATGGACTC
Univa_04    ATTTTGGGTGCTCTACATCCTACATTCTTCCAGAACTTCAAGATGGACTC
Univa_11    ATTTTGGGTGCTCTACATCCTACATTCTTCCAGAACTTCAAGATGGACTC
Univa_13    ATTTTGGGTGCTCTACATCCTACATTCTTCCAGAACTTCAAGATGGACTC
Univa_14    ATTTTGGGTGCTCTACATCCTACATTCTTCCAGAACTTCAAGATGGACTC
Univa_12    ATTTTGGGTGCTCTACATCCTACATTCTTCCAGAACTTCAAGATGGACTC
Univa_10    ATTTTGGGTGCTCTACATCCTACATTCTTCCAGAACTTCAAGATGGACTC
Univa_07    ATTTTGGGTGCTCTACATCCTACATTCTTCCAGAACTTCAAGATGGACTC
Univa_08    ATTTTGGGTGCTCTACATCCTACATTCTTCCAGAACTTCAAGATGGACTC
Univa_06    ATTTTGGGTGCTCTACATCCTACATTCTTCCAGAACTTCAAGATGGACTC
Univa_09    ATTTTGGGTGCTCTACATCCTACATTCTTCCAGAACTTCAAGATGGACTC
Uatro_01    ATTTTGGGTGCTCTACATCCTACATTCTTCCAGAACTTCAAGATGGACTC
Usori_03    ATTTTGGGTGCTCTACATCCTACATTCTTCCAGAACTTCAAGATGGACTC
Usori_01    ATTTTGGGTGCTCTACATCCTACATTCTTCCAGAACTTCAAGATGGACTC
Usori_04    ATTTTGGGTGCTCTACATCCTACATTCTTCCAGAACTTCAAGATGGACTC
Usori_02    ATTTTGGGTGCTCTACATCCTACATTCTTCCAGAACTTCAAGATGGACTC
Usori_05    ATTTTGGGTGCTCTACATCCTACATTCTTCCAGAACTTCAAGATGGACTC
Usori_06    ATTTTGGGTGCTCTACATCCTACATTCTTCCAGAACTTCAAGATGGACTC
Usori_09    ATTTTGGGTGCTCTACATCCTACATTCTTCCAGAACTTCAAGATGGACTC
Uropso_2    ATTTTGGGTGCTCTACATCCTACATTCTTCCAGAACTTCAAGATGGACTC
Uropso_1    ATTTTGGGTGCTCTACATCCTACATTCTTCCAGAACTTCAAGATGGACTC
Uatro_03    ATTTTGGGTGCTCTACATCCTACATTCTTCCAGAACTTCAAGATGGACTC
Uatro_04    ATTTTGGGTGCTCTACATCCTACATTCTTCCAGAACTTCAAGATGGACTC
Uatro_02    ATTTTGGGTGCTCTACATCCTACATTCTTCCAGAACTTCAAGATGGACTC
Uatro_05    ATTTTGGGTGCTCTACATCCTACATTCTTCCAGAACTTCAAGATGGACTC
Uatro_06    ATTTTGGGTGCTCTACATCCTACATTCTTCCAGAACTTCAAGATGGACTC
Uatro_07    ATTTTGGGTGCTCTACATCCTACATTCTTCCAGAACTTCAAGATGGACTC
Usps2_04    ATTTTGGGTGCTCTACATCCTACATTCTTCCAGAACTTCAAGATGGACTC
Usps2_02    ATTTTGGGTGCTCTACATCCTACATTCTTCCAGAACTTCAAGATGGACTC
Usps2_01    ATTTTGGGTGCTCTACATCCTACATTCTTCCAGAACTTCAAGATGGACTC
Usps2_03    ATTTTGGGTGCTCTACATCCTACATTCTTCCAGAACTTCAAGATGGACTC
Ugrac_06    ATTTTGGGTGCTCTACATCCTACATTCTTCCAGAACTTCAAGATGGACTC
Ugrac_10    ATTTTGGGTGCTCTACATCCTACATTCTTCCAGAACTTCAAGATGGACTC
Ugrac_08    ATTTTGGGTGCTCTACATCCTACATTCTTCCAGAACTTCAAGATGGACTC
Ugrac_09    ATTTTGGGTGCTCTACATCCTACATTCTTCCAGAACTTCAAGATGGACTC
Ugrac_07    ATTTTGGGTGCTCTACATCCTACATTCTTCCAGAACTTCAAGATGGACTC
Ugrac_01    ATTTTGGGTGCTCTACATCCTACATTCTTCCAGAACTTCAAGATGGACTC
Ugrac_02    ATTTTGGGTGCTCTACATCCTACATTCTTCCAGAACTTCAAGATGGACTC
Ugrac_05    ATTTTGGGTGCTCTACATCCTACATTCTTCCAGAACTTCAAGATGGACTC
Ugrac_03    ATTTTGGGTGCTCTACATCCTACATTCTTCCAGAACTTCAAGATGGACTC
Ugrac_04    ATTTTGGGTGCTCTACATCCTACATTCTTCCAGAACTTCAAGATGGACTC
Ugrac_D3    --------------------------------------------------
Ugrac_D4    --------------------------------------------------
Usori_D1    --------------------------------------------------
Usori_D2    --------------------------------------------------
Usori_D8    --------------------------------------------------
Usori_D9    --------------------------------------------------
Usori_D7    --------------------------------------------------
Usori_10    --------------------------------------------------
Usori_11    --------------------------------------------------
Usori_D5    --------------------------------------------------
Usori_D4    --------------------------------------------------
Usori_12    --------------------------------------------------
Usori_13    --------------------------------------------------
Usori_D6    --------------------------------------------------
Usori_D3    --------------------------------------------------
Ugrac_D1    --------------------------------------------------
Ugrac_D2    --------------------------------------------------
Uande_D1    --------------------------------------------------
Uande_D2    --------------------------------------------------
Uaequ_D1    --------------------------------------------------
Uaequ_D2    --------------------------------------------------

SA_01       TCTTTTCATGTCTCAATTGCCAGAAAAGATACCGTTTATATTTTAGGAGG
TA_01       TCTTTTCATGTCTCCATTGCCAGAAATGATACCATTTATATTCTAGGAGG
Uinve_04    TCTTTTCATGTCTCCATTGCAAGAAATGATACCATTTATATTTTAGGAGG
Uinve_07    TCTTTTCATGTCTCCATTGCAAGAAATGATACCATTTATATTTTAGGAGG
Uinve_03    TCTTTTCATGTCTCCATTGCAAGAAATGATACCATTTATATTTTAGGAGG
Uinve_06    TCTTTTCATGTCTCCATTGCAAGAAATGATACCATTTATATTTTAGGAGG
Uinve_05    TCTTTTCATGTCTCCATTGCAAGAAATGATACCATTTATATTTTAGGAGG
Uinve_01    TCTTTTCATGTCTCCATTGCAAGAAATGATACCATTTATATTTTAGGAGG
Uinve_02    TCTTTTCATGTCTCCATTGCAAGAAATGATACCATTTATATTTTAGGAGG
Uropsp_6    TCTTTTCATGTCTCCATTGCAAGAAATGATACCATTTATATTTTAGGAGG
Usps1_04    TCTTTTCATGTCTCCATTGCAAGAAATGATACCATTTATATTTTAGGAGG
Usps1_01    TCTTTTCATGTCTCCATTGCAAGAAATGATACCATTTATATTTTAGGAGG
Usps1_05    TCTTTTCATGTCTCCATTGCAAGAAATGATACCATTTATATTTTAGGAGG
Usps1_02    TCTTTTCATGTCTCCATTGCAAGAAATGATACCATTTATATTTTAGGAGG
Univa_03    TCTTTTCATGTCTCCATTGCAAGAAATGATACCATTTATATTTTAGGAGG
Univa_01    TCTTTTCATGTCTCCATTGCAAGAAATGATACCATTTATATTTTAGGAGG
Univa_05    TCTTTTCATGTCTCCATTGCAAGAAATGATACCATTTATATTTTAGGAGG
Univa_02    TCTTTTCATGTCTCCATTGCAAGAAATGATACCATTTATATTTTAGGAGG
Univa_04    TCTTTTCATGTCTCCATTGCAAGAAATGATACCATTTATATTTTAGGAGG
Univa_11    TCTTTTCATGTCTCCATTGCAAGAAATGATACCATTTATATTTTAGGAGG
Univa_13    TCTTTTCATGTCTCCATTGCAAGAAATGATACCATTTATATTTTAGGAGG
Univa_14    TCTTTTCATGTCTCCATTGCAAGAAATGATACCATTTATATTTTAGGAGG
Univa_12    TCTTTTCATGTCTCCATTGCAAGAAATGATACCATTTATATTTTAGGAGG
Univa_10    TCTTTTCATGTCTCCATTGCAAGAAATGATACCATTTATATTTTAGGAGG
Univa_07    TCTTTTCATGTCTCCATTGCAAGAAATGATACCATTTATATTTTAGGAGG
Univa_08    TCTTTTCATGTCTCCATTGCAAGAAATGATACCATTTATATTTTAGGAGG
Univa_06    TCTTTTCATGTCTCCATTGCAAGAAATGATACCATTTATATTTTAGGAGG
Univa_09    TCTTTTCATGTCTCCATTGCAAGAAATGATACCATTTATATTTTAGGAGG
Uatro_01    TCTTTTCATGTCTCCATTGCAAGAAATGATATCATTTATATTTTAGGAGG
Usori_03    TCTTTTCATGTCTCCATTGCAAGAAATGATACCATTTATATTTTAGGAGG
Usori_01    TCTTTTCATGTCTCCATTGCAAGAAATGATACCATTTATATTTTAGGAGG
Usori_04    TCTTTTCATGTCTCCATTGCAAGAAATGATACCATTTATATTTTAGGAGG
Usori_02    TCTTTTCATGTCTCCATTGCAAGAAATGATACCATTTATATTTTAGGAGG
Usori_05    TCTTTTCATGTCTCCATTGCAAGAAATGATACCATTTATATTTTAGGAGG
Usori_06    TCTTTTCATGTCTCCATTGCAAGAAATGATACCATTTATATTTTAGGAGG
Usori_09    TCTTTTCATGTCTCCATTGCAAGAAATGATACCATTTATATTTTAGGAGG
Uropso_2    TCTTTTCATGTCTCCATTGCAAGAAATGATACCATTTATATTTTAGGAGG
Uropso_1    TCTTTTCATGTCTCCATTGCAAGAAATGATACCATTTATATTTTAGGAGG
Uatro_03    TCTTTTCATGTCTCCATTGCAAGAAATGATATCATTTATATTTTAGGAGG
Uatro_04    TCTTTTCATGTCTCCATTGCAAGAAATGATATCATTTATATTTTAGGAGG
Uatro_02    TCTTTTCATGTCTCCATTGCAAGAAATGATATCATTTATATTTTAGGAGG
Uatro_05    TCTTTTCATGTCTCCATTGCAAGAAATGATATCATTTATATTTTAGGAGG
Uatro_06    TCTTTTCATGTCTCCATTGCAAGAAATGATATCATTTATATTTTAGGAGG
Uatro_07    TCTTTTCATGTCTCCATTGCAAGAAATGATATCATTTATATTTTAGGAGG
Usps2_04    TCTTTTCATGTCTCCATTGCAAGAAATGATATCATTTATATTTTAGGAGG
Usps2_02    TCTTTTCATGTCTCCATTGCAAGAAATGATATCATTTATATTTTAGGAGG
Usps2_01    TCTTTTCATGTCTCCATTGCAAGAAATGATATCATTTATATTTTAGGAGG
Usps2_03    TCTTTTCATGTCTCCATTGCAAGAAATGATATCATTTATATTTTAGGAGG
Ugrac_06    TCTTTTCATGTCTCCATTGCAAGAAATGATATCATTTATATTTTAGGAGG
Ugrac_10    TCTTTTCATGTCTCCATTGCAAGAAATGATATCATTTATATTTTAGGAGG
Ugrac_08    TCTTTTCATGTCTCCATTGCAAGAAATGATATCATTTATATTTTAGGAGG
Ugrac_09    TCTTTTCATGTCTCCATTGCAAGAAATGATATCATTTATATTTTAGGAGG
Ugrac_07    TCTTTTCATGTCTCCATTGCAAGAAATGATATCATTTATATTTTAGGAGG
Ugrac_01    TCTTTTCATGTCTCCATTGCAAGAAATGATATCATTTATATTTTAGGAGG
Ugrac_02    TCTTTTCATGTCTCCATTGCAAGAAATGATATCATTTATATTTTAGGAGG
Ugrac_05    TCTTTTCATGTCTCCATTGCAAGAAATGATATCATTTATATTTTAGGAGG
Ugrac_03    TCTTTTCATGTCTCCATTGCAAGAAATGATATCATTTATATTTTAGGAGG
Ugrac_04    TCTTTTCATGTCTCCATTGCAAGAAATGATATCATTTATATTTTAGGAGG
Ugrac_D3    --------------------------------------------------
Ugrac_D4    --------------------------------------------------
Usori_D1    --------------------------------------------------
Usori_D2    --------------------------------------------------
Usori_D8    --------------------------------------------------
Usori_D9    --------------------------------------------------
Usori_D7    --------------------------------------------------
Usori_10    --------------------------------------------------
Usori_11    --------------------------------------------------
Usori_D5    --------------------------------------------------
Usori_D4    --------------------------------------------------
Usori_12    --------------------------------------------------
Usori_13    --------------------------------------------------
Usori_D6    --------------------------------------------------
Usori_D3    --------------------------------------------------
Ugrac_D1    --------------------------------------------------
Ugrac_D2    --------------------------------------------------
Uande_D1    --------------------------------------------------
Uande_D2    --------------------------------------------------
Uaequ_D1    --------------------------------------------------
Uaequ_D2    --------------------------------------------------

SA_01       ACATTCACTTTCCAATAACATTCGCCCAGCCAGCCTATACAGAATAAAGG
TA_01       ACATTCTCTTGCCAATAACATCCGCCCTGCCAACCTATATAGAATAAAGG
Uinve_04    ACATTCTCTTGCCAATAACATCCGCCCTGCCAACCTGTATAGAATAAAGG
Uinve_07    ACATTCTCTTGCCAATAATATCCGCCCTGCCAACCTGTATAGAATAAAGG
Uinve_03    ACATTCTCTTGCCAATAACATCCGCCCTGCCAACCTGTATAGAATAAAGG
Uinve_06    ACATTCTCTTGCCAATAACATCCGCCCTGCCAACCTGTATAGAATAAAGG
Uinve_05    ACATTCTCTTGCCAATAACATCCGCCCTGCCAACCTGTATAGAATAAAGG
Uinve_01    ACATTCTCTTGCCAATAACATCCGCCCTGCCAACCTGTATAGAATAAAGG
Uinve_02    ACATTCTCTTGCCAATAACATCCGCCCTGCCAACCTGTATAGAATAAAGG
Uropsp_6    ACATTCTCTTGCCAATAACATCCGCCCTGCCAACCTGTATAGAATAAAGG
Usps1_04    ACATTCTCTTGCCAATAACATCCGCCCTGCCAACCTGTATAGAATAAAGG
Usps1_01    ACATTCTCTTGCCAATAACATCCGCCCTGCCAACCTGTATAGAATAAAGG
Usps1_05    ACATTCTCTTGCCAATAACATCCGCCCTGCCAACCTGTATAGAATAAAGG
Usps1_02    ACATTCTCTTGCCAATAACATCCGCCCTGCCAACCTGTATAGAATAAAGG
Univa_03    ACATTCTCTTGCCAATAACATCCGCCCTGCCAACCTGTATAGAATAAAGG
Univa_01    ACATTCTCTTGCCAATAACATCCGCCCTGCCAACCTGTATAGAATAAAGG
Univa_05    ACATTCTCTTGCCAATAACATCCGCCCTGCCAACCTGTATAGAATAAAGG
Univa_02    ACATTCTCTTGCCAATAACATCCGCCCTGCCAACCTGTATAGAATAAAGG
Univa_04    ACATTCTCTTGCCAATAACATCCGCCCTGCCAACCTGTATAGAATAAAGG
Univa_11    ACATTCTCTTGCCAATAACATCCGCCCTGCCAACCTGTATAGAATAAAGG
Univa_13    ACATTCTCTTGCCAATAACATCCGCCCTGCCAACCTGTATAGAATAAAGG
Univa_14    ACATTCTCTTGCCAATAACATCCGCCCTGCCAACCTGTATAGAATAAAGG
Univa_12    ACATTCTCTTGCCAATAACATCCGCCCTGCCAACCTGTATAGAATAAAGG
Univa_10    ACATTCTCTTGCCAATAACATCCGCCCTGCCAACCTGTATAGAATAAAGG
Univa_07    ACATTCTCTTGCCAATAACATCCGCCCTGCCAACCTGTATAGAATAAAGG
Univa_08    ACATTCTCTTGCCAATAACATCCGCCCTGCCAACCTGTATAGAATAAAGG
Univa_06    ACATTCTCTTGCCAATAACATCCGCCCTGCCAACCTGTATAGAATAAAGG
Univa_09    ACATTCTCTTGCCAATAACATCCGCCCTGCCAACCTGTATAGAATAAAGG
Uatro_01    ACATTCTCTTGCCAATAACATCCGCCCTGCCAACCTGTATAGAATAAAGG
Usori_03    ACATTCTCTTGCCAATAACATCCGCCCTGCCAACCTGTATAGAATAAAGG
Usori_01    ACATTCTCTTGCCAATAACATCCGCCCTGCCAACCTGTATAGAATAAAGG
Usori_04    ACATTCTCTTGCCAATAACATCCGCCCTGCCAACCTGTATAGAATAAAGG
Usori_02    ACATTCTCTTGCCAATAACATCCGCCCTGCCAACCTGTATAGAATAAAGG
Usori_05    ACATTCTCTTGCCAATAACATCCGCCCTGCCAACCTGTATAGAATAAAGG
Usori_06    ACATTCTCTTGCCAATAACATCCGCCCTGCCAACCTGTATAGAATAAAGG
Usori_09    ACATTCTCTTGCCAATAACATCCGCCCTGCCAACCTGTATAGAATAAAGG
Uropso_2    ACATTCTCTTGCCAATAACATCCGCCCTGCCAACCTGTATAGAATAAAGG
Uropso_1    ACATTCTCTTGCCAATAACATCCGCCCTGCCAACCTGTATAGAATAAAGG
Uatro_03    ACATTCTCTTGCCAATAACATCCGCCCTGCCAACCTGTATAGAATAAAGG
Uatro_04    ACATTCTCTTGCCAATAACATCCGCCCTGCCAACCTGTATAGAATAAAGG
Uatro_02    ACATTCTCTTGCCAATAACATCCGCCCTGCCAACCTGTATAGAATAAAGG
Uatro_05    ACATTCTCTTGCCAATAACATCCGCCCTGCCAACCTGTATAGAATAAAGG
Uatro_06    ACATTCTCTTGCCAATAACATCCGCCCTGCCAACCTGTATAGAATAAAGG
Uatro_07    ACATTCTCTTGCCAATAACATCCGCCCTGCCAACCTGTATAGAATAAAGG
Usps2_04    ACATTCTCTTGCCAATAACATCCGCCCTGCCAACCTGTATAGAATAAAGG
Usps2_02    ACATTCTCTTGCCAATAACATCCGCCCTGCCAACCTGTATAGAATAAAGG
Usps2_01    ACATTCTCTTGCCAATAACATCCGCCCTGCCAACCTGTATAGAATAAAGG
Usps2_03    ACATTCTCTTGCCAATAACATCCGCCCTGCCAACCTGTATAGAATAAAGG
Ugrac_06    ACATTCTCTTGCCAATAACATCCGCCCTGCCAACCTGTATAGAATAAAGG
Ugrac_10    ACATTCTCTTGCCAATAACATCCGCCCTGCCAACCTGTATAGAATAAAGG
Ugrac_08    ACATTCTCTTGCCAATAACATCCGCCCTGCCAACCTGTATAGAATAAAGG
Ugrac_09    ACATTCTCTTGCCAATAACATCCGCCCTGCCAACCTGTATAGAATAAAGG
Ugrac_07    ACATTCTCTTGCCAATAACATCCGCCCTGCCAACCTGTATAGAATAAAGG
Ugrac_01    ACATTCTCTTGCCAATAACATCCGCCCTGCCAACCTGTATAGAATAAAGG
Ugrac_02    ACATTCTCTTGCCAATAACATCCGCCCTGCCAACCTGTATAGAATAAAGG
Ugrac_05    ACATTCTCTTGCCAATAACATCCGCCCTGCCAACCTGTATAGAATAAAGG
Ugrac_03    ACATTCTCTTGCCAATAACATCCGCCCTGCCAACCTGTATAGAATAAAGG
Ugrac_04    ACATTCTCTTGCCAATAACATCCGCCCTGCCAACCTGTATAGAATAAAGG
Ugrac_D3    --------------------------------------------------
Ugrac_D4    --------------------------------------------------
Usori_D1    --------------------------------------------------
Usori_D2    --------------------------------------------------
Usori_D8    --------------------------------------------------
Usori_D9    --------------------------------------------------
Usori_D7    --------------------------------------------------
Usori_10    --------------------------------------------------
Usori_11    --------------------------------------------------
Usori_D5    --------------------------------------------------
Usori_D4    --------------------------------------------------
Usori_12    --------------------------------------------------
Usori_13    --------------------------------------------------
Usori_D6    --------------------------------------------------
Usori_D3    --------------------------------------------------
Ugrac_D1    --------------------------------------------------
Ugrac_D2    --------------------------------------------------
Uande_D1    --------------------------------------------------
Uande_D2    --------------------------------------------------
Uaequ_D1    --------------------------------------------------
Uaequ_D2    --------------------------------------------------

SA_01       TTGATCTGCCCCTGGGTAGCCCAGCTGTGAATTGCACAGTCTTGCCAGGA
TA_01       TTGATCTCCCCTTGGGTAGCCCAGCTGTGAATTGCACAGTCTTATCAGGA
Uinve_04    TTGATCTCCCCCTRGGTAGCCCCGCTGTGAGTTGCACAGTCTTACCAGGA
Uinve_07    TTGATCTCCCCCTGGGTAGCCCCGCTGTGAGTTGCACAGTCTTACCAGGA
Uinve_03    TTGATCTCCCCCTAGGTAGCCCCGCTRTGAGTTGCACAGTCTTACCAGGA
Uinve_06    TTGATCTCCCCCTAGGTAGCCCCGCTGTGAGTTGCACAGTCTTACCAGGA
Uinve_05    TTGATCTCCCCCTAGGTAGCCCCGCTGTGAGTTGCACAGTCTTACCAGGA
Uinve_01    TTGATCTCCCCCTAGGTAGCCCCGCTGTGAGTTGCACAGTCTTACCAGGA
Uinve_02    TTGATCTCCCCCTAGGTAGCCCCGCTGTGAGTTGCACAGTCTTACCAGGA
Uropsp_6    TTGATCTCCCCCTGGGTAGCCCAGCTGTGAGTTGCACAGTCTTACCAGGA
Usps1_04    TTGATCTCCCCCTGGGTAGCCCAGCTGTGAGTTGCACAGTCTTACCAGGA
Usps1_01    TTGATCTCCCCCTGGGTAGCCCAGCTGTGAGTTGCACAGTCTTACCAGGA
Usps1_05    TTGATCTCCCCCTGGGTAGCCCAGCTGTGAGTTGCACAGTCTTACCAGGA
Usps1_02    TTGATCTCCCCCTGGGTAGCCCAGCTGTGAGTTGCACAGTCTTACCAGGA
Univa_03    TTGATCTCCCCCTGGGTAGCCCAGCTGTCAGTTGCACAGTCTTACCAGGA
Univa_01    TTGATCTCCCCCTGGGTAGCCCAGCTGTCAGTTGCACAGTCTTACCAGGA
Univa_05    TTGATCTCCCCCTGGGTAGCCCAGCTGTCAGTTGCACAGTCTTACCAGGA
Univa_02    TTGATCTCCCCCTGGGTAGCCCAGCTGTCAGTTGCACAGTCTTACCAGGA
Univa_04    TTGATCTCCCCCTGGGTAGCCCAGCTGTCAGTTGCACAGTCTTACCAGGA
Univa_11    TTGATCTCCCCCTGGGTAGCCCAGCTGTCAGTTGCACAGTCTTACCAGGA
Univa_13    TTGATCTCCCCCTGGGTAGCCCAGCTGTCAGTTGCACAGTCTTACCAGGA
Univa_14    TTGATCTCCCCCTGGGTAGCCCAGCTGTCAGTTGCACAGTCTTACCAGGA
Univa_12    TTGATCTCCCCCTGGGTAGCCCAGCTGTCAGTTGCACAGTCTTACCAGGA
Univa_10    TTGATCTCCCCCTGGGTAGCCCAGCTGTCAGTTGCACAGTCTTACCAGGA
Univa_07    TTGATCTCCCCCTGGGTAGCCCAGCTGTCAGTTGCACAGTCTTACCAGGA
Univa_08    TTGATCTCCCCCTGGGTAGCCCAGCTGTCAGTTGCACAGTCTTACCAGGA
Univa_06    TTGATCTCCCCCTGGGTAGCCCAGCTGTCAGTTGCACAGTCTTACCAGGA
Univa_09    TTGATCTCCCCCTGGGTAGCCCAGCTGTCAGTTGCACAGTCTTACCAGGA
Uatro_01    TTGATCTCCCCCTGGGTAGCCCAGCTGTGAGTTGCACAGTCTTACCAGGA
Usori_03    TTGATCTCCCCCTGGGTAGCCCAGCTGTGAGTTGCACAGTCTTACCAGGA
Usori_01    TTGATCTCCCCCTGGGTAGCCCAGCTGTGAGTTGCACAGTCTTACCAGGA
Usori_04    TTGATCTCCCCCTGGGTAGCCCAGCTGTGAGTTGCACAGTCTTACCAGGA
Usori_02    TTGATCTCCCCCTGGGTAGCCCAGCTGTGAGTTGCACAGTCTTACCAGGA
Usori_05    TTGATCTCCCCCTGGGTAGCCCAGCTGTGAGTTGCACAGTCTTACCAGGA
Usori_06    TTGATCTCCCCCTGGGTAGCCCAGCTGTGAGTTGCACAGTCTTACCAGGA
Usori_09    TTGATCTCCCCCTGGGTAGCCCAGCTGTGAGTTGCACAGTCTTACCAGGA
Uropso_2    TTGATCTCCCCCTGGGTAGCCCAGCTGTGAGTTGCACAGTCTTACCAGGA
Uropso_1    TTGATCTCCCCCTGGGTAGCCCAGCTGTGAGTTGCACAGTCTTACCAGGA
Uatro_03    TTGATCTCCCCCTGGGTAGCCCAGCTGTGAGTTGCACAGTCTTACCAGGA
Uatro_04    TTGATCTCCCCCTGGGTAGCCCAGCTGTGAGTTGCACAGTCTTACCAGGA
Uatro_02    TTGATCTCCCCCTGGGTAGCCCAGCTGTGAGTTGCACAGTCTTACCAGGA
Uatro_05    TTGATCTCCCCCTGGGTAGCCCAGCTGTGAGTTGCACAGTCTTACCAGGA
Uatro_06    TTGATCTCCCCCTGGGTAGCCCAGCTGTGAGTTGCACAGTCTTACCAGGA
Uatro_07    TTGATCTCCCCCTGGGTAGCCCAGCTGTGAGTTGCACAGTCTTACCAGGA
Usps2_04    TTGATCTCCCCCTGGGTAGCCCAGCTGTGAGTTGCACAGTCTTACCAGGA
Usps2_02    TTGATCTCCCCCTGGGTAGCCCAGCTGTGAGTTGCACAGTCTTACCAGGA
Usps2_01    TTGATCTCCCCCTGGGTAGCCCAGCTGTGAGTTGCACAGTCTTACCAGGA
Usps2_03    TTGATCTCCCCCTGGGTAGCCCAGCTGTGAGTTGCACAGTCTTACCAGGA
Ugrac_06    TTGATCTCCCCCTGGGTAGCCCAGCTGTGAGTTGCACAGTCTTACCAGGA
Ugrac_10    TTGATCTCCCCCTGGGTAGCCCAGCTGTGAGTTGCACAGTCTTACCAGGA
Ugrac_08    TTGATCTCCCCCTGGGTAGCCCAGCTGTGAGTTGCACAGTCTTACCAGGA
Ugrac_09    TTGATCTCCCCCTGGGTAGCCCAGCTGTGAGTTGCACAGTCTTACCAGGA
Ugrac_07    TTGATCTCCCCCTGGGTAGCCCAGCTGTGAGTTGCACAGTCTTACCAGGA
Ugrac_01    TTGATCTCCCCCTGGGTAGCCCAGCTGTGAGTTGCACAGTCTTACCAGGA
Ugrac_02    TTGATCTCCCCCTGGGTAGCCCAGCTGTGAGTTGCACAGTCTTACCAGGA
Ugrac_05    TTGATCTCCCCCTGGGTAGTCCAGCTGTGAGTTGCACAGTCTTACCAGGA
Ugrac_03    TTGATCTCCCCCTGGGTAGCCCAGCTGTGAGTTGCACAGTCTTACCAGGA
Ugrac_04    TTGATCTCCCCCTGGGTAGCCCAGCTGTGAGTTGCACAGTCTTACCAGGA
Ugrac_D3    --------------------------------------------------
Ugrac_D4    --------------------------------------------------
Usori_D1    --------------------------------------------------
Usori_D2    --------------------------------------------------
Usori_D8    --------------------------------------------------
Usori_D9    --------------------------------------------------
Usori_D7    --------------------------------------------------
Usori_10    --------------------------------------------------
Usori_11    --------------------------------------------------
Usori_D5    --------------------------------------------------
Usori_D4    --------------------------------------------------
Usori_12    --------------------------------------------------
Usori_13    --------------------------------------------------
Usori_D6    --------------------------------------------------
Usori_D3    --------------------------------------------------
Ugrac_D1    --------------------------------------------------
Ugrac_D2    --------------------------------------------------
Uande_D1    --------------------------------------------------
Uande_D2    --------------------------------------------------
Uaequ_D1    --------------------------------------------------
Uaequ_D2    --------------------------------------------------

SA_01       GGAATCTCAGTTTCCAGTGCAATACTGACTCAAACAAGCAATGATGAATT
TA_01       GGAATCTCTGTTTCCAGTGCAATCCTGACTCAAACAAACAAGGATGAATT
Uinve_04    GGGATCTCTGTCTCCAGTGCAATCCTGACTCAAATAAACAGTGATGAATT
Uinve_07    GGGATCTCTGTCTCCAGTGCAATCCTGACTCAAATAAACAGTGATGAATT
Uinve_03    GGGATCTCTGTCTCCAGTGCAATCCTGACTCAAATAAACAGTGATGAATT
Uinve_06    GGGATCTCTGTCTCCAGTGCAATCCTGACTCAAATAAACAGTGATGAATT
Uinve_05    GGGATCTCTGTCTCCAGTGCAATCCTGACTCAAATAAACAGTGATGAATT
Uinve_01    GGGATCTCTGTCTCCAGTGCAATCYTGACTCAAATAAACAGTGATGAATT
Uinve_02    GGGATCTCTGTCTCCAGTGCAATCYTGACTCAAATAAACAGTGATGAATT
Uropsp_6    GGGATCTCTGTCTCCAGTGCAATCCTGACTCAAATAAACAGTGATGAATT
Usps1_04    GGGATCTCTGTCTCCAGTGCAATCCTGACTCAAATAAACAGTGATGAATT
Usps1_01    GGGATCTCTGTCTCCAGTGCAATCCTGACTCAAATAAACAGTGATGAATT
Usps1_05    GGGATCTCTGTCTCCAGTGCAATCCTGACTCAAATAAACAGTGATGAATT
Usps1_02    GGGATCTCTGTCTCCAGTGCAATCCTGACTCAAATAAACAGTGATGAATT
Univa_03    GGGATCTCTGTCTCCAGTGCAATCCTGACTCAAATAAACAGTGATGAATT
Univa_01    GGGATCTCTGTCTCCAGTGCAATCCTGACTCAAATAAACAGTGATGAATT
Univa_05    GGGATCTCTGTCTCCAGTGCAATCCTGACTCAAATAAACAGTGATGAATT
Univa_02    GGGATCTCTGTCTCCAGTGCAATCCTGACTCAAATAAACAGTGATGAATT
Univa_04    GGGATCTCTGTCTCCAGTGCAATCCTGACTCAAATAAACAGTGATGAATT
Univa_11    GGGATCTCTGTCTCCAGTGCAATCCTGACTCAAATAAACAGTGATGAATT
Univa_13    GGGATCTCTGTCTCCAGTGCAATCCTGACTCAAATAAACAGTGATGAATT
Univa_14    GGGATCTCTGTCTCCAGTGCAATCCTGACTCAAATAAACAGTGATGAATT
Univa_12    GGGATCTCTGTCTCCAGTGCAATCCTGACTCAAATAAACAGTGATGAATT
Univa_10    GGGATCTCTGTCTCCAGTGCAATCCTGACTCAAATAAACAGTGATGAATT
Univa_07    GGGATCTCTGTCTCCAGTGCAATCCTGACTCAAATAAACAGTGATGAATT
Univa_08    GGGATCTCTGTCTCCAGTGCAATCCTGACTCAAATAAACAGTGATGAATT
Univa_06    GGGATCTCTGTCTCCAGTGCAATCCTGACTCAAATAAACAGTGATGAATT
Univa_09    GGGATCTCTGTCTCCAGTGCAATCCTGACTCAAATAAACAGTGATGAATT
Uatro_01    GGGATCTCTGTCTCCAGTGCAATCCTGACTCAAATAAATAGTGATGAATT
Usori_03    GGGATCTCTGTCTCCAGTGCAATCCTGACTCAAATAAATAGTGATGAATT
Usori_01    GGGATCTCTGTCTCCAGTGCAATCCTGACTCAAATAAATAGTGATGAATT
Usori_04    GGGATCTCTGTCTCCAGTGCAATCCTGACTCAAATAAATAGTGATGAATT
Usori_02    GGGATCTCTGTCTCCAGTGCAATCCTGACTCAAATAAATAGTGATGAATT
Usori_05    GGGATCTCTGTCTCCAGTGCAATCCTGACTCAAATAAATAGTGATGAATT
Usori_06    GGGATCTCTGTCTCCAGTGCAATCCTGACTCAAATAAATAGTGATGAATT
Usori_09    GGGATCTCTGTCTCCAGTGCAATCCTGACTCAAATAAATAGTGATGAATT
Uropso_2    GGGATCTCTGTCTCCAGTGCAATCCTGACTCAAATAAATAGTGATGAATT
Uropso_1    GGGATCTCTGTCTCCAGTGCAATCCTGACTCAAATAAATAGTGATGAATT
Uatro_03    GGGATCTCTGTCTCCAGTGCAATCCTGACTCAAATAAATAGTGATGAATT
Uatro_04    GGGATCTCTGTCTCCAGTGCAATCCTGACTCAAATAAATAGTGATGAATT
Uatro_02    GGGATCTCTGTCTCCAGTGCAATCCTGACTCAAATAAATAGTGATGAATT
Uatro_05    GGGATCTCTGTCTCCAGTGCAATCCTGACTCAAATAAATAGTGATGAATT
Uatro_06    GGGATCTCTGTCTCCAGTGCAATCCTGACTCAAATAAATAGTGATGAATT
Uatro_07    GGGATCTCTGTCTCCAGTGCAATCCTGACTCAAATAAATAGTGATGAATT
Usps2_04    GGGATCTCTGTCTCCAGTGCAATCCTGACTCAAATAAATAGTGATGAATT
Usps2_02    GGGATCTCTGTCTCCAGTGCAATCCTGACTCAAATAAATAGTGATGAATT
Usps2_01    GGGATCTCTGTCTCCAGTGCAATCCTGACTCAAATAAATAGTGATGAATT
Usps2_03    GGGATCTCTGTCTCCAGTGCAATCCTGACTCAAATAAATAGTGATGAATT
Ugrac_06    GGGATCTCTGTCTCCAGTGCAATCCTGACTCAAATAAATAGTGATGAATT
Ugrac_10    GGGATCTCTGTCTCCAGTGCAATCCTGACTCAAATAAATAGTGATGAATT
Ugrac_08    GGGATCTCTGTCTCCAGTGCAATCCTGACTCAAATAAATAGTGATGAATT
Ugrac_09    GGGATCTCTGTCTCCAGTGCAATCCTGACTCAAATAAATAGTGATGAATT
Ugrac_07    GGGATCTCTGTCTCCAGTGCAATCCTGACTCAAATAAATAGTGATGAATT
Ugrac_01    GGGATCTCTGTCTCCAGTGCAATCCTGACTCAAATAAATAGTGATGAATT
Ugrac_02    GGGATCTCTGTCTCCAGTGCAATCCTGACTCAAATAAATAGTGATGAATT
Ugrac_05    GGGATCTCTGTCTCCAGTGCAATCCTGACTCAAATAAATAGTGATGAATT
Ugrac_03    GGGATCTCTGTCTCCAGTGCAATCCTGACTCAAATAAATAGTGATGAATT
Ugrac_04    GGGATCTCTGTCTCCAGTGCAATCCTGACTCAAATAAATAGTGATGAATT
Ugrac_D3    --------------------------------------------------
Ugrac_D4    --------------------------------------------------
Usori_D1    --------------------------------------------------
Usori_D2    --------------------------------------------------
Usori_D8    --------------------------------------------------
Usori_D9    --------------------------------------------------
Usori_D7    --------------------------------------------------
Usori_10    --------------------------------------------------
Usori_11    --------------------------------------------------
Usori_D5    --------------------------------------------------
Usori_D4    --------------------------------------------------
Usori_12    --------------------------------------------------
Usori_13    --------------------------------------------------
Usori_D6    --------------------------------------------------
Usori_D3    --------------------------------------------------
Ugrac_D1    --------------------------------------------------
Ugrac_D2    --------------------------------------------------
Uande_D1    --------------------------------------------------
Uande_D2    --------------------------------------------------
Uaequ_D1    --------------------------------------------------
Uaequ_D2    --------------------------------------------------

SA_01       TATTATTGTTGGTGGTTATCAACTTGAAAATCAAAAAAGAATGGTTTGCA
TA_01       TGTTATTGTTGGTGGTTATCAGCTTGAAAATCAAAAAAGAATGGTCTGCA
Uinve_04    TGTTATTGTGGGTGGTTACCAGCTTGAAAATCAAAAAAGAATGGTTTGCA
Uinve_07    TGTTATTGTGGGTGGTTACCAGCTTGAAAATCAAAAAAGAATGGTTTGCA
Uinve_03    TGTTATTGTGGGTGGTTACCAGCTTGAAAATCAAAAAAGAATGGTTTGCA
Uinve_06    TGTTATTGTGGGTGGTTACCAGCTTGAAAATCAAAAAAGAATGGTTTGCA
Uinve_05    TGTTATTGTGGGTGGTTACCAGCTTGAAAATCAAAAAAGAATGGTTTGCA
Uinve_01    TGTTATTGTGGGTGGTTACCAGCTTGAAAATCAAAAAAGAATGGTTTGCA
Uinve_02    TGTTATTGTGGGTGGTTACCAGCTTGAAAATCAAAAAAGAATGGTTTGCA
Uropsp_6    TGTTATTGTGGGTGGTTACCAGCTTGAAAATCAAAAAAGAATGGTTTGCA
Usps1_04    TGTTATTGTGGGTGGTTACCAGCTTGAAAATCAAAAAAGAATGGTTTGCA
Usps1_01    TGTTATTGTGGGTGGTTACCAGCTTGAAAATCAAAAAAGAATGGTTTGCA
Usps1_05    TGTTATTGTGGGTGGTTACCAGCTTGAAAATCAAAAAAGAATGGTTTGCA
Usps1_02    TGTTATTGTGGGTGGTTACCAGCTTGAAAATCAAAAAAGAATGGTTTGCA
Univa_03    TGTTATTGTGGGTGGTTACCAGCTTGAAAATCAAAAAAGAATGGTTTGCA
Univa_01    TGTTATTGTGGGTGGTTACCAGCTTGAAAATCAAAAAAGAATGGTTTGCA
Univa_05    TGTTATTGTGGGTGGTTACCAGCTTGAAAATCAAAAAAGAATGGTTTGCA
Univa_02    TGTTATTGTGGGTGGTTACCAGCTTGAAAATCAAAAAAGAATGGTTTGCA
Univa_04    TGTTATTGTGGGTGGTTACCAGCTTGAAAATCAAAAAAGAATGGTTTGCA
Univa_11    TGTTATTGTGGGTGGTTACCAGCTTGAAAATCAAAAAAGAWTGGTTTGCA
Univa_13    TGTTATTGTGGGTGGTTACCAGCTTGAAAATCAAAAAAGAWTGGTTTGCA
Univa_14    TGTTATTGTGGGTGGTTACCAGCTTGAAAATCAAAAAAGAATGGTTTGCA
Univa_12    TGTTATTGTGGGTGGTTACCAGCTTGAAAATCAAAAAAGAWTGGTTTGCA
Univa_10    TGTTATTGTGGGTGGTTACCAGCTTGAAAATCAAAAAAGATTGGTTTGCA
Univa_07    TGTTATTGTGGGTGGTTACCAGCTTGAAAATCAAAAAAGATTGGTTTGCA
Univa_08    TGTTATTGTGGGTGGTTACCAGCTTGAAAATCAAAAAAGATTGGTTTGCA
Univa_06    TGTTATTGTGGGTGGTTACCAGCTTGAAAATCAAAAAAGATTGGTTTGCA
Univa_09    TGTTATTGTGGGTGGTTACCAGCTTGAAAATCAAAAAAGATTGGTTTGCA
Uatro_01    TGTTATTGTGGGTGGTTACCAGCTTGAAAATCAAAAAAGAATGGTTTGCA
Usori_03    TGTTATTGTGGGTGGTTACCAGCTTGAAAATCAAAAAAGAATGGTTTGCA
Usori_01    TGTTATTGTGGGTGGTTACCAGCTTGAAAATCAAAAAAGAATGGTTTGCA
Usori_04    TGTTATTGTGGGTGGTTACCAGCTTGAAAATCAAAAAAGAATGGTTTGCA
Usori_02    TGTTATTGTGGGTGGTTACCAGCTTGAAAATCAAAAAAGAATGGTTTGCA
Usori_05    TGTTATTGTGGGTGGTTACCAGCTTGAAAATCAAAAAAGAATGGTTTGCA
Usori_06    TGTTATTGTGGGTGGTTACCAGCTTGAAAATCAAAAAAGAATGGTTTGCA
Usori_09    TGTTATTGTGGGTGGTTACCAGCTTGAAAATCAAAAAAGAATGGTTTGCA
Uropso_2    TGTTATTGTGGGTGGTTACCAGCTTGAAAATCAAAAAAGAATGGTTTGCA
Uropso_1    TGTTATTGTGGGTGGTTACCAGCTTGAAAATCAAAAAAGAATGGTTTGCA
Uatro_03    TGTTATTGTGGGTGGTTACCAGCTTGAAAATCAAAAAAGAATGGTTTGCA
Uatro_04    TGTTATTGTGGGTGGTTACCAGCTTGAAAATCAAAAAAGAATGGTTTGCA
Uatro_02    TGTTATTGTGGGTGGTTACCAGCTTGAAAATCAAAAAAGAATGGTTTGCA
Uatro_05    TGTTATTGTGGGTGGTTACCAGCTTGAAAATCAAAAAAGAATGGTTTGCA
Uatro_06    TGTTATTGTGGGTGGTTACCAGCTTGAAAATCAAAAAAGAATGGTTTGCA
Uatro_07    TGTTATTGTGGGTGGTTACCAGCTTGAAAATCAAAAAAGAATGGTTTGCA
Usps2_04    TGTTATTGTGGGTGGTTACCAGCTTGAAAATCAAAAAAGAATGGTTTGCA
Usps2_02    TGTTATTGTGGGTGGTTACCAGCTTGAAAATCAAAAAAGAATGGTTTGCA
Usps2_01    TGTTATTGTGGGTGGTTACCAGCTTGAAAATCAAAAAAGAATGGTTTGCA
Usps2_03    TGTTATTGTGGGTGGTTACCAGCTTGAAAATCAAAAAAGAATGGTTTGCA
Ugrac_06    TGTTATTGTGGGTGGTTACCAGCTTGAAAATCAAAAAAGAATGGTTTGCA
Ugrac_10    TGTTATTGTGGGTGGTTACCAGCTTGAAAATCAAAAAAGAATGGTTTGCA
Ugrac_08    TGTTATTGTGGGTGGTTACCAGCTTGAAAATCAAAAAAGAATGGTTTGCA
Ugrac_09    TGTTATTGTGGGTGGTTACCAGCTTGAAAATCAAAAAAGAATGGTTTGCA
Ugrac_07    TGTTATTGTGGGTGGTTACCAGCTTGAAAATCAAAAAAGAATGGTTTGCA
Ugrac_01    TGTTATTGTGGGTGGTTACCAGCTTGAAAATCAAAAAAGAATGGTTTGCA
Ugrac_02    TGTTATTGTGGGTGGTTACCAGCTTGAAAATCAAAAAAGAATGGTTTGCA
Ugrac_05    TGTTATTGTGGGTGGTTACCAGCTTGAAAATCAAAAAAGAATGGTTTGCA
Ugrac_03    TGTTATTGTGGGTGGTTACCAGCWTGAAAATCAAAAAAGAATGGTTTGCA
Ugrac_04    TGTTATTGTGGGTGGTTACCAGCTTGAAAATCAAAAAAGAATGGTTTGCA
Ugrac_D3    --------------------------------------------------
Ugrac_D4    --------------------------------------------------
Usori_D1    --------------------------------------------------
Usori_D2    --------------------------------------------------
Usori_D8    --------------------------------------------------
Usori_D9    --------------------------------------------------
Usori_D7    --------------------------------------------------
Usori_10    --------------------------------------------------
Usori_11    --------------------------------------------------
Usori_D5    --------------------------------------------------
Usori_D4    --------------------------------------------------
Usori_12    --------------------------------------------------
Usori_13    --------------------------------------------------
Usori_D6    --------------------------------------------------
Usori_D3    --------------------------------------------------
Ugrac_D1    --------------------------------------------------
Ugrac_D2    --------------------------------------------------
Uande_D1    --------------------------------------------------
Uande_D2    --------------------------------------------------
Uaequ_D1    --------------------------------------------------
Uaequ_D2    --------------------------------------------------

SA_01       ACATCGTGTCTTTAGAGGATAACAAGATAGAAATTAATGAAATGGAGACT
TA_01       ACATTGTCTCTTTAGAAGACAACAAGATAGATATTCAGGAGATGGAGACT
Uinve_04    ACATTGTCTCTTTAGACGACAACAAGATAGATATTCGAGAGATGGAGACT
Uinve_07    ACATTGTCTCTTTAGACGACAACAAGATAGATATTCGAGAGATGGAGACT
Uinve_03    ACATTGTCTCTTTAGACGACAACAAGATAGATATTCGAGAGATGGAGACT
Uinve_06    ACATTGTCTCTTTAGACGACAACAAGATAGATATTCGAGAGATGGAGACT
Uinve_05    ACATTGTCTCTTTAGACGACAACAAGATAGATATTCGAGAGATGGAGACT
Uinve_01    ACATTGTCTCTTTAGACGACAACAAGATAGATATTCGAGAGATGGAGACT
Uinve_02    ACATTGTCTCTTTAGACGACAACAAGATAGATATTCGAGAGATGGAGACT
Uropsp_6    ACATTATCTCTTTAGAGGACAACAAGATAGATATTCGAGAGATGGAGACT
Usps1_04    ACATTATCTCTTTAGAGGACAACAAGATAGATATTCGAGAGATGGAGACT
Usps1_01    ACATTATCTCTTTAGACGACAACAAGATAGATATTCGAGAGATGGAGACT
Usps1_05    ACATTATCTCTTTAGACGACAACAAGATAGATATTCGAGAGATGGAGACT
Usps1_02    ACATTATCTCTTTAGACGACAACAAGATAGATATTCGAGAGATGGAGACT
Univa_03    ACATTGTCTCTTTAGACGACAACAAGATAGATATTCGAGAAATGGAGACT
Univa_01    ACATTGTCTCTTTAGACGACAACAAGATAGATATTCGAGAAATGGAGACT
Univa_05    ACATTGTCTCTTTAGACGACAACAAGATAGATATTCGAGAAATGGAGACT
Univa_02    ACATTGTCTCTTTAGACGACAACAAGATAGATATTCGAGAAATGGAGACT
Univa_04    ACATTGTCTCTTTAGACGACAACAAGATAGATATTCGAGAAATGGAGACT
Univa_11    ACATTGTCTCTTTAGACGACAACAAGATAGATATTCGAGAAATGGAGACT
Univa_13    ACATTGTCTCTTTAGACGACAACAAGATAGATATTCGAGAAATGGAGACT
Univa_14    ACATTGTCTCTTTAGACGACAACAAGATAGATATTCGAGAAATGGAGACT
Univa_12    ACATTGTCTCTTTAGACGACAACAAGATAGATATTCGAGAAATGGAGACT
Univa_10    ACATTGTCTCTTTAGACGACAACAAGATAGATATTCGAGAAATGGAGACT
Univa_07    ACATTGTCTCTTTAGACGACAACAAGATAGATATTCGAGAAATGGAGACT
Univa_08    ACATTGTCTCTTTAGACGACAACAAGATAGATATTCGAGAAATGGAGACT
Univa_06    ACATTGTCTCTTTAGACGACAACAAGATAGATATTCGAGAAATGGAGACT
Univa_09    ACATTGTCTCTTTAGACGACAACAAGATAGATATTCGAGAAATGGAGACT
Uatro_01    ATATTGTCTCTTTAGACGACAACAAGATAGATATTCGAGAGATGGAGACT
Usori_03    ACATTGTCTCTTTAGACGACAACAAGATAGATATTCGAGAGATGGAGACT
Usori_01    ACATTGTCTCTTTAGACGACAACAAGATAGATATTCGAGAGATGGAGACT
Usori_04    ACATTGTCTCTTTAGACGACAACAAGATAGATATTCGAGAGATGGAGACT
Usori_02    ACATTGTCTCTTTAGACGACAACAAGATAGATATTCGAGAGATGGAGACT
Usori_05    ACATTGTCTCTTTAGACGACAACAAGATAGATATTCGAGAGATGGAGACT
Usori_06    ACATTGTCTCTTTAGACGACAACAAGATAGATATTCGAGAGATGGAGACT
Usori_09    ACATTGTCTCTTTAGACGACAACAAGATAGATATTCRAGAGATGGAGACT
Uropso_2    ACATTGTCTCTTTAGACGACAACAAGATAGATATTCGAGAGATGGAGACT
Uropso_1    ACATTGTCTCTTTAGACGACAACAAGATAGATATTCGAGAGATGGAGACT
Uatro_03    ATATTGTCTCTTTAGACGACAACAAGATAGATATTCGAGAGATGGAGACT
Uatro_04    ATATTGTCTCTTTAGACGACAACAAGATAGATATTCGAGAGATGGAGACT
Uatro_02    ATATTGTCTCTTTAGACGACAACAAGATAGATATTCGAGAGATGGAGACT
Uatro_05    ATATTGTCTCTTTAGACGACAACAAGATAGATATTCGAGAGATGGAGACT
Uatro_06    ATATTGTCTCTTTAGACGACAACAAGATAGATATTCGAGAGATGGAGACT
Uatro_07    ATATTGTCTCTTTAGACGACAACAAGATAGATATTCGAGAGATGGAGACT
Usps2_04    ATATTGTCTCTTTAGACGACAACAAGATAGATATTCGAGAGATGGAGACT
Usps2_02    ATATTGTCTCTTTAGACGACAACAAGATAGATATTCGAGAGATGGAGACT
Usps2_01    ATATTGTCTCTTTAGACGACAACAAGATAGATATTCGAGAGATGGAGACT
Usps2_03    ATATTGTCTCTTTAGACGACAACAAGATAGATATTCGAGAGATGGAGACT
Ugrac_06    ATATTGTCTCTTTAGACGACAACAAGATAGATATTCGAGAGATGGANNNN
Ugrac_10    ATATTGTCTCTTTAGACGACAACAAGATAGATATTCGAGAGATGGANNNN
Ugrac_08    ATATTGTCTCTTTAGACGACAACAAGATAGATATTCGAGAGATGGANNNN
Ugrac_09    ATATTGTCTCTTTAGACGACAACAAGATAGATATTCGAGAGATGGANNNN
Ugrac_07    ATATTGTCTCTTTAGACGACAACAAGATAGATATTCGAGAGATGGANNNN
Ugrac_01    ATATTGTCTCTTTAGACGACAACAAGATAGATATTCGAGAGATGGAGACT
Ugrac_02    ATATTGTCTCTTTAGACGACAACAAGATAGATATTCGAGAGATGGAGACT
Ugrac_05    ATATTGTCTCTTTAGACGACAACAAGATAGATATTCGAGAGATGGAGACT
Ugrac_03    ATATTGTCTCTTTAGACGACAACAAGATAGATATTCGAGAGATGGAGACT
Ugrac_04    ATATTGTCTCTTTAGACGACAACAAGATAGATATTCGAGAGATGGAGACT
Ugrac_D3    --------------------------------------------------
Ugrac_D4    --------------------------------------------------
Usori_D1    --------------------------------------------------
Usori_D2    --------------------------------------------------
Usori_D8    --------------------------------------------------
Usori_D9    --------------------------------------------------
Usori_D7    --------------------------------------------------
Usori_10    --------------------------------------------------
Usori_11    --------------------------------------------------
Usori_D5    --------------------------------------------------
Usori_D4    --------------------------------------------------
Usori_12    --------------------------------------------------
Usori_13    --------------------------------------------------
Usori_D6    --------------------------------------------------
Usori_D3    --------------------------------------------------
Ugrac_D1    --------------------------------------------------
Ugrac_D2    --------------------------------------------------
Uande_D1    --------------------------------------------------
Uande_D2    --------------------------------------------------
Uaequ_D1    --------------------------------------------------
Uaequ_D2    --------------------------------------------------

SA_01       CCAGACTGGACCCCGGATATTAAGCACAGCAAAATATGGTTTGGAATGCC
TA_01       CCAGATTGGACCCCAGATATTAAGCACAGCAAGATATGGTTTGGAATGCA
Uinve_04    CCAGATTGGACCCCAGATATTAAGCACAGCAAGCTATGGTTTGGAATGCA
Uinve_07    CCAGATTGGACCCCAGATATTAAGCACAGCAAGCTATGGTTTGGAATGCA
Uinve_03    CCAGATTGGACCCCAGATATTAAGCACAGCAAGCTATGGTTTGGAATGCA
Uinve_06    CCAGATTGGACCCCAGATATTAAGCACAGCAAGCTATGGTTTGGAATGCA
Uinve_05    CCAGATTGGACCCCAGATATTAAGCACAGCAAGCTATGGTTTGGAATGCA
Uinve_01    CCAGATTGGACCCCAGATATTAAGCACAGCAAGCTATGGTTTGGAATGCA
Uinve_02    CCAGATTGGACCCCAGATATTAAGCACAGCAAGCTATGGTTTGGAATGCA
Uropsp_6    CCAGATTGGACCCCAGATATTAAGCACAGCAAGCTATGGTTTGGAATGCA
Usps1_04    CCAGATTGGACCCCAGATATTAAGCACAGCAAGCTATGGTTTGGAATGCA
Usps1_01    CCAGATTGGACCCCAGATATTAAGCACAGCAAGCTATGGTTTGGAATGCA
Usps1_05    CCAGATTGGACCCCAGATATTAAGCACAGCAAGCTATGGTTTGGAATGCA
Usps1_02    CCAGATTGGACCCCAGATATTAAGCACAGCAAGCTATGGTTTGGAATGCA
Univa_03    CCAGATTGGACCCCAGATATTAAGCACAGCAAGCTATGGTTTGGAATGCA
Univa_01    CCAGATTGGACCCCAGATATTAAGCACAGCAAGCTATGGTTTGGAATGCA
Univa_05    CCAGATTGGACCCCAGATATTAAGCACAGCAAGCTATGGTTTGGAATGCA
Univa_02    CCAGATTGGACCCCAGATATTAAGCACAGCAAGCTATGGTTTGGAATGCA
Univa_04    CCAGATTGGACCCCAGATATTAAGCACAGCAAGCTATGGTTTGGAATGCA
Univa_11    CCAGATTGGACCCCAGATATTAAGCACAGCAAGCTATGGTTTGGAATGCA
Univa_13    CCAGATTGGACCCCAGATATTAAGCACAGCAAGCTATGGTTTGGAATGCA
Univa_14    CCAGATTGGACCCCAGATATTAAGCACAGCAAGCTATGGTTTGGAATGCA
Univa_12    CCAGATTGGACCCCAGATATTAAGCACAGCAAGCTATGGTTTGGAATGCA
Univa_10    CCAGATTGGACCCCAGATATTAAGCACAGCAAGCTATGGTTTGGAATGCA
Univa_07    CCAGATTGGACCCCAGATATTAAGCACAGCAAGCTATGGTTTGGAATGCA
Univa_08    CCAGATTGGACCCCAGATATTAAGCACAGCAAGCTATGGTTTGGAATGCA
Univa_06    CCAGATTGGACCCCAGATATTAAGCACAGCAAGCTATGGTTTGGAATGCA
Univa_09    CCAGATTGGACCCCAGATATTAAGCACAGCAAGCTATGGTTTGGAATGCA
Uatro_01    CCAGATTGGACCCCAGATATTAAGCACAGCAAGCTATGGTTTGGAATGCA
Usori_03    CCAGATTGGACCCCAGATATTAAGCACAGCAAGCTATGGTTTGGAATGCA
Usori_01    CCAGATTGGACCCCAGATATTAAGCACAGCAAGCTATGGTTTGGAATGCA
Usori_04    CCAGATTGGACCCCAGATATTAAGCACAGCAAGCTATGGTTTGGAATGCA
Usori_02    CCAGATTGGACCCCAGATATTAAGCACAGCAAGCTATGGTTTGGAATGCA
Usori_05    CCAGATTGGACCCCAGATATTAAGCACAGCAAGCTATGGTTTGGAATGCA
Usori_06    CCAGATTGGACCCCAGATATTAAGCACAGCAAGCTATGGTTTGGAATGCA
Usori_09    CCAGATTGGACCCCAGATATTAAGCACAGCAAGCTATGGTTTGGAATGCA
Uropso_2    CCAGATTGGACCCCAGATATTAAGCACAGCAAGCTATGGTTTGGAATGCA
Uropso_1    CCAGATTGGACCCCAGATATTAAGCACAGCAAGCTATGGTTTGGAATGCA
Uatro_03    CCAGATTGGACCCCAGATATTAAGCACAGCAAGCTATGGTTTGGAATGCA
Uatro_04    CCAGATTGGACCCCAGATATTAAGCACAGCAAGCTATGGTTTGGAATGCA
Uatro_02    CCAGATTGGACCCCAGATATTAAGCACAGCAAGCTATGGTTTGGAATGCA
Uatro_05    CCAGATTGGACCCCAGATATTAAGCACAGCAAGCTATGGTTTGGAATGCA
Uatro_06    CCAGATTGGACCCCAGATATTAAGCACAGCAAGCTATGGTTTGGAATGCA
Uatro_07    CCAGATTGGACCCCAGATATTAAGCACAGCAAGCTATGGTTTGGAATGCA
Usps2_04    CCAGATTGGACCCCAGATATTAAGCACAGCAAGCTATGGTTTGGAATGCA
Usps2_02    CCAGATTGGACCCCAGATATTAAGCACAGCAAGCTATGGTTTGGAATGCA
Usps2_01    CCAGATTGGACCCCAGATATTAAGCACAGCAAGCTATGGTTTGGAATGCA
Usps2_03    CCAGATTGGACCCCAGATATTAAGCACAGCAAGCTATGGTTTGGAATGCA
Ugrac_06    NNNNNNNNNNNNNNNNNNNNNNNNNNNNNNNNNNNNNNNNNNNNNNTGCA
Ugrac_10    NNNNNNNNNNNNNNNNNNNNNNNNNNNNNNNNNNNNNNNNNNNNNNTGCA
Ugrac_08    NNNNNNNNNNNNNNNNNNNNNNNNNNNNNNNNNNNNNNNNNNNNNNTGCA
Ugrac_09    NNNNNNNNNNNNNNNNNNNNNNNNNNNNNNNNNNNNNNNNNNNNNNTGCA
Ugrac_07    NNNNNNNNNNNNNNNNNNNNNNNNNNNNNNNNNNNNNNNNNNNNNNTGCA
Ugrac_01    CCAGATTGGACCCCAGATATTAAGCACAGCAAGCTATGGTTTGGAATGCA
Ugrac_02    CCAGATTGGACCCCAGATATTAAGCACAGCAAGCTATGGTTTGGAATGCA
Ugrac_05    CCAGATTGGACCCCAGATATTAAGCACAGCAAGCTATGGTTTGGAATGCA
Ugrac_03    CCAGATTGGACCCCAGATATTAAGCACAGCAAGCTATGGTTTGGAATGCA
Ugrac_04    CCAGATTGGACCCCAGATATTAAGCACAGCAAGCTATGGTTTGGAATGCA
Ugrac_D3    --------------------------------------------------
Ugrac_D4    --------------------------------------------------
Usori_D1    --------------------------------------------------
Usori_D2    --------------------------------------------------
Usori_D8    --------------------------------------------------
Usori_D9    --------------------------------------------------
Usori_D7    --------------------------------------------------
Usori_10    --------------------------------------------------
Usori_11    --------------------------------------------------
Usori_D5    --------------------------------------------------
Usori_D4    --------------------------------------------------
Usori_12    --------------------------------------------------
Usori_13    --------------------------------------------------
Usori_D6    --------------------------------------------------
Usori_D3    --------------------------------------------------
Ugrac_D1    --------------------------------------------------
Ugrac_D2    --------------------------------------------------
Uande_D1    --------------------------------------------------
Uande_D2    --------------------------------------------------
Uaequ_D1    --------------------------------------------------
Uaequ_D2    --------------------------------------------------

SA_01       AGTTCCGCTCTGTGGTGAGGATGGACTACATGGTCTACTTCAGCTTCTTC
TA_01       AGTTCCGCACAGTCGTGAGGATGGACTACATGGTCTACTTCAGCTTCTTC
Uinve_04    AGTTCCGAGCTGTCATGAGGATGGACTACATGGTCTACTTCAGTTTCTTC
Uinve_07    AGTTCCGAGCTGTCATGAGGATGGACTACATGGTCTACTTCAGTTTCTTC
Uinve_03    AGTTCCGAGCTGTCATGAGGATGGACTACATGGTCTACTTCAGTTTCTTC
Uinve_06    AGTTCCGAGCTGTCATGAGGATGGACTACATGGTCTACTTCAGTTTCTTC
Uinve_05    AGTTCCGAGCTGTCATGAGGATGGACTACATGGTCTACTTCAGTTTCTTC
Uinve_01    AGTTCCGAGCTGTCATGAGGATGGACTACATGGTCTACTTCAGTTTCTTC
Uinve_02    AGTTCCGAGCTGTCATGAGGATGGACTACATGGTCTACTTCAGTTTCTTC
Uropsp_6    AGTTCCGAGCTGTCATGAGGATGGACTACATGGTCTACTTCAGTTTCTTC
Usps1_04    AGTTCCGAGCTGTCATGAGGATGGACTACATGGTCTACTTCAGTTTCTTC
Usps1_01    AGTTCCGAGCTGTCATGAGGATGGACTACATGGTCTACTTCAGTTTCTTC
Usps1_05    AGTTCCGAGCTGTCATGAGGATGGACTACATGGTCTACTTCAGTTTCTTC
Usps1_02    AGTTCCGAGCTGTCATGAGGATGGACTACATGGTCTACTTCAGTTTCTTC
Univa_03    AGTTCCGAGCTGTCATGAGGATGGACTACATGGTCTACTTCAGTTTCTTC
Univa_01    AGTTCCGAGCTGTCATGAGGATGGACTACATGGTCTACTTCAGTTTCTTC
Univa_05    AGTTCCGAGCTGTCATGAGGATGGACTACATGGTCTACTTCAGTTTCTTC
Univa_02    AGTTCCGAGCTGTCATGAGGATGGACTACATGGTCTACTTCAGTTTCTTC
Univa_04    AGTTCCGAGCTGTCATGAGGATGGACTACATGGTCTACTTCAGTTTCTTC
Univa_11    AGTTCCGAGCTGTCATGAGGATGGACTACATGGTCTACTTCAGTTTCTTC
Univa_13    AGTTCCGAGCTGTCATGAGGATGGACTACATGGTCTACTTCAGTTTCTTC
Univa_14    AGTTCCGAGCTGTCATGAGGATGGACTACATGGTCTACTTCAGTTTCTTC
Univa_12    AGTTCCGAGCTGTCATGAGGATGGACTACATGGTCTACTTCAGTTTCTTC
Univa_10    AGTTCCGAGCTGTCATGAGGATGGACTACATGGTCTACTTCAGTTTCTTC
Univa_07    AGTTCCGAGCTGTCATGAGGATGGACTACATGGTCTACTTCAGTTTCTTC
Univa_08    AGTTCCGAGCTGTCATGAGGATGGACTACATGGTCTACTTCAGTTTCTTC
Univa_06    AGTTCCGAGCTGTCATGAGGATGGACTACATGGTCTACTTCAGTTTCTTC
Univa_09    AGTTCCGAGCTGTCATGAGGATGGACTACATGGTCTACTTCAGTTTCTTC
Uatro_01    AGTTCCGAGCTGTCATGAGGATGGACTACATGGTCTACTTCAGTTTCTTC
Usori_03    AGTTCCGAGCTGTCATGAGGATGGACTACATGGTCTACTTCAGTTTCTTC
Usori_01    AGTTCCGAGCTGTCATGAGGATGGACTACATGGTCTACTTCAGTTTCTTC
Usori_04    AGTTCCGAGCTGTCATGAGGATGGACTACATGGTCTACTTCAGTTTCTTC
Usori_02    AGTTCCGAGCTGTCATGAGGATGGACTACATGGTCTACTTCAGTTTCTTC
Usori_05    AGTTCCGAGCTGTCATGAGGATGGACTACATGGTCTACTTCAGTTTCTTC
Usori_06    AGTTCCGAGCTGTCATGAGGATGGACTACATGGTCTACTTCAGTTTCTTC
Usori_09    AGTTCCGAGCTGTCATGAGGATGGACTACATGGTCTACTTCAGTTTCTTC
Uropso_2    AGTTCCGAGCTGTCATGAGGATGGACTACATGGTCTACTTCAGTTTCTTC
Uropso_1    AGTTCCGAGCTGTCATGAGGATGGACTACATGGTCTACTTCAGTTTCTTC
Uatro_03    AGTTCCGAGCTGTCATGAGGATGGACTACATGGTCTACTTCAGTTTCTTC
Uatro_04    AGTTCCGAGCTGTCATGAGGATGGACTACATGGTCTACTTCAGTTTCTTC
Uatro_02    AGTTCCGAGCTGTCATGAGGATGGACTACATGGTCTACTTCAGTTTCTTC
Uatro_05    AGTTCCGAGCTGTCATGAGGATGGACTACATGGTCTACTTCAGTTTCTTC
Uatro_06    AGTTCCGAGCTGTCATGAGGATGGACTACATGGTCTACTTCAGTTTCTTC
Uatro_07    AGTTCCGAGCTGTCATGAGGATGGACTACATGGTCTACTTCAGTTTCTTC
Usps2_04    AGTTCCGAGCTGTCATGAGGATGGACTACATGGTCTACTTCAGTTTCTTC
Usps2_02    AGTTCCGAGCTGTCATGAGGATGGACTACATGGTCTACTTCAGTTTCTTC
Usps2_01    AGTTCCGAGCTGTCATGAGGATGGACTACATGGTCTACTTCAGTTTCTTC
Usps2_03    AGTTCCGAGCTGTCATGAGGATGGACTACATGGTCTACTTCAGTTTCTTC
Ugrac_06    AGTTCCGAGCTGTCATGAGGATGGACTACATGGTCTACTTCAGTTTCTTC
Ugrac_10    AGTTCCGAGCTGTCATGAGGATGGACTACATGGTCTACTTCAGTTTCTTC
Ugrac_08    AGTTCCGAGCTGTCATGAGGATGGACTACATGGTCTACTTCAGTTTCTTC
Ugrac_09    AGTTCCGAGCTGTCATGAGGATGGACTACATGGTCTACTTCAGTTTCTTC
Ugrac_07    AGTTCCGAGCTGTCATGAGGATGGACTACATGGTCTACTTCAGTTTCTTC
Ugrac_01    AGTTCCGAGCTGTCATGAGGATGGACTACATGGTCTACTTCAGTTTCTTC
Ugrac_02    AGTTCCGAGCTGTCATGAGGATGGACTACATGGTCTACTTCAGTTTCTTC
Ugrac_05    AGTTCCGAGCTGTCATGAGGATGGACTACATGGTCTACTTCAGTTTCTTC
Ugrac_03    AGTTCCGAGCTGTCATGAGGATGGACTACATGGTCTACTTCAGTTTCTTC
Ugrac_04    AGTTCCGAGCTGTCATGAGGATGGACTACATGGTCTACTTCAGTTTCTTC
Ugrac_D3    --------------------------------------------------
Ugrac_D4    --------------------------------------------------
Usori_D1    --------------------------------------------------
Usori_D2    --------------------------------------------------
Usori_D8    --------------------------------------------------
Usori_D9    --------------------------------------------------
Usori_D7    --------------------------------------------------
Usori_10    --------------------------------------------------
Usori_11    --------------------------------------------------
Usori_D5    --------------------------------------------------
Usori_D4    --------------------------------------------------
Usori_12    --------------------------------------------------
Usori_13    --------------------------------------------------
Usori_D6    --------------------------------------------------
Usori_D3    --------------------------------------------------
Ugrac_D1    --------------------------------------------------
Ugrac_D2    --------------------------------------------------
Uande_D1    --------------------------------------------------
Uande_D2    --------------------------------------------------
Uaequ_D1    --------------------------------------------------
Uaequ_D2    --------------------------------------------------

SA_01       ACGTGGATCTTCATCCCTCTGGTGGTGATGTGTGCCATCTACCTTGACAT
TA_01       ACTTGGATTTTCGTCCCCCTGCTTGTTATGTGCGCCATCTATCTTGACAT
Uinve_04    ACATGGATTTTCATCCCCCTGCTGGTCATGTGTGCCATCTACCTGGACAT
Uinve_07    ACATGGATTTTCATCCCCCTGCTGGTCATGTGTGCCATCTACCTGGACAT
Uinve_03    ACATGGATTTTCATCCCCCTGCTGGTCATGTGTGCCATCTACCTGGACAT
Uinve_06    ACATGGATTTTCATCCCCCTGCTGGTCATGTGTGCCATCTACCTGGACAT
Uinve_05    ACATGGATTTTCATCCCCCTGCTGGTCATGTGTGCCATCTACCTGGACAT
Uinve_01    ACATGGATTTTCATCCCCCTGCTGGTCATGTGTGCCATCTACCTGGACAT
Uinve_02    ACATGGATTTTCATCCCCCTGCTGGTCATGTGTGCCATCTACCTGGACAT
Uropsp_6    ACATGGATTTTCATCCCCCTGCTGGTCATGTGTGCCATCTACCTGGACAT
Usps1_04    ACATGGATTTTCATCCCCCTGCTGGTCATGTGTGCCATCTACCTGGACAT
Usps1_01    ACATGGATTTTCATCCCCCTGCTGGTCATGTGTGCCATCTACCTGGACAT
Usps1_05    ACATGGATTTTCATCCCCCTGCTGGTCATGTGTGCCATCTACCTGGACAT
Usps1_02    ACATGGATTTTCATCCCCCTGCTGGTCATGTGTGCCATCTACCTGGACAT
Univa_03    ACATGGATTTTCATCCCCCTGCTGGTCATGTGTGCCATCTACCTGGACAT
Univa_01    ACATGGATTTTCATCCCCCTGCTGGTCATGTGTGCCATCTACCTGGACAT
Univa_05    ACATGGATTTTCATCCCCCTGCTGGTCATGTGTGCCATCTACCTGGACAT
Univa_02    ACATGGATTTTCATCCCCCTGCTGGTCATGTGTGCCATCTACCTGGACAT
Univa_04    ACATGGATTTTCATCCCCCTGCTGGTCATGTGTGCCATCTACCTGGACAT
Univa_11    ACATGGATTTTCATCCCCCTGCTGGTCATGTGTGCCATCTACCTGGACAT
Univa_13    ACATGGATTTTCATCCCCCTGCTGGTCATGTGTGCCATCTACCTGGACAT
Univa_14    ACATGGATTTTCATCCCCCTGCTGGTCATGTGTGCCATCTACCTGGACAT
Univa_12    ACATGGATTTTCATCCCCCTGCTGGTCATGTGTGCCATCTACCTGGACAT
Univa_10    ACATGGATTTTCATCCCCCTGCTGGTCATGTGTGCCATCTACCTGGACAT
Univa_07    ACATGGATTTTCATCCCCCTGCTGGTCATGTGTGCCATCTACCTGGACAT
Univa_08    ACATGGATTTTCATCCCCCTGCTGGTCATGTGTGCCATCTACCTGGACAT
Univa_06    ACATGGATTTTCATCCCCCTGCTGGTCATGTGTGCCATCTACCTGGACAT
Univa_09    ACATGGATTTTCATCCCCCTGCTGGTCATGTGTGCCATCTACCTGGACAT
Uatro_01    ACATGGATTTTCATCCCCCTGCTGGTCATGTGTGCCATCTACCTGGACAT
Usori_03    ACATGGATTTTCATCCCCCTGCTGGTCATGTGTGCCATCTACCTGGACAT
Usori_01    ACATGGATTTTCATCCCCCTGCTGGTCATGTGTGCCATCTACCTGGACAT
Usori_04    ACATGGATTTTCATCCCCCTGCTGGTCATGTGTGCCATCTACCTGGACAT
Usori_02    ACATGGATTTTCATCCCCCTGCTGGTCATGTGTGCCATCTACCTGGACAT
Usori_05    ACATGGATTTTCATCCCCCTGCTGGTCATGTGTGCCATCTACCTGGACAT
Usori_06    ACATGGATTTTCATCCCCCTGCTGGTCATGTGTGCCATCTACCTGGACAT
Usori_09    ACATGGATTTTCATCCCCCTGCTGGTCATGTGTGCCATCTACCTGGACAT
Uropso_2    ACATGGATTTTCATCCCCCTGCTGGTCATGTGTGCCATCTACCTGGACAT
Uropso_1    ACATGGATTTTCATCCCCCTGCTGGTCATGTGTGCCATCTACCTGGACAT
Uatro_03    ACATGGATTTTCATCCCCCTGCTGGTCATGTGTGCCATCTACCTGGACAT
Uatro_04    ACATGGATTTTCATCCCCCTGCTGGTCATGTGTGCCATCTACCTGGACAT
Uatro_02    ACATGGATTTTCATCCCCCTGCTGGTCATGTGTGCCATCTACCTGGACAT
Uatro_05    ACATGGATTTTCATCCCCCTGCTGGTCATGTGTGCCATCTACCTGGACAT
Uatro_06    ACTTGGATTTTCATCCCCCTGCTGGTCATGTGTGCCATCTACCTGGACAT
Uatro_07    ACTTGGATTTTCATCCCCCTGCTGGTCATGTGTGCCATCTACCTGGACAT
Usps2_04    ACATGGATTTTCATCCCCCTGCTGGTCATGTGTGCCATCTACCTGGACAT
Usps2_02    ACATGGATTTTCATCCCCCTGCTGGTCATGTGTGCCATCTACCTGGACAT
Usps2_01    ACATGGATTTTCATCCCCCTGCTGGTCATGTGTGCCATCTACCTGGACAT
Usps2_03    ACATGGATTTTCATCCCCCTGCTGGTCATGTGTGCCATCTACCTGGACAT
Ugrac_06    ACATGGATTTTCATCCCCCTGCTGGTCATGTGTGCCATCTACCTGGACAT
Ugrac_10    ACATGGATTTTCATCCCCCTGCTGGTCATGTGTGCCATCTACCTGGACAT
Ugrac_08    ACATGGATTTTCATCCCCCTGCTGGTCATGTGTGCCATCTACCTGGACAT
Ugrac_09    ACATGGATTTTCATCCCCCTGCTGGTCATGTGTGCCATCTACCTGGACAT
Ugrac_07    ACATGGATTTTCATCCCCCTGCTGGTCATGTGTGCCATCTACCTGGACAT
Ugrac_01    ACATGGATTTTCATCCCCCTGCTGGTCATGTGTGCCATCTACCTGGACAT
Ugrac_02    ACATGGATTTTCATCCCCCTGCTGGTCATGTGTGCCATCTACCTGGACAT
Ugrac_05    ACATGGATTTTCATCCCCCTGCTGGTCATGTGTGCCATCTACCTGGACAT
Ugrac_03    ACATGGATTTTCATCCCCCTGCTGGTCATGTGTGCCATCTACCTGGACAT
Ugrac_04    ACATGGATTTTCATCCCCCTGCTGGTCATGTGTGCCATCTACCTGGACAT
Ugrac_D3    --------------------------------------------------
Ugrac_D4    --------------------------------------------------
Usori_D1    --------------------------------------------------
Usori_D2    --------------------------------------------------
Usori_D8    --------------------------------------------------
Usori_D9    --------------------------------------------------
Usori_D7    --------------------------------------------------
Usori_10    --------------------------------------------------
Usori_11    --------------------------------------------------
Usori_D5    --------------------------------------------------
Usori_D4    --------------------------------------------------
Usori_12    --------------------------------------------------
Usori_13    --------------------------------------------------
Usori_D6    --------------------------------------------------
Usori_D3    --------------------------------------------------
Ugrac_D1    --------------------------------------------------
Ugrac_D2    --------------------------------------------------
Uande_D1    --------------------------------------------------
Uande_D2    --------------------------------------------------
Uaequ_D1    --------------------------------------------------
Uaequ_D2    --------------------------------------------------

SA_01       CTTCTACATCATTCACAACCGACTCAGCCAGAATGTCAATAGCTCTAGAG
TA_01       CTTCTATATCATCCGGAACAGACTCAATCAGAAATTTTCTAGCTCTAAAG
Uinve_04    CTTCTATATCATCCGGAAAAGACTCAGTCAAAGGTTTTCTAGATCCAGAG
Uinve_07    CTTCTATATCATCCGGAAAAGACTCAGTCAAAGGTTTTCTAGATCCAGAG
Uinve_03    CTTCTATATCATCCGGAAAAGACTCAGTCAAAGGTTTTCTAGATCCAGAG
Uinve_06    CTTCTATATCATCCGGAAAAGACTCAGTCAAAGGTTTTCTAGATCCAGAG
Uinve_05    CTTCTATATCATCCGGAAAAGACTCAGTCAAAGGTTTTCTAGATCCAGAG
Uinve_01    CTTCTATATCATCCGGAAAAGACTCAGTCAAAGGTTTTCTAGATCCAGAG
Uinve_02    CTTCTATATCATCCGGAAAAGACTCAGTCAAAGGTTTTCTAGATCCAGAG
Uropsp_6    CTTCTATATCATCCGGAAAAGACTCAGTCAGAGGTTTTCTAGATCCAGAG
Usps1_04    CTTCTATATCATCCGGAAAAGACTCAGTCAGAGGTTTTCTAGATCCAGAG
Usps1_01    CTTCTATATCATCCGGAAAAGACTCAGTCAGAGGTTTTCTAGATCCAGAG
Usps1_05    CTTCTATATCATCCGGAAAAGACTCAGTCAGAGGTTTTCTAGATCCAGAG
Usps1_02    CTTCTATATCATCCGGAAAAGACTCAGTCAGAGGTTTTCTAGATCCAGAG
Univa_03    CTTCTATATCATCCGGAAAAGACTCAGTCAGAGGTTTTCTAGATCCAGAG
Univa_01    CTTCTATATCATCCGGAAAAGACTCAGTCAGAGGTTTTCTAGATCCAGAG
Univa_05    CTTCTATATCATCCGGAAAAGACTCAGTCAGAGGTTTTCTAGATCCAGAG
Univa_02    CTTCTATATCATCCGGAAAAGACTCAGTCAGAGGTTTTCTAGATCCAGAG
Univa_04    CTTCTATATCATCCGGAAAAGACTCAGTCAGAGGTTTTCTAGATCCAGAG
Univa_11    CTTCTATATCATCCGGAAAAGACTCAGTCAGAGGTTTTCTAGATCCAGAG
Univa_13    CTTCTATATCATCCGGAAAAGACTCAGTCAGAGGTTTTCTAGATCCAGAG
Univa_14    CTTCTATATCATCCGGAAAAGACTCAGTCAGAGGTTTTCTAGATCCAGAG
Univa_12    CTTCTATATCATCCGGAAAAGACTCAGTCAGAGGTTTTCTAGATCCAGAG
Univa_10    CTTCTATATCATCCGGAAAAGACTCAGTCAGAGGTTTTCTAGATCCAGAG
Univa_07    CTTCTATATCATCCGGAAAAGACTCAGTCAGAGGTTTTCTAGATCCAGAG
Univa_08    CTTCTATATCATCCGGAAAAGACTCAGTCAGAGGTTTTCTAGATCCAGAG
Univa_06    CTTCTATATCATCCGGAAAAGACTCAGTCAGAGGTTTTCTAGATCCAGAG
Univa_09    CTTCTATATCATCCGGAAAAGACTCAGTCAGAGGTTTTCTAGATCCAGAG
Uatro_01    CTTCTATATCATCCGGAAAAGACTCAGTCAGAGGTTTTCTAGATCCAGAG
Usori_03    CTTCTATATCATCCGGAAAAGACTCAGTCAGAGGTTTTCTAGATCCAGAG
Usori_01    CTTCTATATCATCCGGAAAAGACTCAGTCAGAGGTTTTCTAGATCCAGAG
Usori_04    CTTCTATATCATCCGGAAAAGACTCAGTCAGAGGTTTTCTAGATCCAGAG
Usori_02    CTTCTATATCATCCGGAAAAGACTCAGTCAGAGGTTTTCTAGATCCAGAG
Usori_05    CTTCTATATCATCCGGAAAAGACTCAGTCAGAGGTTTTCTAGATCCAGAG
Usori_06    CTTCTATATCATCCGGAAAAGACTCAGTCAGAGGTTTTCTAGATCCAGAG
Usori_09    CTTCTATATCATCCGGAAAAGACTCAGTCAGAGGTTTTCTAGATCCAGAG
Uropso_2    CTTCTATATCATCCGGAAAAGACTCAGTCAGAGGTTTTCTAGATCCAGAG
Uropso_1    CTTCTATATCATCCGGAAAAGACTCAGTCAGAGGTTTTCTAGATCCAGAG
Uatro_03    CTTCTATATCATCCGGAAAAGACTCAGTCAGAGGTTTTCTAGATCCAGAG
Uatro_04    CTTCTATATCATCCGGAAAAGACTCAGTCAGAGGTTTTCTAGATCCAGAG
Uatro_02    CTTCTATATCATCCGGAAAAGACTCAGTCAGAGGTTTTCTAGATCCAGAG
Uatro_05    CTTCTATATCATCCGGAAAAGACTCAGTCAGAGGTTTTCTAGATCCAGAG
Uatro_06    CTTCTATATCATCCGGAAAAGACTCAGTCAGAGGTTTTCTAGATCCAGAG
Uatro_07    CTTCTATATCATCCGGAAAAGACTCAGTCAGAGGTTTTCTAGATCCAGAG
Usps2_04    CTTCTATATCATCCGGAAAAGACTCAGTCAGAGGTTTTCTAGATCCAGAG
Usps2_02    CTTCTATATCATCCGGAAAAGACTCAGTCAGAGGTTTTCTAGATCCAGAG
Usps2_01    CTTCTATATCATCCGGAAAAGACTCAGTCAGAGGTTTTCTAGATCCAGAG
Usps2_03    CTTCTATATCATCCGGAAAAGACTCAGTCAGAGGTTTTCTAGATCCAGAG
Ugrac_06    CTTCTATATCATCCGGAAAAGACTCAGTCAGAGGTTTTCTAGATCCAGAG
Ugrac_10    CTTCTATATCATCCGGAAAAGACTCAGTCAGAGGTTTTCTAGATCCAGAG
Ugrac_08    CTTCTATATCATCCGGAAAAGACTCAGTCAGAGGTTTTCTAGATCCAGAG
Ugrac_09    CTTCTATATCATCCGGAAAAGACTCAGTCAGAGGTTTTCTAGATCCAGAG
Ugrac_07    CTTCTATATCATCCGGAAAAGACTCAGTCAGAGGTTTTCTAGATCCAGAG
Ugrac_01    CTTCTATATCATCCGGAAAAGACTCAGTCAGAGGTTTTCTAGATCCAGAG
Ugrac_02    CTTCTATATCATCCGGAAAAGACTCAGTCAGAGGTTTTCTAGATCCAGAG
Ugrac_05    CTTCTATATCATCCGGAAAAGACTCAGTCAGAGGTTTTCTAGATCCAGAG
Ugrac_03    CTTCTATATCATCCGGAAAAGACTCAGTCAGAGGTTTTCTAGATCCAGAG
Ugrac_04    CTTCTATATCATCCGGAAAAGACTCAGTCAGAGGTTTTCTAGATCCAGAG
Ugrac_D3    --------------------------------------------------
Ugrac_D4    --------------------------------------------------
Usori_D1    --------------------------------------------------
Usori_D2    --------------------------------------------------
Usori_D8    --------------------------------------------------
Usori_D9    --------------------------------------------------
Usori_D7    --------------------------------------------------
Usori_10    --------------------------------------------------
Usori_11    --------------------------------------------------
Usori_D5    --------------------------------------------------
Usori_D4    --------------------------------------------------
Usori_12    --------------------------------------------------
Usori_13    --------------------------------------------------
Usori_D6    --------------------------------------------------
Usori_D3    --------------------------------------------------
Ugrac_D1    --------------------------------------------------
Ugrac_D2    --------------------------------------------------
Uande_D1    --------------------------------------------------
Uande_D2    --------------------------------------------------
Uaequ_D1    --------------------------------------------------
Uaequ_D2    --------------------------------------------------

SA_01       AGACTGGAGCCTTCTACGGACGGGAGTTCAAGACGGCCAAGTATTTGTTT
TA_01       AGACAGGTGCATTTTATGGACGGGAGTTCAAGACGGCCAAGTCTCTGTTT
Uinve_04    AGACGGGTGCGTTCTATGGCCGGGAGTTCAAGACTGCCAAGTCGCTCTTT
Uinve_07    AGACGGGTGCGTTCTATGGCCGGGAGTTCAAGACTGCCAAGTCGCTCTTT
Uinve_03    AGACGGGTGCGTTCTATGGCCGGGAGTTCAAGACTGCCAAGTCGCTCTTT
Uinve_06    AGACGGGTGCGTTCTATGGCCGGGAGTTCAAGACTGCCAAGTCGCTCTTT
Uinve_05    AGACGGGTGCGTTCTATGGCCGGGAGTTCAAGACTGCCAAGTCGCTCTTT
Uinve_01    AGACGGGTGCGTTCTATGGCCGGGAGTTCAAGACTGCCAAGTCGCTCTTT
Uinve_02    AGACGGGTGCGTTCTATGGCCGGGAGTTCAAGACTGCCAAGTCGCTCTTT
Uropsp_6    AGACGGGCGCGTTCTATGGCCGGGAGTTCAAGACTGCCAAGTCGCTCTTT
Usps1_04    AGACGGGCGCGTTCTATGGCCGGGAGTTCAAGACTGCCAAGTCGCTCTTT
Usps1_01    AGACGGGCGCGTTCTATGGCCGGGAGTTCAAGACTGCCAAGTCGCTCTTT
Usps1_05    AGACGGGCGCGTTCTATGGCCGGGAGTTCAAGACTGCCAAGTCGCTCTTT
Usps1_02    AGACGGGCGCGTTCTATGGCCGGGAGTTCAAGACTGCCAAGTCGCTCTTT
Univa_03    AGACGGGCGCGTTCTATGGCCGGGAGTTCAAGACTGCCAAGTCGCTCTTT
Univa_01    AGACGGGCGCGTTCTATGGCCGGGAGTTCAAGACTGCCAAGTCGCTCTTT
Univa_05    AGACGGGCGCGTTCTATGGCCGGGAGTTCAAGACTGCCAAGTCGCTCTTT
Univa_02    AGACGGGCGCGTTCTATGGCCGGGAGTTCAAGACTGCCAAGTCGCTCTTT
Univa_04    AGACGGGCGCGTTCTATGGCCGGGAGTTCAAGACTGCCAAGTCGCTCTTT
Univa_11    AGACGGGCGCGTTCTATGGCCGGGAGTTCAAGACTGCCAAGTCGCTCTTT
Univa_13    AGACGGGCGCGTTCTATGGCCGGGAGTTCAAGACTGCCAAGTCGCTCTTT
Univa_14    AGACGGGCGCGTTCTATGGCCGGGAGTTCAAGACTGCCAAGTCGCTCTTT
Univa_12    AGACGGGCGCGTTCTATGGCCGGGAGTTCAAGACTGCCAAGTCGCTCTTT
Univa_10    AGACGGGCGCGTTCTATGGCCGGGAGTTCAAGACTGCCAAGTCGCTCTTT
Univa_07    AGACGGGCGCGTTCTATGGCCGGGAGTTCAAGACTGCCAAGTCGCTCTTT
Univa_08    AGACGGGCGCGTTCTATGGCCGGGAGTTCAAGACTGCCAAGTCGCTCTTT
Univa_06    AGACGGGCGCGTTCTATGGCCGGGAGTTCAAGACTGCCAAGTCGCTCTTT
Univa_09    AGACGGGCGCGTTCTATGGCCGGGAGTTCAAGACTGCCAAGTCGCTCTTT
Uatro_01    AGACGGGTGCGTTCTATGGCCGGGAGTTCAAGACTGCCAAGTCGCTCTTT
Usori_03    AGACGGGCGCGTTCTATGGCCGGGAGTTCAAGACTGCCAAGTCGCTCTTT
Usori_01    AGACGGGCGCGTTCTATGGCCGGGAGTTCAAGACTGCCAAGTCGCTCTTT
Usori_04    AGACGGGCGCGTTCTATGGCCGGGAGTTCAAGACTGCCAAGTCGCTCTTT
Usori_02    AGACGGGCGCGTTCTATGGCCGGGAGTTCAAGACTGCCAAGTCGCTCTTT
Usori_05    AGACGGGCGCGTTCTATGGCCGGGAGTTCAAGACTGCCAAGTCGCTCTTT
Usori_06    AGACGGGCGCGTTCTATGGCCGGGAGTTCAAGACTGCCAAGTCGCTCTTT
Usori_09    AGACGGGCGCGTTCTATGGCCGGGAGTTCAAGACTGCCAAGTCGCTCTTT
Uropso_2    AGACGGGCGCGTTCTATGGCCGGGAGTTCAAGACTGCCAAGTCGCTCTTT
Uropso_1    AGACGGGCGCGTTCTATGGCCGGGAGTTCAAGACTGCCAAGTCGCTCTTT
Uatro_03    AGACGGGTGCGTTCTATGGCCGGGAGTTCAAGACTGCCAAGTCGCTCTTT
Uatro_04    AGACGGGTGCGTTCTATGGCCGGGAGTTCAAGACTGCCAAGTCGCTCTTT
Uatro_02    AGACGGGTGCGTTCTATGGCCGGGAGTTCAAGACTGCCAAGTCGCTCTTT
Uatro_05    AGACGGGTGCGTTCTATGGCCGGGAGTTCAAGACTGCCAAGTCGCTCTTT
Uatro_06    AGACGGGTGCGTTCTATGGCCGGGAGTTCAAGACTGCCAAGTCGCTCTTT
Uatro_07    AGACGGGTGCGTTCTATGGCCGGGAGTTCAAGACTGCCAAGTCGCTCTTT
Usps2_04    AGACGGGTGCGTTCTATGGCCGGGAGTTCAAGACTGCCAAGTCGCTCTTT
Usps2_02    AGACGGGTGCGTTCTATGGCCGGGAGTTCAAGACTGCCAAGTCGCTCTTT
Usps2_01    AGACGGGTGCGTTCTATGGCCGGGAGTTCAAGACTGCCAAGTCGCTCTTT
Usps2_03    AGACGGGTGCGTTCTATGGCCGGGAGTTCAAGACTGCCAAGTCGCTCTTT
Ugrac_06    AGACGGGTGCGTTCTATGGCCGGGAGTTCAAGACTGCCAAGTCGCTCTTT
Ugrac_10    AGACGGGTGCGTTCTATGGCCGGGAGTTCAAGACTGCCAAGTCGCTCTTT
Ugrac_08    AGACGGGTGCGTTCTATGGCCGGGAGTTCAAGACTGCCAAGTCGCTCTTT
Ugrac_09    AGACGGGTGCGTTCTATGGCCGGGAGTTCAAGACTGCCAAGTCGCTCTTT
Ugrac_07    AGACGGGTGCGTTCTATGGCCGGGAGTTCAAGACTGCCAAGTCGCTCTTT
Ugrac_01    AGACGGGTGCGTTCTATGGCCGGGAGTTCAAGACTGCCAAGTCGCTCTTT
Ugrac_02    AGACGGGTGCGTTCTATGGCCGGGAGTTCAAGACTGCCAAGTCGCTCTTT
Ugrac_05    AGACGGGTGCGTTCTATGGCCGGGAGTTCAAGACTGCCAAGTCGCTCTTT
Ugrac_03    AGACGGGTGCGTTCTATGGCCGGGAGTTCAAGACTGCCAAGTCGCTCTTT
Ugrac_04    AGACGGGTGCGTTCTATGGCCGGGAGTTCAAGACTGCCAAGTCGCTCTTT
Ugrac_D3    --------------------------------------------------
Ugrac_D4    --------------------------------------------------
Usori_D1    --------------------------------------------------
Usori_D2    --------------------------------------------------
Usori_D8    --------------------------------------------------
Usori_D9    --------------------------------------------------
Usori_D7    --------------------------------------------------
Usori_10    --------------------------------------------------
Usori_11    --------------------------------------------------
Usori_D5    --------------------------------------------------
Usori_D4    --------------------------------------------------
Usori_12    --------------------------------------------------
Usori_13    --------------------------------------------------
Usori_D6    --------------------------------------------------
Usori_D3    --------------------------------------------------
Ugrac_D1    --------------------------------------------------
Ugrac_D2    --------------------------------------------------
Uande_D1    --------------------------------------------------
Uande_D2    --------------------------------------------------
Uaequ_D1    --------------------------------------------------
Uaequ_D2    --------------------------------------------------

SA_01       CTGATTCTCTTCCTTTTTGCTTTGTCCTGGTTGCCTCTGTCCATCATCAA
TA_01       CTGGTTCTCTTCTTGTTTGCTGTGTCCTGGCTGCCTTTATCCATCATCAA
Uinve_04    CTGGTTCTCTTCCTGTTTGCCCTGTCTTGGTTGCCTTTATCCATCATCAA
Uinve_07    CTGGTTCTCTTCCTGTTTGCCCTGTCTTGGTTGCCTTTATCCATCATCAA
Uinve_03    CTGGTTCTCTTCCTGTTTGCCCTGTCTTGGTTGCCTTTATCCATCATCAA
Uinve_06    CTGGTTCTCTTCCTGTTTGCCCTGTCTTGGTTGCCTTTATCCATCATCAA
Uinve_05    CTGGTTCTCTTCCTGTTTGCCCTGTCTTGGTTGCCTTTATCCATCATCAA
Uinve_01    CTGGTTCTCTTCCTGTTTGCCCTGTCTTGGTTGCCTTTATCCATCATCAA
Uinve_02    CTGGTTCTCTTCCTGTTTGCCCTGTCTTGGTTGCCTTTATCCATCATCAA
Uropsp_6    CTGGTTCTCTTCCTGTTTGCCCTGTCTTGGTTGCCTTTATCCATCATCAA
Usps1_04    CTGGTTCTCTTCCTGTTTGCCCTGTCTTGGTTGCCTTTATCCATCATCAA
Usps1_01    CTGGTTCTCTTCCTGTTTGCCCTGTCTTGGTTGCCTTTATCCATCATCAA
Usps1_05    CTGGTTCTCTTCCTGTTTGCCCTGTCTTGGTTGCCTTTATCCATCATCAA
Usps1_02    CTGGTTCTCTTCCTGTTTGCCCTGTCTTGGTTGCCTTTATCCATCATCAA
Univa_03    CTGGTTCTCTTCCTGTTTGCCCTGTCTTGGTTGCCTTTATCCATCATCAA
Univa_01    CTGGTTCTCTTCCTGTTTGCCCTGTCTTGGTTGCCTTTATCCATCATCAA
Univa_05    CTGGTTCTCTTCCTGTTTGCCCTGTCTTGGTTGCCTTTATCCATCATCAA
Univa_02    CTGGTTCTCTTCCTGTTTGCCCTGTCTTGGTTGCCTTTATCCATCATCAA
Univa_04    CTGGTTCTCTTCCTGTTTGCCCTGTCTTGGTTGCCTTTATCCATCATCAA
Univa_11    CTGGTTCTCTTCCTGTTTGCCCTGTCTTGGTTGCCTTTATCCATCATCAA
Univa_13    CTGGTTCTCTTCCTGTTTGCCCTGTCTTGGTTGCCTTTATCCATCATCAA
Univa_14    CTGGTTCTCTTCCTGTTTGCCCTGTCTTGGTTGCCTTTATCCATCATCAA
Univa_12    CTGGTTCTCTTCCTGTTTGCCCTGTCTTGGTTGCCTTTATCCATCATCAA
Univa_10    CTGGTTCTCTTCCTGTTTGCCCTGTCTTGGTTGCCTTTATCCATCATCAA
Univa_07    CTGGTTCTCTTCCTGTTTGCCCTGTCTTGGTTGCCTTTATCCATCATCAA
Univa_08    CTGGTTCTCTTCCTGTTTGCCCTGTCTTGGTTGCCTTTATCCATCATCAA
Univa_06    CTGGTTCTCTTCCTGTTTGCCCTGTCTTGGTTGCCTTTATCCATCATCAA
Univa_09    CTGGTTCTCTTCCTGTTTGCCCTGTCTTGGTTGCCTTTATCCATCATCAA
Uatro_01    CTGGTTCTCTTCCTGTTTGCCCTGTCTTGGTTGCCTTTATCCATCATCAA
Usori_03    CTGGTTCTCTTCCTGTTTGCCCTGTCTTGGTTGCCTTTATCCATCATCAA
Usori_01    CTGGTTCTCTTCCTGTTTGCCCTGTCTTGGTTGCCTTTATCCATCATCAA
Usori_04    CTGGTTCTCTTCCTGTTTGCCCTGTCTTGGTTGCCTTTATCCATCATCAA
Usori_02    CTGGTTCTCTTCCTGTTTGCCCTGTCTTGGTTGCCTTTATCCATCATCAA
Usori_05    CTGGTTCTCTTCCTGTTTGCCCTGTCTTGGTTGCCTTTATCCATCATCAA
Usori_06    CTGGTTCTCTTCCTGTTTGCCCTGTCTTGGTTGCCTTTATCCATCATCAA
Usori_09    CTGGTTCTCTTCCTGTTTGCCCTGTCTTGGTTGCCTTTATCCATCATCAA
Uropso_2    CTGGTTCTCTTCCTGTTTGCCCTGTCTTGGTTGCCTTTATCCATCATCAA
Uropso_1    CTGGTTCTCTTCCTGTTTGCCCTGTCTTGGTTGCCTTTATCCATCATCAA
Uatro_03    CTGGTTCTCTTCCTGTTTGCCCTGTCTTGGTTGCCTTTATCCATCATCAA
Uatro_04    CTGGTTCTCTTCCTGTTTGCCCTGTCTTGGTTGCCTTTATCCATCATCAA
Uatro_02    CTGGTTCTCTTCCTGTTTGCCCTGTCTTGGTTGCCTTTATCCATCATCAA
Uatro_05    CTGGTTCTCTTCCTGTTTGCCCTGTCTTGGTTGCCTTTATCCATCATCAA
Uatro_06    CTGGTTCTCTTCCTGTTTGCCCTGTCTTGGTTGCCTTTATCCATCATCAA
Uatro_07    CTGGTTCTCTTCCTGTTTGCCCTGTCTTGGTTGCCTTTATCCATCATCAA
Usps2_04    CTGGTTCTCTTCCTGTTTGCCCTGTCTTGGTTGCCTTTATCCATCATCAA
Usps2_02    CTGGTTCTCTTCCTGTTTGCCCTGTCTTGGTTGCCTTTATCCATCATCAA
Usps2_01    CTGGTTCTCTTCCTGTTTGCCCTGTCTTGGTTGCCTTTATCCATCATCAA
Usps2_03    CTGGTTCTCTTCCTGTTTGCCCTGTCTTGGTTGCCTTTATCCATCATCAA
Ugrac_06    CTGGTTCTCTTCCTGTTTGCCCTGTCTTGGTTGCCTTTATCCATCATCAA
Ugrac_10    CTGGTTCTCTTCCTGTTTGCCCTGTCTTGGTTGCCTTTATCCATCATCAA
Ugrac_08    CTGGTTCTCTTCCTGTTTGCCCTGTCTTGGTTGCCTTTATCCATCATCAA
Ugrac_09    CTGGTTCTCTTCCTGTTTGCCCTGTCTTGGTTGCCTTTATCCATCATCAA
Ugrac_07    CTGGTTCTCTTCCTGTTTGCCCTGTCTTGGTTGCCTTTATCCATCATCAA
Ugrac_01    CTGGTTCTCTTCCTGTTTGCCCTGTCTTGGTTGCCTTTATCCATCATCAA
Ugrac_02    CTGGTTCTCTTCCTGTTTGCCCTGTCTTGGTTGCCTTTATCCATCATCAA
Ugrac_05    CTGGTTCTCTTCCTGTTTGCCCTGTCTTGGTTGCCTTTATCCATCATCAA
Ugrac_03    CTGGTTCTCTTCCTGTTTGCCCTGTCTTGGTTGCCTTTATCCATCATCAA
Ugrac_04    CTGGTTCTCTTCCTGTTTGCCCTGTCTTGGTTGCCTTTATCCATCATCAA
Ugrac_D3    --------------------------------------------------
Ugrac_D4    --------------------------------------------------
Usori_D1    --------------------------------------------------
Usori_D2    --------------------------------------------------
Usori_D8    --------------------------------------------------
Usori_D9    --------------------------------------------------
Usori_D7    --------------------------------------------------
Usori_10    --------------------------------------------------
Usori_11    --------------------------------------------------
Usori_D5    --------------------------------------------------
Usori_D4    --------------------------------------------------
Usori_12    --------------------------------------------------
Usori_13    --------------------------------------------------
Usori_D6    --------------------------------------------------
Usori_D3    --------------------------------------------------
Ugrac_D1    --------------------------------------------------
Ugrac_D2    --------------------------------------------------
Uande_D1    --------------------------------------------------
Uande_D2    --------------------------------------------------
Uaequ_D1    --------------------------------------------------
Uaequ_D2    --------------------------------------------------

SA_01       TTGTGTCCTCTACTTCAATGTTGATGTGCCACGAGGTGTGCAATACTTGG
TA_01       CTGTATCCTCCACTTTAACGGTGATGTGCCACAAGTTGTGCAAAACCTGG
Uinve_04    CTGTATCCTCTACTTTAAGGGCGAAGTGCCACAAGTTGTCCAAAACATGG
Uinve_07    CTGTATCCTCTACTTTAAGGGCGAAGTGCCACAAGTTGTCCAAAACATGG
Uinve_03    CTGTATCCTCTACTTTAAGGGCGAAGTGCCACAAGTTGTCCAAAACATGG
Uinve_06    CTGTATCCTCTACTTTAAGGGCGAAGTGCCACAAGTTGTCCAAAACATGG
Uinve_05    CTGTATCCTCTACTTTAAGGGCGAAGTGCCACAAGTTGTCCAAAACATGG
Uinve_01    CTGTATCCTCTACTTTAAGGGCGAAGTGCCACAAGTTGTCCAAAACATGG
Uinve_02    CTGTATCCTCTACTTTAAGGGCGAAGTGCCACAAGTTGTCCAAAACATGG
Uropsp_6    CTGTATCCTCTACTTTAAGGGCGAAGTGCCACAAGTTGTCCAAAACATGG
Usps1_04    CTGTATCCTCTACTTTAAGGGCGAAGTGCCACAAGTTGTCCAAAACATGG
Usps1_01    CTGTATCCTCTACTTTAAGGGCGAAGTGCCACAAGTTGTCCAAAACATGG
Usps1_05    CTGTATCCTCTACTTTAAGGGCGAAGTGCCACAAGTTGTCCAAAACATGG
Usps1_02    CTGTATCCTCTACTTTAAGGGCGAAGTGCCACAAGTTGTCCAAAACATGG
Univa_03    CTGTATCCTCTACTTTAAGGGCGAAGTGCCACAAGTTGTCCAAAACATGG
Univa_01    CTGTATCCTCTACTTTAAGGGCGAAGTGCCACAAGTTGTCCAAAACATGG
Univa_05    CTGTATCCTCTACTTTAAGGGCGAAGTGCCACAAGTTGTCCAAAACATGG
Univa_02    CTGTATCCTCTACTTTAAGGGCGAAGTGCCACAAGTTGTCCAAAACATGG
Univa_04    CTGTATCCTCTACTTTAAGGGCGAAGTGCCACAAGTTGTCCAAAACATGG
Univa_11    CTGTATCCTCTACTTTAAGGGCGAAGTGCCACAAGTTGTCCAAAACATGG
Univa_13    CTGTATCCTCTACTTTAAGGGCGAAGTGCCACAAGTTGTCCAAAACATGG
Univa_14    CTGTATCCTCTACTTTAAGGGCGAAGTGCCACAAGTTGTCCAAAACATGG
Univa_12    CTGTATCCTCTACTTTAAGGGCGAAGTGCCACAAGTTGTCCAAAACATGG
Univa_10    CTGTATCCTCTACTTTAAGGGCGAAGTGCCACAAGTTGTCCAAAACATGG
Univa_07    CTGTATCCTCTACTTTAAGGGCGAAGTGCCACAAGTTGTCCAAAACATGG
Univa_08    CTGTATCCTCTACTTTAAGGGCGAAGTGCCACAAGTTGTCCAAAACATGG
[truncated: 230,755 more chars]
