# Supplementary material for: Multilocus phylogeny and cryptic diversity in Asian shrew-like moles (Uropsilus, Talpidae): implications for taxonomy and conservation
Source: BMC Evol Biol. 2013 Oct 25;13:232. doi: 10.1186/1471-2148-13-232 (PMC3819745; doi:10.1186/1471-2148-13-232)
Supplement: Additional file 6 — Datasets 1–4. [file 1471-2148-13-232-S6.zip › data set 4.nex]

#NEXUS
BEGIN DATA;
dimensions ntax=58 nchar=6330;
format missing=?
interleave datatype=DNA gap= -;

matrix
SA_01       ------AGGTTTGGTCCCAGCCTTCCTATTAGTTGTTAGCAAAATTACAC
TA_01       ------AGGTTTGGTCCTAGCCTTTCTATTAGCTGTCAGTAAAATTACAC
Uatro_01    CA-TAAAGGTTTGGTCCTGGCCTTTCTATTAGCTGTCAGTAAGATTACAC
Uatro_02    CA-TAAAGGTTTGGTCCTGGCCTTTCTATTAGCTGTCAGTAAGATTACAC
Uatro_03    CA-TAAAGGTTTGGTCCTGGCCTTTCTATTAGCTGTCAGTAAGATTACAC
Uatro_04    CA-TAAAGGTTTGGTCCTGGCCTTTCTATTAGCTGTCAGTAAGATTACAC
Uatro_05    CA-TAAAGGTTTGGTCCTGGCCTTTCTATTAGCTGTCAGTAAGATTACAC
Uatro_06    CA-TAAAGGTTTGGTCCTGGCCTTTCTATTAGCTGTCAGTAAGATTACAC
Uatro_07    CA-TAAAGGTTTGGTCCTGGCCTTTCTATTAGCTGTCAGTAAGATTACAC
Ugrac_01    TA-TAAAGGTTTGGTCCTGGTCTTTCTATTAGCTGTCAGTAAGATTACAC
Ugrac_02    TA-TAAAGGTTTGGTCCTGGTCTTTCTATTAGCTGTCAGTAAGATTACAC
Ugrac_03    TA-TAAAGGTTTGGTCCTGGTCTTTCTATTAGCTGTCAGTAAGATTACAC
Ugrac_04    TA-TAAAGGTTTGGTCCTGGTCTTTCTATTAGCTGTCAGTAAGATTACAC
Ugrac_05    TA-TAAAGGTTTGGTCCTGGTCTTTCTATTAGCTGTCAGTAAGATTACAC
UgracE2_06  TA-TAAAGGTTTGGTCCTGGCCTTTCTATTAGCTGTCAGTAAGATTACAC
UgracE2_07  TA-TAAAGGTTTGGTCCTGGCCTTTCTATTAGCTGTCAGTAAGATTACAC
UgracE2_08  TA-TAAAGGTTTGGTCCTGGCCTTTCTATTAGCTGTCAGTAAGATTACAC
UgracE2_09  TA-TAAAGGTTTGGTCCTGGCCTTTCTATTAGCTGTCAGTAAGATTACAC
UgracE2_10  TA-TAAAGGTTTGGTCCTGGCCTTTCTATTAGCTGTCAGTAAGATTACAC
Uinve_01    CATTAAAGGTTTGGTCCTGGCCTTTCTATTAGCTGTCAGTAAGATTACAC
Uinve_02    CATTAAAGGTTTGGTCCTGGCCTTTCTATTAGCTGTCAGTAAGATTACAC
Uinve_03    CATTAAAGGTTTGGTCCTGGCCTTTCTATTAGCTGTCAGTAAGATTACAC
Uinve_04    CATTAAAGGTTTGGTCCTGGCCTTTCTATTAGCTGTCAGTAAGATTACAC
Uinve_05    CATTAAAGGTTTGGTCCTGGCCTTTCTATTAGCTGTCAGTAAGATTACAC
Uinve_06    CATTAAAGGTTTGGTCCTGGCCTTTCTATTAGCTGTCAGTAAGATTACAC
Uinve_07    CATTAAAGGTTTGGTCCTGGCCTTTCTATTAGCTGTCAGTAAGATTACAC
Univa_01    CA-TAAAGGTTTGGTCCTGGCCTTTCTATTAGCTGTCAGTAAGATTACAC
Univa_02    CA-TAAAGGTTTGGTCCTGGCCTTTCTATTAGCTGTCAGTAAGATTACAC
Univa_03    CA-TAAAGGTTTGGTCCTGGCCTTTCTATTAGCTGTCAGTAAGATTACAC
Univa_04    CA-TAAAGGTTTGGTCCTGGCCTTTCTATTAGCTGTCAGTAAGATTACAC
Univa_05    CA-TAAAGGTTTGGTCCTGGCCTTTCTATTAGCTGTCAGTAAGATTACAC
Univa_06    CA-TAAAGGTTTGGTCCTGGCCTTTCTATTAGCTGTCAGTAAGATTACAC
Univa_07    CA-TAAAGGTTTGGTCCTGGCCTTTCTATTAGCTGTCAGTAAGATTACAC
Univa_08    CA-TAAAGGTTTGGTCCTGGCCTTTCTATTAGCTGTCAGTAAGATTACAC
Univa_09    CA-TAAAGGTTTGGTCCTGGCCTTTCTATTAGCTGTCAGTAAGATTACAC
Univa_10    CA-TAAAGGTTTGGTCCTGGCCTTTCTATTAGCTGTCAGTAAGATTACAC
Univa_11    CA-TAAAGGTTTGGTCCTGGCCTTTCTATTAGCTGTCAGTAAGATTACAC
Univa_12    CA-TAAAGGTTTGGTCCTGGCCTTTCTATTAGCTGTCAGTAAGATTACAC
Univa_13    CA-TAAAGGTTTGGTCCTGGCCTTTCTATTAGCTGTCAGTAAGATTACAC
Univa_14    CA-TAAAGGTTTGGTCCTGGCCTTTCTATTAGCTGTCAGTAAGATTACAC
UsoriD2_07  CA-TAAAGGTTTGGTCCTAGCCTTTCTATTAGCTGTCAGTAAGATTACAC
UsoriD2_08  CA-TAAAGGTTTGGTCCTAGCCTTTCTATTAGCTGTCAGTAAGATTACAC
Usori_01    TA-TAAAGGTTTGGTCCTAGCCTTTCTATTAGCTGTCAGTAAGATTACAC
Usori_02    TA-TAAAGGTTTGGTCCTAGCCTTTCTATTAGCTGTCAGTAAGATTACAC
Usori_03    TA-TAAAGGTTTGGTCCTAGCCTTTCTATTAGCTGTCAGTAAGATTACAC
Usori_04    TA-TAAAGGTTTGGTCCTAGCCTTTCTATTAGCTGTCAGTAAGATTACAC
UsoriD2_05  CA-TAAAGGTTTGGTCCTAGCCTTTCTATTAGCTGTCAGTAAGATTACAC
UsoriD2_06  CA-TAAAGGTTTGGTCCTAGCCTTTCTATTAGCTGTCAGTAAGATTACAC
UsoriD2_09  CA-TAAAGGTTTGGTCCTAGCCTTTCTATTAGCTGTCAGTAAGATTACAC
Usps1_01    CA-TAAAGGTTTGGTCCTGGCCTTTCTATTAACTGTCAGTAAGATTACAC
Usps1_02    CA-TAAAGGTTTGGTCCTGGCCTTTCTATTAACTGTCAGTAAGATTACAC
Usps1_04    CA-TAAAGGTTTGGTCCTGGCCTTTCTATTAACTGTCAGTAAGATTACAC
Usps1_05    CA-TAAAGGTTTGGTCCTGGCCTTTCTATTAACTGTCAGTAAGATTACAC
Usps1_03    CA-TAAAGGTTTGGTCCTGGCCTTTCTATTAACTGTCAGTAAGATTACAC
Uatro_08    CA-TAAAGGTTTGGTCCTAGCCTTTCTATTAGCTGTCAGTAAGATTACAC
Uatro_09    CA-TAAAGGTTTGGTCCTAGCCTTTCTATTAGCTGTCAGTAAGATTACAC
Uatro_10    CA-TAAAGGTTTGGTCCTAGCCTTTCTATTAGCTGTCAGTAAGATTACAC
Uatro_11    CA-TAAAGGTTTGGTCCTAGCCTTTCTATTAGCTGTCAGTAAGATTACAC

SA_01       ATGCAAGTATCCGCACCCCTGTGAGAATACCCTCGAAATCACCCA-----
TA_01       ATGCAAGTTTCCGCGCACCAGTGAGAATACCCTTAAAGTCACATG-----
Uatro_01    ATGCAAGTATCCGCGCCCCTGTGAGAATGCCCTTAAAGTCTTTTAAAAAT
Uatro_02    ATGCAAGTATCCGCGCCCCTGTGAGAATGCCCTTAAAGTCTTTTAAAAAT
Uatro_03    ATGCAAGTATCCGCGCCCCTGTGAGAATGCCCTTAAAGTCTTTTAAAAAT
Uatro_04    ATGCAAGTATCCGCGCCCCTGTGAGAATGCCCTTAAAGTCTTTTAAAAAT
Uatro_05    ATGCAAGTATCCGCGCCCCTGTGAGAATGCCCTTAAAGTCTTTTAAAAAT
Uatro_06    ATGCAAGTATCCGCGCCCCTGTGAGAATGCCCTTAAAGTCTTTTAAAAAT
Uatro_07    ATGCAAGTATCCGCGCCCCTGTGAGAATGCCCTTAAAGTCTTTTAAAAAT
Ugrac_01    ATGCAAGTATCCGCGCCCCTGTGAGAATGCCCTTAAAGTCTTTTAAAA--
Ugrac_02    ATGCAAGTATCCGCGCCCCTGTGAGAATGCCCTTAAAGTCTTTTAAAA--
Ugrac_03    ATGCAAGTATCCGCGCCCCTGTGAGAATGCCCTTAAAGTCTTTTAAAA--
Ugrac_04    ATGCAAGTATCCGCGCCCCTGTGAGAATGCCCTTAAAGTCTTTTAAAA--
Ugrac_05    ATGCAAGTATCCGCGCCCCTGTGAGAATGCCCTTAAAGTCTTTTAAAA--
UgracE2_06  ATGCAAGTATCCGCGCCCCTGTGAGAATGCCCTTAAAGTCCTTTAAAA--
UgracE2_07  ATGCAAGTATCCGCGCCCCTGTGAGAATGCCCTTAAAGTCCTTTAAAA--
UgracE2_08  ATGCAAGTATCCGCGCCCCTGTGAGAATGCCCTTAAAGTCCTTTAAAA--
UgracE2_09  ATGCAAGTATCCGCGCCCCTGTGAGAATGCCCTTAAAGTCCTTTAAAA--
UgracE2_10  ATGCAAGTATCCGCGCCCCTGTGAGAATGCCCTTAAAGTCCTTTAAAA--
Uinve_01    ATGCAAGTATCCGCGCCCCTGTGAGAATGCCCTTAAAGTCCAATAAATG-
Uinve_02    ATGCAAGTATCCGCGCCCCTGTGAGAATGCCCTTAAAGTCCAATAAATG-
Uinve_03    ATGCAAGTATCCGCGCCCCTGTGAGAATGCCCTTAAAGTCCAATAAATG-
Uinve_04    ATGCAAGTATCCGCGCCCCTGTGAGAATGCCCTTAAAGTCCAATAAATG-
Uinve_05    ATGCAAGTATCCGCGCCCCTGTGAGAATGCCCTTAAAGTCCAATAAATG-
Uinve_06    ATGCAAGTATCCGCGCCCCTGTGAGAATGCCCTTAAAGTCCAATAAATG-
Uinve_07    ATGCAAGTATCCGCGCCCCTGTGAGAATGCCCTTAAAGTCCAATAAATG-
Univa_01    ATGCAAGTATCCGCGCCCCTGTGAGAATGCCCTTAAAGTCCATTAGA---
Univa_02    ATGCAAGTATCCGCGCCCCTGTGAGAATGCCCTTAAAGTCCATTAGA---
Univa_03    ATGCAAGTATCCGCGCCCCTGTGAGAATGCCCTTAAAGTCCATTAGA---
Univa_04    ATGCAAGTATCCGCGCCCCTGTGAGAATGCCCTTAAAGTCCATTAGA---
Univa_05    ATGCAAGTATCCGCGCCCCTGTGAGAATGCCCTTAAAGTCCATTAGA---
Univa_06    ATGCAAGTATCCGCGCCCCTGTGAGAATGCCCTTAAAGTCCATTAGA---
Univa_07    ATGCAAGTATCCGCGCCCCTGTGAGAATGCCCTTAAAGTCCATTAGA---
Univa_08    ATGCAAGTATCCGCGCCCCTGTGAGAATGCCCTTAAAGTCCATTAGA---
Univa_09    ATGCAAGTATCCGCGCCCCTGTGAGAATGCCCTTAAAGTCCATTAGA---
Univa_10    ATGCAAGTATCCGCGCCCCTGTGAGAATGCCCTTAAAGTCCATTAGA---
Univa_11    ATGCAAGTATCCGCGCCCCTGTGAGAATGCCCTTAAAGTCCATTAGA---
Univa_12    ATGCAAGTATCCGCGCCCCTGTGAGAATGCCCTTAAAGTCCATTAGA---
Univa_13    ATGCAAGTATCCGCGCCCCTGTGAGAATGCCCTTAAAGTCCATTAGA---
Univa_14    ATGCAAGTATCCGCGCCCCTGTGAGAATGCCCTTAAAGTCCATTAGA---
UsoriD2_07  ATGCAAGTATCCGCGCCCCTGTGAGAATGCCCTTAAAGTCCTTTATAAA-
UsoriD2_08  ATGCAAGTATCCGCGCCCCTGTGAGAATGCCCTTAAAGTCCTTTATAAA-
Usori_01    ATGCAAGTATCCGCGCCCCTGTGAGAATGCCCTTAAAGTCCTTTAAAA--
Usori_02    ATGCAAGTATCCGCGCCCCTGTGAGAATGCCCTTAAAGTCCTTTAAAA--
Usori_03    ATGCAAGTATCCGCGCCCCTGTGAGAATGCCCTTAAAGTCCTTTAAAA--
Usori_04    ATGCAAGTATCCGCGCCCCTGTGAGAATGCCCTTAAAGTCCTTTAAAA--
UsoriD2_05  ATGCAAGTATCCGCGCCCCTGTGAGAATGCCCTTAAAGTCCTTTATAAA-
UsoriD2_06  ATGCAAGTATCCGCGCCCCTGTGAGAATGCCCTTAAAGTCCTTTATAAA-
UsoriD2_09  ATGCAAGTATCCGCGCCCCTGTGAGAATGCCCTTAAAGTCCTTTATAAA-
Usps1_01    ATGCAAGTCTCCGCGCCCCTGTGAGAATGCCCTTAAAGTCCCACTAAA--
Usps1_02    ATGCAAGTCTCCGCGCCCCTGTGAGAATGCCCTTAAAGTCCCACTAAA--
Usps1_04    ATGCAAGTCTCCGCGCCCCTGTGAGAATGCCCTTAAAGTCCCACTAAA--
Usps1_05    ATGCAAGTCTCCGCGCCCCTGTGAGAATGCCCTTAAAGTCCCACTAAA--
Usps1_03    ATGCAAGTCTCCGCGCCCCTGTGAGAATGCCCTTAAAGTCCCACTAAA--
Uatro_08    ATGCAAGTATCCGCGCCCCTGTGAGAATGCCCTTAAAGTCCCTTAAAA--
Uatro_09    ATGCAAGTATCCGCGCCCCTGTGAGAATGCCCTTAAAGTCCCTTAAAA--
Uatro_10    ATGCAAGTATCCGCGCCCCTGTGAGAATGCCCTTAAAGTCCCTTAAAA--
Uatro_11    ATGCAAGTATCCGCGCCCCTGTGAGAATGCCCTTAAAGTCCCTTAAAA--

SA_01       TGATTA-AAAGGAGTAGGTATCAAGCACACTCTTGAGTAGCTTATAACAC
TA_01       TGACAA-AAAGGAGTCGGCATCAAGTACACTTTAAGGTAGCCTAAGACGC
Uatro_01    TGACAACAAAGGAGCTGGTATAAAGTTCACTTCTAAGTAGCTCAAAACAC
Uatro_02    TGACAACAAAGGAGCTGGTATAAAGTTCACTTCTAAGTAGCTCAAAACAC
Uatro_03    TGACAACAAAGGAGCTGGTATAAAGTTCACTTCTAAGTAGCTCAAAACAC
Uatro_04    TGACAACAAAGGAGCTGGTATAAAGTTCACTTCTAAGTAGCTCAAAACAC
Uatro_05    TGACAACAAAGGAGCTGGTATAAAGTTCACTTCTAAGTAGCTCAAAACAC
Uatro_06    TGACAACAAAGGAGCTGGTATAAAGTTCACTTCTAAGTAGCTCAAAACAC
Uatro_07    TGACAACAAAGGAGCTGGTATAAAGTTCACTTCTAAGTAGCTCAAAACAC
Ugrac_01    TGACAATAAAGGAGCTGGTATAAAGTTCACTTCTAAGTAGCTCAAAACAC
Ugrac_02    TGACAATAAAGGAGCTGGTATAAAGTTCACTTCTAAGTAGCTCAAAACAC
Ugrac_03    TGACAATAAAGGAGCTGGTATAAAGTTCACTTCTAAGTAGCTCAAAACAC
Ugrac_04    TGACAATAAAGGAGCTGGTATAAAGTTCACTTCTAAGTAGCTCAAAACAC
Ugrac_05    TGACAATAAAGGAGCTGGTATAAAGTTCACTTCTAAGTAGCTCAAAACAC
UgracE2_06  TGACAATAAAGGAGCTGGTATAAAGTTCACTTCTAAGTAGCTCAAAACAC
UgracE2_07  TGACAATAAAGGAGCTGGTATAAAGTTCACTTCTAAGTAGCTCAAAACAC
UgracE2_08  TGACAATAAAGGAGCTGGTATAAAGTTCACTTCTAAGTAGCTCAAAACAC
UgracE2_09  TGACAATAAAGGAGCTGGTATAAAGTTCACTTCTAAGTAGCTCAAAACAC
UgracE2_10  TGACAATAAAGGAGCTGGTATAAAGTTCACTTCTAAGTAGCTCAAAACAC
Uinve_01    TGACAATAAAGGAGCTGGTATAAAGTACACTTCTAAGTAGCTCAAAACAC
Uinve_02    TGACAATAAAGGAGCTGGTATAAAGTACACTTCTAAGTAGCTCAAAACAC
Uinve_03    TGACAATAAAGGAGCTGGTATAAAGTACACTTCTAAGTAGCTCAAAACAC
Uinve_04    TGACAATAAAGGAGCTGGTATAAAGTACACTATTAAGTAGCTCAAAACAC
Uinve_05    TGACAATAAAGGAGCTGGTATAAAGTACACTTCTAAGTAGCTCAAAACAC
Uinve_06    TGACAATAAAGGAGCTGGTATAAAGTACACTTCTAAGTAGCTCAAAACAC
Uinve_07    TGACAATAAAGGAGCTGGTATAAAGTACACTATTAAGTAGCTCAAAACAC
Univa_01    TGACAATAAAGGAGCTGGTATAAAGTTCACTTTTAAGTAGCTCAAAACAC
Univa_02    TGACAATAAAGGAGCTGGTATAAAGTTCACTTTTAAGTAGCTCAAAACAC
Univa_03    TGACAATAAAGGAGCTGGTATAAAGTTCACTTTTAAGTAGCTCAAAACAC
Univa_04    TGACAATAAAGGAGCTGGTATAAAGTTCACTTTTAAGTAGCTCAAAACAC
Univa_05    TGACAATAAAGGAGCTGGTATAAAGTTCACTTTTAAGTAGCTCAAAACAC
Univa_06    TGACAATAAAGGAGCTGGTATAAAGTTCACTCTTAAGTAGCTCAAAACAC
Univa_07    TGACAATAAAGGAGCTGGTATAAAGTTCACTCTTAAGTAGCTCAAAACAC
Univa_08    TGACAATAAAGGAGCTGGTATAAAGTTCACTCTTAAGTAGCTCAAAACAC
Univa_09    TGACAATAAAGGAGCTGGTATAAAGTTCACTCTTAAGTAGCTCAAAACAC
Univa_10    TGACAATAAAGGAGCTGGTATAAAGTTCACTCTTAAGTAGCTCAAAACAC
Univa_11    TGACAATAAAGGAGCTGGTATAAAGTTCACTCTTAAGTAGCTCAAAACAC
Univa_12    TGACAATAAAGGAGCTGGTATAAAGTTCACTCTTAAGTAGCTCAAAACAC
Univa_13    TGACAATAAAGGAGCTGGTATAAAGTTCACTCTTAAGTAGCTCAAAACAC
Univa_14    TGACAATAAAGGAGCTGGTATAAAGTTCACTCTTAAGTAGCTCAAAACAC
UsoriD2_07  TGACGACAAAGGAGCTGGTATAAAGTTCACTTCAAAGTAGCTCAAAACAC
UsoriD2_08  TGACGACAAAGGAGCTGGTATAAAGTTCACTTCAAAGTAGCTCAAAACAC
Usori_01    TGACGATAAAGGAGCTGGTATAAAGTTCACTTCAAAGTAGCTCAAAACAC
Usori_02    TGACGATAAAGGAGCTGGTATAAAGTTCACTTCAAAGTAGCTCAAAACAC
Usori_03    TGACGATAAAGGAGCTGGTATAAAGTTCACTTCAAAGTAGCTCAAAACAC
Usori_04    TGACGATAAAGGAGCTGGTATAAAGTTCACTTCAAAGTAGCTCAAAACAC
UsoriD2_05  TGACGACAAAGGAGCTGGTATAAAGTTCACTTCAAAGTAGCTCAAAACAC
UsoriD2_06  TGACGACAAAGGAGCTGGTATAAAGTTCACTTCAAAGTAGCTCAAAACAC
UsoriD2_09  TGACGACAAAGGAGCTGGTATAAAGTTCACTTCAAAGTAGCTCAAAACAC
Usps1_01    CGACAATAAAGGAGCTGGTATAAAGTTCACTTTTAAGTAGCTCAAAACAC
Usps1_02    CGACAATAAAGGAGCTGGTATAAAGTTCACTTTTAAGTAGCTCAAAACAC
Usps1_04    CGACAATAAAGGAGCTGGTATAAAGTTCACTTTTAAGTAGCTCAAAACAC
Usps1_05    CGACAATAAAGGAGCTGGTATAAAGTTCACTTTTAAGTAGCTCAAAACAC
Usps1_03    CGACAATAAAGGAGCTGGTATAAAGTTCACTTTTAAGTAGCTCAAAACAC
Uatro_08    TGACAACAAAGGAGCTGGTATAAAGTTCACTTCTAAGTAGCTCAAAACAC
Uatro_09    TGACAACAAAGGAGCTGGTATAAAGTTCACTTCTAAGTAGCTCAAAACAC
Uatro_10    TGACAACAAAGGAGCTGGTATAAAGTTCACTTCTAAGTAGCTCAAAACAC
Uatro_11    TGACAACAAAGGAGCTGGTATAAAGTTCACTTCTAAGTAGCTCAAAACAC

SA_01       CTTGCTTAGCCACACCCCCACGGGTAACAGCAGTGATAAAAATTAAGCAA
TA_01       CTTGCTTAGCCACGCCCCCACGGGATACAGCAGTGATAAAAATTAAGCCA
Uatro_01    CTTGCACAGCCACGCCCCCACGGGAAACAGCAGTGATAAAAATTAAGCCA
Uatro_02    CTTGCACAGCCACGCCCCCACGGGAAACAGCAGTGATAAAAATTAAGCCA
Uatro_03    CTTGCACAGCCACGCCCCCACGGGAAACAGCAGTGATAAAAATTAAGCCA
Uatro_04    CTTGCACAGCCACGCCCCCACGGGAAACAGCAGTGATAAAAATTAAGCCA
Uatro_05    CTTGCACAGCCACGCCCCCACGGGAAACAGCAGTGATAAAAATTAAGCCA
Uatro_06    CTTGCACAGCCACGCCCCCACGGGAAACAGCAGTGATAAAAATTAAGCCA
Uatro_07    CTTGCACAGCCACGCCCCCACGGGAAACAGCAGTGATAAAAATTAAGCCA
Ugrac_01    CTTGCACAGCCACGCCCCCACGGGAAACAGCAGTGATAAAAATTAAGCCA
Ugrac_02    CTTGCACAGCCACGCCCCCACGGGAAACAGCAGTGATAAAAATTAAGCCA
Ugrac_03    CTTGCACAGCCACGCCCCCACGGGAAACAGCAGTGATAAAAATTAAGCCA
Ugrac_04    CTTGCACAGCCACGCCCCCACGGGAAACAGCAGTGATAAAAATTAAGCCA
Ugrac_05    CTTGCACAGCCACGCCCCCACGGGAAACAGCAGTGATAAAAATTAAGCCA
UgracE2_06  CTTGCACAGCCACACCCCCACGGGAAACAGCAGTGATAAAAATTAAGCCA
UgracE2_07  CTTGCACAGCCACACCCCCACGGGAAACAGCAGTGATAAAAATTAAGCCA
UgracE2_08  CTTGCACAGCCACACCCCCACGGGAAACAGCAGTGATAAAAATTAAGCCA
UgracE2_09  CTTGCACAGCCACACCCCCACGGGAAACAGCAGTGATAAAAATTAAGCCA
UgracE2_10  CTTGCACAGCCACACCCCCACGGGAAACAGCAGTGATAAAAATTAAGCCA
Uinve_01    CTTGCACAGCCACACCCCCACGGGAAACAGCAGTGATAAAAATTAAGCCA
Uinve_02    CTTGCACAGCCACACCCCCACGGGAAACAGCAGTGATAAAAATTAAGCCA
Uinve_03    CTTGCACAGCCACACCCCCACGGGAAACAGCAGTGATAAAAATTAAGCCA
Uinve_04    CTTGCATAGCCACACCCCCACGGGAAACAGCAGTGATAAAAATTAAGCCA
Uinve_05    CTTGCACAGCCACACCCCCACGGGAAACAGCAGTGATAAAAATTAAGCCA
Uinve_06    CTTGCACAGCCACACCCCCACGGGAAACAGCAGTGATAAAAATTAAGCCA
Uinve_07    CTTGCATAGCCACACCCCCACGGGAAACAGCAGTGATAAAAATTAAGCCA
Univa_01    CTTGCACAGCCACACCCCCACGGGAAACAGCAGTGATAAAAATTAAGCCA
Univa_02    CTTGCACAGCCACACCCCCACGGGAAACAGCAGTGATAAAAATTAAGCCA
Univa_03    CTTGCACAGCCACACCCCCACGGGAAACAGCAGTGATAAAAATTAAGCCA
Univa_04    CTTGCACAGCCACACCCCCACGGGAAACAGCAGTGATAAAAATTAAGCCA
Univa_05    CTTGCACAGCCACACCCCCACGGGAAACAGCAGTGATAAAAATTAAGCCA
Univa_06    CTTGCACAGCCACACCCCCACGGGAAACAGCAGTGATAAAAATTAAGCCA
Univa_07    CTTGCACAGCCACACCCCCACGGGAAACAGCAGTGATAAAAATTAAGCCA
Univa_08    CTTGCACAGCCACACCCCCACGGGAAACAGCAGTGATAAAAATTAAGCCA
Univa_09    CTTGCACAGCCACACCCCCACGGGAAACAGCAGTGATAAAAATTAAGCCA
Univa_10    CTTGCACAGCCACACCCCCACGGGAAACAGCAGTGATAAAAATTAAGCCA
Univa_11    CTTGCACAGCCACACCCCCACGGGAAACAGCAGTGATAAAAATTAAGCCA
Univa_12    CTTGCACAGCCACACCCCCACGGGAAACAGCAGTGATAAAAATTAAGCCA
Univa_13    CTTGCACAGCCACACCCCCACGGGAAACAGCAGTGATAAAAATTAAGCCA
Univa_14    CTTGCACAGCCACACCCCCACGGGAAACAGCAGTGATAAAAATTAAGCCA
UsoriD2_07  CTTGCATAGCCACACCCCCACGGGAAACAGCAGTGATAAAAATTAAGCCA
UsoriD2_08  CTTGCATAGCCACACCCCCACGGGAAACAGCAGTGATAAAAATTAAGCCA
Usori_01    CTTGCATAGCCACACCCCCACGGGAAACAGCAGTGATAAAAATTAAGCCA
Usori_02    CTTGCATAGCCACACCCCCACGGGAAACAGCAGTGATAAAAATTAAGCCA
Usori_03    CTTGCATAGCCACACCCCCACGGGAAACAGCAGTGATAAAAATTAAGCCA
Usori_04    CTTGCATAGCCACACCCCCACGGGAAACAGCAGTGATAAAAATTAAGCCA
UsoriD2_05  CTTGCATAGCCACACCCCCACGGGAAACAGCAGTGATAAAAATTAAGCCA
UsoriD2_06  CTTGCATAGCCACACCCCCACGGGAAACAGCAGTGATAAAAATTAAGCCA
UsoriD2_09  CTTGCATAGCCACACCCCCACGGGAAACAGCAGTGATAAAAATTAAGCCA
Usps1_01    CTTGCATAGCCACACCCCCACGGGAAACAGCAGTGATAAAAATTAAGCTA
Usps1_02    CTTGCATAGCCACACCCCCACGGGAAACAGCAGTGATAAAAATTAAGCTA
Usps1_04    CTTGCATAGCCACACCCCCACGGGAAACAGCAGTGATAAAAATTAAGCTA
Usps1_05    CTTGCATAGCCACACCCCCACGGGAAACAGCAGTGATAAAAATTAAGCTA
Usps1_03    CTTGCATAGCCACACCCCCACGGGAAACAGCAGTGATAAAAATTAAGCTA
Uatro_08    CTTGCACAGCCACACCCCCACGGGAAACAGCAGTGATAAAAATTAAGCCA
Uatro_09    CTTGCACAGCCACACCCCCACGGGAAACAGCAGTGATAAAAATTAAGCCA
Uatro_10    CTTGCACAGCCACACCCCCACGGGAAACAGCAGTGATAAAAATTAAGCCA
Uatro_11    CTTGCACAGCCACACCCCCACGGGAAACAGCAGTGATAAAAATTAAGCCA

SA_01       TAAACGAAAGTTTGACTAAGTTATGCTAACAT--AGGGTTGGTAAATTTC
TA_01       TGAACGAAAGTTTGACTAAGTTATACTGACAA--AGGGTTGGTAAATTTC
Uatro_01    TAAACGAAAGTTTGACTAAGCTATACTGACAA-TAGGGTTGGTAAATTTC
Uatro_02    TAAACGAAAGTTTGACTAAGCTATACTGACAA-TAGGGTTGGTAAATTTC
Uatro_03    TAAACGAAAGTTTGACTAAGCTATACTGACAA-TAGGGTTGGTAAATTTC
Uatro_04    TAAACGAAAGTTTGACTAAGCTATACTGACAA-TAGGGTTGGTAAATTTC
Uatro_05    TAAACGAAAGTTTGACTAAGCTATACTGACAA-TAGGGTTGGTAAATTTC
Uatro_06    TAAACGAAAGTTTGACTAAGCTATACTGACAT--AGGGTTGGTAAATTTC
Uatro_07    TAAACGAAAGTTTGACTAAGCTATACTGACAT--AGGGTTGGTAAATTTC
Ugrac_01    TGAACGAAAGTTTGACTAAGCTATACTGACAA-CAGGGTTGGTAAATTTC
Ugrac_02    TGAACGAAAGTTTGACTAAGCTATACTGACAA-CAGGGTTGGTAAATTTC
Ugrac_03    TGAACGAAAGTTTGACTAAGCTATACTGACAA-CAGGGTTGGTAAATTTC
Ugrac_04    TGAACGAAAGTTTGACTAAGCTATACTGACAA-CAGGGTTGGTAAATTTC
Ugrac_05    TGAACGAAAGTTTGACTAAGCTATACTGACAA-CAGGGTTGGTAAATTTC
UgracE2_06  TGAACGAAAGTTTGACTAAGCTATACTGACAA-CAGGGTTGGTAAATTTC
UgracE2_07  TGAACGAAAGTTTGACTAAGCTATACTGACAA-CAGGGTTGGTAAATTTC
UgracE2_08  TGAACGAAAGTTTGACTAAGCTATACTGACAA-CAGGGTTGGTAAATTTC
UgracE2_09  TGAACGAAAGTTTGACTAAGCTATACTGACAA-CAGGGTTGGTAAATTTC
UgracE2_10  TGAACGAAAGTTTGACTAAGCTATACTGACAA-CAGGGTTGGTAAATTTC
Uinve_01    TGAACGAAAGTTTGACTAAGCTATACTGACTA-CAGGGTTGGTAAATTTC
Uinve_02    TGAACGAAAGTTTGACTAAGCTATACTGACTA-CAGGGTTGGTAAATTTC
Uinve_03    TGAACGAAAGTTTGACTAAGCTATACTGACTA-CAGGGTTGGTAAATTTC
Uinve_04    TGAACGAAAGTTTGACTAAGCTATACTGACTA-TAGGGTTGGTAAATTTC
Uinve_05    TGAACGAAAGTTTGACTAAGCTATACTGACTA-CAGGGTTGGTAAATTTC
Uinve_06    TGAACGAAAGTTTGACTAAGCTATACTGACTA-CAGGGTTGGTAAATTTC
Uinve_07    TGAACGAAAGTTTGACTAAGCTATACTGACTA-TAGGGTTGGTAAATTTC
Univa_01    TGAACGAAAGTTTGACTAAGCTATACTGACTATTAGGGTTGGTAAATTTC
Univa_02    TGAACGAAAGTTTGACTAAGCTATACTGACTATTAGGGTTGGTAAATTTC
Univa_03    TGAACGAAAGTTTGACTAAGCTATACTGACTATTAGGGTTGGTAAATTTC
Univa_04    TGAACGAAAGTTTGACTAAGCTATACTGACTATTAGGGTTGGTAAATTTC
Univa_05    TGAACGAAAGTTTGACTAAGCTATACTGACTATTAGGGTTGGTAAATTTC
Univa_06    TGAACGAAAGTTTGACTAAGCTATACTGACTATTAGGGTTGGTAAATTTC
Univa_07    TGAACGAAAGTTTGACTAAGCTATACTGACTATTAGGGTTGGTAAATTTC
Univa_08    TGAACGAAAGTTTGACTAAGCTATACTGACTATTAGGGTTGGTAAATTTC
Univa_09    TGAACGAAAGTTTGACTAAGCTATACTGACTATTAGGGTTGGTAAATTTC
Univa_10    TGAACGAAAGTTTGACTAAGCTATACTGACTATTAGGGTTGGTAAATTTC
Univa_11    TGAACGAAAGTTTGACTAAGCTATACTGACTATTAGGGTTGGTAAATTTC
Univa_12    TGAACGAAAGTTTGACTAAGCTATACTGACTATTAGGGTTGGTAAATTTC
Univa_13    TGAACGAAAGTTTGACTAAGCTATACTGACTATTAGGGTTGGTAAATTTC
Univa_14    TGAACGAAAGTTTGACTAAGCTATACTGACTATTAGGGTTGGTAAATTTC
UsoriD2_07  TGAACGAAAGTTTGACTAAGCTATACTGACTATTAGGGTTGGTAAATTTC
UsoriD2_08  TGAACGAAAGTTTGACTAAGCTATACTGACTATTAGGGTTGGTAAATTTC
Usori_01    TGAACGAAAGTTTGACTAAGCTATACTGACTATTAGGGTTGGTAAATTTC
Usori_02    TGAACGAAAGTTTGACTAAGCTATACTGACTATTAGGGTTGGTAAATTTC
Usori_03    TGAACGAAAGTTTGACTAAGCTATACTGACTATTAGGGTTGGTAAATTTC
Usori_04    TGAACGAAAGTTTGACTAAGCTATACTGACTATTAGGGTTGGTAAATTTC
UsoriD2_05  TGAACGAAAGTTTGACTAAGCTATACTGACTATTAGGGTTGGTAAATTTC
UsoriD2_06  TGAACGAAAGTTTGACTAAGCTATACTGACTATTAGGGTTGGTAAATTTC
UsoriD2_09  TGAACGAAAGTTTGACTAAGCTATACTGACTATTAGGGTTGGTAAATTTC
Usps1_01    TAAACGAAAGTTTGACTAAGCTATACTGACTT-CAGGGTTGGTAAATTTC
Usps1_02    TAAACGAAAGTTTGACTAAGCTATACTGACTT-CAGGGTTGGTAAATTTC
Usps1_04    TAAACGAAAGTTTGACTAAGCTATACTGACTT-CAGGGTTGGTAAATTTC
Usps1_05    TAAACGAAAGTTTGACTAAGCTATACTGACTT-CAGGGTTGGTAAATTTC
Usps1_03    TAAACGAAAGTTTGACTAAGCTATACTGACTT-CAGGGTTGGTAAATTTC
Uatro_08    TGAACGAAAGTTCGACTAAGCTATACTGACAA-TAGGGTTGGTAAATTTC
Uatro_09    TGAACGAAAGTTCGACTAAGCTATACTGACAA-TAGGGTTGGTAAATTTC
Uatro_10    TGAACGAAAGTTCGACTAAGCTATACTGACAA-TAGGGTTGGTAAATTTC
Uatro_11    TGAACGAAAGTTCGACTAAGCTATACTGACAA-TAGGGTTGGTAAATTTC

SA_01       GTGCCAGCCACCGCGGTCATACGATTAACCCAAATTAATAGG-CAACGGC
TA_01       GTGCCAGCCACCGCGGTCATACGATTAACCCAAGTTAATAGACATACGGC
Uatro_01    GTGCCAGCCACCGCGGTCATACGATGGACCCAAGTTAATAGAGTAACGGC
Uatro_02    GTGCCAGCCACCGCGGTCATACGATGGACCCAAGTTAATAGAGTAACGGC
Uatro_03    GTGCCAGCCACCGCGGTCATACGATGGACCCAAGTTAATAGAGTAACGGC
Uatro_04    GTGCCAGCCACCGCGGTCATACGATGGACCCAAGTTAATAGAGTAACGGC
Uatro_05    GTGCCAGCCACCGCGGTCATACGATGGACCCAAGTTAATAGAGTAACGGC
Uatro_06    GTGCCAGCCACCGCGGTCATACGATGGACCCAAGTTAATAGAATAACGGC
Uatro_07    GTGCCAGCCACCGCGGTCATACGATGGACCCAAGTTAATAGAATAACGGC
Ugrac_01    GTGCCAGCCACCGCGGTCATACGATGGACCCAAGTTAATAGAATAACGGC
Ugrac_02    GTGCCAGCCACCGCGGTCATACGATGGACCCAAGTTAATAGAATAACGGC
Ugrac_03    GTGCCAGCCACCGCGGTCATACGATGGACCCAAGTTAATAGAATAACGGC
Ugrac_04    GTGCCAGCCACCGCGGTCATACGATGGACCCAAGTTAATAGAATAACGGC
Ugrac_05    GTGCCAGCCACCGCGGTCATACGATGGACCCAAGTTAATAGAATAACGGC
UgracE2_06  GTGCCAGCCACCGCGGTCATACGATGGACCCAAGTTAATAGAATAACGGC
UgracE2_07  GTGCCAGCCACCGCGGTCATACGATGGACCCAAGTTAATAGAATAACGGC
UgracE2_08  GTGCCAGCCACCGCGGTCATACGATGGACCCAAGTTAATAGAATAACGGC
UgracE2_09  GTGCCAGCCACCGCGGTCATACGATGGACCCAAGTTAATAGAATAACGGC
UgracE2_10  GTGCCAGCCACCGCGGTCATACGATGGACCCAAGTTAATAGAATAACGGC
Uinve_01    GTGCCAGCCACCGCGGTCATACGATGGACCCAAGTTAATAGAATAACGGT
Uinve_02    GTGCCAGCCACCGCGGTCATACGATGGACCCAAGTTAATAGAACAACGGT
Uinve_03    GTGCCAGCCACCGCGGTCATACGATGGACCCAAGTTAATAGAACAACGGT
Uinve_04    GTGCCAGCCACCGCGGTCATACGATGGACCCAAGTTAATAGAACAACGGC
Uinve_05    GTGCCAGCCACCGCGGTCATACGATGGACCCAAGTTAATAGAATAACGGT
Uinve_06    GTGCCAGCCACCGCGGTCATACGATGGACCCAAGTTAATAGAACAACGGT
Uinve_07    GTGCCAGCCACCGCGGTCATACGATGGACCCAAGTTAATAGAACAACGGT
Univa_01    GTGCCAGCCACCGCGGTCATACGATGAACCCAAGTTAATAGAATAACGGC
Univa_02    GTGCCAGCCACCGCGGTCATACGATGAACCCAAGTTAATAGAATAACGGC
Univa_03    GTGCCAGCCACCGCGGTCATACGATGAACCCAAGTTAATAGAATAACGGC
Univa_04    GTGCCAGCCACCGCGGTCATACGATGAACCCAAGTTAATAGAATAACGGC
Univa_05    GTGCCAGCCACCGCGGTCATACGATGAACCCAAGTTAATAGAATAACGGC
Univa_06    GTGCCAGCCACCGCGGTCATACGATGGACCCAAGTTAATAGAATAACGGC
Univa_07    GTGCCAGCCACCGCGGTCATACGATGGACCCAAGTTAATAGAATAACGGC
Univa_08    GTGCCAGCCACCGCGGTCATACGATGGACCCAAGTTAATAGAATAACGGC
Univa_09    GTGCCAGCCACCGCGGTCATACGATGGACCCAAGTTAATAGAATAACGGC
Univa_10    GTGCCAGCCACCGCGGTCATACGATGGACCCAAGTTAATAGAATAACGGC
Univa_11    GTGCCAGCCACCGCGGTCATACGATGGACCCAAGTTAATAGAATAACGGC
Univa_12    GTGCCAGCCACCGCGGTCATACGATGGACCCAAGTTAATAGAATAACGGC
Univa_13    GTGCCAGCCACCGCGGTCATACGATGGACCCAAGTTAATAGAATAACGGC
Univa_14    GTGCCAGCCACCGCGGTCATACGATGGACCCAAGTTAATAGAATAACGGC
UsoriD2_07  GTGCCAGCCACCGCGGTCATACGATGGACCCAAGTTAATAGAATAACGGC
UsoriD2_08  GTGCCAGCCACCGCGGTCATACGATGGACCCAAGTTAATAGAATAACGGC
Usori_01    GTGCCAGCCACCGCGGTCATACGATGGACCCGAGTTAATAGAACAACGGC
Usori_02    GTGCCAGCCACCGCGGTCATACGATGGACCCGAGTTAATAGAACAACGGC
Usori_03    GTGCCAGCCACCGCGGTCATACGATGGACCCGAGTTAATAGAACAACGGC
Usori_04    GTGCCAGCCACCGCGGTCATACGATGGACCCGAGTTAATAGAACAACGGC
UsoriD2_05  GTGCCAGCCACCGCGGTCATACGATGGACCCAAGTTAATAGAATAACGGC
UsoriD2_06  GTGCCAGCCACCGCGGTCATACGATGGACCCAAGTTAATAGAATAACGGC
UsoriD2_09  GTGCCAGCCACCGCGGTCATACGATGGACCCAAGTTAATAGAATAACGGC
Usps1_01    GTGCCAGCCACCGCGGTCATACGATGGACCCAAGTTAATAGAACAACGGC
Usps1_02    GTGCCAGCCACCGCGGTCATACGATGGACCCAAGTTAATAGAACAACGGC
Usps1_04    GTGCCAGCCACCGCGGTCATACGATGGACCCAAGTTAATAGAACAACGGC
Usps1_05    GTGCCAGCCACCGCGGTCATACGATGGACCCAAGTTAATAGAACAACGGC
Usps1_03    GTGCCAGCCACCGCGGTCATACGATGGACCCAAGTTAATAGAACAACGGC
Uatro_08    GTGCCAGCCACCGCGGTCATACGATGGACCCGAGTTAATAGAATAACGGC
Uatro_09    GTGCCAGCCACCGCGGTCATACGATGGACCCGAGTTAATAGAATAACGGC
Uatro_10    GTGCCAGCCACCGCGGTCATACGATGGACCCGAGTTAATAGAATAACGGC
Uatro_11    GTGCCAGCCACCGCGGTCATACGATGGACCCGAGTTAATAGAATAACGGC

SA_01       GTAAAGCGTGTTAAAGAAATATACCCAAAATAAAGACAAAATTTAACTAA
TA_01       GTAAAGAGTGTTAAGGAG-TACACAAAAAATAAAGCCAAGACTTAACTAA
Uatro_01    GTAAAGAGTGTTAAAGAGATAAACTTAGACTAAAGTCAAGACTTAACTAA
Uatro_02    GTAAAGAGTGTTAAAGAGATAAACTTAGACTAAAGTCAAGACTTAACTAA
Uatro_03    GTAAAGAGTGTTAAAGAGATAAACTTAGACTAAAGTCAAGACTTAACTAA
Uatro_04    GTAAAGAGTGTTAAAGAGATAAACTTAGACTAAAGTCAAGACTTAACTAA
Uatro_05    GTAAAGAGTGTTAAAGAGATAAACTTAGACTAAAGTCAAGACTTAACTAA
Uatro_06    GTAAAGAGTGTTAAAGAGATAAACTTAGACTAAAGTCAAGACTTAACTAA
Uatro_07    GTAAAGAGTGTTAAAGAGATAAACTTAGACTAAAGTCAAGACTTAACTAA
Ugrac_01    GTAAAGAGTGTTAAAGGATTAAACTTAAACTAAAGTCAAGACTTAACTAA
Ugrac_02    GTAAAGAGTGTTAAAGAATTAAACTTAAACTAAAGTCAAGACTTAACTAA
Ugrac_03    GTAAAGAGTGTTAAAGGATTAAACTTAAACTAAAGTCAAGACTTAACTAA
Ugrac_04    GTAAAGAGTGTTAAAGGATTAAACTTAAACTAAAGTCAAGACTTAACTAA
Ugrac_05    GTAAAGAGTGTTAAAGGATTAAACTTAAACTAAAGTCAAGACTTAACTAA
UgracE2_06  GTAAAGAGTGTTAAAGAATTAAACTTAAACTAAAGTCAAGACTTGACTAA
UgracE2_07  GTAAAGAGTGTTAAAGAATTAAACTTAAACTAAAGTCAAGACTTGACTAA
UgracE2_08  GTAAAGAGTGTTAAAGAATTAAACTTAAACTAAAGTCAAGACTTGACTAA
UgracE2_09  GTAAAGAGTGTTAAAGAATTAAACTTAAACTAAAGTCAAGACTTGACTAA
UgracE2_10  GTAAAGAGTGTTAAAGAATTAAACTTAAACTAAAGTCAAGACTTGACTAA
Uinve_01    GTAAAGAGTGTTAAGGATTAAAACTTAAACTAAAGTCGAGACTTAACTAA
Uinve_02    GTAAAGAGTGTTAAGGATTAAAACTTAAACTAAAGTCGAGACTTAACTAA
Uinve_03    GTAAAGAGTGTTAAGGATTAAAACTTAAACTAAAGTCGAGACTTAACTAA
Uinve_04    GTAAAGAGTGTTAAGGATTAAAATTTAAACTAAAGTCGAGACTTAACTAA
Uinve_05    GTAAAGAGTGTTAAGGATTAAAACTTAAACTAAAGTCGAGACTTAACTAA
Uinve_06    GTAAAGAGTGTTAAGGATTAAAACTTAAACTAAAGTCGAGACTTAACTAA
Uinve_07    GTAAAGAGTGTTAAGGATTAAAATTTAAACTAAAGTCGAGACTTAACTAA
Univa_01    GTAAAGAGTGTTAAGGAGATAAACCTAAACTAAGGTCAAGACTTAGCTAA
Univa_02    GTAAAGAGTGTTAAGGAGATAAACCTAAACTAAGGTCAAGACTTAGCTAA
Univa_03    GTAAAGAGTGTTAAGGAGATAAACCTAAACTAAGGTCAAGACTTAGCTAA
Univa_04    GTAAAGAGTGTTAAGGAGATAAACCTAAACTAAGGTCAAGACTTAGCTAA
Univa_05    GTAAAGAGTGTTAAGGAGATAAACCTAAACTAAGGTCAAGACTTAGCTAA
Univa_06    GTAAAGAGTGTTAAGGAGATAAACCTAAACTAAAGTCAAGACTTAGCTAA
Univa_07    GTAAAGAGTGTTAAGGAGATAAACCTAAACTAAAGTCAAGACTTAGCTAA
Univa_08    GTAAAGAGTGTTAAGGAGATAAACCTAAACTAAAGTCAAGACTTAGCTAA
Univa_09    GTAAAGAGTGTTAAGGAGATAAACCTAAACTAAAGTCAAGACTTAGCTAA
Univa_10    GTAAAGAGTGTTAAGGAGATAAACCTAAACTAAAGTCAAGACTTAGCTAA
Univa_11    GTAAAGAGTGTTAAGGAGATAAACCTAAACTAAAGTCAAGACTTAGCTAA
Univa_12    GTAAAGAGTGTTAAGGAGATAAACCTAAACTAAAGTCAAGACTTAGCTAA
Univa_13    GTAAAGAGTGTTAAGGAGATAAACCTAAACTAAAGTCAAGACTTAGCTAA
Univa_14    GTAAAGAGTGTTAAGGAGATAAACCTAAACTAAAGTCAAGACTTAGCTAA
UsoriD2_07  GTAAAGAGTGTTAAGGAAATAAACTTAAACTAAAGTCAAGACTTAACTAA
UsoriD2_08  GTAAAGAGTGTTAAGGAAATAAACTTAAACTAAAGTCAAGACTTAACTAA
Usori_01    GTAAAGAGTGTTAAGGAAATAAACTTAAACTAAAGTCAAGACTTAACTAA
Usori_02    GTAAAGAGTGTTAAGGAAATAAACTTAAACTAAAGTCAAGACTTAACTAA
Usori_03    GTAAAGAGTGTTAAGGAAATAAACTTAAACTAAAGTCAAGACTTAACTAA
Usori_04    GTAAAGAGTGTTAAGGAAATAAACTTAAACTAAAGTCAAGACTTAACTAA
UsoriD2_05  GTAAAGAGTGTTAAGGAAATAAACTTAAACTAAAGTCAAGACTTAACTAA
UsoriD2_06  GTAAAGAGTGTTAAGGAAATAAACTTAAACTAAAGTCAAGACTTAACTAA
UsoriD2_09  GTAAAGAGTGTTAAGGAAATAAACTTAAACTAAAGTCAAGACTTAACTAA
Usps1_01    GTAAAGAGTGTTAAGGGAATA-ATTTAAACTAAAGTCAAGGCTTAACTAA
Usps1_02    GTAAAGAGTGTTAAGGGAATA-ATTTAAACTAAAGTCAAGGCTTAACTAA
Usps1_04    GTAAAGAGTGTTAAGGGAATA-ATTTAAACTAAAGTCAAGGCTTAACTAA
Usps1_05    GTAAAGAGTGTTAAGGGAATA-ATTTAAACTAAAGTCAAGGCTTAACTAA
Usps1_03    GTAAAGAGTGTTAAGGGAATA-ATTTAAACTAAAGTCAAGGCTTAACTAA
Uatro_08    GTAAAGAGTGTTAAAGAAATAAACTCAAACTAAAGTCAAGACTTAACTAA
Uatro_09    GTAAAGAGTGTTAAAGAAATAAACTCAAACTAAAGTCAAGACTTAACTAA
Uatro_10    GTAAAGAGTGTTAAAGAAATAAACTCAAACTAAAGTCAAGACTTAACTAA
Uatro_11    GTAAAGAGTGTTAAAGAAATAAACTCAAACTAAAGTCAAGACTTAACTAA

SA_01       GCTGTAGAAAGCAACAGTTAAAACTAAGATACACTACGAAAGTGACTTTA
TA_01       GACGTAAAAACCTATAGTTAAAGTAAAAATGTACTACGAAAGTGACTTTA
Uatro_01    GATGTAAAAACCTACAGTTAAAGTAAAAATAAACTACGAAAGTGACTTTA
Uatro_02    GATGTAAAAACCTACAGTTAAAGTAAAAATAAACTACGAAAGTGACTTTA
Uatro_03    GATGTAAAAACCTACAGTTAAAGTAAAAATAAACTACGAAAGTGACTTTA
Uatro_04    GATGTAAAAACCTACAGTTAAAGTAAAAATAAACTACGAAAGTGACTTTA
Uatro_05    GATGTAAAAACCTACAGTTAAAGTAAAAATAAACTACGAAAGTGACTTTA
Uatro_06    GATGTAAAAACCTACAGTTAAAGTAAAAATAAACTACGAAAGTGACTTTA
Uatro_07    GATGTAAAAACCTACAGTTAAAGTAAAAATAAACTACGAAAGTGACTTTA
Ugrac_01    GATGTAAAAACCTACAGTTAAAGTAAAAATAAACCACGAAAGTGACTTTA
Ugrac_02    GATGTAAAAACCTGCAGTTAAAGTAAAAATAAACCACGAAAGTGACTTTA
Ugrac_03    GATGTAAAAACCTACAGTTAAAGTAAAAATAAACCACGAAAGTGACTTTA
Ugrac_04    GATGTAAAAACCTACAGTTAAAGTAAAAATAAACCACGAAAGTGACTTTA
Ugrac_05    GATGTAAAAACCTACAGTTAAAGTAAAAATAAACCACGAAAGTGACTTTA
UgracE2_06  GATGTAAAAACCTGCAGTTAAAGTAAAAATAAACCACGAAAGTGACTTTA
UgracE2_07  GATGTAAAAACCTGCAGTTAAAGTAAAAATAAACCACGAAAGTGACTTTA
UgracE2_08  GATGTAAAAACCTGCAGTTAAAGTAAAAATAAACCACGAAAGTGACTTTA
UgracE2_09  GATGTAAAAACCTGCAGTTAAAGTAAAAATAAACCACGAAAGTGACTTTA
UgracE2_10  GATGTAAAAACCTGCAGTTAAAGTAAAAATAAACCACGAAAGTGACTTTA
Uinve_01    GATGTAAAAACCTACAGTTAAAGTAAAAATAAACTACGAAAGTGACTTTA
Uinve_02    GATGTAAAAACCTACAGTTAAAGTAAAAATAAACTACGAAAGTGACTTTA
Uinve_03    GATGTAAAAACCTACAGTTAAAGTAAAAATAAACTACGAAAGTGACTTTA
Uinve_04    GATGTAAAAACCTACAGTTAAAGTAAAAATAAACTACGAAAGTGACTTTA
Uinve_05    GATGTAAAAACCTACAGTTAAAGTAAAAATAAACTACGAAAGTGACTTTA
Uinve_06    GATGTAAAAACCTACAGTTAAAGTAAAAATAAACTACGAAAGTGACTTTA
Uinve_07    GATGTAAAAACCTACAGTTAAAGTAAAAATAAACTACGAAAGTGACTTTA
Univa_01    GATGTAAAAACCTACAGCTAAAGTAAAAATAAACTACGAAAGTGACTTTA
Univa_02    GATGTAAAAACCTACAGCTAAAGTAAAAATAAACTACGAAAGTGACTTTA
Univa_03    GATGTAAAAACCTACAGCTAAAGTAAAAATAAACTACGAAAGTGACTTTA
Univa_04    GATGTAAAAACCTACAGCTAAAGTAAAAATAAACTACGAAAGTGACTTTA
Univa_05    GATGTAAAAACCTACAGCTAAAGTAAAAATAAACTACGAAAGTGACTTTA
Univa_06    GATGTAAAAACCTACAGCTAAAGTAAAAATAAACTACGAAAGTGACTTTA
Univa_07    GATGTAAAAACCTACAGCTAAAGTAAAAATAAACTACGAAAGTGACTTTA
Univa_08    GATGTAAAAACCTACAGCTAAAGTAAAAATAAACTACGAAAGTGACTTTA
Univa_09    GATGTAAAAACCTACAGCTAAAGTAAAAATAAACTACGAAAGTGACTTTA
Univa_10    GATGTAAAAACCTACAGCTAAAGTAAAAATAAACTACGAAAGTGACTTTA
Univa_11    GATGTAAAAACCTACAGCTAAAGTAAAAATAAACTACGAAAGTGACTTTA
Univa_12    GATGTAAAAACCTACAGCTAAAGTAAAAATAAACTACGAAAGTGACTTTA
Univa_13    GATGTAAAAACCTACAGCTAAAGTAAAAATAAACTACGAAAGTGACTTTA
Univa_14    GATGTAAAAACCTACAGCTAAAGTAAAAATAAACTACGAAAGTGACTTTA
UsoriD2_07  GATGTAAAAACCTACAGCTAAAGTAAAAATAAACCACGAAAGTGACTTTA
UsoriD2_08  GATGTAAAAACCTACAGCTAAAGTAAAAATAAACCACGAAAGTGACTTTA
Usori_01    GATGTAAAAACCTACAGCTAAAGTAAAAATAAACTACGAAAGTGACTTTA
Usori_02    GATGTAAAAACCTACAGCTAAAGTAAAAATAAACTACGAAAGTGACTTTA
Usori_03    GATGTAAAAACCTACAGCTAAAGTAAAAATAAACTACGAAAGTGACTTTA
Usori_04    GATGTAAAAACCTACAGCTAAAGTAAAAATAAACTACGAAAGTGACTTTA
UsoriD2_05  GATGTAAAAACCTACAGCTAAAGTAAAAATAAACCACGAAAGTGACTTTA
UsoriD2_06  GATGTAAAAACCTACAGCTAAAGTAAAAATAAACCACGAAAGTGACTTTA
UsoriD2_09  GATGTAAAAACCTACAGCTAAAGTAAAAATAAACCACGAAAGTGACTTTA
Usps1_01    GATGTAAAAACCTACAGCTAAAGTAAATATAAACTACGAAAGTGACTTTA
Usps1_02    GATGTAAAAACCTACAGCTAAAGTAAATATAAACTACGAAAGTGACTTTA
Usps1_04    GATGTAAAAACCTACAGCTAAAGTAAATATAAACTACGAAAGTGACTTTA
Usps1_05    GATGTAAAAACCTACAGCTAAAGTAAATATAAACTACGAAAGTGACTTTA
Usps1_03    GATGTAAAAACCTACAGCTAAAGTAAATATAAACTACGAAAGTGACTTTA
Uatro_08    GATGTAAAAACCTACAGTTAAAGTAAAAATAAACCACGAAAGTGACTTTA
Uatro_09    GATGTAAAAACCTACAGTTAAAGTAAAAATAAACCACGAAAGTGACTTTA
Uatro_10    GATGTAAAAACCTACAGTTAAAGTAAAAATAAACCACGAAAGTGACTTTA
Uatro_11    GATGTAAAAACCTACAGTTAAAGTAAAAATAAACCACGAAAGTGACTTTA

SA_01       TTACAGCTGATTACACGATAGCTAAGATCCAAACTGGGATTAGATACCCC
TA_01       ATACCTCTGATTACACTATAGCTAAGACCCAAACTGGGATTAGATACCCC
Uatro_01    ATATAGCTGATAACACGACAGCTAAGGCCCAAACTGGGATTAGATACCCC
Uatro_02    ATATAGCTGATAACACGACAGCTAAGGCCCAAACTGGGATTAGATACCCC
Uatro_03    ATATAGCTGATAACACGACAGCTAAGGCCCAAACTGGGATTAGATACCCC
Uatro_04    ATATAGCTGATAACACGACAGCTAAGGCCCAAACTGGGATTAGATACCCC
Uatro_05    ATATAGCTGATAACACGACAGCTAAGGCCCAAACTGGGATTAGATACCCC
Uatro_06    ATATAGCTGATAACACGACAGCTAAGGCCCAAACTGGGATTAGATACCCC
Uatro_07    ATATAGCTGATAACACGACAGCTAAGGCCCAAACTGGGATTAGATACCCC
Ugrac_01    ATATAACTGATAACACGACAGCTAAGACCCAAACTGGGATTAGATACCCC
Ugrac_02    ATATAACTGATAACACGACAGCTAAGACCCAAACTGGGATTAGATACCCC
Ugrac_03    ATATAACTGATAACACGACAGCTAAGACCCAAACTGGGATTAGATACCCC
Ugrac_04    ATATAACTGATAACACGACAGCTAAGACCCAAACTGGGATTAGATACCCC
Ugrac_05    ATATAACTGATAACACGACAGCTAAGACCCAAACTGGGATTAGATACCCC
UgracE2_06  ATATAACTGATAACACGACAGCTAAGACCCAAACTGGGATTAGATACCCC
UgracE2_07  ATATAACTGATAACACGACAGCTAAGACCCAAACTGGGATTAGATACCCC
UgracE2_08  ATATAACTGATAACACGACAGCTAAGACCCAAACTGGGATTAGATACCCC
UgracE2_09  ATATAACTGATAACACGACAGCTAAGACCCAAACTGGGATTAGATACCCC
UgracE2_10  ATATAACTGATAACACGACAGCTAAGACCCAAACTGGGATTAGATACCCC
Uinve_01    ATATATCTGATAACACGATAGCTAAGGCCCAAACTGGGATTAGATACCCC
Uinve_02    ATATATCTGATAACACGATAGCTAAGGCCCAAACTGGGATTAGATACCCC
Uinve_03    ATATGTCTGATAACACGATAGCTAAGGCCCAAACTGGGATTAGATACCCC
Uinve_04    ATATATCTGATAACACGATAGCTAAGGCCCAAACTGGGATTAGATACCCC
Uinve_05    ATATATCTGATAACACGATAGCTAAGGCCCAAACTGGGATTAGATACCCC
Uinve_06    ATATGTCTGATAACACGATAGCTAAGGCCCAAACTGGGATTAGATACCCC
Uinve_07    ATATATCTGATAACACGATAGCTAAGGCCCAAACTGGGATTAGATACCCC
Univa_01    ATATATCTGATGACACGACAGCTAAGGCCCAAACTGGGATTAGATACCCC
Univa_02    ATATATCTGATGACACGACAGCTAAGACCCAAACTGGGATTAGATACCCC
Univa_03    ATATATCTGATGACACGACAGCTAAGGCCCAAACTGGGATTAGATACCCC
Univa_04    ATATATCTGATGACACGACAGCTAAGACCCAAACTGGGATTAGATACCCC
Univa_05    ATATATCTGATGACACGACAGCTAAGGCCCAAACTGGGATTAGATACCCC
Univa_06    ATATATCTGATGACACGACAGCTAAGGCCCAAACTGGGATTAGATACCCC
Univa_07    ATATATCTGATGACACGACAGCTAAGGCCCAAACTGGGATTAGATACCCC
Univa_08    ATATATCTGATGACACGACAGCTAAGGCCCAAACTGGGATTAGATACCCC
Univa_09    ATATATCTGATGACACGACAGCTAAGGCCCAAACTGGGATTAGATACCCC
Univa_10    ATATATCTGATGACACGACAGCTAAGGCCCAAACTGGGATTAGATACCCC
Univa_11    ATATATCTGATGACACGACAGCTAAGGCCCAAACTGGGATTAGATACCCC
Univa_12    ATATATCTGATGACACGACAGCTAAGGCCCAAACTGGGATTAGATACCCC
Univa_13    ATATATCTGATGACACGACAGCTAAGGCCCAAACTGGGATTAGATACCCC
Univa_14    ATATATCTGATGACACGACAGCTAAGGCCCAAACTGGGATTAGATACCCC
UsoriD2_07  ATATATCTGATAACACGACAGCTAAGGCCCAAACTGGGATTAGATACCCC
UsoriD2_08  ATATATCTGATAACACGACAGCTAAGGCCCAAACTGGGATTAGATACCCC
Usori_01    ATATATCTGATAACACGACAGCTAAGGCCCAAACTGGGATTAGATACCCC
Usori_02    ATATATCTGATAACACGACAGCTAAGGCCCAAACTGGGATTAGATACCCC
Usori_03    ATATATCTGATAACACGACAGCTAAGGCCCAAACTGGGATTAGATACCCC
Usori_04    ATATATCTGATAACACGACAGCTAAGGCCCAAACTGGGATTAGATACCCC
UsoriD2_05  ATATATCTGATAACACGACAGCTAAGGCCCAAACTGGGATTAGATACCCC
UsoriD2_06  ATATATCTGATAACACGACAGCTAAGGCCCAAACTGGGATTAGATACCCC
UsoriD2_09  ATATATCTGATAACACGACAGCTAAGGCCCAAACTGGGATTAGATACCCC
Usps1_01    ATATATCTGATAACACGACAGCTAAGGCCCAAACTGGGATTAGATACCCC
Usps1_02    ATATATCTGATAACACGACAGCTAAGGCCCAAACTGGGATTAGATACCCC
Usps1_04    ATATATCTGATAACACGACAGCTAAGGCCCAAACTGGGATTAGATACCCC
Usps1_05    ATATATCTGATAACACGACAGCTAAGGCCCAAACTGGGATTAGATACCCC
Usps1_03    ATATATCTGATAACACGACAGCTAAGGCCCAAACTGGGATTAGATACCCC
Uatro_08    ATATAACTGATAACACGACAGCTAAGACCCAAACTGGGATTAGATACCCC
Uatro_09    ATATAACTGATAACACGACAGCTAAGACCCAAACTGGGATTAGATACCCC
Uatro_10    ATATAACTGATAACACGACAGCTAAGACCCAAACTGGGATTAGATACCCC
Uatro_11    ATATAACTGATAACACGACAGCTAAGACCCAAACTGGGATTAGATACCCC

SA_01       ACTATGCTTAGCCCTAAACTCAGGTATTTAACCTAACAAAAATACCCGCC
TA_01       ACTATGCTTAGCCCTAAACCAAAACAATCAAATTAACAAGATTGTTCGCC
Uatro_01    ACTATGCTTAGCCATAAACCTAGATAATCACATTAACAAGACTATCCGCC
Uatro_02    ACTATGCTTAGCCATAAACCTAGATAATCACATTAACAAGACTATCCGCC
Uatro_03    ACTATGCTTAGCCATAAACCTAGATAATCACATTAACAAGACTATCCGCC
Uatro_04    ACTATGCTTAGCCATAAACCTAGATAATCACATTAACAAGACTATCCGCC
Uatro_05    ACTATGCTTAGCCATAAACCTAGATAATCACATTAACAAGACTATCCGCC
Uatro_06    ACTATGCTTAGCCATAAACCTAGATAATCACATTAACAAGACTATCCGCC
Uatro_07    ACTATGCTTAGCCATAAACCTAGATAATCACATTAACAAGACTATCCGCC
Ugrac_01    ACTATGCTTAGCCATAAACTTAGACAGTCACATTAACAAGACTATCCGCC
Ugrac_02    ACTATGCTTAGCCATAAACTTAGACAGTCACATTAACAAGACTATCCGCC
Ugrac_03    ACTATGCTTAGCCATAAACTTAGACAGTCACATTAACAAGACTATCCGCC
Ugrac_04    ACTATGCTTAGCCATAAACTTAGACAGTCACATTAACAAGACTATCCGCC
Ugrac_05    ACTATGCTTAGCCATAAACTTAGACAGTCACATTAACAAGACTATCCGCC
UgracE2_06  ACTATGCTTAGCCATAAACTTAGACAGTCACATTAACAAGACTATCCGCC
UgracE2_07  ACTATGCTTAGCCATAAACTTAGACAGTCACATTAACAAGACTATCCGCC
UgracE2_08  ACTATGCTTAGCCATAAACTTAGACAGTCACATTAACAAGACTATCCGCC
UgracE2_09  ACTATGCTTAGCCATAAACTTAGACAGTCACATTAACAAGACTATCCGCC
UgracE2_10  ACTATGCTTAGCCATAAACTTAGACAGTCACATTAACAAGACTATCCGCC
Uinve_01    ACTATGCTTAGCCATAAACTTAGACAGTCGCATTAACAAGACTGTCCGCC
Uinve_02    ACTATGCTTAGCCATAAACTTAGACAGTCGCATTAACAAGACTGTCCGCC
Uinve_03    ACTATGCTTAGCCATAAACTTAGACAGTCGCATTAACAAGACTGTCCGCC
Uinve_04    ACTATGCTTAGCCATAAACTTAGACAGTTGCATTAACAAGACTGTCCGCC
Uinve_05    ACTATGCTTAGCCATAAACTTAGACAGTCGCATTAACAAGACTGTCCGCC
Uinve_06    ACTATGCTTAGCCATAAACTTAGACAGTCGCATTAACAAGACTGTCCGCC
Uinve_07    ACTATGCTTAGCCATAAACTTAGACAGTTGCATTAACAAGACTGTCCGCC
Univa_01    ACTATGCTTAGCCATAAACTTAGACAGTTATATTAACAAAACTGTCCGCC
Univa_02    ACTATGCTTAGCCATAAACTTAGACAGTTATATTAACAAAACTGTCCGCC
Univa_03    ACTATGCTTAGCCATAAACTTAGACAGTTATATTAACAAAACTGTCCGCC
Univa_04    ACTATGCTTAGCCATAAACTTAGACAGTTATATTAACAAAACTGTCCGCC
Univa_05    ACTATGCTTAGCCATAAACTTAGACAGTTATATTAACAAAACTGTCCGCC
Univa_06    ACTATGCTTAGCCATAAACTTAGACAGTTATATTAACAAAACTGTCCGCC
Univa_07    ACTATGCTTAGCCATAAACTTAGACAGTTATATTAACAAAACTGTCCGCC
Univa_08    ACTATGCTTAGCCATAAACTTAGACAGTTATATTAACAAAACTGTCCGCC
Univa_09    ACTATGCTTAGCCATAAACTTAGACAGTTATATTAACAAAACTGTCCGCC
Univa_10    ACTATGCTTAGCCATAAACTTAGACAGTTATATTAACAAAACTGTCCGCC
Univa_11    ACTATGCTTAGCCATAAACTTAGACAGTTATATTAACAAAACTGTCCGCC
Univa_12    ACTATGCTTAGCCATAAACTTAGACAGTTATATTAACAAAACTGTCCGCC
Univa_13    ACTATGCTTAGCCATAAACTTAGACAGTTATATTAACAAAACTGTCCGCC
Univa_14    ACTATGCTTAGCCATAAACTTAGACAGTTATATTAACAAAACTGTCCGCC
UsoriD2_07  ACTATGCTTAGCCATAAACTTAGATAGTCGCATTAACAAGACTATCCGCC
UsoriD2_08  ACTATGCTTAGCCATAAACTTAGATAGTCGCATTAACAAGACTATCCGCC
Usori_01    ACTATGCTTAGCCATAAACTTAGATAGTCGCATTTACAAGACTATCCGCC
Usori_02    ACTATGCTTAGCCATAAACTTAGATAGTCGCATTTACAAGACTATCCGCC
Usori_03    ACTATGCTTAGCCATAAACTTAGATAGTCGCATTTACAAGACTATCCGCC
Usori_04    ACTATGCTTAGCCATAAACTTAGATAGTCGCATTTACAAGACTATCCGCC
UsoriD2_05  ACTATGCTTAGCCATAAACTTAGATAGTCGCATTAACAAGACTATCCGCC
UsoriD2_06  ACTATGCTTAGCCATAAACTTAGATAGTCGCATTAACAAGACTATCCGCC
UsoriD2_09  ACTATGCTTAGCCATAAACTTAGATAGTCGCATTAACAAGACTATCCGCC
Usps1_01    ACTATGCTTAGCCATAAACTTAGACAGTCACATTAACAAGACTGTCCGCC
Usps1_02    ACTATGCTTAGCCATAAACTTAGACAGTCACATTAACAAGACTGTCCGCC
Usps1_04    ACTATGCTTAGCCATAAACTTAGACAGTCACATTAACAAGACTGTCCGCC
Usps1_05    ACTATGCTTAGCCATAAACTTAGACAGTCACATTAACAAGACTGTCCGCC
Usps1_03    ACTATGCTTAGCCATAAACTTAGACAGTCACATTAACAAGACTGTCCGCC
Uatro_08    ACTATGCTTAGCCATAAACTTAGACAGTCACATTAACAAGACTATCCGCC
Uatro_09    ACTATGCTTAGCCATAAACTTAGACAGTCACATTAACAAGACTATCCGCC
Uatro_10    ACTATGCTTAGCCATAAACTTAGACAGTCACATTAACAAGACTATCCGCC
Uatro_11    ACTATGCTTAGCCATAAACTTAGACAGTCACATTAACAAGACTATCCGCC

SA_01       AGAGAACTACTAGCAATAGCTTAAAACTCAAAGGACTTGGCGGTGCTTTA
TA_01       AGAGAACTACTAGCCACAGCTTAAAACTCAAAGGACTTGGCGGTGCTTTA
Uatro_01    AGAGAACTACTAGCCACAGCTTAAAACTCAAAGGACTTGGCGGTGCTTTA
Uatro_02    AGAGAACTACTAGCCACAGCTTAAAACTCAAAGGACTTGGCGGTGCTTTA
Uatro_03    AGAGAACTACTAGCCACAGCTTAAAACTCAAAGGACTTGGCGGTGCTTTA
Uatro_04    AGAGAACTACTAGCCACAGCTTAAAACTCAAAGGACTTGGCGGTGCTTTA
Uatro_05    AGAGAACTACTAGCCACAGCTTAAAACTCAAAGGACTTGGCGGTGCTTTA
Uatro_06    AGAGAACTACTAGCCACAGCTTAAAACTCAAAGGACTTGGCGGTGCTTTA
Uatro_07    AGAGAACTACTAGCCACAGCTTAAAACTCAAAGGACTTGGCGGTGCTTTA
Ugrac_01    AGAGAACTACTAGCCACAGCTTAAAACTCAAAGGACTTGGCGGTGCTTTA
Ugrac_02    AGAGAACTACTAGCCACAGCTTAAAACTCAAAGGACTTGGCGGTGCTTTA
Ugrac_03    AGAGAACTACTAGCCACAGCTTAAAACTCAAAGGACTTGGCGGTGCTTTA
Ugrac_04    AGAGAACTACTAGCCACAGCTTAAAACTCAAAGGACTTGGCGGTGCTTTA
Ugrac_05    AGAGAACTACTAGCCACAGCTTAAAACTCAAAGGACTTGGCGGTGCTTTA
UgracE2_06  AGAGAACTACTAGCTACAGCTTAAAACTCAAAGGACTTGGCGGTGCTTTA
UgracE2_07  AGAGAACTACTAGCTACAGCTTAAAACTCAAAGGACTTGGCGGTGCTTTA
UgracE2_08  AGAGAACTACTAGCTACAGCTTAAAACTCAAAGGACTTGGCGGTGCTTTA
UgracE2_09  AGAGAACTACTAGCTACAGCTTAAAACTCAAAGGACTTGGCGGTGCTTTA
UgracE2_10  AGAGAACTACTAGCTACAGCTTAAAACTCAAAGGACTTGGCGGTGCTTTA
Uinve_01    AGAGAACTACTAGCAACAGCTTAAAACTCAAAGGACTTGGCGGTGCTTTA
Uinve_02    AGAGAACTACTAGCAACAGCTTAAAACTCAAAGGACTTGGCGGTGCTTTA
Uinve_03    AGAGAACTACTAGCAACAGCTTAAAACTCAAAGGACTTGGCGGTGCTTTA
Uinve_04    AGAGAACTACTAGCAACAGCTTAAAACTCAAAGGACTTGGCGGTGCTTTA
Uinve_05    AGAGAACTACTAGCAACAGCTTAAAACTCAAAGGACTTGGCGGTGCTTTA
Uinve_06    AGAGAACTACTAGCAACAGCTTAAAACTCAAAGGACTTGGCGGTGCTTTA
Uinve_07    AGAGAACTACTAGCAACAGCTTAAAACTCAAAGGACTTGGCGGTGCTTTA
Univa_01    AGAGAACTACTAGCAACAGCTTAAAACTCAAAGGACTTGGCGGTGCTTTA
Univa_02    AGAGAACTACTAGCAACAGCTTAAAACTCAAAGGACTTGGCGGTGCTTTA
Univa_03    AGAGAACTACTAGCAACAGCTTAAAACTCAAAGGACTTGGCGGTGCTTTA
Univa_04    AGAGAACTACTAGCAACAGCTTAAAACTCAAAGGACTTGGCGGTGCTTTA
Univa_05    AGAGAACTACTAGCAACAGCTTAAAACTCAAAGGACTTGGCGGTGCTTTA
Univa_06    AGAGAACTACTAGCAACAGCTTAAAACTCAAAGGACTTGGCGGTGCTTTA
Univa_07    AGAGAACTACTAGCAACAGCTTAAAACTCAAAGGACTTGGCGGTGCTTTA
Univa_08    AGAGAACTACTAGCAACAGCTTAAAACTCAAAGGACTTGGCGGTGCTTTA
Univa_09    AGAGAACTACTAGCAACAGCTTAAAACTCAAAGGACTTGGCGGTGCTTTA
Univa_10    AGAGAACTACTAGCAACAGCTTAAAACTCAAAGGACTTGGCGGTGCTTTA
Univa_11    AGAGAACTACTAGCAACAGCTTAAAACTCAAAGGACTTGGCGGTGCTTTA
Univa_12    AGAGAACTACTAGCAACAGCTTAAAACTCAAAGGACTTGGCGGTGCTTTA
Univa_13    AGAGAACTACTAGCAACAGCTTAAAACTCAAAGGACTTGGCGGTGCTTTA
Univa_14    AGAGAACTACTAGCAACAGCTTAAAACTCAAAGGACTTGGCGGTGCTTTA
UsoriD2_07  AGAGAACTACTAGCCACAGCTTAAAACTCAAAGGACTTGGCGGTGCTTTA
UsoriD2_08  AGAGAACTACTAGCCACAGCTTAAAACTCAAAGGACTTGGCGGTGCTTTA
Usori_01    AGAGAACTACTAGCCACAGCTTAAAACTCAAAGGACTTGGCGGTGCTTTA
Usori_02    AGAGAACTACTAGCCACAGCTTAAAACTCAAAGGACTTGGCGGTGCTTTA
Usori_03    AGAGAACTACTAGCCACAGCTTAAAACTCAAAGGACTTGGCGGTGCTTTA
Usori_04    AGAGAACTACTAGCCACAGCTTAAAACTCAAAGGACTTGGCGGTGCTTTA
UsoriD2_05  AGAGAACTACTAGCCACAGCTTAAAACTCAAAGGACTTGGCGGTGCTTTA
UsoriD2_06  AGAGAACTACTAGCCACAGCTTAAAACTCAAAGGACTTGGCGGTGCTTTA
UsoriD2_09  AGAGAACTACTAGCCACAGCTTAAAACTCAAAGGACTTGGCGGTGCTTTA
Usps1_01    AGAGAACTACTAGCAACAGCTTAAAACTCAAAGGACTTGGCGGTGCTTTA
Usps1_02    AGAGAACTACTAGCAACAGCTTAAAACTCAAAGGACTTGGCGGTGCTTTA
Usps1_04    AGAGAACTACTAGCAACAGCTTAAAACTCAAAGGACTTGGCGGTGCTTTA
Usps1_05    AGAGAACTACTAGCAACAGCTTAAAACTCAAAGGACTTGGCGGTGCTTTA
Usps1_03    AGAGAACTACTAGCAACAGCTTAAAACTCAAAGGACTTGGCGGTGCTTTA
Uatro_08    AGAGAACTACTAGCTACAGCTTAAAACTCAAAGGACTTGGCGGTGCTTTA
Uatro_09    AGAGAACTACTAGCTACAGCTTAAAACTCAAAGGACTTGGCGGTGCTTTA
Uatro_10    AGAGAACTACTAGCTACAGCTTAAAACTCAAAGGACTTGGCGGTGCTTTA
Uatro_11    AGAGAACTACTAGCTACAGCTTAAAACTCAAAGGACTTGGCGGTGCTTTA

SA_01       TATCCCTCTAGAGGAGCCTGTTCTGT-ATCGATAAACCCCGATAAACCTC
TA_01       TATCCCTCTAGAGGAGCCTGTTCTGTAATCGATAAACCCCGATAAACCTC
Uatro_01    TATCCCTCTAGAGGAGCCTGTTCTATAATCGATAAACCCCGATAAACCTC
Uatro_02    TATCCCTCTAGAGGAGCCTGTTCTATAATCGATAAACCCCGATAAACCTC
Uatro_03    TATCCCTCTAGAGGAGCCTGTTCTATAATCGATAAACCCCGATAAACCTC
Uatro_04    TATCCCTCTAGAGGAGCCTGTTCTATAATCGATAAACCCCGATAAACCTC
Uatro_05    TATCCCTCTAGAGGAGCCTGTTCTATAATCGATAAACCCCGATAAACCTC
Uatro_06    TATCCCTCTAGAGGAGCCTGTTCTATAATCGATAAACCCCGATAAACCTC
Uatro_07    TATCCCTCTAGAGGAGCCTGTTCTATAATCGATAAACCCCGATAAACCTC
Ugrac_01    TATCCCTCTAGAGGAGCCTGTTCTATAATCGATAAACCCCGATAAACCTT
Ugrac_02    TATCCCTCTAGAGGAGCCTGTTCTATAATCGATAAACCCCGATAAACCTT
Ugrac_03    TATCCCTCTAGAGGAGCCTGTTCTATAATCGATAAACCCCGATAAACCTT
Ugrac_04    TATCCCTCTAGAGGAGCCTGTTCTATAATCGATAAACCCCGATAAACCTT
Ugrac_05    TATCCCTCTAGAGGAGCCTGTTCTATAATCGATAAACCCCGATAAACCTT
UgracE2_06  TATCCATCTAGAGGAGCCTGTTCTATAATCGATAAACCCCGATAAACCTT
UgracE2_07  TATCCATCTAGAGGAGCCTGTTCTATAATCGATAAACCCCGATAAACCTT
UgracE2_08  TATCCATCTAGAGGAGCCTGTTCTATAATCGATAAACCCCGATAAACCTT
UgracE2_09  TATCCATCTAGAGGAGCCTGTTCTATAATCGATAAACCCCGATAAACCTT
UgracE2_10  TATCCATCTAGAGGAGCCTGTTCTATAATCGATAAACCCCGATAAACCTT
Uinve_01    TATCCCTCTAGAGGAGCCTGTTCTATAATCGATAAACCCCGATAAACCTC
Uinve_02    TATCCCTCTAGAGGAGCCTGTTCTATAATCGATAAACCCCGATAAACCTC
Uinve_03    TATCCCTCTAGAGGAGCCTGTTCTATAATCGATAAACCCCGATAAACCTT
Uinve_04    TATCCCTCTAGAGGAGCCTGTTCTATAATCGATAAACCCCGATAAACCTC
Uinve_05    TATCCCTCTAGAGGAGCCTGTTCTATAATCGATAAACCCCGATAAACCTC
Uinve_06    TATCCCTCTAGAGGAGCCTGTTCTATAATCGATAAACCCCGATAAACCTT
Uinve_07    TATCCCTCTAGAGGAGCCTGTTCTATAATCGATAAACCCCGATAAACCTC
Univa_01    TATCCCTCTAGAGGAGCCTGTTCTGTAATCGATACACCCCGATACACCTC
Univa_02    TATCCCTCTAGAGGAGCCTGTTCTGTAATCGATACACCCCGATACACCTC
Univa_03    TATCCCTCTAGAGGAGCCTGTTCTGTAATCGATACACCCCGATACACCTC
Univa_04    TATCCCTCTAGAGGAGCCTGTTCTGTAATCGATACACCCCGATACACCTC
Univa_05    TATCCCTCTAGAGGAGCCTGTTCTGTAATCGATACACCCCGATACACCTC
Univa_06    TATCCCTCTAGAGGAGCCTGTTCTGTAATCGATACACCCCGATACACCTC
Univa_07    TATCCCTCTAGAGGAGCCTGTTCTGTAATCGATACACCCCGATACACCTC
Univa_08    TATCCCTCTAGAGGAGCCTGTTCTGTAATCGATACACCCCGATACACCTC
Univa_09    TATCCCTCTAGAGGAGCCTGTTCTGTAATCGATACACCCCGATACACCTC
Univa_10    TATCCCTCTAGAGGAGCCTGTTCTGTAATCGATACACCCCGATACACCTC
Univa_11    TATCCCTCTAGAGGAGCCTGTTCTGTAATCGATACACCCCGATACACCTC
Univa_12    TATCCCTCTAGAGGAGCCTGTTCTGTAATCGATACACCCCGATACACCTC
Univa_13    TATCCCTCTAGAGGAGCCTGTTCTGTAATCGATACACCCCGATACACCTC
Univa_14    TATCCCTCTAGAGGAGCCTGTTCTGTAATCGATACACCCCGATACACCTC
UsoriD2_07  TATCCCTCTAGAGGAGCCTGTTCTATAATCGATACACCCCGATAAACCTC
UsoriD2_08  TATCCCTCTAGAGGAGCCTGTTCTATAATCGATACACCCCGATAAACCTC
Usori_01    TATCCCTCTAGAGGAGCCTGTTCTATAATCGATACACCCCGATAAACCTC
Usori_02    TATCCCTCTAGAGGAGCCTGTTCTATAATCGATACACCCCGATAAACCTC
Usori_03    TATCCCTCTAGAGGAGCCTGTTCTATAATCGATACACCCCGATAAACCTC
Usori_04    TATCCCTCTAGAGGAGCCTGTTCTATAATCGATACACCCCGATAAACCTC
UsoriD2_05  TATCCCTCTAGAGGAGCCTGTTCTATAATCGATATACCCCGATAAACCTC
UsoriD2_06  TATCCCTCTAGAGGAGCCTGTTCTATAATCGATACACCCCGATAAACCTC
UsoriD2_09  TATCCCTCTAGAGGAGCCTGTTCTATAATCGATACACCCCGATAAACCTC
Usps1_01    TATCCCTCTAGAGGAGCCTGTTCTGTAATCGATACACCCCGATAAACCTC
Usps1_02    TATCCCTCTAGAGGAGCCTGTTCTGTAATCGATACACCCCGATAAACCTC
Usps1_04    TATCCCTCTAGAGGAGCCTGTTCTGTAATCGATACACCCCGATAAACCTC
Usps1_05    TATCCCTCTAGAGGAGCCTGTTCTGTAATCGATACACCCCGATAAACCTC
Usps1_03    TATCCCTCTAGAGGAGCCTGTTCTGTAATCGATACACCCCGATAAACCTC
Uatro_08    TATCCCTCTAGAGGAGCCTGTTCTATAATCGATAAACCCCGATAAACCTC
Uatro_09    TATCCCTCTAGAGGAGCCTGTTCTATAATCGATAAACCCCGATAAACCTC
Uatro_10    TATCCCTCTAGAGGAGCCTGTTCTATAATCGATAAACCCCGATAAACCTC
Uatro_11    TATCCCTCTAGAGGAGCCTGTTCTATAATCGATAAACCCCGATAAACCTC

SA_01       ACCACCCCTTGCTAATTCAGCTTATATACCGCCATCTTCAGCGAACCCTA
TA_01       ACCAACCCTTGCTAATTCAGCTTATATACCGCCATCTTCAGCAAACCCTT
Uatro_01    ACCAACTCTTGCTAATTCAGCTTATATACCGCCATCTTCAGCAAACCCTT
Uatro_02    ACCAACTCTTGCTAATTCAGCTTATATACCGCCATCTTCAGCAAACCCTT
Uatro_03    ACCAACTCTTGCTAATTCAGCTTATATACCGCCATCTTCAGCAAACCCTT
Uatro_04    ACCAACTCTTGCTAATTCAGCTTATATACCGCCATCTTCAGCAAACCCTT
Uatro_05    ACCAACTCTTGCTAATTCAGCTTATATACCGCCATCTTCAGCAAACCCTT
Uatro_06    ACCAACTCTTGCTAATTCAGCTTATATACCGCCATCTTCAGCAAACCCTT
Uatro_07    ACCAACTCTTGCTAATTCAGCTTATATACCGCCATCTTCAGCAAACCCTT
Ugrac_01    ACCAACTCTTGCTAATTCAGCTTATATACCGCCATCTTCAGCAAACCCTT
Ugrac_02    ACCAACTCTTGCTAATTCAGCTTATATACCGCCATCTTCAGCAAACCCTT
Ugrac_03    ACCAACTCTTGCTAATTCAGCTTATATACCGCCATCTTCAGCAAACCCTT
Ugrac_04    ACCAACTCTTGCTAATTCAGCTTATATACCGCCATCTTCAGCAAACCCTT
Ugrac_05    ACCAACTCTTGCTAATTCAGCTTATATACCGCCATCTTCAGCAAACCCTT
UgracE2_06  ACCAACTCTTGCTAATTCAGCTTATATACCGCCATCTTCAGCAAACCCTT
UgracE2_07  ACCAACTCTTGCTAATTCAGCTTATATACCGCCATCTTCAGCAAACCCTT
UgracE2_08  ACCAACTCTTGCTAATTCAGCTTATATACCGCCATCTTCAGCAAACCCTT
UgracE2_09  ACCAACTCTTGCTAATTCAGCTTATATACCGCCATCTTCAGCAAACCCTT
UgracE2_10  ACCAACTCTTGCTAATTCAGCTTATATACCGCCATCTTCAGCAAACCCTT
Uinve_01    ACCAACTCTTGCTAATTCAGCTTATATACCGCCATCTTCAGCAAACCCTT
Uinve_02    ACCAACTCTTGCTAATTCAGCTTATATACCGCCATCTTCAGCAAACCCTT
Uinve_03    ACCAACTCTTGCTAATTCAGCTTATATACCGCCATCTTCAGCAAACCCTT
Uinve_04    ACCAACTCTTGCTAATTCAGCTTATATACCGCCATCTTCAGCAAACCCTT
Uinve_05    ACCAACTCTTGCTAATTCAGCTTATATACCGCCATCTTCAGCAAACCCTT
Uinve_06    ACCAACTCTTGCTAATTCAGCTTATATACCGCCATCTTCAGCAAACCCTT
Uinve_07    ACCAACTCTTGCTAATTCAGCTTATATACCGCCATCTTCAGCAAACCCTT
Univa_01    ACCAACTCTTGCTAATTCAGCCTATATACCGCCATCTTCAGCAAACCCTT
Univa_02    ACCAACTCTTGCTAATTCAGCCTATATACCGCCATCTTCAGCAAACCCTT
Univa_03    ACCAACTCTTGCTAATTCAGCCTATATACCGCCATCTTCAGCAAACCCTT
Univa_04    ACCAACTCTTGCTAATTCAGCCTATATACCGCCATCTTCAGCAAACCCTT
Univa_05    ACCAACTCTTGCTAATTCAGCCTATATACCGCCATCTTCAGCAAACCCTT
Univa_06    ACCAACTCTTGCTAATTCAGCCTATATACCGCCATCTTCAGCAAACCCTT
Univa_07    ACCAACTCTTGCTAATTCAGCCTATATACCGCCATCTTCAGCAAACCCTT
Univa_08    ACCAACTCTTGCTAATTCAGCCTATATACCGCCATCTTCAGCAAACCCTT
Univa_09    ACCAACTCTTGCTAATTCAGCCTATATACCGCCATCTTCAGCAAACCCTT
Univa_10    ACCAACTCTTGCTAATTCAGCCTATATACCGCCATCTTCAGCAAACCCTT
Univa_11    ACCAACTCTTGCTAATTCAGCCTATATACCGCCATCTTCAGCAAACCCTT
Univa_12    ACCAACTCTTGCTAATTCAGCCTATATACCGCCATCTTCAGCAAACCCTT
Univa_13    ACCAACTCTTGCTAATTCAGCCTATATACCGCCATCTTCAGCAAACCCTT
Univa_14    ACCAACTCTTGCTAATTCAGCCTATATACCGCCATCTTCAGCAAACCCTT
UsoriD2_07  ACCAACTCTTGCTAATTCAGCTTATATACCGCCATCTTCAGCAAACCCTT
UsoriD2_08  ACCAACTCTTGCTAATTCAGCTTATATACCGCCATCTTCAGCAAACCCTT
Usori_01    ACCAACTCTTGCTAATTCAGCTTATATACCGCCATCTTCAGCAAACCCTT
Usori_02    ACCAACTCTTGCTAATTCAGCTTATATACCGCCATCTTCAGCAAACCCTT
Usori_03    ACCAACTCTTGCTAATTCAGCTTATATACCGCCATCTTCAGCAAACCCTT
Usori_04    ACCAACTCTTGCTAATTCAGCTTATATACCGCCATCTTCAGCAAACCCTT
UsoriD2_05  ACCAACTCTTGCTAATTCAGCTTATATACCGCCATCTTCAGCAAACCCTT
UsoriD2_06  ACCAACTCTTGCTAATTCAGCTTATATACCGCCATCTTCAGCAAACCCTT
UsoriD2_09  ACCAACTCTTGCTAATTCAGCTTATATACCGCCATCTTCAGCAAACCCTT
Usps1_01    ACCAACTCTTGCTAATTCAGCCTATATACCGCCATCTTCAGCAAACCCTT
Usps1_02    ACCAACTCTTGCTAATTCAGCCTATATACCGCCATCTTCAGCAAACCCTT
Usps1_04    ACCAACTCTTGCTAATTCAGCCTATATACCGCCATCTTCAGCAAACCCTT
Usps1_05    ACCAACTCTTGCTAATTCAGCCTATATACCGCCATCTTCAGCAAACCCTT
Usps1_03    ACCAACTCTTGCTAATTCAGCCTATATACCGCCATCTTCAGCAAACCCTT
Uatro_08    ACCAACTCTTGCTAATTCAGCTTATATACCGCCATCTTCAGCAAACCCTT
Uatro_09    ACCAACTCTTGCTAATTCAGCTTATATACCGCCATCTTCAGCAAACCCTT
Uatro_10    ACCAACTCTTGCTAATTCAGCTTATATACCGCCATCTTCAGCAAACCCTT
Uatro_11    ACCAACTCTTGCTAATTCAGCTTATATACCGCCATCTTCAGCAAACCCTT

SA_01       AAAAGGCATAACAGTAAGCAAGAACATAGACATAAAAACGTTAGGTCAAG
TA_01       AAAGGGAATCACAGTAAGCACAAGTATAAACATAAAAACGTTAGGTCAAG
Uatro_01    AAAAGGAATAATAGTAAGCACAAGTACAGACATAAAAACGTTAGGTCAAG
Uatro_02    AAAAGGAATAATAGTAAGCACAAGTACAGACATAAAAACGTTAGGTCAAG
Uatro_03    AAAAGGAATAATAGTAAGCACAAGTACAGACATAAAAACGTTAGGTCAAG
Uatro_04    AAAAGGAATAATAGTAAGCACAAGTACAGACATAAAAACGTTAGGTCAAG
Uatro_05    AAAAGGAATAATAGTAAGCACAAGTACAGACATAAAAACGTTAGGTCAAG
Uatro_06    AAAAGGAATAATAGTAAGCACAAGTACAGACATAAAAACGTTAGGTCAAG
Uatro_07    AAAAGGAATAATAGTAAGCACAAGTACAGACATAAAAACGTTAGGTCAAG
Ugrac_01    AAAAGGATTAACAGTAAGCATAAGTACAGACATAAAAACGTTAGGTCAAG
Ugrac_02    AAAAGGATTAACAGTAAGCATAAGTACAGACATAAAAACGTTAGGTCAAG
Ugrac_03    AAAAGGATTAACAGTAAGCATAAGTACAGACATAAAAACGTTAGGTCAAG
Ugrac_04    AAAAGGATTAACAGTAAGCATAAGTACAGACATAAAAACGTTAGGTCAAG
Ugrac_05    AAAAGGATTAACAGTAAGCATAAGTACAGACATAAAAACGTTAGGTCAAG
UgracE2_06  AAAAGGATTAACAGTAAGCATAAGTACAGACATAAAAACGTTAGGTCAAG
UgracE2_07  AAAAGGATTAACAGTAAGCATAAGTACAGACATAAAAACGTTAGGTCAAG
UgracE2_08  AAAAGGATTAACAGTAAGCATAAGTACAGACATAAAAACGTTAGGTCAAG
UgracE2_09  AAAAGGATTAACAGTAAGCATAAGTACAGACATAAAAACGTTAGGTCAAG
UgracE2_10  AAAAGGATTAACAGTAAGCATAAGTACAGACATAAAAACGTTAGGTCAAG
Uinve_01    AAAAGGAGTAATAGTAAGCACAAGTATAGACATAAAAACGTTAGGTCAAG
Uinve_02    AAAAGGAGTAATAGTAAGCACAAGTATAGACATAAAAACGTTAGGTCAAG
Uinve_03    AAAAGGAGTAATAGTAAGCACAAGTATAGACATAAAAACGTTAGGTCAAG
Uinve_04    AAAAGGAGTAATAGTAAGCACAAGTATAGACATAAAAACGTTAGGTCAAG
Uinve_05    AAAAGGAGTAATAGTAAGCACAAGTATAGACATAAAAACGTTAGGTCAAG
Uinve_06    AAAAGGAGTAATAGTAAGCACAAGTATAGACATAAAAACGTTAGGTCAAG
Uinve_07    AAAAGGAGTAATAGTAAGCACAAGTATAGACATAAAAACGTTAGGTCAAG
Univa_01    AAAAGGACTAATAGTAAGCACAAGTACTGACATAAAAACGTTAGGTCAAG
Univa_02    AAAAGGACTAATAGTAAGCACAAGTACTGACATAAAAACGTTAGGTCAAG
Univa_03    AAAAGGACTAATAGTAAGCACAAGTACTGACATAAAAACGTTAGGTCAAG
Univa_04    AAAAGGACTAATAGTAAGCACAAGTACTGACATAAAAACGTTAGGTCAAG
Univa_05    AAAAGGACTAATAGTAAGCACAAGTACTGACATAAAAACGTTAGGTCAAG
Univa_06    AAAAGGACTAATAGTAAGCACAAGTACTGACATAAAAACGTTAGGTCAAG
Univa_07    AAAAGGACTAATAGTAAGCACAAGTACTGACATAAAAACGTTAGGTCAAG
Univa_08    AAAAGGACTAATAGTAAGCACAAGTACTGACATAAAAACGTTAGGTCAAG
Univa_09    AAAAGGACTAATAGTAAGCACAAGTACTGACATAAAAACGTTAGGTCAAG
Univa_10    AAAAGGACTAATAGTAAGCACAAGTACTGACATAAAAACGTTAGGTCAAG
Univa_11    AAAAGGACTAATAGTAAGCACAAGTACTGACATAAAAACGTTAGGTCAAG
Univa_12    AAAAGGACTAATAGTAAGCACAAGTACTGACATAAAAACGTTAGGTCAAG
Univa_13    AAAAGGACTAATAGTAAGCACAAGTACTGACATAAAAACGTTAGGTCAAG
Univa_14    AAAAGGACTAATAGTAAGCACAAGTACTGACATAAAAACGTTAGGTCAAG
UsoriD2_07  AAAAGGATTAATAGTAAGCACAAGTACAGACATAAAAACGTTAGGTCAAG
UsoriD2_08  AAAAGGATTAATAGTAAGCACAAGTACAGACATAAAAACGTTAGGTCAAG
Usori_01    AAAAGGATTAATAGTAAGCACAAGTACAGACATAAAAACGTTAGGTCAAG
Usori_02    AAAAGGATTAATAGTAAGCACAAGTACAGACATAAAAACGTTAGGTCAAG
Usori_03    AAAAGGATTAATAGTAAGCACAAGTACAGACATAAAAACGTTAGGTCAAG
Usori_04    AAAAGGATTAATAGTAAGCACAAGTACAGACATAAAAACGTTAGGTCAAG
UsoriD2_05  AAAAGGATTAATAGTAAGCACAAGTACAGACATAAAAACGTTAGGTCAAG
UsoriD2_06  AAAAGGATTAATAGTAAGCACAAGTACAGACATAAAAACGTTAGGTCAAG
UsoriD2_09  AAAAGGATTAATAGTAAGCACAAGTACAGACATAAAAACGTTAGGTCAAG
Usps1_01    AAAAGGATTAATAGTAAGCATAAGTACAGACATAAAAACGTTAGGTCAAG
Usps1_02    AAAAGGATTAATAGTAAGCATAAGTACAGACATAAAAACGTTAGGTCAAG
Usps1_04    AAAAGGATTAATAGTAAGCATAAGTACAGACATAAAAACGTTAGGTCAAG
Usps1_05    AAAAGGATTAATAGTAAGCATAAGTACAGACATAAAAACGTTAGGTCAAG
Usps1_03    AAAAGGATTAATAGTAAGCATAAGTACAGACATAAAAACGTTAGGTCAAG
Uatro_08    AAAAGGACTAATAGTAAGCACAAATACAGACATAAAAACGTTAGGTCAAG
Uatro_09    AAAAGGACTAATAGTAAGCACAAATACAGACATAAAAACGTTAGGTCAAG
Uatro_10    AAAAGGACTAATAGTAAGCACAAATACAGACATAAAAACGTTAGGTCAAG
Uatro_11    AAAAGGACTAATAGTAAGCACAAATACAGACATAAAAACGTTAGGTCAAG

SA_01       GTGTAGCTTATGAGGTGGGAAGAAATGGGCTACATTTTCT-ATACTAGAA
TA_01       GTGTAGCTAATGAGTTGGGAAGAAATGGGCTACATTTTCT-ACTTTAGAA
Uatro_01    GTGTAGCTTATGAGTTGGGAAGCAATGGGCTACATTTTCT-ATCCAAGAG
Uatro_02    GTGTAGCTTATGAGTTGGGAAGCAATGGGCTACATTTTCT-ATCCAAGAG
Uatro_03    GTGTAGCTTATGAGTTGGGAAGCAATGGGCTACATTTTCT-ATCCAAGAG
Uatro_04    GTGTAGCTTATGAGTTGGGAAGCAATGGGCTACATTTTCT-ATCCAAGAG
Uatro_05    GTGTAGCTTATGAGTTGGGAAGCAATGGGCTACATTTTCT-ATCCAAGAG
Uatro_06    GTGTAGCTTATGAGTTGGGAAGCAATGGGCTACATTTTCT-ATCCAAGAG
Uatro_07    GTGTAGCTTATGAGTTGGGAAGCAATGGGCTACATTTTCT-ATCCAAGAG
Ugrac_01    GTGTAGCCCATGAGTTGGGAAGCAATGGGCTACATTTTCT-ACACAAGAA
Ugrac_02    GTGTAGCCCATGAGTTGGGAAGCAATGGGCTACATTTTCT-ACACAAGAA
Ugrac_03    GTGTAGCCCATGAGTTGGGAAGCAATGGGCTACATTTTCT-ACACAAGAA
Ugrac_04    GTGTAGCCCATGAGTTGGGAAGCAATGGGCTACATTTTCT-ACACAAGAA
Ugrac_05    GTGTAGCCCATGAGTTGGGAAGCAATGGGCTACATTTTCT-ACACAAGAA
UgracE2_06  GTGTAGCCTATGAGTTGGGAAGCAATGGGCTACATTTTCT-ACACAAGAA
UgracE2_07  GTGTAGCCTATGAGTTGGGAAGCAATGGGCTACATTTTCT-ACACAAGAA
UgracE2_08  GTGTAGCCTATGAGTTGGGAAGCAATGGGCTACATTTTCT-ACACAAGAA
UgracE2_09  GTGTAGCCTATGAGTTGGGAAGCAATGGGCTACATTTTCT-ACACAAGAA
UgracE2_10  GTGTAGCCTATGAGTTGGGAAGCAATGGGCTACATTTTCT-ACACAAGAA
Uinve_01    GTGTAGCTTATGAGTTGGGAAGAAATGGGCTACATTTTCTAATATAAGAA
Uinve_02    GTGTAGCTTATGAGTTGGGAAGAAATGGGCTACATTTTCTAATATAAGAA
Uinve_03    GTGTAGCTTATGAGTTGGGAAGAAATGGGCTACATTTTCT-ATATAAGAA
Uinve_04    GTGTAGCTTATGAGTTGGGAAGAAATGGGCTACATTTTCT-ACGCAAGAA
Uinve_05    GTGTAGCTTATGAGTTGGGAAGAAATGGGCTACATTTTCTAATATAAGAA
Uinve_06    GTGTAGCTTATGAGTTGGGAAGAAATGGGCTACATTTTCT-ATATAAGAA
Uinve_07    GTGTAGCTTATGAGTTGGGAAGAAATGGGCTACATTTTCT-ACGCAAGAA
Univa_01    GTGTAGCTTATGAGTTGGGAAGCAATGGGCTACATTTTCT-AATCAAGAA
Univa_02    GTGTAGCTTATGAGTTGGGAAGCAATGGGCTACATTTTCT-AATCAAGAA
Univa_03    GTGTAGCTTATGAGTTGGGAAGCAATGGGCTACATTTTCT-AATCAAGAA
Univa_04    GTGTAGCTTATGAGTTGGGAAGCAATGGGCTACATTTTCT-AATCAAGAA
Univa_05    GTGTAGCTTATGAGTTGGGAAGCAATGGGCTACATTTTCT-AATCAAGAA
Univa_06    GTGTAGCTTATGAGTTGGGAAGCAATGGGCTACATTTTCT-AATCAAGAA
Univa_07    GTGTAGCTTATGAGTTGGGAAGCAATGGGCTACATTTTCT-AATCAAGAA
Univa_08    GTGTAGCTTATGAGTTGGGAAGCAATGGGCTACATTTTCT-AATCAAGAA
Univa_09    GTGTAGCTTATGAGTTGGGAAGCAATGGGCTACATTTTCT-AATCAAGAA
Univa_10    GTGTAGCTTATGAGTTGGGAAGCAATGGGCTACATTTTCT-AATCAAGAA
Univa_11    GTGTAGCTTATGAGTTGGGAAGCAATGGGCTACATTTTCT-AATCAAGAA
Univa_12    GTGTAGCTTATGAGTTGGGAAGCAATGGGCTACATTTTCT-AATCAAGAA
Univa_13    GTGTAGCTTATGAGTTGGGAAGCAATGGGCTACATTTTCT-AATCAAGAA
Univa_14    GTGTAGCTTATGAGTTGGGAAGCAATGGGCTACATTTTCT-AATCAAGAA
UsoriD2_07  GTGTAGCTTATGAGTTGGGAAGCAATGGGCTACATTTTCT-ATATAAGAA
UsoriD2_08  GTGTAGCTTATGAGTTGGGAAGCAATGGGCTACATTTTCT-ATATAAGAA
Usori_01    GTGTAGCTTATGAGTTGGGAAGCAATGGGCTACATTTTCT-ATATAAGAA
Usori_02    GTGTAGCTTATGAGTTGGGAAGCAATGGGCTACATTTTCT-ATATAAGAA
Usori_03    GTGTAGCTTATGAGTTGGGAAGCAATGGGCTACATTTTCT-ATATAAGAA
Usori_04    GTGTAGCTTATGAGTTGGGAAGCAATGGGCTACATTTTCT-ATATAAGAA
UsoriD2_05  GTGTAGCTTATGAGTTGGGAAGCAATGGGCTACATTTTCT-ATATAAGAA
UsoriD2_06  GTGTAGCTTATGAGTTGGGAAGCAATGGGCTACATTTTCT-ATATAAGAA
UsoriD2_09  GTGTAGCTTATGAGTTGGGAAGCAATGGGCTACATTTTCT-ATATAAGAA
Usps1_01    GTGTAGCTTATGAGTTGGGAAGCAATGGGCTACATTTTCT-ACCCAAGAA
Usps1_02    GTGTAGCTTATGAGTTGGGAAGCAATGGGCTACATTTTCT-ACCCAAGAA
Usps1_04    GTGTAGCTTATGAGTTGGGAAGCAATGGGCTACATTTTCT-ACCCAAGAA
Usps1_05    GTGTAGCTTATGAGTTGGGAAGCAATGGGCTACATTTTCT-ACCCAAGAA
Usps1_03    GTGTAGCTTATGAGTTGGGAAGCAATGGGCTACATTTTCT-ACCCAAGAA
Uatro_08    GTGTAGCCTATGAGTTGGGAAGCAATGGGCTACATTTTCT-AACCAAGAA
Uatro_09    GTGTAGCCTATGAGTTGGGAAGCAATGGGCTACATTTTCT-AACCAAGAA
Uatro_10    GTGTAGCCTATGAGTTGGGAAGCAATGGGCTACATTTTCT-AACCAAGAA
Uatro_11    GTGTAGCCTATGAGTTGGGAAGCAATGGGCTACATTTTCT-AACCAAGAA

SA_01       CATTACGAAAGTTATTATGAAACTAGTAACTAAAGGAGGATTTAGTAGTA
TA_01       CAATACGAAAACCTTTATGAAATGAAAGGTTAAAGGAGGATTTAGTAGTA
Uatro_01    CATTACGAAAGTCTTTATGAAACTAAAGACTAAAGGAGGATTTAGCAGTA
Uatro_02    CATTACGAAAGTCTTTATGAAACTAAAGACTAAAGGAGGATTTAGCAGTA
Uatro_03    CATTACGAAAGTCTTTATGAAACTAAAGACTAAAGGAGGATTTAGCAGTA
Uatro_04    CATTACGAAAGTCTTTATGAAACTAAAGACTAAAGGAGGATTTAGCAGTA
Uatro_05    CATTACGAAAGTCTTTATGAAACTAAAGACTAAAGGAGGATTTAGCAGTA
Uatro_06    TATTACGAAAGTCTTTATGAAACTAAAGACTAAAGGAGGATTTAGCAGTA
Uatro_07    TATTACGAAAGTCTTTATGAAACTAAAGACTAAAGGAGGATTTAGCAGTA
Ugrac_01    TATTACGAAAGTCTTTATGAAACTAAAGACTAAAGGAGGATTTAGCAGTA
Ugrac_02    TATTACGAAAGTCTTTATGAAACTAAAGACTAAAGGAGGATTTAGCAGTA
Ugrac_03    TATTACGAAAGTCTTTATGAAACTAAAGACTAAAGGAGGATTTAGCAGTA
Ugrac_04    TATTACGAAAGTCTTTATGAAACTAAAGACTAAAGGAGGATTTAGCAGTA
Ugrac_05    TATTACGAAAGTCTTTATGAAACTAAAGACTAAAGGAGGATTTAGCAGTA
UgracE2_06  TATTACGAAAGTCTTTATGAAACTAAAGACTAAAGGAGGATTTAGCAGTA
UgracE2_07  TATTACGAAAGTCTTTATGAAACTAAAGACTAAAGGAGGATTTAGCAGTA
UgracE2_08  TATTACGAAAGTCTTTATGAAACTAAAGACTAAAGGAGGATTTAGCAGTA
UgracE2_09  TATTACGAAAGTCTTTATGAAACTAAAGACTAAAGGAGGATTTAGCAGTA
UgracE2_10  TATTACGAAAGTCTTTATGAAACTAAAGACTAAAGGAGGATTTAGCAGTA
Uinve_01    CA-TACGAAAGTCTTTATGAAATTAAAGACTAAAGGTGGATTTAGTAGTA
Uinve_02    CA-TACGAAAGTCTTTATGAAATTAAAGACTAAAGGTGGATTTAGTAGTA
Uinve_03    TA-TACGAAAGTCTTTATGAAATTAAAGACTAAAGGTGGATTTAGTAGTA
Uinve_04    TA-TACGAAAGTCTTTATGAAATTAAAGACTAAAGGTGGATTTAGTAGTA
Uinve_05    CA-TACGAAAGTCTTTATGAAATTAAAGACTAAAGGTGGATTTAGTAGTA
Uinve_06    TA-TACGAAAGTCTTTATGAAATTAAAGACTAAAGGTGGATTTAGTAGTA
Uinve_07    TA-TACGAAAGTCTTTATGAAATTAAAGACTAAAGGTGGATTTAGTAGTA
Univa_01    TATCACGAAAGTCTTTATGAAATTAAAGACTAAAGGAGGATTTAGTAGTA
Univa_02    TATCACGAAAGTCTTTATGAAATTAAAGACTAAAGGAGGATTTAGTAGTA
Univa_03    TATCACGAAAGTCTTTATGAAATTAAAGACTAAAGGAGGATTTAGTAGTA
Univa_04    TATCACGAAAGTCTTTATGAAATTAAAGACTAAAGGAGGATTTAGTAGTA
Univa_05    TATCACGAAAGTCTTTATGAAATTAAAGACTAAAGGAGGATTTAGTAGTA
Univa_06    TATTACGAAAGTCTTTATGAAATTAAAGACTAAAGGAGGATTTAGTAGTA
Univa_07    TATTACGAAAGTCTTTATGAAATTAAAGACTAAAGGAGGATTTAGTAGTA
Univa_08    TATTACGAAAGTCTTTATGAAATTAAAGACTAAAGGAGGATTTAGTAGTA
Univa_09    TATTACGAAAGTCTTTATGAAATTAAAGACTAAAGGAGGATTTAGTAGTA
Univa_10    TATTACGAAAGTCTTTATGAAATTAAAGACTAAAGGAGGATTTAGTAGTA
Univa_11    TATTACGAAAGTCTTTATGAAATTAAAGACTAAAGGAGGATTTAGTAGTA
Univa_12    TATTACGAAAGTCTTTATGAAATTAAAGACTAAAGGAGGATTTAGTAGTA
Univa_13    TATTACGAAAGTCTTTATGAAATTAAAGACTAAAGGAGGATTTAGTAGTA
Univa_14    TATTACGAAAGTCTTTATGAAATTAAAGACTAAAGGAGGATTTAGTAGTA
UsoriD2_07  TATCACGAAAGTCTTTATGAAATTAAAGACTAAAGGAGGATTTAGCAGTA
UsoriD2_08  TATCACGAAAGTCTTTATGAAATTAAAGACTAAAGGAGGATTTAGCAGTA
Usori_01    TATTACGAAAGTCTTTATGAAACTAAAGACTAAAGGAGGATTTAGCAGTA
Usori_02    TATTACGAAAGTCTTTATGAAACTAAAGACTAAAGGAGGATTTAGCAGTA
Usori_03    TATTACGAAAGTCTTTATGAAACTAAAGACTAAAGGAGGATTTAGCAGTA
Usori_04    TATTACGAAAGTCTTTATGAAACTAAAGACTAAAGGAGGATTTAGCAGTA
UsoriD2_05  TATCACGAAAGTCTTTATGAAATTAAAGACTAAAGGAGGATTTAGCAGTA
UsoriD2_06  TATCACGAAAGTCTTTATGAAATTAAAGACTAAAGGAGGATTTAGCAGTA
UsoriD2_09  TATCACGAAAGTCTTTATGAAATTAAAGACTAAAGGAGGATTTAGCAGTA
Usps1_01    CATCACGAAAGTCTTTATGAAACTAAAGACTAAAGGAGGATTTAGTAGTA
Usps1_02    CATCACGAAAGTCTTTATGAAACTAAAGACTAAAGGAGGATTTAGTAGTA
Usps1_04    CATCACGAAAGTCTTTATGAAACTAAAGACTAAAGGAGGATTTAGTAGTA
Usps1_05    CATCACGAAAGTCTTTATGAAACTAAAGACTAAAGGAGGATTTAGTAGTA
Usps1_03    CATCACGAAAGTCTTTATGAAACTAAAGACTAAAGGAGGATTTAGTAGTA
Uatro_08    CATTACGAAAGTCTTTATGAAACTAAAGACTAAAGGAGGATTTAGCAGTA
Uatro_09    CATTACGAAAGTCTTTATGAAACTAAAGACTAAAGGAGGATTTAGCAGTA
Uatro_10    CATTACGAAAGTCTTTATGAAACTAAAGACTAAAGGAGGATTTAGCAGTA
Uatro_11    CATTACGAAAGTCTTTATGAAACTAAAGACTAAAGGAGGATTTAGCAGTA

SA_01       AGTTGAGAATAGAGTGCTCAACTGAATCAGGCCATGAAGCACGCAATGAC
TA_01       AATTAAGAATAGAGCGCTTAATTGAATAAGGCCATGAAGCACGCAATGAC
Uatro_01    AATTAAGAGTAGAGTGCTTAATTGAATAGAGCCATGAAGCACGCAATGGT
Uatro_02    AATTAAGAGTAGAGTGCTTAATTGAATAGAGCCATGAAGCACGCAATGGT
Uatro_03    AATTAAGAGTAGAGTGCTTAATTGAATAGAGCCATGAAGCACGCAATGGT
Uatro_04    AATTAAGAGTAGAGTGCTTAATTGAATAGAGCCATGAAGCACGCAATGGT
Uatro_05    AATTAAGAGTAGAGTGCTTAATTGAATAGAGCCATGAAGCACGCAATGGT
Uatro_06    AATTAAGAGTAGAGTGCTTAATTGAATAGAGCCATGAAGCACGCAATGGT
Uatro_07    AATTAAGAGTAGAGTGCTTAATTGAATAGAGCCATGAAGCACGCAATGGT
Ugrac_01    AATTAAGAGTAGAGTGCTTAATTGAATAGAGCCATGAAGCACGCAATGAC
Ugrac_02    AATTAAGAGTAGAGTGCTTAATTGAATAGAGCCATGAAGCACGCAATGAC
Ugrac_03    AATTAAGAGTAGAGTGCTTAATTGAATAGAGCCATGAAGCACGCAATGAC
Ugrac_04    AATTAAGAGTAGAGTGCTTAATTGAATAGAGCCATGAAGCACGCAATGAC
Ugrac_05    AATTAAGAGTAGAGTGCTTAATTGAATAGAGCCATGAAGCACGCAATGAC
UgracE2_06  AATTAAGAGTAGAGTGCTTAATTGAATAGAGCCATGAAGCACGCAATGAC
UgracE2_07  AATTAAGAGTAGAGTGCTTAATTGAATAGAGCCATGAAGCACGCAATGAC
UgracE2_08  AATTAAGAGTAGAGTGCTTAATTGAATAGAGCCATGAAGCACGCAATGAC
UgracE2_09  AATTAAGAGTAGAGTGCTTAATTGAATAGAGCCATGAAGCACGCAATGAC
UgracE2_10  AATTAAGAGTAGAGTGCTTAATTGAATAGAGCCATGAAGCACGCAATGAC
Uinve_01    AATTAAGAATAGAGTGCTTAATTGAATAGGGCCATGAAGCACGCAATGAC
Uinve_02    AATTAAGAATAGAGTGCTTAATTGAATAGGGCCATGAAGCACGCAATGAC
Uinve_03    AATTAAGAATAGAGTGCTTAATTGAATAGGGCCATGAAGCACGCAATGAC
Uinve_04    AATTAAGAATAGAGTGCTTAATTGAATAGGGCCATGAAGCACGCAATGAC
Uinve_05    AATTAAGAATAGAGTGCTTAATTGAATAGGGCCATGAAGCACGCAATGAC
Uinve_06    AATTAAGAATAGAGTGCTTAATTGAATAGGGCCATGAAGCACGCAATGAC
Uinve_07    AATTAAGAATAGAGTGCTTAATTGAATAGGGCCATGAAGCACGCAATGAC
Univa_01    AATTAAGAATAGAGTGCTTAATTGAATAGGGCCATGAAGCACGCAATGAC
Univa_02    AATTAAGAATAGAGTGCTTAATTGAATAGGGCCATGAAGCACGCAATGAC
Univa_03    AATTAAGAATAGAGTGCTTAATTGAATAGGGCCATGAAGCACGCAATGAC
Univa_04    AATTAAGAATAGAGTGCTTAATTGAATAGGGCCATGAAGCACGCAATGAC
Univa_05    AATTAAGAATAGAGTGCTTAATTGAATAGGGCCATGAAGCACGCAATGAC
Univa_06    AATTAAGAATAGAGTGCTTAATTGAATAGGGCCATGAAGCACGCAATGAC
Univa_07    AATTAAGAATAGAGTGCTTAATTGAATAGGGCCATGAAGCACGCAATGAC
Univa_08    AATTAAGAATAGAGTGCTTAATTGAATAGGGCCATGAAGCACGCAATGAC
Univa_09    AATTAAGAATAGAGTGCTTAATTGAATAGGGCCATGAAGCACGCAATGAC
Univa_10    AATTAAGAATAGAGTGCTTAATTGAATAGGGCCATGAAGCACGCAATGAC
Univa_11    AATTAAGAATAGAGTGCTTAATTGAATAGGGCCATGAAGCACGCAATGAC
Univa_12    AATTAAGAATAGAGTGCTTAATTGAATAGGGCCATGAAGCACGCAATGAC
Univa_13    AATTAAGAATAGAGTGCTTAATTGAATAGGGCCATGAAGCACGCAATGAC
Univa_14    AATTAAGAATAGAGTGCTTAATTGAATAGGGCCATGAAGCACGCAATGAC
UsoriD2_07  AATTAAGAGTAGAGTGCTTAATTGAATAGGGCCATGAAGCACGCAATGAC
UsoriD2_08  AATTAAGAGTAGAGTGCTTAATTGAATAGGGCCATGAAGCACGCAATGAC
Usori_01    AATTAAGAGTAGAGTGCTTAATTGAATAGGGCCATGAAGCACGCAATGGC
Usori_02    AATTAAGAGTAGAGTGCTTAATTGAATAGGGCCATGAAGCACGCAATGGC
Usori_03    AATTAAGAGTAGAGTGCTTAATTGAATAGGGCCATGAAGCACGCAATGGC
Usori_04    AATTAAGAGTAGAGTGCTTAATTGAATAGGGCCATGAAGCACGCAATGGC
UsoriD2_05  AATTAAGAGTAGAGTGCTTAATTGAATAGGGCCATGAAGCACGCAATGAC
UsoriD2_06  AATTAAGAGTAGAGTGCTTAATTGAATAGGGCCATGAAGCACGCAATGAC
UsoriD2_09  AATTAAGAGTAGAGTGCTTAATTGAATAGGGCCATGAAGCACGCAATGAC
Usps1_01    AATTAAGAATAGAGTGCTTGATTGAATAGGGCCATGAAGCACGCAATGAC
Usps1_02    AATTAAGAATAGAGTGCTTGATTGAATAGGGCCATGAAGCACGCAATGAC
Usps1_04    AATTAAGAATAGAGTGCTTGATTGAATAGGGCCATGAAGCACGCAATGAC
Usps1_05    AATTAAGAATAGAGTGCTTGATTGAATAGGGCCATGAAGCACGCAATGAC
Usps1_03    AATTAAGAATAGAGTGCTTGATTGAATAGGGCCATGAAGCACGCAATGAC
Uatro_08    AATTAAGAGTAGAGTGCTTAATTGAATAGAGCCATGAAGCACGCAATGAT
Uatro_09    AATTAAGAGTAGAGTGCTTAATTGAATAGAGCCATGAAGCACGCAATGAT
Uatro_10    AATTAAGAGTAGAGTGCTTAATTGAATAGAGCCATGAAGCACGCAATGAT
Uatro_11    AATTAAGAGTAGAGTGCTTAATTGAATAGAGCCATGAAGCACGCAATGAT

SA_01       AAATNTANGAAAAACCCACCCATTAATAAAAATTGTTAACAGCTCATTCA
TA_01       AAATATCCGAAAAACACACCCGCTAATAAAAATTGTTAACAGCTCATTTA
Uatro_01    AAACCTTCGAAAAACCCACCCCCTTATAAAAATTATTAATAACTCATTCA
Uatro_02    AAACCTTCGAAAAACCCACCCCCTTATAAAAATTATTAATAACTCATTCA
Uatro_03    AAACCTTCGAAAAACCCACCCCCTTATAAAAATTATTAATAACTCATTCA
Uatro_04    AAACCTTCGAAAAACCCACCCCCTTATAAAAATTATTAATAACTCATTCA
Uatro_05    AAACCTTCGAAAAACCCACCCCCTTATAAAAATTATTAATAACTCATTCA
Uatro_06    AAACCTTCGAAAAACCCACCCCCTTATAAAAATTATTAATAACTCATTCA
Uatro_07    AAACCTTCGAAAAACCCACCCCCTTATAAAAATTATTAATAACTCATTCA
Ugrac_01    AAACCTTCGAAAAACCCACCCCCTTATAAAAATTATTAACAACTCATTCA
Ugrac_02    AAACCTTCGAAAAACCCACCCCCTTATAAAAATTATTAACAACTCATTCA
Ugrac_03    AAACCTTCGAAAAACCCACCCCCTTATAAAAATTATTAACAACTCATTCA
Ugrac_04    AAACCTTCGAAAAACCCACCCCCTTATAAAAATTATTAACAACTCATTCA
Ugrac_05    AAACCTTCGAAAAACCCACCCCCTTATAAAAATTATTAACAACTCATTCA
UgracE2_06  AAACCTTCGAAAAACCCACCCCCTTATAAAAATTATTAACAACTCATTCA
UgracE2_07  AAACCTTCGAAAAACCCACCCCCTTATAAAAATTATTAACAACTCATTCA
UgracE2_08  AAACCTTCGAAAAACCCACCCCCTTATAAAAATTATTAACAACTCATTCA
UgracE2_09  AAACCTTCGAAAAACCCACCCCCTTATAAAAATTATTAACAACTCATTCA
UgracE2_10  AAACCTTCGAAAAACCCACCCCCTTATAAAAATTATTAACAACTCATTCA
Uinve_01    AAACCTACGAAAAACCCACCCCCTTATAAAAATTATTAACAACTCATTCA
Uinve_02    AAACCTACGAAAAACCCACCCCCTTATAAAAATTATTAACAACTCATTTA
Uinve_03    AAACCTACGAAAAACCCACCCCCTTATAAAAATTATTAACAACTCATTTA
Uinve_04    AAACCTACGAAAAACCCACCCCCTTATAAAAATCGTTAATAACTCATTCA
Uinve_05    AAACCTACGAAAAACCCACCCCCTTATAAAAATCATTAACAACTCATTTA
Uinve_06    AAACCTACGAAAAACCCACCCCCTTATAAAAATTATTAACAACTCATTTA
Uinve_07    AAACCTACGAAAAACCCACCCCCTTATAAAAATCGTTAATAACTCATTCA
Univa_01    AAACCTTCGAAAAACCCACCCACTTATAAAAATTATTAACAACTCATTCA
Univa_02    AAACCTTCGAAAAACCCACCCACTTATAAAAATTATTAACAACTCATTCA
Univa_03    AAACCTTCGAAAAACCCACCCACTTATAAAAATTATTAACAACTCATTCA
Univa_04    AAACCTTCGAAAAACCCACCCACTTATAAAAATTATTAACAACTCATTCA
Univa_05    AAACCTTCGAAAAACCCACCCACTTATAAAAATTATTAACAACTCATTCA
Univa_06    AAACCTTCGAAAAACCCACCCACTTATAAAAATTATTAACAACTCATTCA
Univa_07    AAACCTTCGAAAAACCCACCCACTTATAAAAATTATTAACAACTCATTCA
Univa_08    AAACCTTCGAAAAACCCACCCACTTATAAAAATTATTAACAACTCATTCA
Univa_09    AAACCTTCGAAAAACCCACCCACTTATAAAAATTATTAACAACTCATTCA
Univa_10    AAACCTTCGAAAAACCCACCCACTTATAAAAATTATTAACAACTCATTCA
Univa_11    AAACCTTCGAAAAACCCACCCACTTATAAAAATTATTAACAACTCATTCA
Univa_12    AAACCTTCGAAAAACCCACCCACTTATAAAAATTATTAACAACTCATTCA
Univa_13    AAACCTTCGAAAAACCCACCCACTTATAAAAATTATTAACAACTCATTCA
Univa_14    AAACCTTCGAAAAACCCACCCACTTATAAAAATTATTAACAACTCATTCA
UsoriD2_07  AAACCTTCGAAAAACCCACCCCCTTATAAAAATTATTAACAACTCATTCA
UsoriD2_08  AAACCTTCGAAAAACCCACCCCCTTATAAAAATTATTAACAACTCATTCA
Usori_01    AAATCTTCGAAAAACCCACCCCCTTATAAAAATTATTAACAACTCATTCA
Usori_02    AAATCTTCGAAAAACCCACCCCCTTATAAAAATTATTAACAACTCATTCA
Usori_03    AAATCTTCGAAAAACCCACCCCCTTATAAAAATTATTAACAACTCATTCA
Usori_04    AAATCTTCGAAAAACCCACCCCCTTATAAAAATTATTAACAACTCATTCA
UsoriD2_05  AAACCTTCGAAAAACCCACCCCCTTATAAAAATTATTAACAACTCATTCA
UsoriD2_06  AAACCTTCGAAAAACCCACCCCCTTATAAAAATTATTAACAACTCATTCA
UsoriD2_09  AAACCTTCGAAAAACCCACCCCCTTATAAAAATTATTAACAACTCATTCA
Usps1_01    AAACCTTCGAAAAACTCACCCCCTTATAAAAATTATTAACGACTCATTTG
Usps1_02    AAACCTTCGAAAAACTCACCCCCTTATAAAAATTATTAACGACTCATTTG
Usps1_04    AAACCTTCGAAAAACTCACCCCCTTATAAAAATTATTAACGACTCATTTG
Usps1_05    AAACCTTCGAAAAACTCACCCCCTTATAAAAATTATTAACGACTCATTTG
Usps1_03    AAACCTTCGAAAAACTCACCCCCTTATAAAAATTATTAACGACTCATTTG
Uatro_08    AAACCTTCGAAAAACCCACCCCCTTATAAAAATTATTAACAGCTCATTTA
Uatro_09    AAACCTTCGAAAAACCCACCCCCTTATAAAAATTATTAACAGCTCATTTA
Uatro_10    AAACCTTCGAAAAACCCACCCCCTTATAAAAATTATTAACAGCTCATTTA
Uatro_11    AAACCTTCGAAAAACCCACCCCCTTATAAAAATTATTAACAGCTCATTTA

SA_01       TCGACCTACCCGCCCCATCCAATATCTCCTCATGATGAAACTTCGGCTCC
TA_01       TCGACCTACCAGCACCATCAAACATTTCATCGTGATGAAACTTCGGCTCA
Uatro_01    TTGACTTACCAGCCCCATCAAACATCTCTTCTTGATGAAATTTTGGTTCT
Uatro_02    TTGACTTACCAGCCCCATCAAACATCTCTTCTTGATGAAATTTTGGTTCT
Uatro_03    TTGACTTACCAGCCCCATCAAACATCTCTTCTTGATGAAATTTTGGTTCT
Uatro_04    TTGACTTACCAGCCCCATCAAACATCTCTTCTTGATGAAATTTTGGTTCT
Uatro_05    TTGACTTACCAGCCCCATCAAACATCTCTTCTTGATGAAATTTTGGTTCT
Uatro_06    TTGACTTACCAGCCCCATCAAACATCTCTTCTTGATGAAATTTTGGTTCT
Uatro_07    TTGACTTACCAGCCCCATCAAACATCTCTTCTTGATGAAATTTTGGTTCT
Ugrac_01    TTGACCTACCAGCCCCATCAAACATTTCTTCTTGATGAAATTTTGGTTCT
Ugrac_02    TTGACCTACCAGCCCCATCAAACATTTCTTCTTGATGAAATTTTGGTTCT
Ugrac_03    TTGACCTACCAGCCCCATCAAACATTTCTTCTTGATGAAATTTTGGTTCT
Ugrac_04    TTGACCTACCAGCCCCATCAAACATTTCTTCTTGATGAAATTTTGGTTCT
Ugrac_05    TTGACCTACCAGCCCCATCAAACATTTCTTCTTGATGAAATTTTGGTTCT
UgracE2_06  TTGACCTACCAGCCCCATCAAACATTTCTTCTTGATGAAATTTTGGTTCT
UgracE2_07  TTGACCTACCAGCCCCATCAAACATTTCTTCTTGATGAAATTTTGGTTCT
UgracE2_08  TTGACCTACCAGCCCCATCAAACATTTCTTCTTGATGAAATTTTGGTTCT
UgracE2_09  TTGACCTACCAGCCCCATCAAACATTTCTTCTTGATGAAATTTTGGTTCT
UgracE2_10  TTGACCTACCAGCCCCATCAAACATTTCTTCTTGATGAAATTTTGGTTCT
Uinve_01    TTGACTTACCAGCACCCTCAAATATCTCTTCTTGATGAAATTTTGGTTCT
Uinve_02    TTGACTTACCAGCACCCTCAAATATCTCTTCTTGATGAAATTTTGGTTCT
Uinve_03    TTGACTTACCAGCACCTTCAAACATCTCTTCTTGATGAAATTTTGGTTCT
Uinve_04    TTGATCTACCAGCACCATCAAACATTTCTTCTTGATGAAATTTCGGTTCT
Uinve_05    TTGACTTACCAGCACCCTCAAATATCTCTTCTTGATGAAATTTTGGTTCT
Uinve_06    TTGACTTACCAGCACCTTCAAACATCTCTTCTTGATGAAATTTTGGTTCT
Uinve_07    TTGATCTACCAGCACCATCAAACATTTCTTCTTGATGAAATTTCGGTTCT
Univa_01    TCGACCTACCAGCCCCCTCAAACATTTCTTCTTGATGAAACTTTGGCTCT
Univa_02    TTGACCTACCAGCCCCCTCAAACATTTCTTCTTGATGAAACTTTGGCTCT
Univa_03    TTGACCTACCAGCCCCCTCAAACATTTCTTCTTGATGAAACTTTGGCTCT
Univa_04    TTGACCTACCAGCCCCCTCAAACATTTCTTCTTGATGAAACTTTGGCTCT
Univa_05    TCGACCTACCAGCCCCCTCAAACATTTCTTCTTGATGAAACTTTGGCTCT
Univa_06    TTGACCTACCAGCCCCCTCAAACATTTCTTCTTGATGAAACTTTGGCTCT
Univa_07    TTGACCTACCAGCCCCCTCAAACATTTCTTCTTGATGAAACTTTGGCTCT
Univa_08    TTGACCTACCAGCCCCCTCAAACATTTCTTCTTGATGAAACTTTGGCTCT
Univa_09    TTGACCTACCAGCCCCCTCAAACATTTCTTCTTGATGAAACTTTGGCTCT
Univa_10    TTGACCTACCAGCCCCCTCAAACATTTCTTCTTGATGAAACTTTGGCTCT
Univa_11    TTGACCTACCAGCCCCCTCAAACATTTCTTCTTGATGAAACTTTGGCTCT
Univa_12    TTGACCTACCAGCCCCCTCAAACATTTCTTCTTGATGAAACTTTGGCTCT
Univa_13    TTGACCTACCAGCCCCCTCAAACATTTCTTCTTGATGAAACTTTGGCTCT
Univa_14    TTGACCTACCAGCCCCCTCAAACATTTCTTCTTGATGAAACTTTGGCTCT
UsoriD2_07  TTGACTTACCAGCCCCTTCAAACATTTCTTCTTGATGAAACTTTGGCTCT
UsoriD2_08  TTGACTTACCAGCCCCTTCAAACATTTCTTCTTGATGAAACTTTGGCTCT
Usori_01    TTGACTTACCAGCCCCTTCAAACATCTCTTCTTGATGAAACTTTGGCTCT
Usori_02    TTGACTTACCAGCCCCTTCAAACATCTCTTCTTGATGAAACTTTGGCTCT
Usori_03    TTGACTTACCAGCCCCTTCAAACATCTCTTCTTGATGAAACTTTGGCTCT
Usori_04    TTGACTTACCAGCCCCTTCAAACATCTCTTCTTGATGAAACTTTGGCTCT
UsoriD2_05  TTGACTTACCAGCCCCTTCAAACATTTCTTCTTGATGAAACTTTGGCTCT
UsoriD2_06  TTGACTTACCAGCCCCTTCAAACATTTCTTCTTGATGAAACTTTGGCTCT
UsoriD2_09  TTGACTTACCAGCCCCTTCAAACATTTCTTCTTGATGAAACTTTGGCTCT
Usps1_01    TCGATCTACCAGCCCCCTCAAACATTTCTTCCTGATGAAATTTCGGTTCT
Usps1_02    TCGATCTACCAGCCCCCTCAAACATTTCTTCCTGATGAAATTTCGGTTCT
Usps1_04    TCGATCTACCAGCCCCCTCAAACATTTCTTCCTGATGAAATTTCGGTTCT
Usps1_05    TCGATCTACCAGCCCCCTCAAACATTTCTTCCTGATGAAATTTCGGTTCT
Usps1_03    TCGATCTACCAGCCCCCTCAAACATTTCTTCCTGATGAAATTTCGGTTCT
Uatro_08    TTGACCTACCAGCCCCATCAAACATTTCTTCTTGATGAAATTTCGGTTCT
Uatro_09    TTGACCTACCAGCCCCATCAAACATTTCTTCTTGATGAAATTTCGGTTCT
Uatro_10    TTGACCTACCAGCCCCATCAAACATTTCTTCTTGATGAAATTTCGGTTCT
Uatro_11    TTGACCTACCAGCCCCATCAAACATTTCTTCTTGATGAAATTTCGGTTCT

SA_01       CTCCTAGGTGTCTGCCTAATTATTCAAATTCTTACAGGACTCTTTCTAGC
TA_01       CTATTAGGAGTCTGCCTAATCCTACAAATCCTCACAGGACTATTCCTAGC
Uatro_01    TTATTGGGTGTATGTCTAATCATTCAAATCCTGACAGGACTATTTCTAGC
Uatro_02    TTATTGGGTGTATGTCTAATCATTCAAATCCTGACAGGACTATTTCTAGC
Uatro_03    TTATTGGGTGTATGTCTAATCATTCAAATCCTGACAGGACTATTTCTAGC
Uatro_04    TTATTGGGTGTATGTCTAATCATTCAAATCCTGACAGGACTATTTCTAGC
Uatro_05    TTATTGGGTGTATGTCTAATCATTCAAATCCTGACAGGACTATTTCTAGC
Uatro_06    TTATTGGGTGTATGTCTAATCATTCAAATCCTGACAGGACTATTTCTAGC
Uatro_07    TTATTGGGTGTATGTCTAATCATTCAAATCCTGACAGGACTATTTCTAGC
Ugrac_01    TTATTGGGTGTGTGTCTAATCATTCAAATCCTGACAGGACTATTTTTAGC
Ugrac_02    TTATTGGGTGTGTGTCTAATCATTCAAATCCTGACAGGACTATTTTTAGC
Ugrac_03    TTATTGGGTGTGTGTCTAATCATTCAAATCCTGACAGGACTATTTTTAGC
Ugrac_04    TTATTGGGTGTGTGTCTAATCATTCAAATCCTGACAGGACTATTTTTAGC
Ugrac_05    TTATTGGGTGTGTGTCTAATCATTCAAATCCTGACAGGACTATTTTTAGC
UgracE2_06  TTATTGGGTGTGTGTCTAATCATTCAAATCCTGACAGGATTATTTTTAGC
UgracE2_07  TTATTGGGTGTGTGTCTAATCATTCAAATCCTGACAGGATTATTTTTAGC
UgracE2_08  TTATTGGGTGTGTGTCTAATCATTCAAATCCTGACAGGATTATTTTTAGC
UgracE2_09  TTATTGGGTGTGTGTCTAATCATTCAAATCCTGACAGGATTATTTTTAGC
UgracE2_10  TTATTGGGTGTGTGTCTAATCATTCAAATCCTGACAGGATTATTTTTAGC
Uinve_01    TTATTGGGTATCTGCCTAATCATTCAAATCTTAACAGGACTGTTTTTAGC
Uinve_02    TTATTGGGTATCTGCCTAATCATTCAAATCTTAACAGGACTGTTTTTAGC
Uinve_03    TTATTGGGTGTCTGCCTAATCATTCAAATCTTAACAGGACTATTTTTAGC
Uinve_04    TTATTGGGTATCTGCCTAATCATTCAAATCTTAACAGGACTATTTTTAGC
Uinve_05    TTATTGGGTATCTGCCTAATCATTCAAATCTTAACAGGACTGTTTTTAGC
Uinve_06    TTATTGGGTGTCTGCCTAATCATTCAAATCTTAACAGGACTATTTTTAGC
Uinve_07    TTATTGGGTATCTGCCTAATCATTCAAATCTTAACAGGACTATTTTTAGC
Univa_01    CTATTAGGTGTATGCTTAATTATCCAAATCTTAACAGGCCTATTTTTAGC
Univa_02    CTATTAGGTGTATGCTTAATTATCCAAATCTTAACAGGCCTATTTTTAGC
Univa_03    CTATTAGGTGTATGCTTAATTATCCAAATCTTAACAGGCCTATTTTTAGC
Univa_04    CTATTAGGTGTATGCTTAATTATCCAAATCTTAACAGGCCTATTTTTAGC
Univa_05    CTATTAGGTGTATGCTTAATTATCCAAATCTTAACAGGCCTATTTTTAGC
Univa_06    TTATTAGGCGTATGCTTAATTATCCAAATCTTAACAGGCCTATTTTTAGC
Univa_07    TTATTAGGCGTATGCTTAATTATCCAAATCTTAACAGGCCTATTTTTAGC
Univa_08    TTATTAGGCGTATGCTTAATTATCCAAATCTTAACAGGCCTATTTTTAGC
Univa_09    TTATTAGGCGTATGCTTAATTATCCAAATCTTAACAGGCCTATTTTTAGC
Univa_10    TTATTAGGCGTATGCTTAATTATCCAAATCTTAACAGGCCTATTTTTAGC
Univa_11    TTATTAGGCGTATGCTTAATTATCCAAATCTTAACAGGCCTATTTTTAGC
Univa_12    TTATTAGGCGTATGCTTAATTATCCAAATCTTAACAGGCCTATTTTTAGC
Univa_13    TTATTAGGCGTATGCTTAATTATCCAAATCTTAACAGGCCTATTTTTAGC
Univa_14    TTATTAGGCGTATGCTTAATTATCCAAATCTTAACAGGCCTATTTTTAGC
UsoriD2_07  TTATTGGGTGTGTGCCTAATCATTCAAATCCTGACAGGACTATTCTTAGC
UsoriD2_08  TTATTGGGTGTGTGCCTAATCATTCAAATCCTGACAGGACTATTCTTAGC
Usori_01    TTATTGGGTGTATGCCTAATCATTCAGATCCTGACAGGATTATTCTTAGC
Usori_02    TTATTGGGTGTATGCCTAATCATTCAGATCCTGACAGGATTATTCTTAGC
Usori_03    TTATTGGGTGTATGCCTAATCATTCAGATCCTGACAGGATTATTCTTAGC
Usori_04    TTATTGGGTGTATGCCTAATCATTCAGATCCTGACAGGATTATTCTTAGC
UsoriD2_05  TTATTGGGTGTGTGCCTAATCATTCAAATCCTGACAGGACTATTCTTAGC
UsoriD2_06  TTATTGGGTGTGTGCCTAATCATTCAAATCCTGACAGGACTATTCTTAGC
UsoriD2_09  TTATTGGGTGTGTGCCTAATCATTCAAATCCTGACAGGACTATTCTTAGC
Usps1_01    TTATTGGGTGTATGCCTAATCATTCAAATCTTGACAGGACTATTTCTAGC
Usps1_02    TTATTGGGTGTATGCCTAATCATTCAAATCTTGACAGGACTATTTCTAGC
Usps1_04    TTATTGGGTGTATGCCTAATCATTCAAATCTTGACAGGACTATTTCTAGC
Usps1_05    TTATTGGGTGTATGCCTAATCATTCAAATCTTGACAGGACTATTTCTAGC
Usps1_03    TTATTGGGTGTATGCCTAATCATTCAAATCTTGACAGGACTATTTCTAGC
Uatro_08    TTATTGGGTGTGTGTTTAATCATTCAAATCCTGACAGGACTATTTTTAGC
Uatro_09    TTATTGGGTGTGTGTTTAATCATTCAAATCCTGACAGGACTATTTTTAGC
Uatro_10    TTATTGGGTGTGTGTTTAATCATTCAAATCCTGACAGGACTATTTTTAGC
Uatro_11    TTATTGGGTGTGTGTTTAATCATTCAAATCCTGACAGGACTATTTTTAGC

SA_01       AATACATTACACATCAGACACAATAACTGCTTTCTCATCAGTCACACACA
TA_01       CATACACTACACATCAGACACAATAACAGCCTTCTCATCAGTAACACACA
Uatro_01    AATACACTATACATCCGATACTTTAACAGCATTCTCCTCTGTAACCCACA
Uatro_02    AATACACTATACATCCGATACTTTAACAGCATTCTCCTCTGTAACCCACA
Uatro_03    AATACACTATACATCCGATACTTTAACAGCATTCTCCTCTGTAACCCACA
Uatro_04    AATACACTATACATCCGATACTTTAACAGCATTCTCCTCTGTAACCCACA
Uatro_05    AATACACTATACATCCGATACTTTAACAGCATTCTCCTCTGTAACCCACA
Uatro_06    AATACACTATACATCCGATACTTTAACAGCATTCTCCTCTGTAACCCACA
Uatro_07    AATACACTATACATCCGATACTTTAACAGCATTCTCCTCTGTAACCCACA
Ugrac_01    AATACACTATACATCCGATACTTTAACCGCATTCTCCTCCGTAACCCATA
Ugrac_02    AATACACTATACATCCGATACTTTAACCGCATTCTCCTCCGTAACCCATA
Ugrac_03    AATACACTATACATCCGATACTTTAACCGCATTCTCCTCCGTAACCCATA
Ugrac_04    AATACACTATACATCCGATACTTTAACCGCATTCTCCTCCGTAACCCATA
Ugrac_05    AATACACTATACATCCGATACTTTAACCGCATTCTCCTCCGTAACCCATA
UgracE2_06  AATACACTATACATCCGATACTTTAACCGCATTCTCCTCCGTAACCCATA
UgracE2_07  AATACACTATACATCCGATACTTTAACCGCATTCTCCTCCGTAACCCATA
UgracE2_08  AATACACTATACATCCGATACTTTAACCGCATTCTCCTCCGTAACCCATA
UgracE2_09  AATACACTATACATCCGATACTTTAACCGCATTCTCCTCCGTAACCCATA
UgracE2_10  AATACACTATACATCCGATACTTTAACCGCATTCTCCTCCGTAACCCATA
Uinve_01    AATACACTATACATCCGATACATTAACCGCATTCTCTTCCGTAACTCACA
Uinve_02    AATACACTATACATCCGATACATTAACCGCATTCTCTTCCGTAACTCACA
Uinve_03    AATACACTATACATCTGATACATTAACCGCATTCTCTTCCGTAACTCACA
Uinve_04    AATACACTACACATCTGATACATTAACCGCATTCTCCTCCGTAACTCACA
Uinve_05    AATACACTATACACCCGATACATTAACCGCATTCTCTTCCGTAACTCACA
Uinve_06    AATACACTATACATCCGATACATTAACCGCATTCTCTTCCGTAACTCACA
Uinve_07    AATACACTACACATCTGATACATTAACCGCATTCTCCTCCGTAACTCACA
Univa_01    TATACACTACACATCCGATACTTTAACAGCATTCTCTTCCGTAACCCATA
Univa_02    TATACACTACACATCCGATACTTTAACAGCATTCTCTTCCGTAACCCATA
Univa_03    TATACACTACACATCCGATACTTTAACAGCATTCTCTTCCGTAACCCATA
Univa_04    TATACACTACACATCCGATACTTTAACAGCATTCTCTTCCGTAACCCATA
Univa_05    TATACACTACACATCCGATACTTTAACAGCATTCTCTTCCGTAACCCATA
Univa_06    TATACACTACACATCCGATACTTTAACAGCATTCTCTTCCGTAACCCATA
Univa_07    TATACACTACACATCCGATACTTTAACAGCATTCTCTTCCGTAACCCATA
Univa_08    TATACACTACACATCCGATACTTTAACAGCATTCTCTTCCGTAACCCATA
Univa_09    TATACACTACACATCCGATACTTTAACAGCATTCTCTTCCGTAACCCATA
Univa_10    TATACACTACACATCCGATACTTTAACAGCATTCTCTTCCGTAACCCATA
Univa_11    TATACACTACACATCCGATACTTTAACAGCATTCTCTTCCGTAACCCATA
Univa_12    TATACACTACACATCCGATACTTTAACAGCATTCTCTTCCGTAACCCATA
Univa_13    TATACACTACACATCCGATACTTTAACAGCATTCTCTTCCGTAACCCATA
Univa_14    TATACACTACACATCCGATACTTTAACAGCATTCTCTTCCGTAACCCATA
UsoriD2_07  AATACACTACACATCCGATACTTTAACAGCATTCTCCTCCGTAACCCACA
UsoriD2_08  AATACACTACACATCCGATACTTTAACAGCATTCTCCTCCGTAACCCATA
Usori_01    AATACACTATACATCCGATACTTTAACAGCATTCTCATCCGTAACTCATA
Usori_02    AATACACTATACATCCGATACTTTAACAGCATTCTCATCCGTAACTCATA
Usori_03    AATACACTATACATCCGATACTTTAACAGCATTCTCATCCGTAACTCATA
Usori_04    AATACACTATACATCCGATACTTTAACAGCATTCTCATCCGTAACTCATA
UsoriD2_05  AATACACTACACATCCGATACTTTAACAGCATTCTCCTCCGTAACCCATA
UsoriD2_06  AATACACTACACATCCGATACTTTAACAGCATTCTCCTCCGTAACCCACA
UsoriD2_09  AATACACTACACATCCGATACTTTAACAGCATTCTCCTCCGTAACCCATA
Usps1_01    AATACACTATACATCTGATACTTTAACAGCATTCTCTTCCGTCACGCACA
Usps1_02    AATACACTATACATCTGATACTTTAACAGCATTCTCTTCCGTCACGCACA
Usps1_04    AATACACTATACATCTGATACTTTAACAGCATTCTCTTCCGTCACGCACA
Usps1_05    AATACACTATACATCTGATACTTTAACAGCATTCTCTTCCGTCACGCACA
Usps1_03    AATACACTATACATCTGATACTTTAACAGCATTCTCTTCCGTCACGCACA
Uatro_08    AATACACTATACATCCGATACTTTAACAGCATTCTCCTCCGTAACACACA
Uatro_09    AATACACTATACATCCGATACTTTAACAGCATTCTCCTCCGTAACACACA
Uatro_10    AATACACTATACATCCGATACTTTAACAGCATTCTCCTCCGTAACACACA
Uatro_11    AATACACTATACATCCGATACTTTAACAGCATTCTCCTCCGTAACACACA

SA_01       TCTGCCGAGATGTAAACTACGGATGACTAATCCGATACCTTCATGCAAAC
TA_01       TCTGCCGAGACGTAAATTACGGCTGACTTATCCGATATTTACACGCAAAC
Uatro_01    TTTGTCGAGATGTTAACTACGGCTGACTAATCCGCTATCTTCATGCAAAC
Uatro_02    TTTGTCGAGATGTTAACTACGGCTGACTAATCCGCTATCTTCATGCAAAC
Uatro_03    TTTGTCGAGATGTTAACTACGGCTGACTAATCCGCTATCTTCATGCAAAC
Uatro_04    TTTGTCGAGATGTTAACTACGGCTGACTAATCCGCTATCTTCATGCAAAC
Uatro_05    TTTGTCGAGATGTTAACTACGGCTGACTAATCCGCTATCTTCATGCAAAC
Uatro_06    TTTGTCGAGATGTTAACTACGGCTGACTAATCCGCTATCTTCATGCAAAC
Uatro_07    TTTGTCGAGATGTTAACTACGGCTGACTAATCCGCTATCTTCATGCAAAC
Ugrac_01    TCTGTCGAGACGTTAACTACGGCTGACTAATCCGCTATCTTCATGCAAAC
Ugrac_02    TCTGTCGAGACGTTAACTACGGCTGACTAATCCGCTATCTTCATGCAAAC
Ugrac_03    TCTGTCGAGACGTTAACTACGGCTGACTAATCCGCTATCTTCATGCAAAC
Ugrac_04    TCTGTCGAGACGTTAACTACGGCTGACTAATCCGCTATCTTCATGCAAAC
Ugrac_05    TCTGTCGAGACGTTAACTACGGCTGACTAATCCGCTATCTTCATGCAAAC
UgracE2_06  TCTGTCGAGACGTTAACTACGGCTGACTAATCCGCTATCTTCATGCAAAC
UgracE2_07  TCTGTCGAGACGTTAACTACGGCTGACTAATCCGCTATCTTCATGCAAAC
UgracE2_08  TCTGTCGAGACGTTAACTACGGCTGACTAATCCGCTATCTTCATGCAAAC
UgracE2_09  TCTGTCGAGACGTTAACTACGGCTGACTAATCCGCTATCTTCATGCAAAC
UgracE2_10  TCTGTCGAGACGTTAACTACGGCTGACTAATCCGCTATCTTCATGCAAAC
Uinve_01    TTTGCCGTGATGTTAACTATGGTTGACTTATTCGCTATCTTCATGCAAAC
Uinve_02    TTTGCCGTGATGTTAACTATGGTTGACTTATTCGCTATCTTCATGCAAAC
Uinve_03    TTTGCCGTGATGTTAACTATGGTTGACTTATTCGCTATCTTCATGCAAAC
Uinve_04    TTTGCCGTGACGTTAATTATGGCTGACTTATTCGTTACCTCCATGCAAAC
Uinve_05    TTTGCCGTGATGTTAACTATGGTTGACTTATTCGCTATCTTCATGCAAAC
Uinve_06    TTTGCCGTGATGTTAACTATGGTTGACTTATTCGCTATCTTCATGCAAAC
Uinve_07    TTTGCCGTGACGTTAATTATGGCTGACTTATTCGTTACCTCCATGCAAAC
Univa_01    TTTGCCGAGATGTAAATTACGGTTGACTAATCCGCTACCTCCATGCAAAC
Univa_02    TTTGCCGAGATGTAAATTACGGTTGACTAATCCGCTACCTCCATGCAAAC
Univa_03    TTTGCCGAGATGTAAATTACGGTTGACTAATCCGCTACCTCCATGCAAAC
Univa_04    TTTGCCGAGATGTAAATTACGGTTGACTAATCCGCTACCTCCATGCAAAC
Univa_05    TTTGCCGAGATGTAAATTACGGTTGACTAATCCGCTACCTCCATGCAAAC
Univa_06    TTTGCCGAGATGTAAATTATGGCTGACTAATCCGCTACCTCCATGCAAAT
Univa_07    TTTGCCGAGATGTAAATTATGGCTGACTAATCCGCTACCTCCATGCAAAT
Univa_08    TTTGCCGAGATGTAAATTATGGCTGACTAATCCGCTACCTCCATGCAAAT
Univa_09    TTTGCCGAGATGTAAATTATGGCTGACTAATCCGCTACCTCCATGCAAAT
Univa_10    TTTGCCGAGATGTAAATTATGGTTGACTAATCCGCTACCTCCATGCAAAT
Univa_11    TTTGCCGAGATGTAAATTATGGTTGACTAATCCGCTACCTCCATGCAAAT
Univa_12    TTTGCCGAGATGTAAATTATGGTTGACTAATCCGCTACCTCCATGCAAAT
Univa_13    TTTGCCGAGATGTAAATTATGGTTGACTAATCCGCTACCTCCATGCAAAT
Univa_14    TTTGCCGAGATGTAAATTATGGTTGACTAATCCGCTACCTCCATGCAAAT
UsoriD2_07  TCTGCCGAGATGTTAACTACGGCTGACTAATCCGCTATCTTCATGCAAAC
UsoriD2_08  TCTGCCGAGATGTTAACTACGGCTGACTAATCCGCTATCTTCATGCAAAC
Usori_01    TCTGCCGAGATGTCAACTACGGCTGACTAATCCGCTATCTTCATGCAAAC
Usori_02    TCTGCCGAGATGTCAACTACGGCTGACTAATCCGCTATCTTCATGCAAAC
Usori_03    TCTGCCGAGATGTCAACTACGGCTGACTAATCCGCTATCTTCATGCAAAC
Usori_04    TCTGCCGAGATGTCAACTACGGCTGACTAATCCGCTATCTTCATGCAAAC
UsoriD2_05  TCTGCCGAGATGTTAACTACGGCTGACTAATCCGCTATCTTCATGCAAAC
UsoriD2_06  TCTGCCGAGATGTTAACTACGGCTGACTAATCCGCTATCTTCATGCAAAC
UsoriD2_09  TCTGCCGAGATGTTAACTACGGCTGACTAATCCGCTATCTTCATGCAAAC
Usps1_01    TCTGTCGAGATGTAAATTACGGTTGATTGATCCGCTACCTCCATGCAAAT
Usps1_02    TCTGTCGAGATGTAAATTACGGTTGATTGATCCGCTACCTCCATGCAAAT
Usps1_04    TCTGTCGAGATGTAAATTACGGTTGATTGATCCGCTACCTCCATGCAAAT
Usps1_05    TCTGTCGAGATGTAAATTACGGTTGATTGATCCGCTACCTCCATGCAAAT
Usps1_03    TCTGTCGAGATGTAAATTACGGTTGATTGATCCGCTACCTCCATGCAAAT
Uatro_08    TTTGTCGAGATGTTAACTACGGCTGACTAATCCGCTATCTTCATGCAAAT
Uatro_09    TTTGTCGAGATGTTAACTACGGCTGACTAATCCGCTATCTTCATGCAAAT
Uatro_10    TTTGTCGAGATGTTAACTACGGCTGACTAATCCGCTATCTTCATGCAAAT
Uatro_11    TTTGTCGAGATGTTAACTACGGCTGACTAATCCGCTATCTTCATGCAAAT

SA_01       GGAGCATCAATATTTTTCATTTGCCTATTCCTCCACGTCGGACGAGGTCT
TA_01       GGAGCATCTATATTTTTCATCTGCCTATTTATACACGTAGGACGGGGTCT
Uatro_01    GGAGCATCAATATTTTTTATTTGCCTATTTCTACATGTCGGACGAGGATT
Uatro_02    GGAGCATCAATATTTTTTATTTGCCTATTTCTACATGTCGGACGAGGATT
Uatro_03    GGAGCATCAATATTTTTTATTTGCCTATTTCTACATGTCGGACGAGGATT
Uatro_04    GGAGCATCAATATTTTTTATTTGCCTATTTCTACATGTCGGACGAGGATT
Uatro_05    GGAGCATCAATATTTTTTATTTGCCTATTTCTACATGTCGGACGAGGATT
Uatro_06    GGAGCATCAATATTTTTTATTTGCCTATTTCTACATGTCGGACGAGGATT
Uatro_07    GGAGCATCAATATTTTTTATTTGCCTATTTCTACATGTCGGACGAGGATT
Ugrac_01    GGGGCATCCATATTTTTTATTTGTTTATTCCTACATGTTGGGCGAGGCTT
Ugrac_02    GGGGCATCCATATTTTTTATTTGTTTATTCCTACATGTTGGGCGAGGCTT
Ugrac_03    GGGGCATCCATATTTTTTATTTGTTTATTCCTACATGTTGGGCGAGGCTT
Ugrac_04    GGGGCATCCATATTTTTTATTTGTTTATTCCTACATGTTGGGCGAGGCTT
Ugrac_05    GGGGCATCCATATTTTTTATTTGTTTATTCCTACATGTTGGGCGAGGCTT
UgracE2_06  GGAGCATCCATATTCTTTATTTGTTTATTCCTACATGTTGGGCGAGGCTT
UgracE2_07  GGAGCATCCATATTCTTTATTTGTTTATTCCTACATGTTGGGCGAGGCTT
UgracE2_08  GGAGCATCCATATTCTTTATTTGTTTATTCCTACATGTTGGGCGAGGCTT
UgracE2_09  GGAGCATCCATATTCTTTATTTGTTTATTCCTACATGTTGGGCGAGGCTT
UgracE2_10  GGAGCATCCATATTCTTTATTTGTTTATTCCTACATGTTGGGCGAGGCTT
Uinve_01    GGAGCTTCAATATTTTTTATTTGCTTGTTTCTACATGTAGGACGTGGATT
Uinve_02    GGAGCTTCAATATTTTTTATTTGCTTGTTTCTACATGTAGGACGTGGATT
Uinve_03    GGAGCTTCAATATTCTTTATTTGCTTGTTTCTACATGTAGGACGTGGACT
Uinve_04    GGAGCTTCAATATTCTTTATTTGCTTATTTCTACATGTAGGACGGGGTTT
Uinve_05    GGAGCTTCAATATTTTTTATTTGCTTGTTTCTACATGTAGGACGTGGGTT
Uinve_06    GGAGCTTCAATATTCTTTATTTGCTTGTTCCTACATGTAGGACGTGGACT
Uinve_07    GGAGCTTCAATATTCTTTATTTGCTTATTTCTACATGTAGGACGGGGTTT
Univa_01    GGTGCATCAATATTTTTTATCTGCTTATTTCTACATGTAGGACGAGGCTT
Univa_02    GGTGCATCAATATTTTTTATCTGCTTATTTCTACATGTAGGACGAGGCTT
Univa_03    GGTGCATCAATATTTTTTATCTGCTTATTTCTACATGTAGGACGAGGCTT
Univa_04    GGTGCATCAATATTTTTTATCTGCTTATTTCTACATGTAGGACGAGGCTT
Univa_05    GGTGCATCAATATTTTTTATCTGCTTATTTCTACATGTAGGACGAGGCTT
Univa_06    GGTGCATCAATATTTTTTATCTGCTTATTCCTACATGTAGGACGAGGCTT
Univa_07    GGTGCATCAATATTTTTTATCTGCTTATTCCTACATGTAGGACGAGGCTT
Univa_08    GGTGCATCAATATTTTTTATCTGCTTATTCCTACATGTAGGACGAGGCTT
Univa_09    GGTGCATCAATATTTTTTATCTGCTTATTCCTACATGTAGGACGAGGCTT
Univa_10    GGTGCATCAATATTTTTTATCTGCTTATTCCTACATGTAGGACGAGGCTT
Univa_11    GGCGCATCAATATTTTTTATCTGCTTGTTCCTACATGTAGGACGAGGCTT
Univa_12    GGCGCATCAATATTTTTTATCTGCTTGTTCCTACATGTAGGACGAGGCTT
Univa_13    GGCGCATCAATATTTTTTATCTGCTTGTTCCTACATGTAGGACGAGGCTT
Univa_14    GGCGCATCAATATTTTTTATCTGCTTGTTCCTACATGTAGGACGAGGCTT
UsoriD2_07  GGAGCCTCAATATTTTTTATTTGCCTATTCCTACATGTTGGACGAGGGTT
UsoriD2_08  GGAGCCTCAATATTTTTTATTTGCCTATTCCTACATGTTGGACGAGGGTT
Usori_01    GGAGCATCAATATTTTTTATTTGCCTATTCCTACATGTTGGACGAGGTTT
Usori_02    GGAGCATCAATATTTTTTATTTGCCTATTCCTACATGTTGGACGAGGTTT
Usori_03    GGAGCATCAATATTTTTTATTTGCCTATTCCTACATGTTGGACGAGGTTT
Usori_04    GGAGCATCAATATTTTTTATTTGCCTATTCCTACATGTTGGACGAGGTTT
UsoriD2_05  GGAGCCTCAATATTTTTTATTTGCCTATTCCTACATGTTGGACGAGGGTT
UsoriD2_06  GGAGCCTCAATATTTTTTATTTGCCTATTCCTACATGTTGGACGAGGGTT
UsoriD2_09  GGAGCCTCAATATTTTTTATTTGCCTATTCCTACATGTTGGACGAGGGTT
Usps1_01    GGAGCATCTATATTTTTTATCTGCTTATTTCTACACGTCGGACGAGGATT
Usps1_02    GGAGCATCTATATTTTTTATCTGCTTATTTCTACACGTCGGACGAGGATT
Usps1_04    GGAGCATCTATATTTTTTATCTGCTTATTTCTACACGTCGGACGAGGATT
Usps1_05    GGAGCATCTATATTTTTTATCTGCTTATTTCTACACGTCGGACGAGGATT
Usps1_03    GGAGCATCTATATTTTTTATCTGCTTATTTCTACACGTCGGACGAGGATT
Uatro_08    GGGGCATCAATATTTTTTATCTGCCTATTCCTACATGTTGGACGAGGGTT
Uatro_09    GGGGCATCAATATTTTTTATCTGTCTATTCCTACATGTTGGACGAGGATT
Uatro_10    GGGGCATCAATATTTTTTATCTGCCTATTCCTACATGTTGGACGAGGGTT
Uatro_11    GGGGCATCAATATTTTTTATCTGCCTATTCCTACATGTTGGACGAGGGTT

SA_01       TTACTACGGGTCCTACATATACTTAGAAACATGAAATATCGGCGTATTAT
TA_01       ATATTACGGGTCCTACCTATTCATAGAAACCTGGAACATTGGAGTACTAC
Uatro_01    ATACTATGGCTCTTACATGTTCATAGAAACTTGAAACATCGGAGTAGTGC
Uatro_02    ATACTATGGCTCTTACATGTTCATAGAAACTTGAAACATCGGAGTAGTGC
Uatro_03    ATACTATGGCTCTTACATGTTCATAGAAACTTGAAACATCGGAGTAGTGC
Uatro_04    ATACTATGGCTCTTACATGTTCATAGAAACTTGAAACATCGGAGTAGTGC
Uatro_05    ATACTATGGCTCTTACATGTTCATAGAAACTTGAAACATCGGAGTAGTGC
Uatro_06    ATACTATGGCTCTTACATGTTCATAGAAACTTGAAACATTGGAGTAGTGC
Uatro_07    ATACTATGGCTCTTACATGTTCATAGAAACTTGAAACATTGGAGTAGTGC
Ugrac_01    ATATTATGGCTCTTATATATTTATAGAAACTTGAAACATCGGAGTACTAC
Ugrac_02    ATATTATGGCTCTTATATATTTATAGAAACTTGAAACATCGGAGTACTAC
Ugrac_03    ATATTATGGCTCTTATATATTTATAGAAACTTGAAACATCGGAGTACTAC
Ugrac_04    ATATTATGGCTCTTATATATTTATAGAAACTTGAAACATCGGAGTACTAC
Ugrac_05    ATATTATGGCTCTTATATATTTATAGAAACTTGAAACATCGGAGTACTAC
UgracE2_06  ATATTATGGCTCTTATATATTTATAGAAACTTGAAACATCGGAGTACTAC
UgracE2_07  ATATTATGGCTCTTATATATTTATAGAAACTTGAAACATCGGAGTACTAC
UgracE2_08  ATATTATGGCTCTTATATATTTATAGAAACTTGAAACATCGGAGTACTAC
UgracE2_09  ATATTATGGCTCTTATATATTTATAGAAACTTGAAACATCGGAGTACTAC
UgracE2_10  ATATTATGGCTCTTATATATTTATAGAAACTTGAAACATCGGAGTACTAC
Uinve_01    ATACTACGGATCCTACATATTTATAGAAACTTGAAATGTTGGAGTACTAT
Uinve_02    ATACTACGGATCCTACATATTTATAGAAACTTGAAATGTTGGAGTACTAT
Uinve_03    ATACTACGGATCCTACATATTTATAGAAACTTGAAATGTTGGAGTACTAT
Uinve_04    ATATTACGGATCCTACATATTTATAGAAACTTGAAATATTGGAGTACTAT
Uinve_05    ATACTACGGATCCTACATATTTATAGAAACTTGAAATGTTGGAGTACTAT
Uinve_06    ATACTACGGATCCTACATATTTATAGAAACTTGAAATGTTGGAGTACTAT
Uinve_07    ATATTACGGATCCTACATATTTATAGAAACTTGAAATATTGGAGTACTAT
Univa_01    ATATTACGGCTCATATATATTTATAGAAACTTGAAACATTGGAGTAGTAC
Univa_02    ATATTACGGCTCATATATATTTATAGAAACTTGAAACATTGGAGTAGTAC
Univa_03    ATATTACGGCTCATATATATTTATAGAAACTTGAAACATTGGAGTAGTAC
Univa_04    ATATTACGGCTCATATATATTTATAGAAACTTGAAACATTGGAGTAGTAC
Univa_05    ATATTACGGCTCATATATATTTATAGAAACTTGAAACATTGGAGTAGTAC
Univa_06    ATATTACGGCTCATATATATTTATAGAAACTTGAAACATTGGAGTAGTAC
Univa_07    ATATTACGGCTCATATATATTTATAGAAACTTGAAACATTGGAGTAGTAC
Univa_08    ATATTACGGCTCATATATATTTATAGAAACTTGAAACATTGGAGTAGTAC
Univa_09    ATATTACGGCTCATATATATTTATAGAAACTTGAAACATTGGAGTAGTAC
Univa_10    ATATTACGGCTCATATATATTTATAGAAACTTGAAACATTGGAGTAGTAC
Univa_11    ATATTACGGCTCATATATATTTATAGAAACTTGAAACATTGGAGTAGTAC
Univa_12    ATATTACGGCTCATATATATTTATAGAAACTTGAAACATTGGAGTAGTAC
Univa_13    ATATTACGGCTCATATATATTTATAGAAACTTGAAACATTGGAGTAGTAC
Univa_14    ATATTACGGCTCATATATATTTATAGAAACTTGAAACATTGGAGTAGTAC
UsoriD2_07  ATATTATGGCTCTTACATGTTTATAGAAACCTGAAATATCGGAGTAATCT
UsoriD2_08  ATATTATGGCTCTTACATGTTTATAGAAACCTGAAATATCGGAGTAATCT
Usori_01    ATATTATGGCTCTTACATGTTTATAGAAACTTGAAACATTGGAGTACTCC
Usori_02    ATATTATGGCTCTTACATGTTTATAGAAACTTGAAACATTGGAGTACTCC
Usori_03    ATATTATGGCTCTTACATGTTTATAGAAACTTGAAACATTGGAGTACTCC
Usori_04    ATATTATGGCTCTTACATGTTTATAGAAACTTGAAACATTGGAGTACTCC
UsoriD2_05  ATATTATGGCTCTTACATGTTTATAGAAACCTGAAATATCGGAGTAATCT
UsoriD2_06  ATATTATGGCTCTTACATGTTTATAGAAACCTGAAATATCGGAGTAATCT
UsoriD2_09  ATATTATGGCTCTTACATGTTTATAGAAACCTGAAATATCGGAGTAATCT
Usps1_01    ATATTATGGCTCTTATATATTTATAGAAACTTGAAACATCGGAGTAGTAT
Usps1_02    ATATTATGGCTCTTATATATTTATAGAAACTTGAAACATCGGAGTAGTAT
Usps1_04    ATATTATGGCTCTTATATATTTATAGAAACTTGAAACATCGGAGTAGTAT
Usps1_05    ATATTATGGCTCTTATATATTTATAGAAACTTGAAACATCGGAGTAGTAT
Usps1_03    ATATTATGGCTCTTATATATTTATAGAAACTTGAAACATCGGAGTAGTAT
Uatro_08    ATATTATGGCTCTTACATGTTCATAGAAACTTGAAACATCGGAGTTCTCC
Uatro_09    ATATTATGGCTCTTACATGTTCATAGAAACTTGAAACATCGGAGTTCTCC
Uatro_10    ATATTATGGCTCTTACATGTTCATAGAAACTTGAAACATCGGAGTTCTCC
Uatro_11    ATATTATGGCTCTTACATGTTCATAGAAACTTGAAACATCGGAGTTCTCC

SA_01       TACTATTCGCAGTAATAGCCACTGCCTTTATAGGGTATGTCCTTCCATGA
TA_01       TACTATTCGCCGTAATAGCCACTGCATTCATAGGGTACGTTTTACCATGG
Uatro_01    TACTATTCGCAGTAATAGCCACTGCATTTATGGGTTATGTACTACCCTGA
Uatro_02    TACTATTCGCAGTAATAGCCACTGCATTTATGGGTTATGTACTACCCTGA
Uatro_03    TACTATTCGCAGTAATAGCCACTGCATTTATGGGTTATGTACTACCCTGA
Uatro_04    TACTATTCGCAGTAATAGCCACTGCATTTATGGGTTATGTACTACCCTGA
Uatro_05    TACTATTCGCAGTAATAGCCACTGCATTTATGGGTTATGTACTACCCTGA
Uatro_06    TACTATTCGCAGTAATAGCCACTGCATTTATGGGTTATGTACTACCCTGA
Uatro_07    TACTATTCGCAGTAATAGCCACTGCATTTATGGGTTATGTACTACCCTGA
Ugrac_01    TGCTATTTGCAGTAATAGCTACCGCATTTATAGGTTATGTTTTACCCTGA
Ugrac_02    TGCTATTTGCAGTAATAGCTACCGCATTTATAGGTTATGTTTTACCCTGA
Ugrac_03    TGCTATTTGCAGTAATAGCTACCGCATTTATAGGTTATGTTTTACCCTGA
Ugrac_04    TGCTATTTGCAGTAATAGCTACCGCATTTATAGGTTATGTTTTACCCTGA
Ugrac_05    TGCTATTTGCAGTAATAGCTACCGCATTTATAGGTTATGTTTTACCCTGA
UgracE2_06  TGCTATTTGCAGTAATAGCTACCGCATTTATAGGTTATGTTTTACCCTGA
UgracE2_07  TGCTATTTGCAGTAATAGCTACCGCATTTATAGGTTATGTTTTACCCTGA
UgracE2_08  TGCTATTTGCAGTAATAGCTACCGCATTTATAGGTTATGTTTTACCCTGA
UgracE2_09  TGCTATTTGCAGTAATAGCTACCGCATTTATAGGTTATGTTTTACCCTGA
UgracE2_10  TGCTATTTGCAGTAATAGCTACCGCATTTATAGGTTATGTTTTACCCTGA
Uinve_01    TACTATTTATAGTAATGGCCACTGCATTTATAGGCTATGTTCTACCGTGG
Uinve_02    TACTATTTATAGTAATGGCCACTGCATTTATAGGCTATGTTCTACCGTGG
Uinve_03    TACTATTTATAGTAATGGCCACTGCATTTATAGGTTATGTTCTACCGTGA
Uinve_04    TATTATTTATGGTAATGGCTACAGCATTTATAGGTTATGTTTTACCATGA
Uinve_05    TACTATTTATAGTAATGGCCACTGCATTTATAGGCTATGTTCTACCGTGG
Uinve_06    TACTATTTATAGTAATGGCCACTGCATTTATAGGTTATGTTCTACCGTGA
Uinve_07    TATTATTTATGGTAATGGCTACAGCATTTATAGGTTATGTTTTACCATGA
Univa_01    TTTTATTCGCAGTTATAGCTACTGCATTTATAGGTTACGTGCTTCCATGA
Univa_02    TTTTATTCGCAGTTATAGCTACTGCATTTATAGGTTACGTGCTTCCATGA
Univa_03    TTTTATTCGCAGTTATAGCTACTGCATTTATAGGTTACGTGCTTCCATGA
Univa_04    TTTTATTCGCAGTTATAGCTACTGCATTTATAGGTTACGTGCTTCCATGA
Univa_05    TTTTATTCGCAGTTATAGCTACTGCATTTATAGGTTACGTGCTTCCATGA
Univa_06    TTTTATTCGCAGTAATAGCTACTGCATTTATAGGTTACGTGCTTCCATGA
Univa_07    TTTTATTCGCAGTAATAGCTACTGCATTTATAGGTTACGTGCTTCCATGA
Univa_08    TTTTATTCGCAGTAATAGCTACTGCATTTATAGGTTACGTGCTTCCATGA
Univa_09    TTTTATTCGCAGTAATAGCTACTGCATTTATAGGTTACGTGCTTCCATGA
Univa_10    TTTTATTCGCAGTAATAGCTACTGCATTTATAGGTTACGTGCTTCCATGA
Univa_11    TTTTATTCGCAGTAATAGCTACTGCATTTATAGGTTACGTGCTTCCATGA
Univa_12    TTTTATTCGCAGTAATAGCTACTGCATTTATAGGTTACGTGCTTCCATGA
Univa_13    TTTTATTCGCAGTAATAGCTACTGCATTTATAGGTTACGTGCTTCCATGA
Univa_14    TTTTATTCGCAGTAATAGCTACTGCATTTATAGGTTACGTGCTTCCATGA
UsoriD2_07  TATTATTTGCAGTAATAGCTACCGCCTTCATGGGCTATGTCCTACCCTGA
UsoriD2_08  TATTATTTGCAGTAATAGCTACCGCCTTCATGGGCTATGTCCTACCCTGA
Usori_01    TACTATTCGCAGTAATAGCTACCGCTTTCATGGGCTATGTATTACCTTGA
Usori_02    TACTATTCGCAGTAATAGCTACCGCTTTCATGGGCTATGTATTACCTTGA
Usori_03    TACTATTCGCAGTAATAGCTACCGCTTTCATGGGCTATGTATTACCTTGA
Usori_04    TACTATTCGCAGTAATAGCTACCGCTTTCATGGGCTATGTATTACCTTGA
UsoriD2_05  TATTATTTGCAGTAATAGCTACCGCCTTCATGGGCTATGTCCTACCCTGA
UsoriD2_06  TATTATTTGCAGTAATAGCTACCGCCTTCATGGGCTATGTCCTACCCTGA
UsoriD2_09  TATTATTTGCAGTAATAGCTACCGCCTTCATGGGCTATGTCCTACCCTGA
Usps1_01    TACTATTCGCAGTAATAGCTACCGCATTTATAGGTTATGTATTACCATGA
Usps1_02    TACTATTCGCAGTAATAGCCACCGCATTTATAGGTTATGTATTACCATGA
Usps1_04    TACTATTCGCAGTAATAGCTACCGCATTTATAGGTTATGTATTACCATGA
Usps1_05    TACTATTCGCAGTAATAGCCACCGCATTTATAGGTTATGTATTACCATGA
Usps1_03    TACTATTCGCAGTAATAGCTACCGCATTTATAGGTTATGTATTACCATGA
Uatro_08    TACTATTCGCAGTAATAGCTACCGCATTCATAGGTTATGTCTTACCCTGG
Uatro_09    TACTATTCGCAGTAATAGCTACCGCATTCATAGGTTATGTCTTACCCTGA
Uatro_10    TACTATTCGCAGTAATAGCTACCGCATTCATAGGTTATGTCTTACCCTGG
Uatro_11    TACTATTCGCAGTAATAGCTACCGCATTCATAGGTTATGTCTTACCCTGG

SA_01       GGACAAATATCATTTTGAGGCGCAACAGTCATTACTAATCTACTCTCAGC
TA_01       GGTCAAATATCCTTTTGAGGTGCAACGGTAATTACAAATTTACTGTCAGC
Uatro_01    GGACAAATATCCTTCTGAGGAGCAACAGTTATTACAAACTTACTATCAGC
Uatro_02    GGACAAATATCCTTCTGAGGAGCAACAGTTATTACAAACTTACTATCAGC
Uatro_03    GGACAAATATCCTTCTGAGGAGCAACAGTTATTACAAACTTACTATCAGC
Uatro_04    GGACAAATATCCTTCTGAGGAGCAACAGTTATTACAAACTTACTATCAGC
Uatro_05    GGACAAATATCCTTCTGAGGAGCAACAGTTATTACAAACTTACTATCAGC
Uatro_06    GGACAAATATCCTTCTGAGGAGCAACAGTTATTACAAACTTACTATCAGC
Uatro_07    GGACAAATATCCTTCTGAGGAGCAACAGTTATTACAAACTTACTATCAGC
Ugrac_01    GGACAGATATCTTTCTGAGGAGCAACAGTTATTACAAACTTACTATCAGC
Ugrac_02    GGACAGATATCTTTCTGAGGAGCAACAGTTATTACAAACTTACTATCAGC
Ugrac_03    GGACAGATATCTTTCTGAGGAGCAACAGTTATTACAAACTTACTATCAGC
Ugrac_04    GGACAGATATCTTTCTGAGGAGCAACAGTTATTACAAACTTACTATCAGC
Ugrac_05    GGACAGATATCTTTCTGAGGAGCAACAGTTATTACAAACTTACTATCAGC
UgracE2_06  GGACAGATATCTTTCTGAGGAGCAACAGTTATTACAAACTTATTATCAGC
UgracE2_07  GGACAGATATCTTTCTGAGGAGCAACAGTTATTACAAACTTATTATCAGC
UgracE2_08  GGACAGATATCTTTCTGAGGAGCAACAGTTATTACAAACTTATTATCAGC
UgracE2_09  GGACAGATATCTTTCTGAGGAGCAACAGTTATTACAAACTTATTATCAGC
UgracE2_10  GGACAGATATCTTTCTGAGGAGCAACAGTTATTACAAACTTATTATCAGC
Uinve_01    GGACAAATATCATTCTGAGGGGCAACAGTAATCACAAACCTATTATCAGC
Uinve_02    GGACAAATATCATTCTGAGGGGCAACAGTAATCACAAACCTATTATCAGC
Uinve_03    GGACAAATATCGTTCTGAGGGGCAACAGTAATCACAAACCTACTATCAGC
Uinve_04    GGGCAAATATCATTCTGAGGAGCAACAGTCATCACAAACCTATTATCAGC
Uinve_05    GGACAAATATCATTCTGAGGGGCAACAGTAATCACAAACCTATTATCAGC
Uinve_06    GGGCAAATATCGTTCTGAGGGGCAACAGTAATCACAAACCTACTATCAGC
Uinve_07    GGGCAAATATCATTCTGAGGAGCAACAGTCATCACAAACCTATTATCAGC
Univa_01    GGCCAAATATCATTCTGAGGGGCAACAGTTATTACAAACTTACTATCAGC
Univa_02    GGCCAAATATCATTCTGAGGGGCAACAGTTATTACAAACTTACTATCAGC
Univa_03    GGCCAAATATCATTCTGAGGGGCAACAGTTATTACAAACTTACTATCAGC
Univa_04    GGCCAAATATCATTCTGAGGGGCAACAGTTATTACAAACTTACTATCAGC
Univa_05    GGCCAAATATCATTCTGAGGGGCAACAGTTATTACAAACTTACTATCAGC
Univa_06    GGCCAAATATCATTCTGAGGGGCAACAGTTATTACAAACTTATTATCAGC
Univa_07    GGCCAAATATCATTCTGAGGGGCAACAGTTATTACAAACTTATTATCAGC
Univa_08    GGCCAAATATCATTCTGAGGGGCAACAGTTATTACAAACTTATTATCAGC
Univa_09    GGCCAAATATCATTCTGAGGGGCAACAGTTATTACAAACTTATTATCAGC
Univa_10    GGCCAAATATCATTCTGAGGGGCAACAGTTATTACAAACTTATTATCAGC
Univa_11    GGCCAAATATCATTCTGAGGGGCAACAGTTATTACAAACTTATTATCAGC
Univa_12    GGCCAAATATCATTCTGAGGGGCAACAGTTATTACAAACTTATTATCAGC
Univa_13    GGCCAAATATCATTCTGAGGGGCAACAGTTATTACAAACTTATTATCAGC
Univa_14    GGCCAAATATCATTCTGAGGGGCAACAGTTATTACAAACTTATTATCAGC
UsoriD2_07  GGACAGATATCTTTCTGAGGAGCAACAGTTATTACAAACTTATTATCAGC
UsoriD2_08  GGACAGATATCTTTCTGAGGAGCAACAGTTATTACAAACTTATTATCAGC
Usori_01    GGACAGATATCTTTCTGAGGAGCAACAGTTATTACAAACCTATTATCAGC
Usori_02    GGACAGATATCTTTCTGAGGAGCAACAGTTATTACAAACCTATTATCAGC
Usori_03    GGACAGATATCTTTCTGAGGAGCAACAGTTATTACAAACCTATTATCAGC
Usori_04    GGACAGATATCTTTCTGAGGAGCAACAGTTATTACAAACCTATTATCAGC
UsoriD2_05  GGACAGATATCTTTCTGAGGAGCAACAGTTATTACAAACTTATTATCAGC
UsoriD2_06  GGACAGATATCTTTCTGAGGAGCAACAGTTATTACAAACTTATTATCAGC
UsoriD2_09  GGACAGATATCTTTCTGAGGAGCAACAGTTATTACAAACTTATTATCAGC
Usps1_01    GGACAGATATCATTCTGAGGAGCAACAGTCATTACTAACCTATTATCTGC
Usps1_02    GGACAGATATCATTCTGAGGAGCAACAGTCATTACTAACCTATTATCTGC
Usps1_04    GGACAGATATCATTCTGAGGAGCAACAGTCATTACTAACCTATTATCTGC
Usps1_05    GGACAGATATCATTCTGAGGAGCAACAGTCATTACTAACCTATTATCTGC
Usps1_03    GGACAGATATCATTCTGAGGAGCAACAGTCATTACTAACCTATTATCTGC
Uatro_08    GGACAGATATCTTTCTGAGGGGCAACAGTTATTACAAACTTACTATCAGC
Uatro_09    GGACAGATATCTTTCTGAGGGGCAACAGTTATTACAAACTTACTATCAGC
Uatro_10    GGACAGATATCTTTCTGAGGGGCAACAGTTATTACAAACTTACTATCAGC
Uatro_11    GGACAGATATCTTTCTGAGGGGCAACAGTTATTACAAACTTACTATCAGC

SA_01       AATCCCTTACATCGGCTCAGATCTAGTTGAATGAATCTGAGGGGGCTTCT
TA_01       CATCCCCTACATCGGAACAGAATTAGTGGAGTGGATCTGAGGGGGCTTCT
Uatro_01    AATCCCTTACATCGGGACAGATCTCGTCGAATGAATCTGAGGGGGCTTCT
Uatro_02    AATCCCTTACATCGGGACAGATCTCGTCGAATGAATCTGAGGGGGCTTCT
Uatro_03    AATCCCTTACATCGGGACAGATCTCGTCGAATGAATCTGAGGGGGCTTCT
Uatro_04    AATCCCTTACATCGGGACAGATCTCGTCGAATGAATCTGAGGGGGCTTCT
Uatro_05    AATCCCTTACATCGGGACAGATCTCGTCGAATGAATCTGAGGGGGCTTCT
Uatro_06    AATCCCTTACATCGGGACAGATCTCGTTGAATGAATCTGAGGGGGCTTCT
Uatro_07    AATCCCTTACATCGGGACAGATCTCGTTGAATGAATCTGAGGGGGCTTCT
Ugrac_01    AATCCCTTACATCGGGACAGACCTCGTCGAATGAATCTGAGGGGGCTTCT
Ugrac_02    AATCCCTTATATCGGGACAGACCTCGTCGAATGAATCTGAGGGGGCTTCT
Ugrac_03    AATCCCTTACATCGGGACAGACCTCGTCGAATGAATCTGAGGGGGCTTCT
Ugrac_04    AATCCCTTACATCGGGACAGACCTCGTCGAATGAATCTGAGGGGGCTTCT
Ugrac_05    AATCCCTTACATCGGGACAGACCTCGTCGAATGAATCTGAGGGGGCTTCT
UgracE2_06  AATCCCTTACATCGGGACAGACCTCGTCGAATGAATCTGAGGGGGTTTCT
UgracE2_07  AATCCCTTACATCGGGACAGACCTCGTCGAATGAATCTGAGGGGGCTTCT
UgracE2_08  AATCCCTTACATCGGGACAGACCTCGTCGAATGAATCTGAGGGGGCTTCT
UgracE2_09  AATCCCTTACATCGGGACAGACCTCGTCGAATGAATCTGAGGGGGCTTCT
UgracE2_10  AATCCCTTACATCGGGACAGACCTCGTCGAATGAATCTGAGGGGGCTTCT
Uinve_01    AATCCCATACATTGGCACAGACCTAGTCGAATGAATTTGAGGGGGGTTTT
Uinve_02    AATCCCATACATTGGCACAGACCTAGTCGAATGAATTTGAGGGGGGTTTT
Uinve_03    AATCCCATACATTGGCACAGACCTAGTCGAATGAATTTGAGGGGGATTTT
Uinve_04    AATTCCATATATTGGTACCGATCTAGTAGAATGAATCTGAGGAGGTTTTT
Uinve_05    AATCCCATACATTGGCACAGACCTAGTCGAATGAATTTGAGGGGGGTTTT
Uinve_06    AATCCCATACATTGGCACAGACCTAGTCGAATGAATTTGAGGGGGATTTT
Uinve_07    AATTCCATATATTGGTACCGATCTAGTAGAATGAATCTGAGGAGGTTTTT
Univa_01    AATCCCCTATATCGGAACAGACTTAGTAGAATGAATCTGAGGGGGCTTCT
Univa_02    AATCCCCTATATCGGAACAGACTTAGTAGAATGAATCTGAGGGGGCTTCT
Univa_03    AATCCCCTATATCGGGACAGACTTAGTAGAATGAATCTGAGGGGGCTTCT
Univa_04    AATCCCCTATATCGGAACAGACTTAGTAGAATGAATCTGAGGGGGCTTCT
Univa_05    AATCCCCTATATCGGAACAGACTTAGTAGAATGAATCTGAGGGGGCTTCT
Univa_06    AATCCCCTATATCGGAACAGACTTAGTAGAATGAATCTGAGGGGGCTTCT
Univa_07    AATCCCCTATATCGGAACAGACTTAGTAGAATGAATCTGAGGGGGCTTCT
Univa_08    AATCCCCTATATCGGAACAGACTTAGTAGAATGAATCTGAGGGGGCTTCT
Univa_09    AATCCCCTATATCGGAACAGACTTAGTAGAATGAATCTGAGGGGGCTTCT
Univa_10    AATCCCCTATATCGGAACAGACTTAGTAGAATGAATCTGAGGGGGCTTCT
Univa_11    AATCCCCTATATCGGAACAGACTTAGTAGAATGAATCTGAGGGGGCTTCT
Univa_12    AATCCCCTATATCGGAACAGACTTAGTAGAATGAATCTGAGGGGGCTTCT
Univa_13    AATCCCCTATATCGGAACAGACTTAGTAGAATGAATCTGAGGGGGCTTCT
Univa_14    AATCCCCTATATCGGAACAGACTTAGTAGAATGAATCTGAGGGGGCTTCT
UsoriD2_07  AATCCCCTATATTGGAACAGATCTTGTCGAATGAATCTGAGGAGGATTTT
UsoriD2_08  AATCCCCTATATTGGAACAGATCTTGTCGAATGAATCTGAGGAGGATTTT
Usori_01    AATCCCTTATATTGGAACAGATCTTGTCGAATGAATCTGAGGAGGATTTT
Usori_02    AATCCCTTATATTGGAACAGATCTTGTCGAATGAATCTGAGGAGGATTTT
Usori_03    AATCCCTTATATTGGAACAGATCTTGTCGAATGAATCTGAGGAGGATTTT
Usori_04    AATCCCTTATATTGGAACAGATCTTGTCGAATGAATCTGAGGAGGATTTT
UsoriD2_05  AATCCCCTATATTGGAACAGATCTTGTCGAATGAATCTGAGGAGGATTTT
UsoriD2_06  AATCCCCTATATTGGAACAGATCTTGTCGAATGAATCTGAGGAGGATTTT
UsoriD2_09  AATCCCCTATATTGGAACAGATCTTGTCGAATGAATCTGAGGAGGATTTT
Usps1_01    GATTCCATATATCGGGACAGATCTAGTAGAGTGAATCTGAGGGGGCTTCT
Usps1_02    GATTCCATATATCGGGACAGATTTAGTAGAGTGAATCTGAGGGGGCTTCT
Usps1_04    GATTCCATATATCGGGACAGATTTAGTAGAGTGAATCTGAGGGGGCTTCT
Usps1_05    GATTCCATATATCGGGACAGATTTAGTAGAGTGAATCTGAGGGGGCTTCT
Usps1_03    GATTCCATATATCGGGACAGATTTAGTAGAGTGAATCTGAGGGGGCTTCT
Uatro_08    AATCCCCTATATCGGAACAGATCTCGTCGAATGAATCTGAGGAGGTTTCT
Uatro_09    AATCCCCTATATCGGAACAGATCTCGTCGAATGGATCTGAGGAGGTTTCT
Uatro_10    AATCCCCTATATCGGAACAGATCTCGTCGAATGAATCTGAGGAGGTTTCT
Uatro_11    AATCCCCTATATCGGAACAGATCTCGTCGAATGGATCTGAGGAGGTTTCT

SA_01       CTGTAGACAAAGCCACTCTAACCCGATTCTTCGCATTCCACTTTATCTTA
TA_01       CCGTAGATAAAGCCACACTAACCCGATTCTTTGCTTTCCACTTTATTATA
Uatro_01    CAGTAGATAAAGCAACTCTAACCCGATTTTTTGCCTTCCACTTCATCTTG
Uatro_02    CAGTAGATAAAGCAACTCTAACCCGATTTTTTGCCTTCCACTTCATCTTG
Uatro_03    CAGTAGATAAAGCAACTCTAACCCGATTTTTTGCCTTCCACTTCATCTTG
Uatro_04    CAGTAGATAAAGCAACTCTAACCCGATTTTTTGCCTTCCACTTCATCTTG
Uatro_05    CAGTAGATAAAGCAACTCTAACCCGATTTTTTGCCTTCCACTTCATCTTG
Uatro_06    CAGTAGATAAAGCAACTCTAACCCGATTTTTTGCCTTCCATTTCATCTTG
Uatro_07    CAGTAGATAAAGCAACTCTAACCCGATTTTTTGCCTTCCATTTCATCTTG
Ugrac_01    CAGTAGATAAAGCCACTCTAACCCGATTTTTCGCCTTCCACTTCATTTTA
Ugrac_02    CAGTAGATAAAGCCACTCTAACCCGATTTTTCGCCTTCCACTTCATTTTA
Ugrac_03    CAGTAGATAAAGCCACCCTAACCCGATTTTTCGCCTTCCACTTCATTTTA
Ugrac_04    CAGTAGATAAAGCCACTCTAACCCGATTTTTCGCCTTCCACTTCATTTTA
Ugrac_05    CAGTAGATAAAGCCACTCTAACCCGATTTTTCGCCTTCCACTTCATTTTA
UgracE2_06  CAGTAGATAAAGCCACCCTAACCCGATTTTTCGCCTTCCACTTCATCTTA
UgracE2_07  CAGTAGATAAAGCCACCCTAACCCGATTTTTCGCCTTCCACTTCATCTTA
UgracE2_08  CAGTAGATAAAGCCACCCTAACCCGATTTTTCGCCTTCCACTTCATCTTA
UgracE2_09  CAGTAGATAAAGCCACCCTAACCCGATTTTTCGCCTTCCACTTCATCTTA
UgracE2_10  CAGTAGATAAAGCCACCCTAACCCGATTTTTCGCCTTCCACTTCATCTTA
Uinve_01    CAGTAGATAAAGCTACCCTGACACGATTCTTTGCTTTCCACTTCATTCTA
Uinve_02    CAGTAGATAAAGCTACCCTGACACGATTCTTTGCTTTCCACTTCATTCTA
Uinve_03    CAGTAGATAAAGCCACCCTGACACGATTCTTTGCTTTCCACTTCATTCTA
Uinve_04    CAGTAGATAAAGCTACCCTAACACGATTCTTTGCTTTCCACTTCATCCTG
Uinve_05    CAGTAGATAAAGCTACCCTGACACGATTCTTTGCTTTCCACTTCATTCTA
Uinve_06    CAGTAGATAAAGCCACCCTGACACGATTCTTTGCTTTCCACTTCATTCTA
Uinve_07    CAGTAGATAAAGCTACCCTAACACGATTCTTTGCTTTCCACTTCATCCTG
Univa_01    CAGTAGACAAAGCCACTCTAACTCGATTTTTCGCCTTCCACTTCATCTTA
Univa_02    CAGTAGACAAAGCCACTCTAACTCGATTTTTCGCCTTCCACTTCATCTTA
Univa_03    CAGTAGACAAAGCCACTCTAACTCGATTTTTCGCCTTCCACTTCATCTTA
Univa_04    CAGTAGACAAAGCCACTCTAACTCGATTTTTCGCCTTCCACTTCATCTTA
Univa_05    CAGTAGACAAAGCCACTCTAACTCGATTTTTCGCCTTCCACTTCATCTTA
Univa_06    CAGTAGACAAAGCCACTCTAACTCGATTTTTCGCTTTCCATTTCATCTTA
Univa_07    CAGTAGACAAAGCCACTCTAACTCGATTTTTCGCTTTCCATTTCATCTTA
Univa_08    CAGTAGACAAAGCCACTCTAACTCGATTTTTCGCTTTCCATTTCATCTTA
Univa_09    CAGTAGACAAAGCCACTCTAACTCGATTTTTCGCTTTCCATTTCATCTTA
Univa_10    CAGTAGACAAAGCCACTCTAACTCGATTTTTCGCTTTCCATTTCATCTTA
Univa_11    CAGTAGACAAAGCCACTCTAACTCGATTTTTCGCTTTCCATTTCATCTTA
Univa_12    CAGTAGACAAAGCCACTCTAACTCGATTTTTCGCTTTCCATTTCATCTTA
Univa_13    CAGTAGACAAAGCCACTCTAACTCGATTTTTCGCTTTCCATTTCATCTTA
Univa_14    CAGTAGACAAAGCCACTCTAACTCGATTTTTCGCTTTCCATTTCATCTTA
UsoriD2_07  CAGTAGATAAAGCTACTCTAACCCGGTTTTTCGCCTTCCACTTCATCCTG
UsoriD2_08  CAGTAGATAAAGCTACTCTAACCCGGTTTTTCGCCTTCCACTTCATCCTG
Usori_01    CAGTAGATAAAGCTACTCTAACCCGATTTTTCGCCTTCCACTTCATCCTG
Usori_02    CAGTAGATAAAGCTACTCTAACCCGATTTTTCGCCTTCCACTTCATCCTG
Usori_03    CAGTAGATAAAGCTACTCTAACCCGATTTTTCGCCTTCCACTTCATCCTG
Usori_04    CAGTAGATAAAGCTACTCTAACCCGATTTTTCGCCTTCCACTTCATCCTG
UsoriD2_05  CAGTAGATAAAGCTACTCTAACCCGGTTTTTCGCCTTCCACTTCATCCTG
UsoriD2_06  CAGTAGATAAAGCTACTCTAACCCGGTTTTTCGCCTTCCACTTCATCCTG
UsoriD2_09  CAGTAGATAAAGCTACTCTAACCCGGTTTTTCGCCTTCCACTTCATCCTG
Usps1_01    CAGTAGACAAAGCCACCCTCACACGATTTTTCGCATTCCACTTCATCCTG
Usps1_02    CAGTAGACAAAGCCACCCTCACACGATTTTTCGCATTCCACTTCATCCTG
Usps1_04    CAGTAGACAAAGCCACCCTCACACGATTTTTCGCATTCCACTTCATCCTG
Usps1_05    CAGTAGACAAAGCCACCCTCACACGATTTTTCGCATTCCACTTCATCCTG
Usps1_03    CAGTAGACAAAGCCACCCTCACACGATTTTTCGCATTCCACTTCATCCTG
Uatro_08    CAGTAGATAAAGCCACTCTAACCCGATTTTTCGCCTTTCACTTTATCCTG
Uatro_09    CAGTAGATAAAGCCACTCTAACCCGATTTTTCGCCTTTCACTTTATCCTG
Uatro_10    CAGTAGATAAAGCCACTCTAACCCGATTTTTCGCCTTTCACTTTATCCTG
Uatro_11    CAGTAGATAAAGCCACTCTAACCCGATTTTTCGCCTTTCACTTTATCCTG

SA_01       CCCTTCATTATTGCTGCCCTAGCAGGAGTCCATCTCCTATTCCTGCATGA
TA_01       CCATTTATTATTGCAGCACTTGCTGGAGTCCACTTACTATTTCTACACGA
Uatro_01    CCATTTATTATTGCAGCCCTAGCAGGGGTCCATCTTATTTTCTTACATGA
Uatro_02    CCATTTATTATTGCAGCCCTAGCAGGGGTCCATCTTATTTTCTTACATGA
Uatro_03    CCATTTATTATTGCAGCCCTAGCAGGGGTCCATCTTATTTTCTTACATGA
Uatro_04    CCATTTATTATTGCAGCCCTAGCAGGGGTCCATCTTATTTTCTTACATGA
Uatro_05    CCATTTATTATTGCAGCCCTAGCAGGGGTCCATCTTATTTTCTTACATGA
Uatro_06    CCATTTATTATTGCAGCTCTAGCAGGAGTCCATCTTATTTTTTTACATGA
Uatro_07    CCATTTATTATTGCAGCTCTAGCAGGAGTCCATCTTATTTTTTTACATGA
Ugrac_01    CCATTCATCATTGCAGCCTTAGCAGGAGTCCATCTTATTTTCCTGCATGA
Ugrac_02    CCATTCATCATTGCAGCCTTAGCAGGAGTCCATCTTATTTTCCTGCATGA
Ugrac_03    CCATTCATCATTGCAGCCTTAGCAGGAGTCCATCTTATTTTCCTGCATGA
Ugrac_04    CCATTCATCATTGCAGCCTTAGCAGGAGTCCATCTTATTTTCCTGCATGA
Ugrac_05    CCATTCATCATTGCAGCCTTAGCAGGAGTCCATCTTATTTTCCTGCATGA
UgracE2_06  CCATTTATCATTGCAGCCTTAGCAGGAGTTCATCTTATTTTCCTGCATGA
UgracE2_07  CCATTTATCATTGCAGCCTTAGCAGGAGTTCATCTTATTTTCCTGCATGA
UgracE2_08  CCATTTATCATTGCAGCCTTAGCAGGAGTTCATCTTATTTTCCTGCATGA
UgracE2_09  CCATTTATCATTGCAGCCTTAGCAGGAGTTCATCTTATTTTCCTGCATGA
UgracE2_10  CCATTTATCATTGCAGCCTTAGCAGGAGTTCATCTTATTTTCCTGCATGA
Uinve_01    CCATTTATAATTGCAGCCATAGCCGGAGTACACCTCATTTTCCTCCACGA
Uinve_02    CCATTTATAATTGCAGCCATAGCCGGAGTACACCTCATTTTCCTCCACGA
Uinve_03    CCATTTATAATTGCAGCCATAGCCGGAGTACACCTCATTTTCCTCCACGA
Uinve_04    CCATTCATAATTGCAGCCTTAGCAGGAGTCCACCTTATTTTCCTCCACGA
Uinve_05    CCATTTATAATTGCAGCCATAGCCGGAGTACACCTCATTTTCCTCCACGA
Uinve_06    CCATTTATAATTGCAGCCATAGCCGGAGTACACCTCATTTTCCTCCACGA
Uinve_07    CCATTCATAATTGCAGCCTTAGCAGGAGTCCACCTTATTTTCCTCCACGA
Univa_01    CCATTTATTATTGCAGCCCTAGCAGGAGTCCACCTTCTATTTCTACACGA
Univa_02    CCATTTATTATTGCAGCCCTAGCAGGAGTCCACCTTCTATTTCTACACGA
Univa_03    CCATTTATTATTGCAGCCCTAGCAGGAGTCCACCTTCTATTTCTACACGA
Univa_04    CCATTTATTATTGCAGCCCTAGCAGGAGTCCACCTTCTATTTCTACACGA
Univa_05    CCATTTATTATTGCAGCCCTAGCAGGAGTCCACCTTCTATTTCTACACGA
Univa_06    CCATTTATTATTGCAGCCCTAGCAGGAGTCCACCTTCTCTTTCTACACGA
Univa_07    CCATTTATTATTGCAGCCCTAGCAGGAGTCCACCTTCTCTTTCTACACGA
Univa_08    CCATTTATTATTGCAGCCCTAGCAGGAGTCCACCTTCTCTTTCTACACGA
Univa_09    CCATTTATTATTGCAGCCCTAGCAGGAGTCCACCTTCTCTTTCTACACGA
Univa_10    CCATTTATTATTGCAGCCCTAGCAGGAGTCCACCTTCTCTTTCTACACGA
Univa_11    CCATTTATTATTGCAGCCCTAGCAGGAGTCCACCTTCTCTTTCTACACGA
Univa_12    CCATTTATTATTGCAGCCCTAGCAGGAGTCCACCTTCTCTTTCTACACGA
Univa_13    CCATTTATTATTGCAGCCCTAGCAGGAGTCCACCTTCTCTTTCTACACGA
Univa_14    CCATTTATTATTGCAGCCCTAGCAGGAGTCCACCTTCTCTTTCTACACGA
UsoriD2_07  CCATTCATTATTGCAGCCCTGGCAGGAGTTCATCTCATTTTCCTACATGA
UsoriD2_08  CCATTCATTATTGCAGCCCTGGCAGGAGTTCATCTCATTTTCCTACATGA
Usori_01    CCATTCATTATTGCAGCCCTGGCAGGAGTTCATCTTATTTTCCTACATGA
Usori_02    CCATTCATTATTGCAGCCCTGGCAGGAGTTCATCTTATTTTCCTACATGA
Usori_03    CCATTCATTATTGCAGCCCTGGCAGGAGTTCATCTTATTTTCCTACATGA
Usori_04    CCATTCATTATTGCAGCCCTGGCAGGAGTTCATCTTATTTTCCTACATGA
UsoriD2_05  CCATTCATTATTGCAGCCCTGGCAGGAGTTCATCTCATTTTCCTACATGA
UsoriD2_06  CCATTCATTATTGCAGCCCTGGCAGGAGTTCATCTCATTTTCCTACATGA
UsoriD2_09  CCATTCATTATTGCAGCCCTGGCAGGAGTTCATCTCATTTTCCTACATGA
Usps1_01    CCATTCATTATTGCAGCGCTAGCAGGAGTACATCTCATTTTTCTACATGA
Usps1_02    CCATTCATTATTGCAGCGCTAGCAGGAGTACATCTCATTTTTCTACATGA
Usps1_04    CCATTCATTATTGCAGCGCTAGCAGGAGTACATCTCATTTTTCTACATGA
Usps1_05    CCATTCATTATTGCAGCGCTAGCAGGAGTACATCTCATTTTTCTACATGA
Usps1_03    CCATTCATTATTGCAGCGCTAGCAGGAGTACATCTCATTTTTCTACATGA
Uatro_08    CCATTCATTATTGCAGCCCTAGCAGGAGTCCACCTTATCTTCCTACATGA
Uatro_09    CCATTCATTATTGCAGCCCTAGCAGGAGTCCACCTTATCTTCCTACATGA
Uatro_10    CCATTCATTATTGCAGCCCTAGCAGGAGTCCACCTTATCTTCCTACATGA
Uatro_11    CCATTCATTATTGCAGCCCTAGCAGGAGTCCACCTTATCTTCCTACATGA

SA_01       AACCGGCTCAAACAATCCATCAGGACTATGTTCAGACGCAGACAAAATTC
TA_01       AACAGGTTCCAACAATCCATCCGGACTCTCATCAGATACAGACAAAATCC
Uatro_01    AACAGGATCAAACAACCCAGCGGGACTAGTATCAGATGCCGATAAAATTC
Uatro_02    AACAGGATCAAACAACCCAGCGGGACTAGTATCAGATGCCGATAAAATTC
Uatro_03    AACAGGATCAAACAACCCAGCGGGACTAGTATCAGATGCCGATAAAATTC
Uatro_04    AACAGGATCAAACAACCCAGCGGGACTAGTATCAGATGCCGATAAAATTC
Uatro_05    AACAGGATCAAACAACCCAGCGGGACTAGTATCAGATGCCGATAAAATTC
Uatro_06    AACAGGATCAAACAACCCAGCAGGACTAGTATCAGATGCCGATAAAATCC
Uatro_07    AACAGGATCAAACAACCCAGCAGGACTAGTATCAGATGCCGATAAAATCC
Ugrac_01    AACAGGATCAAACAACCCATCAGGATTAGTATCAGATGCTGACAAAATTC
Ugrac_02    AACAGGATCAAACAACCCATCAGGATTAGTATCAGATGCTGACAAAATTC
Ugrac_03    AACAGGATCAAACAACCCATCAGGATTAGTATCAGATGCTGACAAAATTC
Ugrac_04    AACAGGATCAAACAACCCATCAGGATTAGTATCAGATGCTGACAAAATTC
Ugrac_05    AACAGGATCAAACAACCCATCAGGATTAGTATCAGATGCTGACAAAATTC
UgracE2_06  AACAGGATCAAACAACCCATCAGGATTAGTATCAGACGCTGACAAAATTC
UgracE2_07  AACAGGATCAAACAACCCATCAGGATTAGTATCAGACGCTGACAAAATTC
UgracE2_08  AACAGGATCAAACAACCCATCAGGATTAGTATCAGACGCTGACAAAATTC
UgracE2_09  AACAGGATCAAACAACCCATCAGGATTAGTATCAGACGCTGACAAAATTC
UgracE2_10  AACAGGATCAAACAACCCATCAGGATTAGTATCAGACGCTGACAAAATTC
Uinve_01    AACAGGATCAAACAATCCATCCGGACTAATCTCAGACGCTGACAAAATCC
Uinve_02    AACAGGATCAAACAATCCATCCGGACTAATCTCAGACGCTGACAAAATCC
Uinve_03    AACAGGATCAAACAACCCATCCGGACTAATCTCAGACGCTGACAAAATCC
Uinve_04    AACAGGATCGAATAATCCATCTGGACTAATCTCAGACGCTGACAAAATTC
Uinve_05    AACAGGATCAAACAATCCATCCGGACTAATCTCAGACGCTGACAAAATCC
Uinve_06    AACAGGATCAAACAACCCATCCGGACTAATCTCAGACGCTGACAAAATCC
Uinve_07    AACAGGATCGAATAATCCATCTGGACTAATCTCAGACGCTGACAAAATTC
Univa_01    AACAGGATCAAACAACCCATCAGGACTAGTATCAGATGCAGACAAAATTC
Univa_02    AACAGGATCAAACAACCCATCAGGACTAGTATCAGATGCAGACAAAATTC
Univa_03    AACAGGATCAAACAACCCATCAGGACTAGTATCAGATGCAGACAAAATTC
Univa_04    AACAGGATCAAACAACCCATCAGGACTAGTATCAGATGCAGACAAAATTC
Univa_05    AACAGGATCAAACAACCCATCAGGACTAGTATCAGATGCAGACAAAATTC
Univa_06    AACAGGATCAAACAACCCATCAGGACTGGTATCAGATGCGGACAAAATCC
Univa_07    AACAGGATCAAACAACCCATCAGGACTGGTATCAGATGCGGACAAAATCC
Univa_08    AACAGGATCAAACAACCCATCAGGACTGGTATCAGATGCGGACAAAATCC
Univa_09    AACAGGATCAAACAACCCATCAGGACTGGTATCAGATGCGGACAAAATCC
Univa_10    AACAGGATCAAACAACCCATCAGGACTGGTATCAGATGCGGACAAAATCC
Univa_11    AACAGGATCAAACAATCCATCAGGACTGGTATCAGATGCGGACAAAATCC
Univa_12    AACAGGATCAAACAATCCATCAGGACTGGTATCAGATGCGGACAAAATCC
Univa_13    AACAGGATCAAACAATCCATCAGGACTGGTATCAGATGCGGACAAAATCC
Univa_14    AACAGGATCAAACAATCCATCAGGACTGGTATCAGATGCGGACAAAATCC
UsoriD2_07  AACAGGATCAAACAACCCATCAGGACTAGTATCAGATGCAGACAAAATTC
UsoriD2_08  AACAGGATCAAACAACCCATCAGGACTAGTATCAGATGCAGACAAAATTC
Usori_01    AACAGGATCAAATAACCCATCAGGACTAGTATCAGATGCAGACAAAATTC
Usori_02    AACAGGATCAAATAACCCATCAGGACTAGTATCAGATGCAGACAAAATTC
Usori_03    AACAGGATCAAATAACCCATCAGGACTAGTATCAGATGCAGACAAAATTC
Usori_04    AACAGGATCAAATAACCCATCAGGACTAGTATCAGATGCAGACAAAATTC
UsoriD2_05  AACAGGATCAAACAACCCATCAGGACTAGTATCAGATGCAGACAAAATTC
UsoriD2_06  AACAGGATCAAACAACCCATCAGGACTAGTATCAGATGCAGACAAAATTC
UsoriD2_09  AACAGGATCAAACAACCCATCAGGACTAGTATCAGATGCAGACAAAATTC
Usps1_01    AACAGGATCAAATAATCCATCAGGACTGGTATCAGATGCAGATAAAATCC
Usps1_02    AACAGGATCAAATAATCCATCAGGACTGGTATCAGATGCAGATAAAATCC
Usps1_04    AACAGGATCAAATAATCCATCAGGACTGGTATCAGATGCAGATAAAATCC
Usps1_05    AACAGGATCAAATAATCCATCAGGACTGGTATCAGATGCAGATAAAATCC
Usps1_03    AACAGGATCAAATAATCCATCAGGACTGGTATCAGATGCAGATAAAATCC
Uatro_08    AACAGGATCAAACAACCCATCAGGACTAGTATCAGATGCCGACAAAATCC
Uatro_09    AACAGGATCAAACAACCCATCAGGACTAGTATCAGATGCCGACAAAATCC
Uatro_10    AACAGGATCAAACAACCCATCAGGACTAGTATCAGATGCCGACAAAATCC
Uatro_11    AACAGGATCAAACAACCCATCAGGACTAGTATCAGATGCCGACAAAATCC

SA_01       CCTTTCACCCCTACTACACCATCAAAGACATTCTAGGAGTACTTCTTCTC
TA_01       CATTTCACCCCTACTATACTATCAAAGACATTCTAGGAATACTAGTCCTA
Uatro_01    CATTTCACCCATATTATACCATTAAAGACATTCTAGGGGTCTTAGTCTTA
Uatro_02    CATTTCACCCATATTATACCATTAAAGACATTCTAGGGGTCTTAGTCTTA
Uatro_03    CATTTCACCCATATTATACCATTAAAGACATTCTAGGGGTCTTAATCTTA
Uatro_04    CATTTCACCCATATTATACCATTAAAGACATTCTAGGGGTCTTAATCTTA
Uatro_05    CATTTCACCCATATTATACCATTAAAGACATTCTAGGGGTCTTAATCTTA
Uatro_06    CATTTCACCCATATTATACCATTAAAGACATTCTAGGGGTCTTAATCTTA
Uatro_07    CATTTCACCCATATTATACCATTAAAGACATTCTAGGGGTCTTAATCTTA
Ugrac_01    CATTCCACCCATACTACACCATCAAAGACATTCTAGGGGTCTTAATTTTA
Ugrac_02    CATTCCACCCATACTACACCATCAAAGACATTCTAGGGGTCTTAATTTTA
Ugrac_03    CATTCCACCCATACTACACCATCAAAGACATTCTAGGGGTCTTAATTTTA
Ugrac_04    CATTCCACCCATACTACACCATCAAAGACATTCTAGGGGTCTTAATTTTA
Ugrac_05    CATTCCACCCATACTACACCATCAAAGACATTCTAGGGGTCTTAATTTTA
UgracE2_06  CATTCCACCCATACTACACCATCAAAGACATTCTAGGAGTCTTAATTTTA
UgracE2_07  CATTCCACCCATACTACACCATCAAAGACATTCTAGGAGTCTTAATTTTA
UgracE2_08  CATTCCACCCATACTACACCATCAAAGACATTCTAGGAGTCTTAATTTTA
UgracE2_09  CATTCCACCCATACTACACCATCAAAGACATTCTAGGAGTCTTAATTTTA
UgracE2_10  CATTCCACCCATACTACACCATCAAAGACATTCTAGGAGTCTTAATTTTA
Uinve_01    CATTCCACCCATATTATACCATCAAAGATATTTTAGGGGCTCTAATTCTG
Uinve_02    CATTCCACCCATATTATACCATCAAAGATATTTTAGGGGCTCTAATTCTG
Uinve_03    CATTCCACCCATATTACACCATCAAAGATATTTTAGGGGCTCTAATTCTA
Uinve_04    CATTTCATCCATATTATACTATTAAAGATATTCTAGGAGCTCTAATTCTA
Uinve_05    CATTCCACCCATATTATACCATCAAAGATATTTTAGGGGCTCTAATTCTG
Uinve_06    CATTCCACCCATATTATACCATCAAAGATATTTTAGGGGCTCTAATTCTA
Uinve_07    CATTTCATCCATATTATACTATTAAAGATATTCTAGGAGCTCTAATTCTA
Univa_01    CATTTCATCCATATTATACCATCAAAGATATTCTAGGAGTTCTAATTTTA
Univa_02    CATTTCATCCATATTATACCATCAAAGATATTCTAGGAGTTCTAATTTTA
Univa_03    CATTTCATCCATATTATACCATCAAAGATATTCTAGGAGTTCTAATTTTA
Univa_04    CATTTCATCCATATTATACCATCAAAGATATTCTAGGAGTTCTAATTTTA
Univa_05    CATTTCATCCATATTATACCATCAAAGATATTCTAGGAGTTCTAATTTTA
Univa_06    CATTTCATCCATATTATACCATCAAAGATATTCTAGGAGTTCTAATTTTA
Univa_07    CATTTCATCCATATTATACCATCAAAGATATTCTAGGAGTTCTAATTTTA
Univa_08    CATTTCATCCATATTATACCATCAAAGATATTCTAGGAGTTCTAATTTTA
Univa_09    CATTTCATCCATATTATACCATCAAAGATATTCTAGGAGTTCTAATTTTA
Univa_10    CATTTCATCCATATTATACCATCAAAGATATTCTAGGAGTTCTAATTTTA
Univa_11    CATTTCATCCATATTATACCATCAAAGATATTCTAGGAGTTCTAATTTTA
Univa_12    CATTTCATCCATATTATACCATCAAAGATATTCTAGGAGTTCTAATTTTA
Univa_13    CATTTCATCCATATTATACCATCAAAGATATTCTAGGAGTTCTAATTTTA
Univa_14    CATTTCATCCATATTATACCATCAAAGATATTCTAGGAGTTCTAATTTTA
UsoriD2_07  CATTTCACCCATACTATACCATCAAAGACATTCTAGGAGTCTTAATCCTA
UsoriD2_08  CATTTCACCCATACTATACCATCAAAGACATTCTAGGAGTCTTAATCCTA
Usori_01    CATTTCACCCATACTATACCATCAAAGACATTCTAGGAGTCTTAATCCTA
Usori_02    CATTTCACCCATACTATACCATCAAAGACATTCTAGGAGTCTTAATCCTA
Usori_03    CATTTCACCCATACTATACCATCAAAGACATTCTAGGAGTCTTAATCCTA
Usori_04    CATTTCACCCATACTATACCATCAAAGACATTCTAGGAGTCTTAATCCTA
UsoriD2_05  CATTTCACCCATACTATACCATCAAAGACATTCTAGGAGTCTTAATTCTA
UsoriD2_06  CATTTCACCCATACTATACCATCAAAGACATTCTAGGAGTCTTAATCCTA
UsoriD2_09  CATTTCACCCATACTATACCATCAAAGACATTCTAGGAGTCTTAATCCTA
Usps1_01    CATTTCACCCCTACTACACCATTAAAGACATTCTAGGAGTTCTAATTCTA
Usps1_02    CATTTCACCCCTACTACACCATTAAAGACATTCTAGGAGTTCTAATTCTA
Usps1_04    CATTTCACCCCTACTACACCATTAAAGACATTCTAGGAGTTCTAATTCTA
Usps1_05    CATTTCACCCCTACTACACCATTAAAGACATTCTAGGAGTTCTAATTCTA
Usps1_03    CATTTCACCCCTACTACACCATTAAAGACATTCTAGGAGTTCTAATTCTA
Uatro_08    CATTTCACCCATACTACACCATTAAAGACATTCTAGGAGTCTTAATCCTA
Uatro_09    CATTTCACCCATACTACACCATTAAAGACATTCTAGGAGTCTTAATCCTA
Uatro_10    CATTTCACCCATACTACACCATTAAAGACATTCTAGGAGTCTTAATCCTA
Uatro_11    CATTTCACCCATACTACACCATTAAAGACATTCTAGGAGTCTTAATCCTA

SA_01       ATCCTAACCCTTACATCCTTAGTATTATTCTCCCCAGACTTATTAGGAGA
TA_01       ATCCTAATACTATCATTACTAGTACTATTCTCACCTGACCTCCTGGGAGA
Uatro_01    CTTCTAGTCTTAATACTCCTTGTTCTATTTTCCCCAGACCTGCTGGGAGA
Uatro_02    CTTCTAGTCTTAATACTCCTTGTTCTATTTTCCCCAGACCTGCTGGGAGA
Uatro_03    CTTCTAGTCTTAATACTCCTTGTTCTATTTTCCCCAGACCTGCTGGGAGA
Uatro_04    CTTCTAGTCTTAATACTCCTTGTTCTATTTTCCCCAGACCTGCTGGGAGA
Uatro_05    CTTCTAGTCTTAATACTCCTTGTTCTATTTTCCCCAGACCTGCTGGGAGA
Uatro_06    CTTCTAGTCTTAATACTCCTTGTTCTATTTTCCCCAGACCTGCTGGGAGA
Uatro_07    CTTCTAGTCTTAATACTCCTTGTTCTATTTTCCCCAGACCTGCTGGGAGA
Ugrac_01    CTTCTAGTCTTAATACTCCTCGTCTTATTTTCACCAGACCTGCTGGGAGA
Ugrac_02    CTTCTAGTCTTAATACTCCTCGTCTTATTTTCACCAGACCTGCTGGGAGA
Ugrac_03    CTTCTAGTCTTAATACTCCTCGTCTTATTTTCACCAGACCTGCTGGGAGA
Ugrac_04    CTTCTAGTCTTAATACTCCTCGTCTTATTTTCACCAGACCTGCTGGGAGA
Ugrac_05    CTTCTAGTCTTAATACTCCTCGTCTTATTTTCACCAGACCTGCTGGGAGA
UgracE2_06  CTTCTAGTCTTAATACTCCTCGTCTTATTTTCACCAGACCTGCTGGGAGA
UgracE2_07  CTTCTAGTCTTAATACTCCTCGTCTTATTTTCACCAGACCTGCTGGGAGA
UgracE2_08  CTTCTAGTCTTAATACTCCTCGTCTTATTTTCACCAGACCTGCTGGGAGA
UgracE2_09  CTTCTAGTCTTAATACTCCTCGTCTTATTTTCACCAGACCTGCTGGGAGA
UgracE2_10  CTTCTAGTCTTAATACTCCTCGTCTTATTTTCACCAGACCTGCTGGGAGA
Uinve_01    ATTATAGTCCTTATACTCCTAGTTTTATTTTCCCCAGACCTATTAGGAGA
Uinve_02    ATTATAGTCCTTATACTCCTAGTTTTATTTTCCCCAGACCTATTAGGAGA
Uinve_03    ATTATAGTCCTTATACTCCTAGTTTTATTTTCCCCAGACCTATTAGGAGA
Uinve_04    ATTATAGCTCTCATACTCCTAGTTTTATTCTCCCCAGACTTATTAGGAGA
Uinve_05    ATTATAGTCCTTATACTCCTAGTTTTATTTTCCCCAGACCTATTAGGAGA
Uinve_06    ATTATAGTCCTTATACTCCTAGTTTTATTTTCCCCAGACCTATTAGGAGA
Uinve_07    ATTATAGCTCTCATACTCCTAGTTTTATTCTCCCCAGACTTATTAGGAGA
Univa_01    CTTCTAGTCCTAATACTCTTAGTTTTATTCTCACCGGACCTGCTAGGAGA
Univa_02    CTTCTAGTCCTAATACTCTTAGTTTTATTCTCACCGGACCTGCTAGGAGA
Univa_03    CTTCTAGTCCTAATACTCTTAGTTTTATTCTCACCGGACCTGCTAGGAGA
Univa_04    CTTCTAGTCCTAATACTCTTAGTTTTATTCTCACCGGACCTGCTAGGAGA
Univa_05    CTTCTAGTCCTAATACTCTTAGTTTTATTCTCACCGGACCTGCTAGGAGA
Univa_06    CTTCTAGTCCTAATACTCCTAGTTTTATTCTCACCGGACCTGCTAGGAGA
Univa_07    CTTCTAGTCCTAATACTCCTAGTTTTATTCTCACCGGACCTGCTAGGAGA
Univa_08    CTTCTAGTCCTAATACTCCTAGTTTTATTCTCACCGGACCTGCTAGGAGA
Univa_09    CTTCTAGTCCTAATACTCCTAGTTTTATTCTCACCGGACCTGCTAGGAGA
Univa_10    CTTCTAGTCCTAATACTCCTAGTTTTATTCTCACCGGACCTGCTAGGAGA
Univa_11    CTTCTAGTCCTAATACTCCTAGTTTTATTCTCACCGGACCTGCTAGGAGA
Univa_12    CTTCTAGTCCTAATACTCCTAGTTTTATTCTCACCGGACCTGCTAGGAGA
Univa_13    CTTCTAGTCCTAATACTCCTAGTTTTATTCTCACCAGACCTGCTAGGAGA
Univa_14    CTTCTAGTCCTAATACTCCTAGTTTTATTCTCACCGGACCTGCTAGGAGA
UsoriD2_07  CTTCTAGTCTTAATACTCCTCGTTTTATTTTCACCGGACCTACTGGGAGA
UsoriD2_08  CTTCTAGTCTTAATACTCCTCGTTTTATTTTCACCGGACCTACTGGGAGA
Usori_01    CTTCTAGTCTTAATACTCCTCGTTTTATTTTCACCGGACCTACTGGGAGA
Usori_02    CTTCTAGTCTTAATACTCCTCGTTTTATTTTCACCGGACCTACTGGGAGA
Usori_03    CTTCTAGTCTTAATACTCCTCGTTTTATTTTCACCGGACCTACTGGGAGA
Usori_04    CTTCTAGTCTTAATACTCCTCGTTTTATTTTCACCGGACCTACTGGGAGA
UsoriD2_05  CTTCTAGTCTTAATACTCCTCGTTTTATTTTCACCGGACCTACTGGGAGA
UsoriD2_06  CTTCTAGTCTTAATACTCCTCGTTTTATTTTCACCGGACCTACTGGGAGA
UsoriD2_09  CTTCTAGTCTTAATACTCCTCGTTTTATTTTCACCGGACCTACTGGGAGA
Usps1_01    CTTCTAGTATTAATACTCTTAGTTTTATTCTCACCAGACCTGCTGGGAGA
Usps1_02    CTTCTAGTATTAATACTCTTAGTTTTATTCTCACCAGACCTGCTGGGAGA
Usps1_04    CTTCTAGTATTAATACTCTTAGTTTTATTCTCACCAGACCTGCTGGGAGA
Usps1_05    CTTCTAGTATTAATACTCTTAGTTTTATTCTCACCAGACCTGCTGGGAGA
Usps1_03    CTTCTAGTATTAATACTCTTAGTTTTATTCTCACCAGACCTGCTGGGAGA
Uatro_08    CTTCTAGCCTTAATACTCCTCGTTTTATTCTCACCAGACTTGCTGGGAGA
Uatro_09    CTTCTAGCCTTAATACTCCTCGTTTTATTCTCACCAGACTTGCTGGGAGA
Uatro_10    CTTCTAGCCTTAATACTCCTCGTTTTATTCTCACCAGACTTGCTGGGAGA
Uatro_11    CTTCTAGCCTTAATACTCCTCGTTTTATTCTCACCAGACTTGCTGGGAGA

SA_01       CCCAGACAACTATACACCTGCAAATCCCCTCAATACACCACCCCATATTA
TA_01       CCCAGATAATTACACACCAGCTAACCCACTAAACACACCACCCCACATCA
Uatro_01    CCCTGACAACTACACTCCAGCTAACCCTCTAAACACACCTCCACATATTA
Uatro_02    CCCTGACAACTACACTCCAGCTAACCCTCTAAACACACCTCCACATATTA
Uatro_03    CCCTGACAACTACACTCCAGCTAACCCTCTAAACACACCTCCACATATTA
Uatro_04    CCCTGACAACTACACTCCAGCTAACCCTCTAAACACACCTCCACATATTA
Uatro_05    CCCTGACAACTACACTCCAGCTAACCCTCTAAACACACCTCCACATATTA
Uatro_06    CCCTGACAACTACACTCCAGCTAACCCTCTAAATACACCTCCACATATTA
Uatro_07    CCCTGACAACTACACTCCAGCTAACCCTCTAAATACACCTCCACATATTA
Ugrac_01    CCCTGATAACTATACCCCAGCCAACCCCCTAAACACACCCCCACATATTA
Ugrac_02    CCCTGATAACTATACCCCAGCCAACCCCCTAAACACACCCCCACATATTA
Ugrac_03    CCCTGATAACTATACCCCAGCCAACCCCCTAAACACACCCCCACATATTA
Ugrac_04    CCCTGATAACTATACCCCAGCCAACCCCCTAAACACACCCCCACATATTA
Ugrac_05    CCCTGATAACTATACCCCAGCCAACCCCCTAAACACACCCCCACATATTA
UgracE2_06  CCCTGATAACTATACCCCAGCCAACCCCCTAAACACACCCCCACATATTA
UgracE2_07  CCCTGATAACTATACCCCAGCCAACCCCCTAAACACACCCCCACATATTA
UgracE2_08  CCCTGATAACTATACCCCAGCCAACCCCCTAAACACACCCCCACATATTA
UgracE2_09  CCCTGATAACTATACCCCAGCCAACCCCCTAAACACACCCCCACATATTA
UgracE2_10  CCCTGATAACTATACCCCAGCCAACCCCCTAAACACACCCCCACATATTA
Uinve_01    CCCAGACAATTACACCCCTGCAAACCCTCTAAACACACCACCCCATATCA
Uinve_02    CCCAGACAATTACACCCCTGCAAACCCTCTAAACACACCACCCCATATCA
Uinve_03    CCCAGATAATTACACCCCTGCAAACCCTCTAAACACACCACCCCATATCA
Uinve_04    TCCAGATAATTACACCCCAGCAAATCCTTTAAACACACCACCCCATATTA
Uinve_05    CCCAGACAATTACACCCCTGCAAACCCTCTAAACACACCACCCCATATCA
Uinve_06    CCCAGATAATTACACCCCTGCAAACCCTCTAAACACACCACCCCATATCA
Uinve_07    TCCAGATAATTACACCCCAGCAAATCCTTTAAACACACCACCCCATATTA
Univa_01    TCCTGACAACTATACCCCAGCCAACCCCCTAAACACACCACCACATATCA
Univa_02    TCCTGACAACTATACCCCAGCCAACCCCCTAAACACACCACCACATATCA
Univa_03    TCCTGACAACTATACCCCAGCCAACCCCCTAAACACACCACCACATATCA
Univa_04    TCCTGACAACTATACCCCAGCCAACCCCCTAAACACACCACCACATATCA
Univa_05    TCCTGACAACTATACCCCAGCCAACCCCCTAAACACACCACCACATATCA
Univa_06    CCCTGACAACTATACCCCAGCCAACCCCCTAAACACACCACCACATATCA
Univa_07    CCCTGACAACTATACCCCAGCCAACCCCCTAAACACACCACCACATATCA
Univa_08    CCCTGACAACTATACCCCAGCCAACCCCCTAAACACACCACCACATATCA
Univa_09    CCCTGACAACTATACCCCAGCCAACCCCCTAAACACACCACCACATATCA
Univa_10    CCCTGACAACTATACCCCAGCCAACCCCCTAAACACACCACCACATATCA
Univa_11    CCCTGACAACTATACCCCAGCCAACCCCCTAAACACACCACCACATATCA
Univa_12    CCCTGACAACTATACCCCAGCCAACCCCCTAAACACACCACCACATATCA
Univa_13    CCCTGACAACTATACCCCAGCCAACCCCCTAAACACACCACCACATATCA
Univa_14    CCCTGACAACTATACCCCAGCCAACCCCCTAAACACACCACCACATATCA
UsoriD2_07  CCCTGATAATTACACCCCAGCCAACCCTTTAAACACACCCCCACATATTA
UsoriD2_08  CCCTGATAATTACACTCCAGCCAACCCTTTAAACACACCCCCACATATTA
Usori_01    CCCTGATAACTACACTCCAGCCAACCCCTTAAACACACCCCCACATATTA
Usori_02    CCCTGATAACTACACTCCAGCCAACCCCTTAAACACACCCCCACATATTA
Usori_03    CCCTGATAACTACACTCCAGCCAACCCCTTAAACACACCCCCACATATTA
Usori_04    CCCTGATAACTACACTCCAGCCAACCCCTTAAACACACCCCCACATATTA
UsoriD2_05  CCCTGATAATTACACTCCAGCCAACCCTTTAAACACACCCCCACATATTA
UsoriD2_06  CCCTGATAATTACACTCCAGCCAACCCTTTAAACACACCCCCACATATTA
UsoriD2_09  CCCTGATAATTACACTCCAGCCAACCCTTTAAACACACCCCCACATATTA
Usps1_01    CCCCGACAATTACACCCCTGCAAACCCACTAAATACCCCACCACACATCA
Usps1_02    CCCCGACAATTACACCCCTGCAAACCCACTAAATACCCCACCACACATCA
Usps1_04    CCCCGACAATTACACCCCTGCAAACCCACTAAATACCCCACCACACATCA
Usps1_05    CCCCGACAATTACACCCCTGCAAACCCACTAAATACCCCACCACACATCA
Usps1_03    CCCCGACAATTACACCCCTGCAAACCCACTAAATACCCCACCACACATCA
Uatro_08    CCCGGACAACTACACCCCAGCCAACCCACTAAATACACCCCCACATATTA
Uatro_09    CCCGGACAACTACACCCCAGCCAACCCACTAAATACACCCCCACATATTA
Uatro_10    CCCGGACAACTACACCCCAGCCAACCCACTAAATACACCCCCACATATTA
Uatro_11    CCCGGACAACTACACCCCAGCCAACCCACTAAATACACCCCCACATATTA

SA_01       AACCAGAATGGTATTTTCTATTCGCTTACGCCATTCTACGATCTATCCCT
TA_01       AACCCGAATGGTATTTCCTATTTGCCTATGCTATCCTACGATCAATCCCT
Uatro_01    AACCTGAATGATATTTTCTTTTCGCATATGCAATCCTACGCTCAATCCCT
Uatro_02    AACCTGAATGATATTTTCTTTTCGCATATGCAATCCTACGCTCAATCCCT
Uatro_03    AACCTGAATGATATTTTCTTTTCGCATATGCAATCCTACGCTCAATCCCT
Uatro_04    AACCTGAATGATATTTTCTTTTCGCATATGCAATCCTACGCTCAATCCCT
Uatro_05    AACCTGAATGATATTTTCTTTTCGCATATGCAATCCTACGCTCAATCCCT
Uatro_06    AGCCTGAATGATACTTCCTTTTCGCATATGCAATCCTACGCTCAATCCCT
Uatro_07    AGCCTGAATGATACTTCCTTTTCGCATATGCAATCCTACGCTCAATCCCT
Ugrac_01    AACCAGAGTGATACTTCCTATTCGCATACGCAATCCTGCGTTCAATCCCC
Ugrac_02    AACCAGAGTGATACTTCCTATTCGCATACGCAATCCTGCGTTCAATCCCC
Ugrac_03    AACCAGAGTGATACTTCCTATTCGCATACGCAATCCTGCGTTCAATCCCC
Ugrac_04    AACCAGAGTGATACTTCCTATTCGCATACGCAATCCTGCGTTCAATCCCC
Ugrac_05    AACCAGAGTGATACTTCCTATTCGCATACGCAATCCTGCGTTCAATCCCC
UgracE2_06  AACCAGAGTGATACTTCCTATTCGCATACGCAATCCTGCGTTCAATCCCC
UgracE2_07  AACCAGAGTGATACTTCCTATTCGCATACGCAATCCTGCGTTCAATCCCC
UgracE2_08  AACCAGAGTGATACTTCCTATTCGCATACGCAATCCTGCGTTCAATCCCC
UgracE2_09  AACCAGAGTGATACTTCCTATTCGCATACGCAATCCTGCGTTCAATCCCC
UgracE2_10  AACCAGAGTGATACTTCCTATTCGCATACGCAATCCTGCGTTCAATCCCC
Uinve_01    AGCCAGAATGATACTTCTTATTTGCCTATGCAATCTTACGCTCAATCCCA
Uinve_02    AGCCAGAATGATATTTCTTATTTGCCTATGCAATCTTACGCTCAATCCCA
Uinve_03    AGCCAGAATGATACTTCTTATTTGCCTATGCAATCTTACGCTCAATCCCA
Uinve_04    AACCAGAATGATACTTCTTATTTGCATATGCAATTTTACGTTCAATCCCA
Uinve_05    AGCCAGAATGATACTTCTTATTTGCCTATGCAATCTTACGCTCAATCCCA
Uinve_06    AGCCAGAATGATACTTCTTATTTGCCTATGCAATCTTACGCTCAATCCCA
Uinve_07    AACCAGAATGATACTTCTTATTTGCATATGCAATTTTACGTTCAATCCCA
Univa_01    AGCCAGAATGATATTTCCTATTTGCATACGCAATCCTACGTTCAATCCCA
Univa_02    AGCCAGAATGATATTTCCTATTTGCATACGCAATCCTACGTTCAATCCCA
Univa_03    AGCCAGAATGATATTTCCTATTTGCATACGCAATCCTACGTTCAATCCCA
Univa_04    AGCCAGAATGATATTTCCTATTTGCATACGCAATCCTACGTTCAATCCCA
Univa_05    AGCCAGAATGATATTTCCTATTTGCATACGCAATCCTACGTTCAATCCCA
Univa_06    AGCCAGAATGATATTTCCTATTTGCATACGCAATCCTACGTTCAATCCCA
Univa_07    AGCCAGAATGATATTTCCTATTTGCATACGCAATCCTACGTTCAATCCCA
Univa_08    AGCCAGAATGATATTTCCTATTTGCATACGCAATCCTACGTTCAATCCCA
Univa_09    AGCCAGAATGATATTTCCTATTTGCATACGCAATCCTACGTTCAATCCCA
Univa_10    AGCCAGAATGATATTTCCTATTTGCATACGCAATCCTACGTTCAATCCCA
Univa_11    AGCCAGAATGATATTTCCTATTTGCATACGCAATCCTACGTTCAATCCCA
Univa_12    AGCCAGAATGATATTTCCTATTTGCATACGCAATCCTACGTTCAATCCCA
Univa_13    AGCCAGAATGATATTTCCTATTTGCATACGCAATCCTACGTTCAATCCCA
Univa_14    AGCCAGAATGATATTTCCTATTTGCATACGCAATCCTACGTTCAATCCCA
UsoriD2_07  AGCCAGAATGATATTTCCTATTCGCATATGCAATTCTACGTTCAATTCCT
UsoriD2_08  AGCCAGAATGATATTTCCTATTCGCATATGCAATTCTACGTTCAATTCCT
Usori_01    AACCAGAATGATATTTCCTATTTGCATATGCAATTCTACGTTCAATCCCT
Usori_02    AACCAGAATGATATTTCCTATTTGCATATGCAATTCTACGTTCAATCCCT
Usori_03    AACCAGAATGATATTTCCTATTTGCATATGCAATTCTACGTTCAATCCCT
Usori_04    AACCAGAATGATATTTCCTATTTGCATATGCAATTCTACGTTCAATCCCT
UsoriD2_05  AGCCAGAATGATATTTCCTATTCGCATATGCAATTCTACGTTCAATTCCT
UsoriD2_06  AGCCAGAATGATATTTCCTATTCGCATATGCAATTCTACGTTCAATTCCT
UsoriD2_09  AGCCAGAATGATATTTCCTATTCGCATATGCAATTCTACGTTCAATTCCT
Usps1_01    AGCCAGAGTGATATTTCTTATTTGCATATGCAATCCTACGCTCAATTCCC
Usps1_02    AGCCAGAATGATATTTCTTATTTGCATATGCAATCCTACGCTCAATTCCC
Usps1_04    AGCCAGAATGATATTTCTTATTTGCATATGCAATCCTACGCTCAATTCCC
Usps1_05    AGCCAGAATGATATTTCTTATTTGCATATGCAATCCTACGCTCAATTCCC
Usps1_03    AGCCAGAATGATATTTCTTATTTGCATATGCAATCCTACGCTCAATTCCC
Uatro_08    AACCAGAGTGGTATTTCCTATTCGCATACGCAATCCTGCGCTCAATTCCT
Uatro_09    AACCAGAGTGGTATTTCCTATTCGCATACGCAATCCTGCGCTCAATTCCT
Uatro_10    AACCAGAGTGGTATTTCCTATTCGCATACGCAATCCTGCGCTCAATTCCT
Uatro_11    AACCAGAGTGGTATTTCCTATTCGCATACGCAATCCTGCGCTCAATTCCT

SA_01       AACAAACTAGGAGGCGTCCTAGCACTAGTCCTATCAATTTTAATTCTAGC
TA_01       AATAAACTAGGAGGTGTTCTAGCCTTGGTATTTTCAATTCTAATCCTAGC
Uatro_01    AATAAATTAGGAGGGGTTCTGGCCCTAATTATATCAATTTTAATCCTAGC
Uatro_02    AATAAATTAGGAGGGGTTCTGGCCCTAATTATATCAATTTTAATCCTAGC
Uatro_03    AATAAATTAGGAGGGGTTCTGGCCCTAATTATATCAATTTTAATTCTAGC
Uatro_04    AATAAATTAGGAGGGGTTCTGGCCCTAATTATATCAATTTTAATTCTAGC
Uatro_05    AATAAATTAGGAGGGGTTCTGGCCCTAATTATATCAATTTTAATCCTAGC
Uatro_06    AATAAATTAGGAGGGGTTCTGGCCCTAATTATATCAATTTTAATCCTAGC
Uatro_07    AATAAATTTGGAGGGGTTCTGGCCCTAATTATATCAATTTTAATCCTAGC
Ugrac_01    AATAAATTAGGAGGGGTTCTAGCCCTAATTCTATCAATCCTAATTCTAGC
Ugrac_02    AATAAATTAGGAGGGGTTCTAGCCCTAATTCTATCAATCCTAATTCTAGC
Ugrac_03    AATAAATTAGGAGGGGTTCTAGCCCTAATTCTATCAATCCTAATTCTAGC
Ugrac_04    AATAAATTAGGAGGGGTTCTAGCCCTAATTCTATCAATCCTAATTCTAGC
Ugrac_05    AATAAATTAGGAGGGGTTCTAGCCCTAATTCTATCAATCCTAATTCTAGC
UgracE2_06  AATAAATTAGGAGGAGTTCTAGCCCTAATTCTATCAATCCTAATTCTAGC
UgracE2_07  AATAAATTAGGAGGAGTTCTAGCCCTAATTCTATCAATCCTAATTCTAGC
UgracE2_08  AATAAATTAGGAGGAGTTCTAGCCCTAATTCTATCAATCCTAATTCTAGC
UgracE2_09  AATAAATTAGGAGGAGTTCTAGCCCTAATTCTATCAATCCTAATTCTAGC
UgracE2_10  AATAAATTAGGAGGAGTTCTAGCCCTAATTCTATCAATCCTAATTCTAGC
Uinve_01    AACAAACTAGGAGGGGTTTTAGCCCTAGTCTTATCAATCCTAATCTTAGC
Uinve_02    AACAAACTAGGAGGGGTTTTAGCCCTAGTCTTATCAATCCTAATCTTAGC
Uinve_03    AACAAACTAGGAGGAGTTTTAGCTCTAGTCTTATCAATCCTAATCTTAGC
Uinve_04    AACAAGCTAGGAGGAGTTTTAGCTCTAGTTCTATCAATCCTAATCTTAGC
Uinve_05    AACAAACTTGGAGGGGTTTTAGCTCTAGTCTTATCAATCCTAATCTTAGC
Uinve_06    AACAAACTAGGAGGAGTTTTAGCTCTAGTCTTATCAATCCTAATCTTAGC
Uinve_07    AACAAGCTAGGAGGAGTTTTAGCTCTAGTTCTATCAATCCTAATCTTAGC
Univa_01    AATAAACTAGGAGGAGTTCTAGCTCTAGTAATATCAATCCTAATTTTAGC
Univa_02    AATAAACTAGGAGGAGTTCTAGCTCTAGTAATATCAATCCTAATTTTAGC
Univa_03    AATAAACTAGGAGGAGTTCTAGCTCTAGTAATATCAATCCTAATTTTAAC
Univa_04    AATAAACTAGGAGGAGTTCTAGCTCTAGTAATATCAATCCTAATTTTAGC
Univa_05    AATAAACTAGGAGGAGTTCTAGCTCTAGTAATATCAATCCTAATTTTAGC
Univa_06    AATAAACTAGGAGGTGTTCTAGCTCTAGTAATATCAATCCTAATTCTAGC
Univa_07    AATAAACTAGGAGGTGTTCTAGCTCTAGTAATATCAATCCTAATTCTAGC
Univa_08    AATAAACTAGGAGGTGTTCTAGCTCTAGTAATATCAATCCTAATTCTAGC
Univa_09    AATAAACTAGGAGGTGTTCTAGCTCTAGTAATATCAATCCTAATTCTAGC
Univa_10    AATAAACTAGGAGGAGTTCTAGCTCTAGTAATATCAATCCTAATTCTAGC
Univa_11    AATAAACTAGGAGGAGTTCTAGCTCTAGTAATATCAATCCTAATTCTAGC
Univa_12    AATAAACTAGGAGGAGTTCTAGCTCTAGTAATATCAATCCTAATTCTAGC
Univa_13    AATAAACTAGGAGGAGTTCTAGCTCTAGTAATATCGATCCTAATTCTAGC
Univa_14    AATAAACTAGGAGGAGTTCTAGCTCTAGTAATATCAATCCTAATTCTAGC
UsoriD2_07  AATAAATTAGGAGGGGTCTTAGCTCTAATTCTATCAATCCTAATCCTAGC
UsoriD2_08  AATAAATTAGGAGGGGTCTTAGCTCTAATTCTATCAATCCTAATCCTAGC
Usori_01    AATAAACTAGGAGGGGTCTTAGCCCTAATTCTATCAATCCTAATCCTAGC
Usori_02    AATAAACTAGGAGGGGTCTTAGCCCTAATTCTATCAATCCTAATCCTAGC
Usori_03    AATAAACTAGGAGGGGTCTTAGCCCTAATTCTATCAATCCTAATCCTAGC
Usori_04    AATAAACTAGGAGGGGTCTTAGCCCTAATTCTATCAATCCTAATCCTAGC
UsoriD2_05  AATAAATTAGGAGGGGTCTTAGCTCTAATTCTATCAATCCTAATCCTAGC
UsoriD2_06  AATAAATTAGGAGGGGTCTTAGCTCTAATTCTATCAATCCTAATCCTAGC
UsoriD2_09  AATAAATTAGGAGGGGTCTTAGCTCTAATTCTATCAATCCTAATCCTAGC
Usps1_01    AATAAACTAGGAGGAGTCTTAGCCCTAGTCCTATCCATCTTAGTCCTAGC
Usps1_02    AATAAACTAGGAGGAGTCTTAGCCCTAGTCCTATCCATCTTAGTCCTAGC
Usps1_04    AATAAACTAGGAGGAGTCTTAGCCCTAGTCCTATCCATCTTAGTCCTAGC
Usps1_05    AATAAACTAGGAGGAGTCTTAGCCCTAGTCCTATCCATCTTAGTCCTAGC
Usps1_03    AATAAACTAGGAGGAGTATTAGCCCTAGTCCTATCCATCTTAGTCCTAGC
Uatro_08    AATAAATTAGGAGGAGTCCTAGCCCTAATTATATCAATCCTAATCCTAGC
Uatro_09    AATAAATTAGGAGGAGTCCTAGCCCTAATTATATCAATCCTAATCCTAGC
Uatro_10    AATAAATTAGGAGGAGTCCTAGCCCTAATTATATCAATCCTAATCCTAGC
Uatro_11    AATAAATTAGGAGGAGTCCTAGCCCTAATTATATCAATCCTAATCCTAGC

SA_01       TGTAGTCCCTTTCCTCCACACATCTAAACAACGAAGCATAATATTCCGCC
TA_01       ACTAATTCCATTCCTACATACTTCAAAACAACGAAGTATAATATTTCGAC
Uatro_01    TATTATCCCCATACTTCATACGTCTAAACAACGAAGCATGATATTCCGCC
Uatro_02    TATTATCCCCATACTTCATACGTCTAAACAACGAAGCATGATATTCCGCC
Uatro_03    TATTATCCCCATACTTCATACGTCTAAACAACGAAGCATGATATTCCGCC
Uatro_04    TATTATCCCCATACTTCATACGTCTAAACAACGAAGCATGATATTCCGCC
Uatro_05    TATTATCCCCATACTTCATACGTCTAAACAACGAAGCATGATATTCCGCC
Uatro_06    TATTATCCCCATACTTCATACGTCTAAACAACGAAGCATGATATTCCGCC
Uatro_07    TATTATCCCCATACTTCATACGTCTAAACAACGAAGCATGATATTCCGCC
Ugrac_01    TATTATCCCTATACTCCACACATCCAAACAACGAAGCATAATATTCCGTC
Ugrac_02    TATTATCCCTATACTCCACACATCCAAACAACGAAGCATAATATTCCGTC
Ugrac_03    TATTATCCCTATACTCCACACATCCAAACAACGAAGCATAATATTCCGTC
Ugrac_04    TATTATCCCTATACTCCACACATCCAAACAACGAAGCATAATATTCCGTC
Ugrac_05    TATTATCCCTATACTCCACACATCCAAACAACGAAGCATAATATTCCGTC
UgracE2_06  TATCATCCCTATACTCCACACATCCAAACAACGAAGCATAATATTCCGTC
UgracE2_07  TATTATCCCTATACTCCACACATCCAAACAACGAAGCATAATATTCCGTC
UgracE2_08  TATTATCCCTATACTCCACACATCCAAACAACGAAGCATAATATTCCGTC
UgracE2_09  TATTATCCCTATACTCCACACATCCAAACAACGAAGCATAATATTCCGTC
UgracE2_10  TATTATCCCTATACTCCACACATCCAAACAACGAAGCATACTATTCCGTC
Uinve_01    CATCATTCCCATCCTTCATACATCTAAACAACGAAGTATAATATTCCGTC
Uinve_02    CATCATTCCCATCCTTCATACATCTAAACAACGAAGTATAATATTCCGTC
Uinve_03    CATCATTCCCATCCTCCACACATCCAAACAACGAAGTATAATATTCCGTC
Uinve_04    CATTATTCCAATTCTTCACACATCTAAACAACGAAGCATGATATTCCGCC
Uinve_05    CATCATTCCCATCCTTCATACATCTAAACAACGAAGTATAATATTCCGTC
Uinve_06    CATCATTCCCATCCTCCACACATCCAAACAACGAAGTATAATATTCCGTC
Uinve_07    CATTATTCCAATTCTTCACACATCTAAACAACGAAGCATGATATTCCGCC
Univa_01    TATCATCCCCATACTCCACACATCCAAACAACGAAGCATAATATTCCGTC
Univa_02    TATCATCCCTATACTCCACACATCCAAACAACGAAGCATAATATTCCGTC
Univa_03    TATCATCCCCATACTCCACACATCCAAACAACGAAGCATAATATTCCGTC
Univa_04    TATCATCCCTATACTCCACACATCCAAACAACGAAGCATAATATTCCGTC
Univa_05    TATCATCCCCATACTCCACACATCCAAACAACGAAGCATAATATTCCGTC
Univa_06    TATCATCCCTATACTCCACACATCCAAACAACGAAGCATAATATTCCGTC
Univa_07    TATCATCCCTATACTCCACACATCCAAACAACGAAGCATAATATTCCGTC
Univa_08    TATCATCCCTATACTCCACACATCCAAACAACGAAGCATAATATTCCGTC
Univa_09    TATCATCCCTATACTCCACACATCCAAACAACGAAGCATAATATTCCGTC
Univa_10    TATCATCCCTATACTCCACACATCCAAACAACGAAGCATAATATTCCGTC
Univa_11    TATCATCCCTATACTCCACACATCCAAACAACGAAGCATAATATTCCGTC
Univa_12    TATCATCCCTATACTCCACACATCCAAACAACGAAGCATAATATTCCGTC
Univa_13    TATCATCCCTATACTCCACACATCCAAACAACGAAGCATAATATTCCGTC
Univa_14    TATCATCCCTATACTCCACACATCCAAACAACGAAGCATAATATTCCGTC
UsoriD2_07  TATCATTCCTATACTCCACACATCTAAACAACGAAGCATAATATTCCGTC
UsoriD2_08  TATCATTCCTATACTCCACACATCTAAACAACGAAGCATAATATTCCGTC
Usori_01    TATCATCCCCATACTCCACACATCTAAACAACGAAGCATAATATTCCGTC
Usori_02    TATCATCCCCATACTCCACACATCTAAACAACGAAGCATAATATTCCGTC
Usori_03    TATCATCCCCATACTCCACACATCTAAACAACGAAGCATAATATTCCGTC
Usori_04    TATCATCCCCATACTCCACACATCTAAACAACGAAGCATAATATTCCGTC
UsoriD2_05  TATCATTCCTATACTCCACACATCTAAACAACGAAGCATAATATTCCGTC
UsoriD2_06  TATCATTCCTATACTCCACACATCTAAACAACGAAGCATAATATTCCGTC
UsoriD2_09  TATCATTCCTATACTCCACACATCTAAACAACGAAGCATAATATTCCGTC
Usps1_01    TATCATCCCTATACTCCACACATCTAAACAACGAAGCATAATATTCCGTC
Usps1_02    TATCATCCCTATACTCCACACATCTAAACAACGAAGCATAATATTCCGTC
Usps1_04    TATCATCCCTATACTCCACACATCTAAACAACGAAGCATAATATTCCGTC
Usps1_05    TATCATCCCTATACTCCACACATCTAAACAACGAAGCATAATATTCCGTC
Usps1_03    TATCATCCCTATACTCCACACATCTAAACAACGAAGCATAATATTCCGTC
Uatro_08    TATCATCCCCATACTCCATACAGCTAAACAACGAAGCATGATATTCCGTC
Uatro_09    TATCATCCCCATACTCCATACAGCTAAACAACGAAGCATGATATTCCGTC
Uatro_10    TATCATCCCCATACTCCATACAGCTAAACAACGAAGCATGATATTCCGTC
Uatro_11    TATCATCCCCATACTCCATACAGCTAAACAACGAAGCATGATATTCCGTC

SA_01       CATTCAGCCAATGCCTCTTCTGAATCCTAGTCGCAGACCTCCTCACACTC
TA_01       CTATAAGCCAATGCTTATTCTGACTACTAGTTGCAGACCTACTCACCCTA
Uatro_01    CTATTAGCCAAGGCCTATTCTGAATTTTNNNNNNNNNNNNNNNNNNNNNN
Uatro_02    CTATTAGCCAAGGCCTATTCTGAATTTTAGTCGCAGACCTTTTTATCCTG
Uatro_03    CTATTAGCCAATGCCTATTCTGAATTTTAGTCGCAGACCTCTTTATCCTG
Uatro_04    CTATTAGCCAATGCCTATTCTGAATTTTAGTCGCAGACCTCTTTATCCTG
Uatro_05    CTATTAGCCAAGGCCTATTCTGAATTTTAGTCGCAGACCTTTTTATCCTG
Uatro_06    CTATTAGCCAATGCCTATTCTGAATTTTAGTCGCAGACCTTTTTATCCTG
Uatro_07    CTATTAGCCAATGCCTATTCTGAATTTTAGTCGCAGACCTTTTTATCCTG
Ugrac_01    CTGTTAGCCAATGCCTATTCTGACTTTTAGTCGCAGACCTTTTTATCCTA
Ugrac_02    CTGTTAGCCAATGCCTATTCTGACTTTTAGTCGCAGACCTTTTTATCCTA
Ugrac_03    CTGTTAGCCAATGCCTATTCTGACTTTTAGTCGCAGACCTTTTTATCCTA
Ugrac_04    CTGTTAGCCAATGCCTATTCTGACTTTTAGTCGCAGACCTTTTTATCCTA
Ugrac_05    CTGTTAGCCAATGCCTATTCTGACTTTTAGTCGCAGACCTTTTTATCCTA
UgracE2_06  CCGTTAGCCAATGCCTATTCTGACTTTTAGTCGCAGACCTTTTTATCCTA
UgracE2_07  CCGTTAGCCAATGCCTATTCTGACTTTTAGTCGCAGACCTTTTTATCCTA
UgracE2_08  CCGTTAGCCAATGCCTATTCTGACTTTTAGTCGCAGACCTTTTTATCCTA
UgracE2_09  CCGTTAGCCAATGCCTATTCTGACTTTTAGTCGCAGACCTTTTTATCCTA
UgracE2_10  CCGTTAGCCAATGCCTATTCTGACTTTTAGTCGCAGACCTTTTTATCCTA
Uinve_01    CCATCAGCCAATGCCTTTTCTGAATCCTAGTAGCTGACTTACTTATCTTA
Uinve_02    CCATCAGCCAATGCCTTTTCTGAATCCTAGTAGCTGACTTACTTATCTTA
Uinve_03    CCATCAGCCAATGCCTTTTCTGAATCCTAGTAGCTGATTTACTTATCTTA
Uinve_04    CTATCAGCCAATGTCTTTTCTGAATTCTAGTAGCTGATTTATTTATTCTA
Uinve_05    CCATCAGCCAATGCCTTTTCTGAATCCTAGTAGCTGACTTACTTATCTTA
Uinve_06    CCATCAGCCAATGCCTTTTCTGAATCCTAGTAGCTGATTTACTTATCTTA
Uinve_07    CTATCAGCCAATGTCTTTTCTGAATTCTAGTAGCTGATTTATTTATTCTA
Univa_01    CTATTAGTCAATGCCTCTTCTGAGTCTTAGTCGCAGACCTTTTAATCCTG
Univa_02    CTATTAGTCAATGCCTCTTCTGAGTCTTAGTCGCAGACCTTTTAATCCTG
Univa_03    CTATTAGTCAATGCCTCTTCTGAGTCTTAGTCGCAGACCTTTTAATCCTG
Univa_04    CTATTAGTCAATGCCTCTTCTGAGTCTTAGTCGCAGACCTTTTAATCCTG
Univa_05    CTATTAGTCAATGCCTCTTCTGAGTCTTAGTCGCAGACCTTTTAATCCTG
Univa_06    CTATTAGTCAATGCCTCTTCTGAATCTTAGTCGCAGACCTTTTAATCCTG
Univa_07    CTATTAGTCAATGCCTCTTCTGAATCTTAGTCGCAGACCTTTTAATCCTG
Univa_08    CTATTAGTCAATGCCTCTTCTGAATCTTAGTCGCAGACCTTTTAATCCTG
Univa_09    CTATTAGTCAATGCCTCTTCTGAATCTTAGTCGCAGACCTTTTAATCCTG
Univa_10    CTATTAGTCAATGCCTCTTCTGAATCTTAGTCGCAGACCTTTTAATCCTG
Univa_11    CTATTAGTCAATGCCTCTTCTGAGTCTTAGTCGCAGATCTTTTAATCCTG
Univa_12    CTATTAGTCAATGCCTCTTCTGAGTCTTAGTCGCAGATCTTTTAATCCTG
Univa_13    CTATTAGTCAATGCCTCTTCTGAGTCTTAGTCGCAGATCTTTTAATCCTG
Univa_14    CTATTAGTCAATGCCTCTTCTGAGTCTTAGTCGCAGATCTTTTAATCCTG
UsoriD2_07  CTGTCAGCCAATGCTTATTCTGAATTTTAGTCGCAGACCTTTTTACCTTA
UsoriD2_08  CTGTCAGCCAATGCTTATTCTGAATTTTAGTCGCAGACCTTTTTACCTTA
Usori_01    CTGTCAGCCAATGCTTATTCTGAATTTTAGTCGCAGACCTTTTTATCTTA
Usori_02    CTGTCAGCCAATGCTTATTCTGAATTTTAGTCGCAGACCTTTTTATCTTA
Usori_03    CTGTCAGCCAATGCTTATTCTGAATTTTAGTCGCAGACCTTTTTATCTTA
Usori_04    CTGTCAGCCAATGCTTATTCTGAATTTTAGTCGCAGACCTTTTTATCTTA
UsoriD2_05  CTGTCAGCCAATGCTTATTCTGAATTTTAGTCGCAGACCTTTTTACCTTA
UsoriD2_06  CTGTCAGCCAATGCTTATTCTGAATTTTAGTCGCAGACCTTTTTACCTTA
UsoriD2_09  CTGTCAGCCAATGCTTATTCTGAATTTTAGTCGCAGACCTTTTTACCTTA
Usps1_01    CCATTAGCCAATGTTTATTCTGAATTTTAGTCGCAGATCTACTCGTCCTA
Usps1_02    CCATTAGCCAATGTTTATTCTGAATTTTAGTCGCAGATCTACTCGTCCTA
Usps1_04    CCATTAGCCAATGTTTATTCTGAATTTTAGTCGCAGATCTACTCGTCCTA
Usps1_05    CCATTAGCCAATGTTTATTCTGAATTTTAGTCGCAGATCTACTCGTCCTA
Usps1_03    CCATTAGCCAATGTTTATTCTGAATTTTAGTCGCAGATCTACTCGTCCTA
Uatro_08    CTATCAGCCAATGTTTATTTTGAATTTTAGTAGCCGACCTTCTCACCCTA
Uatro_09    CTATCAGCCAATGTTTATTTTGAATTTTAGTAGCCGACCTTCTCACCCTA
Uatro_10    CTATCAGCCAATGTTTATTTTGAATTTTAGTAGCCGACCTTCTCACCCTA
Uatro_11    CTATCAGCCAATGTTTATTTTGAATTTTAGTAGCCGACCTTCTCACCCTA

SA_01       ACATGAATTGGAGGTCAACCAGTTGAACACCCATTTATCATTATTGGACA
TA_01       ACATGAATCGGAGGACAACCCGTAGAACACCCATTCATCATCATCGGCCA
Uatro_01    NNNNNNNNNNNNNNNNNNNNNNNNNNNNNNNNNNNNNNNNNNNNNNNNNN
Uatro_02    ACATGAATCGGAGGTCAACCAGTAGAACACCCATTTATTATCATTGGACA
Uatro_03    ACATGAATCGGAGGTCAACCAGTAGAACACCCATTTATTATCATTGGACA
Uatro_04    ACATGAATCGGAGGTCAACCAGTAGAACACCCATTTATTATCATTGGACA
Uatro_05    ACATGAATCGGAGGTCAACCAGTAGAACACCCATTTATTATCATTGGACA
Uatro_06    ACATGAATTGGAGGTCAACCAGTAGAACACCCATTTATTATCATTGGACA
Uatro_07    ACATGAATTGGAGGTCAACCAGTAGAACACCCATTTATTATCATTGGACA
Ugrac_01    ACATGAATTGGAGGTCAACCAGTAGAACATCCATTCATCATTATTGGACA
Ugrac_02    ACATGAATTGGAGGTCAACCAGTAGAACATCCATTCATCATTATTGGACA
Ugrac_03    ACATGAATTGGAGGTCAACCAGTAGAACATCCATTCATCATTATTGGACA
Ugrac_04    ACATGAATTGGAGGTCAACCAGTAGAACATCCATTCATCATTATTGGACA
Ugrac_05    ACATGAATTGGAGGTCAACCAGTAGAACATCCATTCATCATTATTGGACA
UgracE2_06  ACATGAATTGGAGGTCAACCAGTAGAACATCCATTCATCATTATTGGACA
UgracE2_07  ACATGAATTGGAGGTCAACCAGTAGAACATCCATTCATCATTATTGGACA
UgracE2_08  ACATGAATTGGAGGTCAACCAGTAGAACATCCATTCATCATTATTGGACA
UgracE2_09  ACATGAATTGGAGGTCAACCAGTAGAACATCCATTCATCATTATTGGACA
UgracE2_10  ACATGAATTGGAGGTCAACCAGTAGAACATCCATTCATCATTATTGGACA
Uinve_01    ACATGAATTGGCGGACAACCAGTAGAACATCCCTTCATCATCATTGGTCA
Uinve_02    ACATGAATTGGCGGACAACCAGTAGAACATCCCTTCATCATTATTGGTCA
Uinve_03    ACATGAATTGGCGGACAACCAGTAGAACATCCCTTCATCATTATTGGTCA
Uinve_04    ACATGAATTGGCGGACAACCAGTAGAGCACCCTTTCATTATCATTGGCCA
Uinve_05    ACATGAATTGGCGGACAACCAGTAGAACATCCCTTCATCATCATTGGTCA
Uinve_06    ACATGAATTGGCGGACAACCAGTAGAACATCCCTTCATCATTATTGGTCA
Uinve_07    ACATGAATTGGCGGACAACCAGTAGAGCACCCTTTCATTATCATTGGCCA
Univa_01    ACATGAATTGGAGGGCAACCAGTAGAGCACCCCTTTATTATTATTGGCCA
Univa_02    ACATGAATTGGAGGTCAACCAGTAGAGCACCCCTTTATTATTATTGGCCA
Univa_03    ACATGAATTGGAGGTCAACCAGTAGAGCACCCCTTTATTATTATTGGCCA
Univa_04    ACATGAATTGGAGGTCAACCAGTAGAGCACCCCTTTATTATTATTGGCCA
Univa_05    ACATGAATTGGAGGGCAACCAGTAGAGCACCCCTTTATTATTATTGGCCA
Univa_06    ACATGAATTGGAGGTCAGCCAGTAGAGCACCCCTTTATTATCATTGGCCA
Univa_07    ACATGAATTGGAGGTCAGCCAGTAGAGCACCCCTTTATTATCATTGGCCA
Univa_08    ACATGAATTGGAGGTCAGCCAGTAGAGCACCCCTTTATTATCATTGGCCA
Univa_09    ACATGAATTGGAGGTCAGCCAGTAGAGCACCCCTTTATTATCATTGGCCA
Univa_10    ACATGAATTGGAGGTCAGCCAGTAGAGCACCCCTTTATTATCATTGGCCA
Univa_11    ACATGAATTGGAGGTCAACCAGTAGAGCACCCCTTTATTATTATTGGCCA
Univa_12    ACATGAATTGGAGGTCAACCAGTAGAGCACCCCTTTATTATTATTGGCCA
Univa_13    ACATGAATTGGAGGTCAACCAGTAGAGCACCCCTTTATTATTATTGGCCA
Univa_14    ACATGAATTGGAGGTCAACCAGTAGAGCACCCCTTTATTATTATTGGCCA
UsoriD2_07  ACATGAATTGGTGGTCAACCAGTAGAACATCCATTTATCATTATTGGACA
UsoriD2_08  ACATGAATTGGTGGTCAACCAGTAGAACATCCATTTATCATTATTGGACA
Usori_01    ACATGAATTGGGGGCCAACCAGTAGAACACCCATTTATCATTATTGGACA
Usori_02    ACATGAATTGGGGGCCAACCAGTAGAACACCCATTTATCATTATTGGACA
Usori_03    ACATGAATTGGGGGCCAACCAGTAGAACACCCATTTATCATTATTGGACA
Usori_04    ACATGAATTGGGGGCCAACCAGTAGAACACCCATTTATCATTATTGGACA
UsoriD2_05  ACATGAATTGGTGGTCAACCAGTAGAACATCCATTTATCATTATTGGACA
UsoriD2_06  ACATGAATTGGTGGTCAACCAGTAGAACATCCATTTATCATTATTGGACA
UsoriD2_09  ACATGAATTGGTGGTCAACCAGTAGAACATCCATTTATCATTATTGGACA
Usps1_01    ACATGAATCGGAGGTCAACCAGTAGAGCATCCGTTCATCATTATCGGCCA
Usps1_02    ACATGAATCGGAGGTCAACCAGTAGAGCATCCGTTCATCATTATCGGCCA
Usps1_04    ACATGAATCGGAGGTCAACCAGTAGAGCATCCGTTCATCATTATTGGCCA
Usps1_05    ACATGAATCGGAGGTCAACCAGTAGAGCATCCGTTCATCATTATCGGCCA
Usps1_03    ACATGAATCGGAGGTCAACCAGTAGAGCATCCGTTCATCATTATTGGCCA
Uatro_08    ACATGAATTGGGGGTCAACCAGTAGAACACCCATTCATCATTATTGGGCA
Uatro_09    ACATGAATTGGGGGTCAACCAGTAGAACACCCATTCATCATTATTGGGCA
Uatro_10    ACATGAATTGGGGGTCAACCAGTAGAACACCCATTCATCATTATTGGGCA
Uatro_11    ACATGAATTGGGGGTCAACCAGTAGAACACCCATTCATCATTATTGGGCA

SA_01       ATTAGCCTCAATCCTTTACTTCCTCCTTATCCTGGTTATCATGCCTATTA
TA_01       ACTGGCATCAATCCTATATTTCTTACTCATCCTAGTACTCATGCCACTGA
Uatro_01    NNNNNNNNNNNNNNNNNNNNNNNNNNNNNNNNNNNNNNNNNNNNNNNNNN
Uatro_02    ACTAGCATCAATCCTATATTTCCTTTTAATTTTAGTCTTAATACCACTCG
Uatro_03    ACTAGCATCAATCCTATATTTCCTTTTAATTTTAGTCTTAATACCACTCG
Uatro_04    ACTAGCATCAATCCTATATTTCCTTTTAATTTTAGTCTTAATACCACTCG
Uatro_05    ACTAGCATCAATCCTATATTTCCTTTTAATTTTAGTCTTAATACCACTCG
Uatro_06    ACTAGCATCAATCCTATATTTCCTTTTAATTTTAGTCTTAATACCACTCG
Uatro_07    ACTAGCATCAATCCTATATTTCCTTTTAATTTTAGTCTTAATACCACTCG
Ugrac_01    ACTAGCATCCATCCTATACTTCCTCCTAATTCTAGTCTTAATACCACTCG
Ugrac_02    ACTAGCATCCATCCTATACTTCCTCCTAATTCTAGTCTTAATACCACTCG
Ugrac_03    ACTAGCATCCATCCTATACTTCCTCCTAATTCTAGTCTTAATACCACTCG
Ugrac_04    ACTAGCATCCATCCTATACTTCCTCCTAATTCTAGTCTTAATACCACTCG
Ugrac_05    ACTAGCATCCATCCTATACTTCCTCCTAATTCTAGTCTTAATACCACTCG
UgracE2_06  ACTAGCATCCATCCTATATTTCCTCCTAATTCTAGTCTTAATACCACTCG
UgracE2_07  ACTAGCATCCATCCTATATTTCCTCCTAATTCTAGTCTTAATACCACTCG
UgracE2_08  ACTAGCATCCATCCTATATTTCCTCCTAATTCTAGTCTTAATACCACTCG
UgracE2_09  ACTAGCATCCATCCTATATTTCCTCCTAATTCTAGTCTTAATACCACTCG
UgracE2_10  ACTAGCATCCATCCTATATTTCCTCCTAATTCTAGTCTTAATACCACTCG
Uinve_01    ACTAGCATCTATCTTATACTTCCTACTAATCTTAGTCCTAATACCACTTA
Uinve_02    ACTAGCATCTATCTTATACTTCCTACTAATCTTAGTCCTAATACCACTTA
Uinve_03    ACTAGCATCTATCTTATACTTCCTATTAATCCTGGTCCTAATACCACTTA
Uinve_04    ACTAGCATCCATCTTATACTTCCTATTAATCCTAGTTCTAATACCACTAA
Uinve_05    ACTAGCATCTATCTTATACTTCCTACTAATCTTAGTCCTAATACCACTTA
Uinve_06    ACTAGCATCTATCTTATACTTCCTATTAATCCTGGTCCTAATACCACTTA
Uinve_07    ACTAGCATCCATCTTATACTTCCTATTAATCCTAGTTCTAATACCACTAA
Univa_01    GCTAGCATCCATCCTATATTTCCTCCTAATCCTAGTCCTAATACCACTCG
Univa_02    GCTAGCATCCATCCTATATTTCCTCCTAATCCTAGTCCTAATACCACTCG
Univa_03    GCTAGCATCCATCCTATATTTCCTCCTAATCCTAGTCCTAATACCACTCG
Univa_04    GCTAGCATCCATCCTATATTTCCTCCTAATCCTAGTCCTAATACCACTCG
Univa_05    GCTAGCATCCATCCTATATTTCCTCCTAATCCTAGTCCTAATACCACTCG
Univa_06    GCTAGCATCCGTCCTATACTTCCTCCTAATCCTAGTCCTAATACCACTCG
Univa_07    GCTAGCATCCGTCCTATACTTCCTCCTAATCCTAGTCCTAATACCACTCG
Univa_08    GCTAGCATCCGTCCTATACTTCCTCCTAATCCTAGTCCTAATACCACTCG
Univa_09    GCTAGCATCCGTCCTATACTTCCTCCTAATCCTAGTCCTAATACCACTCG
Univa_10    ACTAGCATCCGTCCTATATTTCCTCCTAATCCTAGTCCTAATACCACTCG
Univa_11    GCTAGCATCCGTCCTATACTTCCTCCTAATCCTAGTCCTAATACCACTCG
Univa_12    GCTAGCATCCGTCCTATACTTCCTCCTAATCCTAGTCCTAATACCACTCG
Univa_13    GCTAGCATCCGTCCTATACTTCCTCCTAATCCTAGTCCTAATACCACTCG
Univa_14    GCTAGCATCCGTCCTATACTTCCTCCTAATCCTAGTCCTAATACCACTCG
UsoriD2_07  ACTAGCATCCATCCTATACTTCCTTCTAATCCTAGTCTTAATACCACTAG
UsoriD2_08  ACTAGCATCCATCCTATACTTCCTTCTAATCCTAGTCTTAATACCACTAG
Usori_01    ACTAGCATCCATCCTATACTTCCTTCTAATTCTAGTCTTAATACCACTAG
Usori_02    ACTAGCATCCATCCTATACTTCCTTCTAATTCTAGTCTTAATACCACTAG
Usori_03    ACTAGCATCCATCCTATACTTCCTTCTAATTCTAGTCTTAATACCACTAG
Usori_04    ACTAGCATCCATCCTATACTTCCTTCTAATTCTAGTCTTAATACCACTAG
UsoriD2_05  ACTAGCATCTATCCTATATTTCCTTCTAATCCTAGTCTTAATACCACTAG
UsoriD2_06  ACTAGCATCCATCCTATACTTCCTTCTAATCCTAGTCTTAATACCACTAG
UsoriD2_09  ACTAGCATCCATCCTATACTTCCTTCTAATCCTAGTCTTAATACCACTAG
Usps1_01    ACTAGCGTCTATTTTATACTTCCTCCTGATCCTAGTCCTAATGCCACTCA
Usps1_02    ACTAGCGTCTATTTTATACTTCCTCCTGATCCTAGTCCTAATGCCACTCA
Usps1_04    ACTAGCGTCTATTTTATACTTCCTCCTGATCCTAGTCCTAATGCCACTCA
Usps1_05    ACTAGCGTCTATTTTATACTTCCTCCTGATCCTAGTCCTAATGCCACTCA
Usps1_03    ACTAGCGTCTATTTTATACTTCCTCCTGATCCTAGTCCTAATGCCACTCA
Uatro_08    ACTAGCATCCATCCTATATTTCCTCCTAATTCTAGTCTTAATACCACTTG
Uatro_09    ACTAGCATCCATCCTATATTTCCTCCTAATTCTAGTCTTAATACCACTTG
Uatro_10    ACTAGCATCCATCCTATATTTCCTCCTAATTCTAGTCTTAATACCACTTG
Uatro_11    ACTAGCATCCATCCTATATTTCCTCCTAATTCTAGTCTTAATACCACTTG

SA_01       CAAGCCTATTTGAAAATAATCTTCTAAAATGAAGGTCGTGCGACGGCATG
TA_01       CAAGTCTAATAGAAAATAGTATACTWAAATGAAGATCTTGTGATGGCATG
Uatro_01    NNNNNNNNNNNNNNNNNNNNNNNNNNNNNNNNNNNTCATGTGATGGAATG
Uatro_02    CAAGCATTATAGAAAACAACTTTTTAAAATGAAGATCATGTGATGGAATG
Uatro_03    CAAGCATTATAGAAAACAACTTTTTAAAATGAAGATCATGTGATGGCATG
Uatro_04    CAAGCATTATAGAAAACAACTTTTTAAAATGAAGATCATGTGATGGMATG
Uatro_05    CAAGCATTATAGAAAACAACTTTTTAAAATGAAGATCATGTGATGGAATG
Uatro_06    CAAGCATTATAGAAAACAACTTTTTAAAATGAAGATCATGTGATGGCATG
Uatro_07    CAAGCATTATAGAAAACAACTTTTTAAAATGAAGATCATGTGATGGCATG
Ugrac_01    CAAGTATTATAGAGAATAACTTTTTAAAATGAAGATCATGTGATGGCATG
Ugrac_02    CAAGTATTATAGAGAATAACTTTTTAAAATGAAGATCATGTGATGGCATG
Ugrac_03    CAAGTATTATAGAGAATAACTTTTTAAAATGAAGATCATGTGATGGCATG
Ugrac_04    CAAGTATTATAGAGAATAACTTTTTAAAATGAAGATCATGTGATGGCATG
Ugrac_05    CAAGTATTATAGAGAATAACTTTTTAAAATGAAGATCATGTGATGGCATG
UgracE2_06  CAAGTATTATAGAGAATAACTTTTTAAAATGAAGATCATGTGATGGCATG
UgracE2_07  CAAGTATTATAGAGAATAACTTTTTAAAATGAAGATCATGTGATGGCATG
UgracE2_08  CAAGTATTATAGAGAATAACTTTTTAAAATGAAGATCATGTGATGGCATG
UgracE2_09  CAAGTATTATAGAGAATAACTTTTTAAAATGAAGATCATGTGATGGCATG
UgracE2_10  CAAGTATTATAGAGAATAACTTTTTAAAATGAAGATCATGTGATGGCATG
Uinve_01    CAAGTGTTATAGAAAATAACTTCCTAAAATGAAGATCATGTGATGGCATG
Uinve_02    CAAGTGTTATAGAAAATAACTTCCTAAAATGAAGATCATGTGATGGCATG
Uinve_03    CAAGTGTTATAGAAAATAACTTCCTAAAATGAAGATCATGTGATGGCATG
Uinve_04    CAAGTATTATAGAAAACAACTTCTTAAAATGAAGATCATGTGATGGCATG
Uinve_05    CAAGTGTTATAGAAAATAACTTCCTAAAATGAAGATCATGTGATGGCATG
Uinve_06    CAAGTGTTATAGAAAATAACTTCCTAAAATGAAGATCATGTGATGGCATG
Uinve_07    CAAGTATTATAGAAAACAACTTCTTAAAATGAAGATCATGTGATGGCATG
Univa_01    CAAGTATCATAGAAAATAATTTCTTGAAATGAAGATCATGTGATGGCATG
Univa_02    CAAGTATCATAGAGAATAATTTCTTGAAATGAAGATCATGTGATGGCATG
Univa_03    CAAGTATCATAGAAAATAATTTCTTGAAATGAAGATCATGTGATGGCATG
Univa_04    CAAGTATCATAGAGAATAATTTCTTGAAATGAAGATCATGTGATGGCATG
Univa_05    CAAGTATCATAGAAAATAATTTCTTGAAATGAAGATCATGTGATGGCATG
Univa_06    CAAGTATCATAGAGAATAATTTCCTGAAATGAAGATCATGTGATGGCATG
Univa_07    CAAGTATCATAGAGAATAATTTCCTGAAATGAAGATCATGTGATGGCATG
Univa_08    CAAGTATCATAGAGAATAATTTCCTGAAATGAAGATCATGTGATGGCATG
Univa_09    CAAGTATCATAGAGAATAATTTCCTGAAATGAAGATCATGTGATGGCATG
Univa_10    CAAGTATCATAGAGAATAATTTCCTGAAATGAAGATCATGTGATGGCATG
Univa_11    CAAGTATCATAGAGAATAATTTTTTAAAATGAAGATCATGTGATGGCATG
Univa_12    CAAGTATCATAGAGAATAATTTCCTGAAATGAAGATCATGTGATGGCATG
Univa_13    CAAGTATCATAGAGAATAATTTCCTGAAATGAAGATCATGTGATGGCATG
Univa_14    CAAGTATCATAGAGAATAATTTCCTGAAATGAAGATCATGTGATGGCATG
UsoriD2_07  CAAGCATTATAGAAAATAACTTTTTAAAATGAAGATCATGTGATGGCATG
UsoriD2_08  CAAGCATTATAGAAAATAACTTTTTAAAATGAAGATCATGTGATGGCATG
Usori_01    CAAGCATTATAGAAAATAACTTTTTAAAATGAAGATCATGTGATGGCATG
Usori_02    CAAGCATTATAGAAAATAACTTTTTAAAATGAAGATCATGTGATGGCATG
Usori_03    CAAGCATTATAGAAAATAACTTTTTAAAATGAAGATCATGTGATGGCATG
Usori_04    CAAGCATTATAGAAAATAACTTTTTAAAATGAAGATCATGTGATGGCATG
UsoriD2_05  CAAGCATTATAGAAAATAACTTTTTAAAATGAAGATCATGTGATGGCATG
UsoriD2_06  CAAGCATTATAGAAAATAACTTTTTAAAATGAAGATCATGTGATGGCATG
UsoriD2_09  CAAGCATTATAGAAAATAACTTTTTAAAATGAAGATCATGTGATGGCATG
Usps1_01    CAAGTATTATAGAAAATAACTTTCTAAAATGAAGATCATGTGATGGCATG
Usps1_02    CAAGTATTATAGAAAATAACTTTCTAAAATGAAGATCATGTGATGGCATG
Usps1_04    CAAGTATTATAGAAAATAACTTTCTAAAATGAAGATCATGTGATGGCATG
Usps1_05    CAAGTATTATAGAAAATAACTTTCTAAAATGAAGATCATGTGATGGCATG
Usps1_03    CAAGTATTATAGAAAATAACTTTCTAAAATGAAGATCATGTGATGGCATG
Uatro_08    CAAGCATTCTAGAGAACAATTTTTTAAAATGAAGATCATGTGATGGCATG
Uatro_09    CAAGCATTCTAGAGAACAATTTTTTAAAATGAAGATCATGTGATGGCATG
Uatro_10    CAAGCATTCTAGAGAACAATTTTTTAAAATGAAGATCATGTGATGGCATG
Uatro_11    CAAGCATTCTAGAGAACAATTTTTTAAAATGAAGATCATGTGATGGCATG

SA_01       GGCGACGTGAGCGAGAAGCACGGCAGCGGCCCGGCCGTGCCCGAGAAGGC
TA_01       GGAGATGTGAGCGAGAAGCACGGGAGTGGGCCAGCCGTTCCAGAAAAGGC
Uatro_01    GGAGATGTGAGTGAAAAGCACGGGAGTGGACCAGCTGTTCCCGAAAAGGC
Uatro_02    GGAGATGTGAGTGAAAAGCACGGGAGTGGACCAGCTGTTCCCGAAAAGGC
Uatro_03    GGAGATGTGAGTGAAAAGCACGGGAGTGGACCAGCTGTTCCCGAAAAGGC
Uatro_04    GGAGATGTGAGTGAAAAGCACGGGAGTGGACCAGCTGTTCCCGAAAAGGC
Uatro_05    GGAGATGTGAGTGAAAAGCACGGGAGTGGACCAGCTGTTCCCGAAAAGGC
Uatro_06    GGAGATGTGAGTGAAAAGCACGGGAGTGGACCAGCTGTTCCCGAAAAGGC
Uatro_07    GGAGATGTGAGTGAAAAGCACGGGAGTGGACCAGCTGTTCCCGAAAAGGC
Ugrac_01    GGAGATGTGAGTGAAAAGCACGGGAGTGGACCAGCTGTTCCCGAAAAGGC
Ugrac_02    GGAGATGTGAGTGAAAAGCACGGGAGTGGACCAGCTGTTCCCGAAAAGGC
Ugrac_03    GGAGATGTGAGTGAAAAGCACGGGAGTGGACCAGCTGTTCCCGAAAAGGC
Ugrac_04    GGAGATGTGAGTGAAAAGCACGGGAGTGGACCAGCTGTTCCCGAAAAGGC
Ugrac_05    GGAGATGTGAGTGAAAAGCACGGGAGTGGACCAGCTGTTCCCGAAAAGGC
UgracE2_06  GGAGATGTGAGTGAAAAGCACGGGAGTGGACCAGCTGTTCCCGAAAAGGC
UgracE2_07  GGAGATGTGAGTGAAAAGCACGGGAGTGGACCAGCTGTTCCCGAAAAGGC
UgracE2_08  GGAGATGTGAGTGAAAAGCACGGGAGTGGACCAGCTGTTCCCGAAAAGGC
UgracE2_09  GGAGATGTGAGTGAAAAGCACGGGAGTGGACCAGCTGTTCCCGAAAAGGC
UgracE2_10  GGAGATGTGAGTGAAAAGCACGGGAGTGGACCAGCTGTTCCCGAAAAGGC
Uinve_01    GGAGATGTGAGTGAAAAGCACGGGAGTGGACCAGCTGTTCCCGAAAAGGC
Uinve_02    GGAGATGTGAGTGAAAAGCACGGGAGTGGACCAGCTGTTCCCGAAAAGGC
Uinve_03    GGAGATGTGAGTGAAAAGCACGGGAGTGGACCAGCTGTTCCCGAAAAGGC
Uinve_04    GGAGATGTGAGTGAAAAGCACGGGAGTGGACCAGCTGTTCCCGAAAAGGC
Uinve_05    GGAGATGTGAGTGAAAAGCACGGGAGTGGACCAGCTGTTCCCGAAAAGGC
Uinve_06    GGAGATGTGAGTGAAAAGCACGGGAGTGGACCAGCTGTTCCCGAAAAGGC
Uinve_07    GGAGATGTGAGTGAAAAGCAYGGGAGTGGACCAGCTGTTCCCGAAAAGGC
Univa_01    GGAGATGTGAGTGAAAAGCATGGGAGTGGACCAGCTGTTCCCGAAAAGGC
Univa_02    GGAGATGTGAGTGAAAAGCATGGGAGTGGACCAGCTGTTCCCGAAAAGGC
Univa_03    GGAGATGTGAGTGAAAAGCATGGGAGTGGACCAGCTGTTCCCGAAAAGGC
Univa_04    GGAGATGTGAGTGAAAAGCATGGGAGTGGACCAGCTGTTCCCGAAAAGGC
Univa_05    GGAGATGTGAGTGAAAAGCATGGGAGTGGACCAGCTGTTCCCGAAAAGGC
Univa_06    GGAGATGTGAGTGAAAAGCATGGGAGTGGACCAGCTGTTCCCGAAAAGGC
Univa_07    GGAGATGTGAGTGAAAAGCATGGGAGTGGACCAGCTGTTCCCGAAAAGGC
Univa_08    GGAGATGTGAGTGAAAAGCATGGGAGTGGACCAGCTGTTCCCGAAAAGGC
Univa_09    GGAGATGTGAGTGAAAAGCATGGGAGTGGACCAGCTGTTCCCGAAAAGGC
Univa_10    GGAGATGTGAGTGAAAAGCATGGGAGTGGACCAGCTGTTCCCGAAAAGGC
Univa_11    GGAGATGTGAGTGAAAAGCATGGGAGTGGACCAGCTGTTCCCGAAAAGGC
Univa_12    GGAGATGTGAGTGAAAAGCATGGGAGTGGACCAGCTGTTCCCGAAAAGGC
Univa_13    GGAGATGTGAGTGAAAAGCATGGGAGTGGACCAGCTGTTCCCGAAAAGGC
Univa_14    GGAGATGTGAGTGAAAAGCATGGGAGTGGACCAGCTGTTCCCGAAAAGGC
UsoriD2_07  GGAGATGTGAGTGAAAAGCACGGGAGTGGACCAGCTGTTCCCGAAAAGGC
UsoriD2_08  GGAGATGTGAGTGAAAAGCACGGGAGTGGACCAGCTGTTCCCGAAAAGGC
Usori_01    GGAGATGTGAGTGAAAAGCACGGGAGTGGACCAGCTGTTCCCGAAAAGGC
Usori_02    GGAGATGTGAGTGAAAAGCACGGGAGTGGACCAGCTGTTCCCGAAAAGGC
Usori_03    GGAGATGTGAGTGAAAAGCACGGGAGTGGACCAGCTGTTCCCGAAAAGGC
Usori_04    GGAGATGTGAGTGAAAAGCACGGGAGTGGACCAGCTGTTCCCGAAAAGGC
UsoriD2_05  GGAGATGTGAGTGAAAAGCACGGGAGTGGACCAGCTGTTCCCGAAAAGGC
UsoriD2_06  GGAGATGTGAGTGAAAAGCACGGGAGTGGACCAGCTGTTCCCGAAAAGGC
UsoriD2_09  GGAGATGTGAGTGAAAAGCACGGGAGTGGACCAGCTGTTCCCGAAAAGGC
Usps1_01    GGAGATGTGAGTGAAAAGCACGGGAGTGGACCAGCTGTTCCCGAAAAGGC
Usps1_02    GGAGATGTGAGTGAAAAGCACGGGAGTGGACCAGCTGTTCCCGAAAAGGC
Usps1_04    GGAGATGTGAGTGAAAAGCACGGGAGTGGACCAGCTGTTCCCGAAAAGGC
Usps1_05    GGAGATGTGAGTGAAAAGCACGGGAGTGGACCAGCTGTTCCCGAAAAGGC
Usps1_03    GGAGATGTGAGTGAAAAGCACGGGAGTGGACCAGCTGTTCCCGAAAAGGC
Uatro_08    GGAGATGTGAGTGAAAAGCACGGGAGTGGACCAGCTGTTCCCGAAAAGGC
Uatro_09    GGAGATGTGAGTGAAAAGCACGGGAGTGGACCAGCTGTTCCCGAAAAGGC
Uatro_10    GGAGATGTGAGTGAAAAGCACGGGAGTGGACCAGCTGTTCCCGAAAAGGC
Uatro_11    GGAGATGTGAGTGAAAAGCACGGGAGTGGACCAGCTGTTCCCGAAAAGGC

SA_01       CGTCCGCTTCTCCTTCACCATCATGCGCATCACCGTGGGCGGCGGCGGCG
TA_01       TGTTCGATTTTCATTCACCGTCATGAAAATCACTGTCGTGCATGGCTCAC
Uatro_01    TGTTCGGTTTTCATTCACAGTCATGAAAATCACTATAGCTCATGGCTCAC
Uatro_02    TGTTCGGTTTTCATTCACAGTCATGAAAATCACTATAGCTCATGGCTCAC
Uatro_03    TGTTCGGTTTTCATTCACAGTCATGAAAATCACTATAGCTCATGGCTCAC
Uatro_04    TGTTCGGTTTTCATTCACAGTCATGAAAATCACTATAGCTCATGGCTCAC
Uatro_05    TGTTCGGTTTTCATTCACAGTCATGAAAATCACTATAGCTCATGGCTCAC
Uatro_06    TGTTCGGTTTTCATTCACAGTCATGAAAATCACTATAGCTCATGGCTCAC
Uatro_07    TGTTCGGTTTTCATTCACAGTCATGAAAATCACTATAGCTCATGGCTCAC
Ugrac_01    TGTTCGGTTTTCATTCACAGTCATGAAAATCACTATAGCTCATGACTCAC
Ugrac_02    TGTTCGGTTTTCATTCACAGTCATGAAAATCACTATAGCTCATGACTCAC
Ugrac_03    TGTTCGGTTTTCATTCACAGTCATGAAAATCACTATAGCTCATGACTCAC
Ugrac_04    TGTTCGGTTTTCATTCACAGTCATGAAAATCACTATAGCTCATGACTCAC
Ugrac_05    TGTTCGGTTTTCATTCACAGTCATGAAAATCACTATAGCTCATGGCTCAC
UgracE2_06  TGTTCGGTTTTCATTCACAGTCATGAAAATCACTATAGCTCATGGCTCAC
UgracE2_07  TGTTCGGTTTTCATTCACAGTCATGAAAATCACTATAGCTCATGGCTCAC
UgracE2_08  TGTTCGGTTTTCATTCACAGTCATGAAAATCACTATAGCTCATGGCTCAC
UgracE2_09  TGTTCGGTTTTCATTCACAGTCATGAAAATCACTATAGCTCATGGCTCAC
UgracE2_10  TGTTCGGTTTTCATTCACAGTCATGAAAATCACTATAGCTCATGGCTCAC
Uinve_01    TGTTCGGTTTTCATTCACAGTCATGAAAATCACTGTAGCTCATGGCTCAC
Uinve_02    TGTTCGGTTTTCATTCACAGTCATGAAAATCACTGTAGCTCATGGCTCAC
Uinve_03    TGTTCGGTTTTCATTCACAGTCATGAAAATCACTGTAGCTCATGGCTCAC
Uinve_04    TGTTCGGTTTTCATTCACAGTCATGAAAATCACTGTAGCTCATGGCTCAC
Uinve_05    TGTTCGGTTTTCATTCACAGTCATGAAAATCACTGTAGCTCATGGCTCAC
Uinve_06    TGTTCGGTTTTCATTCACAGTCATGAAAATCACTGTAGCTCATGGCTCAC
Uinve_07    TGTTCGGTTTTCATTCACAGTCATGAAAATCACTGTAGCTCATGGCTCAC
Univa_01    TGTTCGGTTTTCATTCACAGTCATGAAAATCACTATAGCTCATGGCTCAC
Univa_02    TGTTCGGTTTTCATTCACAGTCATGAAAATCACTATAGCTCATGGCTCAC
Univa_03    TGTTCGGTTTTCATTCACAGTCATGAAAATCACTATAGCTCATGGCTCAC
Univa_04    TGTTCGGTTTTCATTCACAGTCATGAAAATCACTATAGCTCATGGCTCAC
Univa_05    TGTTCGGTTTTCATTCACAGTCATGAAAATCACTATAGCTCATGGCTCAC
Univa_06    TGTTCGGTTTTCATTCACAGTCATGAAAATCACTATAGCTCATGGCTCAC
Univa_07    TGTTCGGTTTTCATTCACAGTCATGAAAATCACTATAGCTCATGGCTCAC
Univa_08    TGTTCGGTTTTCATTCACAGTCATGAAAATCACTATAGCTCATGGCTCAC
Univa_09    TGTTCGGTTTTCATTCACAGTCATGAAAATCACTATAGCTCATGGCTCAC
Univa_10    TGTTCGGTTTTCATTCACAGTCATGAAAATCACTATAGCTCATGGCTCAC
Univa_11    TGTTCGGTTTTCATTCACAGTCATGAAAATCACTATAGCTCATGGCTCAC
Univa_12    TGTTCGGTTTTCATTCACAGTCATGAAAATCACTATAGCTCATGGCTCAC
Univa_13    TGTTCGGTTTTCATTCACAGTCATGAAAATCACTATAGCTCATGGCTCAC
Univa_14    TGTTCGGTTTTCATTCACAGTCATGAAAATCACTATAGCTCATGGCTCAC
UsoriD2_07  TGTTCGGTTTTCATTCACAGTCATGAAAATCACTATAGCTCATGGCTCAC
UsoriD2_08  TGTTCGGTTTTCATTCACAGTCATGAAAATCAGTATAGCTCATGGCTCAC
Usori_01    TGTTCGGTTTTCATTCACAGTCATGAAAATCACTATAGCTCATGGCTCAC
Usori_02    TGTTCGGTTTTCATTCACAGTCATGAAAATCACTATAGCTCATGGCTCAC
Usori_03    TGTTCGGTTTTCATTCACAGTCATGAAAATCACTATAGCTCATGGCTCAC
Usori_04    TGTTCGGTTTTCATTCACAGTCATGAAAATCACTATAGCTCATGGCTCAC
UsoriD2_05  TGTTCGGTTTTCATTCACAGTCATGAAAATCACTATAGCTCATGGCTCAC
UsoriD2_06  TGTTCGGTTTTCATTCACAGTCATGAAAATCAGTATAGCTCATGGCTCAC
UsoriD2_09  TGTTCGGTTTTCATTCACAGTCATGAAAATCASTATAGCTCATGGCTCAC
Usps1_01    TGTTCGGTTTTCATTCACAGTCATGAAAATCACTATAGCTCATGGCTCAC
Usps1_02    TGTTCGGTTTTCATTCACAGTCATGAAAATCACTATAGCTCATGGCTCAC
Usps1_04    TGTTCGGTTTTCATTCACAGTCATGAAAATCACTATAGCTCATGGCTCAC
Usps1_05    TGTTCGGTTTTCATTCACAGTCATGAAAATCACTATAGCTCATGGCTCAC
Usps1_03    TGTTCGGTTTTCATTCACAGTCATGAAAATCACTATAGCTCATGGCTCAC
Uatro_08    TGTTCGGTTTTCATTCACAGTCATGAAAATCACTATAGCTCATGGCTCAC
Uatro_09    TGTTCGGTTTTCATTCACAGTCATGAAAATCACTATAGCTCATGGCTCAC
Uatro_10    TGTTCGGTTTTCATTCACAGTCATGAAAATCACTATAGCTCATGGCTCAC
Uatro_11    TGTTCGGTTTTCATTCACAGTCATGAAAATCACTATAGCTCATGGCTCAC

SA_01       GCGAGGTGACGGTGTTCGAGGAGGCCAAGCCCAACTCGGAGCTGTGCTGC
TA_01       AGAATGTGAAGGTGTTTGAAGAAGCCAAACCAAATTCCGAGCTGTGTTGC
Uatro_01    AGAATGTGAAGGTCTTTGAGGAAGCCAAACCCAATTCTGAACTGTGTTGC
Uatro_02    AGAATGTGAAGGTCTTTGAGGAAGCCAAACCCAATTCTGAACTGTGTTGC
Uatro_03    AGAATGTGAAGGTCTTTGAGGAAGCCAAACCCAATTCTGAACTGTGTTGC
Uatro_04    AGAATGTGAAGGTCTTTGAGGAAGCCAAACCCAATTCTGAACTGTGTTGC
Uatro_05    AGAATGTGAAGGTCTTTGAGGAAGCCAAACCCAATTCTGAACTGTGTTGC
Uatro_06    AGAATGTGAAGGTCTTTGAGGAAGCCAAACCCAATTCTGAACTGTGTTGC
Uatro_07    AGAATGTGAAGGTCTTTGAGGAAGCCAAACCCAATTCTGAACTGTGTTGC
Ugrac_01    AGAATGTGAAGGTCTTTGAGGAAGCCAAACCCAATTCTGAACTGTGTTGC
Ugrac_02    AGAATGTGAAGGTCTTTGAGGAAGCCAAACCCAATTCTGAACTGTGTTGC
Ugrac_03    AGAATGTGAAGGTCTTTGAGGAAGCCAAACCCAATTCTGAACTGTGTTGC
Ugrac_04    AGAATGTGAAGGTCTTTGAGGAAGCCAAACCCAATTCTGAACTGTGTTGC
Ugrac_05    AGAATGTGAAGGTCTTTGAGGAAGCCAAACCCAATTCTGAACTGTGTTGC
UgracE2_06  AGAATGTGAAGGTCTTTGAGGAAGCCAAACCCAATTCTGAACTGTGTTGC
UgracE2_07  AGAATGTGAAGGTCTTTGAGGAAGCCAAACCCAATTCTGAACTGTGTTGC
UgracE2_08  AGAATGTGAAGGTCTTTGAGGAAGCCAAACCCAATTCTGAACTGTGTTGC
UgracE2_09  AGAATGTGAAGGTCTTTGAGGAAGCCAAACCCAATTCTGAACTGTGTTGC
UgracE2_10  AGAATGTGAAGGTCTTTGAGGAAGCCAAACCCAATTCTGAACTGTGTTGC
Uinve_01    AGAATGTGAAGGTCTTTGAGGAAGCCAAACCCAATTCTGAACTGTGTTGC
Uinve_02    AGAATGTGAAGGTCTTTGAGGAAGCCAAACCCAATTCTGAACTGTGTTGC
Uinve_03    AGAATGTGAAGGTCTTTGAGGAAGCCAAACCCAATTCTGAACTGTGTTGC
Uinve_04    AGAATGTGAAGGTCTTTGAGGAAGCCAAACCCAATTCTGAACTGTGTTGC
Uinve_05    AGAATGTGAAGGTCTTTGAGGAAGCCAAACCCAATTCTGAACTGTGTTGC
Uinve_06    AGAATGTGAAGGTCTTTGAGGAAGCCAAACCCAATTCTGAACTGTGTTGC
Uinve_07    AGAATGTGAAGGTCTTTGAGGAAGCCAAACCCAATTCTGAACTGTGTTGC
Univa_01    AGAATGTGAAGGTCTTTGAGGAAGCCAAACCCAATTCTGAACTGTGTTGC
Univa_02    AGAATGTGAAGGTCTTTGAGGAAGCCAAACCCAATTCTGAACTGTGTTGC
Univa_03    AGAATGTGAAGGTCTTTGAGGAAGCCAAACCCAATTCTGAACTGTGTTGC
Univa_04    AGAATGTGAAGGTCTTTGAGGAAGCCAAACCCAATTCTGAACTGTGTTGC
Univa_05    AGAATGTGAAGGTCTTTGAGGAAGCCAAACCCAATTCTGAACTGTGTTGC
Univa_06    AGAATGTGAAGGTCTTTGAGGAAGCCAAACCCAATTCTGAACTGTGTTGC
Univa_07    AGAATGTGAAGGTCTTTGAGGAAGCCAAACCCAATTCTGAACTGTGTTGC
Univa_08    AGAATGTGAAGGTCTTTGAGGAAGCCAAACCCAATTCTGAACTGTGTTGC
Univa_09    AGAATGTGAAGGTCTTTGAGGAAGCCAAACCCAATTCTGAACTGTGTTGC
Univa_10    AGAATGTGAAGGTCTTTGAGGAAGCCAAACCCAATTCTGAACTGTGTTGC
Univa_11    AGAATGTGAAGGTCTTTGAGGAAGCCAAACCCAATTCTGAACTGTGTTGC
Univa_12    AGAATGTGAAGGTCTTTGAGGAAGCCAAACCCAATTCTGAACTGTGTTGC
Univa_13    AGAATGTGAAGGTCTTTGAGGAAGCCAAACCCAATTCTGAACTGTGTTGC
Univa_14    AGAATGTGAAGGTCTTTGAGGAAGCCAAACCCAATTCTGAACTGTGTTGC
UsoriD2_07  AGAATGTGAAGGTCTTTGAGGAAGCCAAACCCAATTCTGAACTGTGTTGC
UsoriD2_08  AGAATGTGAAGGTCTTTGAGGAAGCCAAACCCAATTCTGAACTGTGTTGC
Usori_01    AGAATGTGAAGGTCTTTGAGGAAGCCAAACCCAATTCTGAACTGTGTTGC
Usori_02    AGAATGTGAAGGTCTTTGAGGAAGCCAAACCCAATTCTGAACTGTGTTGC
Usori_03    AGAATGTGAAGGTCTTTGAGGAAGCCAAACCCAATTCTGAACTGTGTTGC
Usori_04    AGAATGTGAAGGTCTTTGAGGAAGCCAAACCCAATTCTGAACTGTGTTGC
UsoriD2_05  AGAATGTGAAGGTCTTTGAGGAAGCCAAACCCAATTCTGAACTGTGTTGC
UsoriD2_06  AGAATGTGAAGGTCTTTGAGGAAGCCAAACCCAATTCTGAACTGTGTTGC
UsoriD2_09  AGAATGTGAAGGTCTTTGAGGAAGCCAAACCCAATTCTGAACTGTGTTGC
Usps1_01    AGAATGTGAAGGTCTTTGAGGAAGCCAAACCCAATTCTGAACTGTGTTGC
Usps1_02    AGAATGTGAAGGTCTTTGAGGAAGCCAAACCCAATTCTGAACTGTGTTGC
Usps1_04    AGAATGTGAAGGTCTTTGAGGAAGCCAAACCCAATTCTGAACTGTGTTGC
Usps1_05    AGAATGTGAAGGTCTTTGAGGAAGCCAAACCCAATTCTGAACTGTGTTGC
Usps1_03    AGAATGTGAAGGTCTTTGAGGAAGCCAAACCCAATTCTGAACTGTGTTGC
Uatro_08    AGAATGTGAAGGTCTTTGAGGAAGCCAAACCCAATTCTGAACTGTGTTGC
Uatro_09    AGAATGTGAAGGTCTTTGAGGAAGCCAAACCCAATTCTGAACTGTGTTGC
Uatro_10    AGAATGTGAAGGTCTTTGAGGAAGCCAAACCCAATTCTGAACTGTGTTGC
Uatro_11    AGAATGTGAAGGTCTTTGAGGAAGCCAAACCCAATTCTGAACTGTGTTGC

SA_01       AAGCCCCTGTGCCTCATGCTGGCCGACGAGTCGGACCACGAGACGCTGAC
TA_01       AAGCCCTTGTGCCTTATGCTGGCGGACGAGTCTGACCACGAGACCCTGAC
Uatro_01    AAGCCCCTGTGCCTGATGCTGGCGGATGAATCTGACCATGAGACTCTAAC
Uatro_02    AAGCCCCTGTGCCTGATGCTGGCGGATGAATCTGACCATGAGACTCTAAC
Uatro_03    AAGCCCCTGTGCCTGATGCTGGCGGATGAATCTGACCATGAGACTCTAAC
Uatro_04    AAGCCCCTGTGCCTGATGCTGGCGGATGAATCTGACCATGAGACTCTAAC
Uatro_05    AAGCCCCTGTGCCTGATGCTGGCGGATGAATCTGACCATGAGACTCTAAC
Uatro_06    AAGCCCCTGTGCCTGATGCTGGCGGATGAATCTGACCATGAGACTCTAAC
Uatro_07    AAGCCCCTGTGCCTGATGCTGGCGGATGAATCTGACCATGAGACTCTAAC
Ugrac_01    AAGCCCCTGTGCCTGATGCTGGCGGATGAATCTGACCATGAGACTCTAAC
Ugrac_02    AAGCCCCTGTGCCTGATGCTGGCGGATGAATCTGACCATGAGACTCTAAC
Ugrac_03    AAGCCCCTGTGCCTGATGCTGGCGGATGAATCTGACCATGAGACTCTAAC
Ugrac_04    AAGCCCCTGTGCCTGATGCTGGCGGATGAATCTGACCATGAGACTCTAAC
Ugrac_05    AAGCCCCTGTGCCTGATGCTGGCGGATGAATCTGACCATGAGACTCTAAC
UgracE2_06  AAGCCCCTGTGCCTGATGCTGGCGGATGAATCTGACCATGAGACTCTAAC
UgracE2_07  AAGCCCCTGTGCCTGATGCTGGCGGATGAATCTGACCATGAGACTCTAAC
UgracE2_08  AAGCCCCTGTGCCTGATGCTGGCGGATGAATCTGACCATGAGACTCTAAC
UgracE2_09  AAGCCCCTGTGCCTGATGCTGGCGGATGAATCTGACCATGAGACTCTAAC
UgracE2_10  AAGCCCCTGTGCCTGATGCTGGCGGATGAATCTGACCATGAGACTCTAAC
Uinve_01    AAGCCCCTGTGCCTTATGCTGGCGGATGAATCTGACCATGAGACTCTAAC
Uinve_02    AAGCCCCTGTGCCTTATGCTGGCGGATGAATCTGACCATGAGACTCTAAC
Uinve_03    AAGCCCCTGTGCCTTATGCTGGCGGATGAATCTGACCATGAGACTCTAAC
Uinve_04    AAGCCCCTGTGCCTTATGCTGGCGGATGAATCTGACCATGAGACTCTAAC
Uinve_05    AAGCCCCTGTGCCTTATGCTGGCGGATGAATCTGACCATGAGACTCTAAC
Uinve_06    AAGCCCCTGTGCCTTATGCTGGCGGATGAATCTGACCATGAGACTCTAAC
Uinve_07    AAGCCCCTGTGCCTTATGCTGGCGGATGAATCTGACCATGAGACTCTAAC
Univa_01    AAGCCCCTGTGCCTTATGCTGGCGGATGAATCTGACCATGAGACTCTAAC
Univa_02    AAGCCCCTGTGCCTTATGCTGGCGGATGAATCTGACCATGAGACTCTAAC
Univa_03    AAGCCCCTGTGCCTTATGCTGGCGGATGAATCTGACCATGAGACTCTAAC
Univa_04    AAGCCCCTGTGCCTTATGCTGGCGGATGAATCTGACCATGAGACTCTAAC
Univa_05    AAGCCCCTGTGCCTTATGCTGGCGGATGAATCTGACCATGAGACTCTAAC
Univa_06    AAGCCCCTGTGCCTTATGCTGGCGGATGAATCTGACCATGAGACTCTAAC
Univa_07    AAGCCCCTGTGCCTTATGCTGGCGGATGAATCTGACCATGAGACTCTAAC
Univa_08    AAGCCCCTGTGCCTTATGCTGGCGGATGAATCTGACCATGAGACTCTAAC
Univa_09    AAGCCCCTGTGCCTTATGCTGGCGGATGAATCTGACCATGAGACTCTAAC
Univa_10    AAGCCCCTGTGCCTTATGCTGGCGGATGAATCTGACCATGAGACTCTAAC
Univa_11    AAGCCCCTGTGCCTTATGCTGGCGGATGAATCTGACCATGAGACTCTAAC
Univa_12    AAGCCCCTGTGCCTTATGCTGGCGGATGAATCTGACCATGAGACTCTAAC
Univa_13    AAGCCCCTGTGCCTTATGCTGGCGGATGAATCTGACCATGAGACTCTAAC
Univa_14    AAGCCCCTGTGCCTTATGCTGGCGGATGAATCTGACCATGAGACTCTAAC
UsoriD2_07  AAGCCCCTGTGCCTGATGCTGGCGGATGAATCTGACCATGAGACTCTAAC
UsoriD2_08  AAGCCCCTGTGCCTGATGCTGGCGGATGAATCTGACCATGAGACTCTAAC
Usori_01    AAGCCCCTGTGCCTGATGCTGGCGGATGAATCTGACCATGAGACTCTAAC
Usori_02    AAGCCCCTGTGCCTGATGCTGGCGGATGAATCTGACCATGAGACTCTAAC
Usori_03    AAGCCCCTGTGCCTGATGCTGGCGGATGAATCTGACCATGAGACTCTAAC
Usori_04    AAGCCCCTGTGCCTGATGCTGGCGGATGAATCTGACCATGAGACTCTAAC
UsoriD2_05  AAGCCCCTGTGCCTGATGCTGGCGGATGAATCTGACCATGAGACTCTAAC
UsoriD2_06  AAGCCCCTGTGCCTGATGCTGGCGGATGAATCTGACCATGAGACTCTAAC
UsoriD2_09  AAGCCCCTGTGCCTGATGCTGGCGGATGAATCTGACCATGAGACTCTAAC
Usps1_01    AAGCCCCTGTGCCTTATGCTGGCGGATGAATCTGACCATGAGACTCTAAC
Usps1_02    AAGCCCCTGTGCCTTATGCTGGCGGATGAATCTGACCATGAGACTCTAAC
Usps1_04    AAGCCCCTGTGCCTTATGCTGGCGGATGAATCTGACCATGAGACTCTAAC
Usps1_05    AAGCCCCTGTGCCTTATGCTGGCGGATGAATCTGACCATGAGACTCTAAC
Usps1_03    AAGCCCCTGTGCCTTATGCTGGCGGATGAATCTGACCATGAGACTCTAAC
Uatro_08    AAGCCCCTGTGCCTGATGCTGGCGGATGAATCTGACCATGAGACTCTAAC
Uatro_09    AAGCCCCTGTGCCTGATGCTGGCGGATGAATCTGACCATGAGACTCTAAC
Uatro_10    AAGCCCCTGTGCCTGATGCTGGCGGATGAATCTGACCATGAGACTCTAAC
Uatro_11    AAGCCCCTGTGCCTGATGCTGGCGGATGAATCTGACCATGAGACTCTAAC

SA_01       GGCCATCCTGAGCCCGCTCATCGCCGAGCGCGAGGCCATGAAGGGCAGCC
TA_01       TGCCATCCTGAGCCCCCTTATTGCCGAGAGGGAGGCCATGAAGAGCAGCC
Uatro_01    TGCCATCCTGAGCCCCCTCATTGCTGAAAGGGAGGCCATGAAAAGCAGCC
Uatro_02    TGCCATCCTGAGCCCCCTCATTGCTGAAAGGGAGGCCATGAAAAGCAGCC
Uatro_03    TGCCATCCTGAGCCCCCTCATTGCTGAAAGGGAGGCCATGAAAAGCAGCC
Uatro_04    TGCCATCCTGAGCCCCCTCATTGCTGAAAGGGAGGCCATGAAAAGCAGCC
Uatro_05    TGCCATCCTGAGCCCCCTCATTGCTGAAAGGGAGGCCATGAAAAGCAGCC
Uatro_06    TGCCATCCTGAGCCCCCTCATTGCTGAAAGGGAGGCCATGAAAAGCAGCC
Uatro_07    TGCCATCCTGAGCCCCCTCATTGCTGAAAGGGAGGCCATGAAAAGCAGCC
Ugrac_01    TGCCATCCTGAGCCCCCTCATTGCTGAAAGGGAGGCCATGAAAAGCAGCC
Ugrac_02    TGCCATCCTGAGCCCCCTCATTGCTGAAAGGGAGGCCATGAAAAGCAGCC
Ugrac_03    TGCCATCCTGAGCCCCCTCATTGCTGAAAGGGAGGCCATGAAAAGCAGCC
Ugrac_04    TGCCATCCTGAGCCCCCTCATTGCTGAAAGGGAGGCCATGAAAAGCAGCC
Ugrac_05    TGCTATCCTGAGCCCCCTCATTGCTGAAAGGGAGGCCATGAAAAGCAGCC
UgracE2_06  TGCCATCCTGAGCCCCCTCATTGCTGAAAGGGAGGCCATGAAAAGCAGCC
UgracE2_07  TGCCATCCTGAGCCCCCTCATTGCTGAAAGGGAGGCCATGAAAAGCAGCC
UgracE2_08  TGCCATCCTGAGCCCCCTCATTGCTGAAAGGGAGGCCATGAAAAGCAGCC
UgracE2_09  TGCCATCCTGAGCCCCCTCATTGCTGAAAGGGAGGCCATGAARAGCAGCC
UgracE2_10  TGCCATCCTGAGCCCCCTCATTGCTGAAAGGGAGGCCATGAAGAGCAGCC
Uinve_01    TGCCATCCTGAGCCCCCTCATTGCTGAAAGGGAGGCCATGAAAAGCAGCC
Uinve_02    TGCCATCCTGAGCCCCCTCATTGCTGAAAGGGAGGCCATGAAAAGCAGCC
Uinve_03    TGCCATCCTGAGCCCCCTCATTGCTGAAAGGGAGGCCATGAAAAGCAGCC
Uinve_04    TGCCATCCTGAGCCCCCTCATTGCTGAAAGGGAGGCCATGAAAAGCAGCC
Uinve_05    TGCCATCCTGAGCCCCCTCATTGCTGAAAGGGAGGCCATGAAAAGCAGCC
Uinve_06    TGCCATCCTGAGCCCCCTCATTGCTGAAAGGGAGGCCATGAAAAGCAGCC
Uinve_07    TGCCATCCTGAGCCCCCTCATTGCTGAAAGGGAGGCCATGAAAAGCAGCC
Univa_01    TGCCATCCTGAGCCCCCTCATTGCTGAAAGGGAGGCCATGAAAAGCAGCC
Univa_02    TGCCATCCTGAGCCCCCTCATTGCTGAAAGGGAGGCCATGAAAAGCAGCC
Univa_03    TGCCATCCTGAGCCCCCTCATTGCTGAAAGGGAGGCCATGAAAAGCAGCC
Univa_04    TGCCATCCTGAGCCCCCTCATTGCTGAAAGGGAGGCCATGAAAAGCAGCC
Univa_05    TGCCATCCTGAGCCCCCTCATTGCTGAAAGGGAGGCCATGAAAAGCAGCC
Univa_06    TGCCATCCTGAGCCCCCTCATTGCTGAAAGGGAGGCCATGAAAAGCAGCC
Univa_07    TGCCATCCTGAGCCCCCTCATTGCTGAAAGGGAGGCCATGAAAAGCAGCC
Univa_08    TGCCATCCTGAGCCCCCTCATTGCTGAAAGGGAGGCCATGAAAAGCAGCC
Univa_09    TGCCATCCTGAGCCCCCTCATTGCTGAAAGGGAGGCCATGAAAAGCAGCC
Univa_10    TGCCATCCTGAGCCCCCTCATTGCTGAAAGGGAGGCCATGAAAAGCAGCC
Univa_11    TGCCATCCTGAGCCCCCTCATTGCAGAAAGGGAGGCCATGAAAAGCAGCC
Univa_12    TGCCATCCTGAGCCCCCTCATTGCWGAAAGGGAGGCCATGAAAAGCAGCC
Univa_13    TGCCATCCTGAGCCCCCTCATTGCAGAAAGGGAGGCCATGAAAAGCAGCC
Univa_14    TGCCATCCTGAGCCCCCTCATTGCAGAAAGGGAGGCCATGAAAAGCAGCC
UsoriD2_07  TGCYATCCTGAGCCCCCTCATTGCTGAAAGGGAGGCCATGAAAAGCAGCC
UsoriD2_08  TGCTATCCTGAGCCCCCTCATTGCTGAAAGGGAGGCCATGAAAAGCAGCC
Usori_01    TGCCATCCTGAGCCCCCTCATTGCTGAAAGGGAGGCCATGAAAAGCAGCC
Usori_02    TGCCATCCTGAGCCCCCTCATTGCTGAAAGGGAGGCCATGAAAAGCAGCC
Usori_03    TGCCATCCTGAGCCCCCTCATTGCTGAAAGGGAGGCCATGAAAAGCAGCC
Usori_04    TGCCATCCTGAGCCCCCTCATTGCTGAAAGGGAGGCCATGAAAAGCAGCC
UsoriD2_05  TGCCATCCTGAGCCCCCTCATTGCTGAAAGGGAGGCCATGAAAAGCAGCC
UsoriD2_06  TGCTATCCTGAGCCCCCTCATTGCTGAAAGGGAGGCCATGAAAAGCAGCC
UsoriD2_09  TGCYATCCTGAGCCCCCTCATTGCTGAAAGGGAGGCCATGAAAAGCAGCC
Usps1_01    TGCCATCCTGAGCCCCCTCATTGCTGAAAGGGAGGCCATGAAAAGCAGCC
Usps1_02    TGCCATCCTGAGCCCCCTCATTGCTGAAAGGGAGGCCATGAAAAGCAGCC
Usps1_04    TGCCATCCTGAGCCCCCTCATTGCTGAAAGGGAGGCCATGAAAAGCAGCC
Usps1_05    TGCCATCCTGAGCCCCCTCATTGCTGAAAGGGAGGCCATGAAAAGCAGCC
Usps1_03    TGCCATCCTGAGCCCCCTCATTGCTGAAAGGGAGGCCATGAAAAGCAGCC
Uatro_08    TGCCATCCTGAGCCCCCTCATTGCTGAAAGGGAGGCCATGAAAAGCAGCC
Uatro_09    TGCTATCCTGAGCCCCCTCATTGCTGAAAGGGAGGCCATGAAAAGCAGCC
Uatro_10    TGCCATCCTGAGCCCCCTCATTGCTGAAAGGGAGGCCATGAAAAGCAGCC
Uatro_11    TGCYATCCTGAGCCCCCTCATTGCTGAAAGGGAGGCCATGAAAAGCAGCC

SA_01       AGCTGCGGCTGGAGCTGGGCGGGCTGCCGCGCGCCTTCCGCTTCCGCTTC
TA_01       AATTAACGCTCGAAATGGGAGGCATCCTCCGGACTTTTAAGTTCATCTTT
Uatro_01    AATTAATGCTTGAAATGGGAGGCATCCTCCGGACCTTTAAGTTTATCTTT
Uatro_02    AATTAATGCTTGAAATGGGAGGCATCCTCCGGACCTTTAAGTTTATCTTT
Uatro_03    AATTAATGCTTGAAATGGGAGGCATCCTCCGGACCTTTAAGTTTATCTTT
Uatro_04    AATTAATGCTTGAAATGGGAGGCATCCTCCGGACCTTTAAGTTTATCTTT
Uatro_05    AATTAATGCTTGAAATGGGAGGCATCCTCCGGACCTTTAAGTTTATCTTT
Uatro_06    AATTAATGCTTGAAATGGGAGGCATCCTCCGGACCTTTAAGTTTATCTTT
Uatro_07    AATTAATGCTTGAAATGGGAGGCATCCTCCGGACCTTTAAGTTTATCTTT
Ugrac_01    AATTAATGCTTGAAATGGGAGGCATCCTCCGGACCTTTAAGTTCATCTTT
Ugrac_02    AATTAATGCTTGAAATGGGAGGCATCCTCCGGACCTTTAAGTTCATCTTT
Ugrac_03    AATTAATGCTTGAAATGGGAGGCATCCTCCGGACCTTTAAGTTCATCTTT
Ugrac_04    AATTAATGCTTGAAATGGGAGGCATCCTCCGGACCTTTAAGTTCATCTTT
Ugrac_05    AATTAATGCTTGAAATGGGAGGCATCCTCCGGACCTTTAAGTTCATCTTT
UgracE2_06  AATTAATGCTTGAAATGGGAGGCATCCTCCGGACCTTTAMGTTCATCTTT
UgracE2_07  AATTAATGCTTGAAATGGGAGGCATCCTCCGGACCTTTACGTTCATCTTT
UgracE2_08  AATTAATGCTTGAAATGGGAGGCATCCTCCGGACCTTTACGTTCATCTTT
UgracE2_09  AATTAATGCTTGAAATGGGAGGCATCCTCCGGACCTTTACGTTCATCTTT
UgracE2_10  AATTAATGCTTGAAATGGGAGGCATCCTCCGGACCTTTAAGTTCATCTTT
Uinve_01    AATTAATGCTTGAAATGGGAGGCATCCTCCGGACCTTTAAGTTCATCTTT
Uinve_02    AATTAATGCTTGAAATGGGAGGCATCCTCCGGACCTTTAAGTTCATCTTT
Uinve_03    AATTAATGCTTGAAATGGGAGGCATCCTCCGGACCTTTAAGTTCATCTTT
Uinve_04    AATTAATGCTTGAAATGGGAGGCATCCTCCGGACCTTTAAGTTCATCTTT
Uinve_05    AATTAATGCTTGAAATGGGAGGCATCCTCCGGACCTTTAAGTTCATCTTT
Uinve_06    AATTAATGCTTGAAATGGGAGGCATCCTCCGGACCTTTAAGTTCATCTTT
Uinve_07    AATTAATGCTTGAAATGGGAGGCATCCTCCGGACCTTTAAGTTCATCTTT
Univa_01    AATTAATGCTTGAAATGGGAGGCATCCTCCGGACCTTTAAGTTCATCTTT
Univa_02    AATTAATGCTTGAAATGGGAGGCATCCTCCGGACCTTTAAGTTCATCTTT
Univa_03    AATTAATGCTTGAAATGGGAGGCATCCTCCGGACCTTTAAGTTCATCTTT
Univa_04    AATTAATGCTTGAAATGGGAGGCATCCTCCGGACCTTTAAGTTCATCTTT
Univa_05    AATTAATGCTTGAAATGGGAGGCATCCTCCGGACCTTTAAGTTCATCTTT
Univa_06    AATTAATGCTTGAAATGGGAGGCATCCTCCGGACCTTTAAGTTCATCTTT
Univa_07    AATTAATGCTTGAAATGGGAGGCATCCTCCGGACCTTTAAGTTCATCTTT
Univa_08    AATTAATGCTTGAAATGGGAGGCATCCTCCGGACCTTTAAGTTCATCTTT
Univa_09    AATTAATGCTTGAAATGGGAGGCATCCTCCGGACCTTTAAGTTCATCTTT
Univa_10    AATTAATGCTTGAAATGGGAGGCATCCTCCGGACCTTTAAGTTCATCTTT
Univa_11    AATTAATGCTTGAAATGGGAGGCATCCTCCGGACCTTTAAGTTCATCTTT
Univa_12    AATTAATGCTTGAAATGGGAGGCATCCTCCGGACCTTTAAGTTCATCTTT
Univa_13    AATTAATGCTTGAAATGGGAGGCATCCTCCGGACCTTTAAGTTCATCTTT
Univa_14    AATTAATGCTTGAAATGGGAGGCATCCTCCGGACCTTTAAGTTCATCTTT
UsoriD2_07  AATTAATGCTTGAAATGGGAGGCATCCTCCGGACCTTTAAGTTCATCTTT
UsoriD2_08  AATTAATGCTTGAAATGGGAGGCATCCTCCGGACCTTTAAGTTCATCTTT
Usori_01    AATTAATGCTTGAAATGGGAGGCATCCTCCGGACCTTTAAGTTCATCTTT
Usori_02    AATTAATGCTTGAAATGGGAGGCATCCTCCGGACCTTTAAGTTCATCTTT
Usori_03    AATTAATGCTTGAAATGGGAGGCATCCTCCGGACCTTTAAGTTCATCTTT
Usori_04    AATTAATGCTTGAAATGGGAGGCATCCTCCGGACCTTTAAGTTCATCTTT
UsoriD2_05  AATTAATGCTTGAAATGGGAGGCATCCTCCGGACCTTTAAGTTCATCTTT
UsoriD2_06  AATTAATGCTTGAAATGGGAGGCATCCTCCGGACCTTTAAGTTCATCTTT
UsoriD2_09  AATTAATGCTTGAAATGGGAGGCATCCTCCGGACCTTTAAGTTCATCTTT
Usps1_01    AATTAATGCTTGAAATGGGAGGCATCCTCCGGACCTTTAAGTTCATCTTT
Usps1_02    AATTAATGCTTGAAATGGGAGGCATCCTCCGGACCTTTAAGTTCATCTTT
Usps1_04    AATTAATGCTTGAAATGGGAGGCATCCTCCGGACCTTTAAGTTCATCTTT
Usps1_05    AATTAATGCTTGAAATGGGAGGCATCCTCCGGACCTTTAAGTTCATCTTT
Usps1_03    AATTAATGCTTGAAATGGGAGGCATCCTCCGGACCTTTAAGTTCATCTTT
Uatro_08    AATTAATGCTTGAAATGGGAGGCATCCTCCGGACCTTTAAGTTTATCTTT
Uatro_09    AATTAATGCTTGAAATGGGAGGCATCCTCCGGACCTTTAAGTTCATCTTT
Uatro_10    AATTAATGCTTGAAATGGGAGGCATCCTCCGGACCTTTAAGTTTATCTTT
Uatro_11    AATTAATGCTTGAAATGGGAGGCATCCTCCGGACCTTTAAGTTTATCTTT

SA_01       CGGGGCACGGGCTACGACGAGAAGCTGGTGCGCGAGGTGGAGGGCCTGGA
TA_01       AGGGGCACAGGGTATGATGAGAAACTTGTCCGGGAAGTGGAAGGACTTGA
Uatro_01    AGGGGCACAGGATATGATGAGAAACTTGTCCGTGAAGTGGAAGGACTTGA
Uatro_02    AGGGGCACAGGATATGATGAGAAACTTGTCCGTGAAGTGGAAGGACTTGA
Uatro_03    AGGGGCACAGGATATGATGAGAAACTTGTCCGTGAAGTGGAAGGACTTGA
Uatro_04    AGGGGCACAGGATATGATGAGAAACTTGTCCGTGAAGTGGAAGGACTTGA
Uatro_05    AGGGGCACAGGATATGATGAGAAACTTGTCCGTGAAGTGGAAGGACTTGA
Uatro_06    AGGGGCACAGGATATGATGAGAAACTTGTCCGTGAAGTGGAAGGACTTGA
Uatro_07    AGGGGCACAGGATATGATGAGAAACTTGTCCGTGAAGTGGAAGGACTTGA
Ugrac_01    AGGGGCACAGGATATGATGAGAAACTTGTCCGTGAAGTGGAAGGACTTGA
Ugrac_02    AGGGGCACAGGATATGATGAGAAACTTGTCCGTGAAGTGGAAGGACTTGA
Ugrac_03    AGGGGCACAGGATATGATGAGAAACTTGTCCGTGAAGTGGAAGGACTTGA
Ugrac_04    AGGGGCACAGGATATGATGAGAAACTTGTCCGTGAAGTGGAAGGACTTGA
Ugrac_05    AGGGGCACAGGATATGATGAGAAACTTGTCCGTGAAGTGGAAGGACTTGA
UgracE2_06  AGGGGCACAGGATATGATGAGAAACTTGTCCGTGAAGTGGAAGGACTTGA
UgracE2_07  AGGGGCACAGGATATGATGAGAAACTTGTCCGTGAAGTGGAAGGACTTGA
UgracE2_08  AGGGGCACAGGATATGATGAGAAACTTGTCCGTGAAGTGGAAGGACTTGA
UgracE2_09  AGGGGCACAGGATATGATGAGAAACTTGTCCGTGAAGTGGAAGGACTTGA
UgracE2_10  AGGGGCACAGGATATGATGAGAAACTTGTCCGTGAAGTGGAAGGACTTGA
Uinve_01    AGGGGCACAGGATATGATGAGAAACTTGTCCGTGAAGTGGAAGGACTTGA
Uinve_02    AGGGGCACAGGATATGATGAGAAACTTGTCCGTGAAGTGGAAGGACTTGA
Uinve_03    AGGGGCACAGGATATGATGAGAAACTTGTCCGTGAAGTGGAAGGACTTGA
Uinve_04    AGGGGCACAGGATATGATGAGAAACTTGTCCGTGAAGTGGAAGGACTTGA
Uinve_05    AGGGGCACAGGATATGATGAGAAACTTGTCCGTGAAGTGGAAGGACTTGA
Uinve_06    AGGGGCACAGGATATGATGAGAAACTTGTCCGTGAAGTGGAAGGACTTGA
Uinve_07    AGGGGCACAGGATATGATGAGAAACTTGTCCGTGAAGTGGAAGGACTTGA
Univa_01    AGGGGCACAGGATATGATGAGAAACTTGTCCGTGAAGTGGAAGGACTTGA
Univa_02    AGGGGCACAGGATATGATGAGAAACTTGTCCGTGAAGTGGAAGGACTTGA
Univa_03    AGGGGCACAGGATATGATGAGAAACTTGTCCGTGAAGTGGAAGGACTTGA
Univa_04    AGGGGCACAGGATATGATGAGAAACTTGTCCGTGAAGTGGAAGGACTTGA
Univa_05    AGGGGCACAGGATATGATGAGAAACTTGTCCGTGAAGTGGAAGGACTTGA
Univa_06    AGGGGCACAGGATATGATGAGAAACTTGTCCGTGAAGTGGAAGGACTTGA
Univa_07    AGGGGCACAGGATATGATGAGAAACTTGTCCGTGAAGTGGAAGGACTTGA
Univa_08    AGGGGCACAGGATATGATGAGAAACTTGTCCGTGAAGTGGAAGGACTTGA
Univa_09    AGGGGCACAGGATATGATGAGAAACTTGTCCGTGAAGTGGAAGGACTTGA
Univa_10    AGGGGCACAGGATATGATGAGAAACTTGTCCGTGAAGTGGAAGGACTTGA
Univa_11    AGGGGCACAGGATATGATGAGAAACTTGTCCGTGAAGTGGAAGGACTTGA
Univa_12    AGGGGCACAGGATATGATGAGAAACTTGTCCGTGAAGTGGAAGGACTTGA
Univa_13    AGGGGCACAGGATATGATGAGAAACTTGTCCGTGAAGTGGAAGGACTTGA
Univa_14    AGGGGCACAGGATATGATGAGAAACTTGTCCGTGAAGTGGAAGGACTTGA
UsoriD2_07  AGGGGCACAGGATATGATGAGAAACTTGTCCGTGAAGTGGAAGGACTTGA
UsoriD2_08  AGGGGCACAGGATATGATGAGAAACTTGTCCGTGAAGTGGAAGGACTTGA
Usori_01    AGGGGCACAGGATATGATGAGAAACTTGTCCGTGAAGTGGAAGGACTTGA
Usori_02    AGGGGCACAGGATATGATGAGAAACTTGTCCGTGAAGTGGAAGGACTTGA
Usori_03    AGGGGCACAGGATATGATGAGAAACTTGTCCGTGAAGTGGAAGGACTTGA
Usori_04    AGGGGCACAGGATATGATGAGAAACTTGTCCGTGAAGTGGAAGGACTTGA
UsoriD2_05  AGGGGCACAGGATATGATGAGAAACTTGTCCGTGAAGTGGAAGGACTTGA
UsoriD2_06  AGGGGCACAGGATATGATGAGAAACTTGTCCGTGAAGTGGAAGGACTTGA
UsoriD2_09  AGGGGCACAGGATATGATGAGAAACTTGTCCGTGAAGTGGAAGGACTTGA
Usps1_01    AGGGGCACAGGATATGATGAGAAACTTGTCCGTGAAGTGGAAGGACTTGA
Usps1_02    AGGGGCACAGGATATGATGAGAAACTTGTCCGTGAAGTGGAAGGACTTGA
Usps1_04    AGGGGCACAGGATATGATGAGAAACTTGTCCGTGAAGTGGAAGGACTTGA
Usps1_05    AGGGGCACAGGATATGATGAGAAACTTGTCCGTGAAGTGGAAGGACTTGA
Usps1_03    AGGGGCACAGGATATGATGAGAAACTTGTCCGTGAAGTGGAAGGACTTGA
Uatro_08    AGGGGCACAGGATATGATGAGAAACTTGTCCGTGAAGTGGAAGGACTTGA
Uatro_09    AGGGGCACAGGATATGATGAGAAACTTGTCCGTGAAGTGGAAGGACTTGA
Uatro_10    AGGGGCACAGGATATGATGAGAAACTTGTCCGTGAAGTGGAAGGACTTGA
Uatro_11    AGGGGCACAGGATATGATGAGAAACTTGTCCGTGAAGTGGAAGGACTTGA

SA_01       GGCGTCGGGCTCCGTGTACATCTGCACGCTGTGCGACGCCACGCGCCTGG
TA_01       GGCTTCTGGGTCAGTCTATATTTGTACCCTCTGTGATGCCACCCGCTTGG
Uatro_01    GGCTTCCGGATCAGTCTATATTTGTACCCTTTGTGATGCCACCCGCTTGG
Uatro_02    GGCTTCCGGATCAGTCTATATTTGTACCCTTTGTGATGCCACCCGCTTGG
Uatro_03    GGCTTCCGGATCAGTCTATATTTGTACCCTTTGTGATGCCACCCGCTTGG
Uatro_04    GGCTTCCGGATCAGTCTATATTTGTACCCTTTGTGATGCCACCCGCTTGG
Uatro_05    GGCTTCCGGATCAGTCTATATTTGTACCCTTTGTGATGCCACCCGCTTGG
Uatro_06    GGCTTCCGGATCAGTCTATATTTGTACCCTTTGTGATGCCACCCGCTTGG
Uatro_07    GGCTTCCGGATCAGTCTATATTTGTACCCTTTGTGATGCCACCCGCTTGG
Ugrac_01    GGCTTCCGGATCAGTCTATATTTGTACCCTTTGTGATGCCACCCGCTTGG
Ugrac_02    GGCTTCCGGATCAGTCTATATTTGTACCCTTTGTGATGCCACCCGCTTGG
Ugrac_03    GGCTTCCGGATCAGTCTATATTTGTACCCTTTGTGATGCCACCCGCTTGG
Ugrac_04    GGCTTCCGGATCAGTCTATATTTGTACCCTTTGTGATGCCACCCGCTTGG
Ugrac_05    GGCTTCCGGATCAGTCTATATTTGTACCCTTTGTGATGCCACCCGCTTGG
UgracE2_06  GGCTTCCGGATCAGTCTATATTTGTACCCTTTGTGATGCCACCCGCTTGG
UgracE2_07  GGCTTCCGGATCAGTCTATATTTGTACCCTTTGTGATGCCACCCGCTTGG
UgracE2_08  GGCTTCCGGATCAGTCTATATTTGTACCCTTTGTGATGCCACCCGCTTGG
UgracE2_09  GGCTTCCGGATCAGTCTATATTTGTACCCTTTGTGATGCCACCCGCTTGG
UgracE2_10  GGCTTCCGGATCAGTCTATATTTGTACCCTTTGTGATGCCACCCGCTTGG
Uinve_01    AGCTTCCGGATCAGTTTATATTTGTACCCTTTGTGATGCCACCCGCTTGG
Uinve_02    AGCTTCCGGATCAGTTTATATTTGTACCCTTTGTGATGCCACCCGCTTGG
Uinve_03    AGCTTCCGGATCAGTTTATATTTGTACCCTTTGTGATGCCACCCGCTTGG
Uinve_04    AGCTTCCGGATCAGTCTATATTTGTACCCTTTGTGATGCCACCCGCTTGG
Uinve_05    AGCTTCCGGATCAGTTTATATTTGTACCCTTTGTGATGCCACCCGCTTGG
Uinve_06    AGCTTCCGGATCAGTTTATATTTGTACCCTTTGTGATGCCACCCGCTTGG
Uinve_07    AGCTTCCGGATCAGTCTATATTTGTACCCTTTGTGATGCCACCCGCTTGG
Univa_01    GGCTTCCGGATCAGTCTATATTTGTACCCTTTGTGATGCCACCCGCTTGG
Univa_02    GGCTTCCGGATCAGTCTATATTTGTACCCTTTGTGATGCCACCCGCTTGG
Univa_03    GGCTTCCGGATCAGTCTATATTTGTACCCTTTGTGATGCCACCCGCTTGG
Univa_04    GGCTTCCGGATCAGTCTATATTTGTACCCTTTGTGATGCCACCCGCTTGG
Univa_05    GGCTTCCGGATCAGTCTATATTTGTACCCTTTGTGATGCCACCCGCTTGG
Univa_06    GGCTTCCGGATCAGTCTATATTTGTACCCTTTGTGATGCCACCCGCTTGG
Univa_07    GGCTTCCGGATCAGTCTATATTTGTACCCTTTGTGATGCCACCCGCTTGG
Univa_08    GGCTTCCGGATCAGTCTATATTTGTACCCTTTGTGATGCCACCCGCTTGG
Univa_09    GGCTTCCGGATCAGTCTATATTTGTACCCTTTGTGATGCCACCCGCTTGG
Univa_10    GGCTTCCGGATCAGTCTATATTTGTACCCTTTGTGATGCCACCCGCTTGG
Univa_11    GGCTTCCGGATCAGTCTATATTTGTACCCTTTGTGATGCCACCCGCTTGG
Univa_12    GGCTTCCGGATCAGTCTATATTTGTACCCTTTGTGATGCCACCCGCTTGG
Univa_13    GGCTTCCGGATCAGTCTATATTTGTACCCTTTGTGATGCCACCCGCTTGG
Univa_14    GGCTTCCGGATCAGTCTATATTTGTACCCTTTGTGATGCCACCCGCTTGG
UsoriD2_07  GGCTTCCGGATCAGTCTATATTTGTACCCTTTGTGATGCYACCCGCTTGG
UsoriD2_08  GGCTTCCGGATCAGTCTATATTTGTACCCTTTGTGATGCYACCCGCTTGG
Usori_01    GGCTTCCGGATCAGTCTATATTTGTACCCTTTGTGATGCCACCCGCTTGG
Usori_02    GGCTTCCGGATCAGTCTATATTTGTACCCTTTGTGATGCCACCCGCTTGG
Usori_03    GGCTTCCGGATCAGTCTATATTTGTACCCTTTGTGATGCCACCCGCTTGG
Usori_04    GGCTTCCGGATCAGTCTATATTTGTACCCTTTGTGATGCCACCCGCTTGG
UsoriD2_05  GGCTTCCGGATCAGTCTATATTTGTACCCTTTGTGATGCCACCCGCTTGG
UsoriD2_06  GGCTTCCGGATCAGTCTATATTTGTACCCTTTGTGATGCTACCCGCTTGG
UsoriD2_09  GGCTTCCGGATCAGTCTATATTTGTACCCTTTGTGATGCYACCCGCTTGG
Usps1_01    GGCTTCCGGATCAGTCTATATTTGTACCCTTTGTGATGCCACCCGCTTGG
Usps1_02    GGCTTCCGGATCAGTCTATATTTGTACCCTTTGTGATGCCACCCGCTTGG
Usps1_04    GGCTTCCGGATCAGTCTATATTTGTACCCTTTGTGATGCCACCCGCTTGG
Usps1_05    GGCTTCCGGATCAGTCTATATTTGTACCCTTTGTGATGCCACCCGCTTGG
Usps1_03    GGCTTCCGGATCAGTCTATATTTGTACCCTTTGTGATGCCACCCGCTTGG
Uatro_08    GGCTTCCGGATCAGTCTATATTTGTACCCTTTGTGATGCCACCCGCTTGG
Uatro_09    GGCTTCCGGATCAGTCTATATTTGTACCCTTTGTGATGCCACCCGCTTGG
Uatro_10    GGCTTCCGGATCAGTCTATATTTGTACCCTTTGTGATGCCACCCGCTTGG
Uatro_11    GGCTTCCGGATCAGTCTATATTTGTACCCTTTGTGATGCCACCCGCTTGG

SA_01       AGGCCTCGCAGAACCTGGTCTTCCACTCCATCACGCGGAGCCACGGCGAG
TA_01       AAGCGTCCCAAAATCTTGTCTTCCACTCCATAACCAGAAGCCATACCGAG
Uatro_01    AAGCTTCTCAAAATCTTGTCTTCCATTCCATAACCAGAAGCCACACTGAG
Uatro_02    AAGCTTCTCAAAATCTTGTCTTCCATTCCATAACCAGAAGCCACACTGAG
Uatro_03    AAGCTTCTCAAAATCTTGTCTTCCATTCCATAACCAGAAGCCACACTGAG
Uatro_04    AAGCTTCTCAAAATCTTGTCTTCCATTCCATAACCAGAAGCCACACTGAG
Uatro_05    AAGCTTCTCAAAATCTTGTCTTCCATTCCATAACCAGAAGCCACACTGAG
Uatro_06    AAGCTTCTCAAAATCTTGTCTTCCATTCCATAACCAGAAGCCACACTGAG
Uatro_07    AAGCTTCTCAAAATCTTGTCTTCCATTCCATAACCAGAAGCCACACTGAG
Ugrac_01    AAGCTTCTCAAAATCTTGTCTTCCATTCCATAACCAGAAGCCACACTGAG
Ugrac_02    AAGCTTCTCAAAATCTTGTCTTCCATTCCATAACCAGAAGCCACACTGAG
Ugrac_03    AAGCTTCTCAAAATCTTGTCTTCCATTCCATAACCAGAAGCCACACTGAG
Ugrac_04    AAGCTTCTCAAAATCTTGTCTTCCATTCCATAACCAGAAGCCACACTGAG
Ugrac_05    AAGCTTCTCAAAATCTTGTCTTCCATTCCATAACCAGAAGCCACACTGAG
UgracE2_06  AAGCTTCTCAAAATCTTGTCTTCCATTCCATAACCAGAAGCCACACTGAG
UgracE2_07  AAGCTTCTCAAAATCTTGTCTTCCATTCCATAACCAGAAGCCACACTGAG
UgracE2_08  AAGCTTCTCAAAATCTTGTCTTCCATTCCATAACCAGAAGCCACACTGAG
UgracE2_09  AAGCTTCTCAAAATCTTGTCTTCCATTCCATAACCAGAAGCCACACTGAG
UgracE2_10  AAGCTTCTCAAAATCTTGTCTTCCATTCCATAACCAGAAGCCACACTGAG
Uinve_01    AAGCTTCTCAAAATCTTGTCTTCCATTCCATAACCAGAAGCCACACTGAG
Uinve_02    AAGCTTCTCAAAATCTTGTCTTCCATTCCATAACCAGAAGCCACACTGAG
Uinve_03    AAGCTTCTCAAAATCTTGTCTTCCATTCCATAACCAGAAGCCACACTGAG
Uinve_04    AAGCTTCTCAAAATCTTGTCTTCCATTCCATAACCAGAAGCCACACTGAG
Uinve_05    AAGCTTCTCAAAATCTTGTCTTCCATTCCATAACCAGAAGCCACACTGAG
Uinve_06    AAGCTTCTCAAAATCTTGTCTTCCATTCCATAACCAGAAGCCACACTGAG
Uinve_07    AAGCTTCTCAAAATCTTGTCTTCCATTCCATAACCAGAAGCCACACTGAG
Univa_01    AAGCTTCTCAAAATCTTGTCTTCCATTCCATAACCAGAAGCCACACTGAG
Univa_02    AAGCTTCTCAAAATCTTGTCTTCCATTCCATAACCAGAAGCCACACTGAG
Univa_03    AAGCTTCTCAAAATCTTGTCTTCCATTCCATAACCAGAAGCCACACTGAG
Univa_04    AAGCTTCTCAAAATCTTGTCTTCCATTCCATAACCAGAAGCCACACTGAG
Univa_05    AAGCTTCTCAAAATCTTGTCTTCCATTCCATAACCAGAAGCCACACTGAG
Univa_06    AAGCTTCTCAAAATCTTGTCTTCCATTCCATAACCAGAAGCCACACTGAG
Univa_07    AAGCTTCTCAAAATCTTGTCTTCCATTCCATAACCAGAAGCCACACTGAG
Univa_08    AAGCTTCTCAAAATCTTGTCTTCCATTCCATAACCAGAAGCCACACTGAG
Univa_09    AAGCTTCTCAAAATCTTGTCTTCCATTCCATAACCAGAAGCCACACTGAG
Univa_10    AAGCTTCTCAAAATCTTGTCTTCCATTCCATAACCAGAAGCCACACTGAG
Univa_11    AAGCTTCTCAAAATCTTGTCTTCCATTCCATAACCAGAAGCCACACTGAG
Univa_12    AAGCTTCTCAAAATCTTGTCTTCCATTCCATAACCAGAAGCCACACTGAG
Univa_13    AAGCTTCTCAAAATCTTGTCTTCCATTCCATAACCAGAAGCCACACTGAG
Univa_14    AAGCTTCTCAAAATCTTGTCTTCCATTCCATAACCAGAAGCCACACTGAG
UsoriD2_07  AAGCTTCTCAAAATCTTGTCTTCCATTCCATAACCAGAAGCCACACTGAG
UsoriD2_08  AAGCTTCTCAAAATCTTGTCTTCCATTCCATAACCAGAAGCCACACTGAG
Usori_01    AAGCTTCTCAAAATCTTGTCTTCCATTCCATAACCAGAAGCCACACTGAG
Usori_02    AAGCTTCTCAAAATCTTGTCTTCCATTCCATAACCAGAAGCCACACTGAG
Usori_03    AAGCTTCTCAAAATCTTGTCTTCCATTCCATAACCAGAAGCCACACTGAG
Usori_04    AAGCTTCTCAAAATCTTGTCTTCCATTCCATAACCAGAAGCCACACTGAG
UsoriD2_05  AAGCTTCTCAAAATCTTGTCTTCCATTCCATAACCAGAAGCCACACTGAG
UsoriD2_06  AAGCTTCTCAAAATCTTGTCTTCCATTCCATAACCAGAAGCCACACTGAG
UsoriD2_09  AAGCTTCTCAAAATCTTGTCTTCCATTCCATAACCAGAAGCCACACTGAG
Usps1_01    AAGCTTCTCAGAATCTTGTCTTCCATTCCATAACCAGAAGCCACACTGAG
Usps1_02    AAGCTTCTCAGAATCTTGTCTTCCATTCCATAACCAGAAGCCACACTGAG
Usps1_04    AAGCTTCTCAGAATCTTGTCTTCCATTCCATAACCAGAAGCCACACTGAG
Usps1_05    AAGCTTCTCAGAATCTTGTCTTCCATTCCATAACCAGAAGCCACACTGAG
Usps1_03    AAGCTTCTCAGAATCTTGTCTTCCATTCCATAACCAGAAGCCACACTGAG
Uatro_08    AAGCTTCTCAAAATCTTGTCTTCCATTCCATAACCAGAAGCCACACTGAG
Uatro_09    AAGCTTCTCAAAATCTTGTCTTCCATTCCATAACCAGAAGCCACACTGAG
Uatro_10    AAGCTTCTCAAAATCTTGTCTTCCATTCCATAACCAGAAGCCACACTGAG
Uatro_11    AAGCTTCTCAAAATCTTGTCTTCCATTCCATAACCAGAAGCCACACTGAG

SA_01       AACCTGCAGCGCTACGAGCTGTGGCGCTCCAACCCCTACCACGAGTCGGC
TA_01       AACCTGGAGCGCTATGAGGTCTGGCGTTCCAACCCCTACCACGAGTCCGT
Uatro_01    AACCTGGAGCGCTACGAGCTCTGGCGTTCCAATCCCTACCATGAGTCAGT
Uatro_02    AACCTGGAGCGCTACGAGCTCTGGCGTTCCAATCCCTACCATGAGTCAGT
Uatro_03    AACCTGGAGCGCTACGAGCTCTGGCGTTCCAATCCCTACCATGAGTCAGT
Uatro_04    AACCTGGAGCGCTACGAGCTCTGGCGTTCCAATCCCTACCATGAGTCAGT
Uatro_05    AACCTGGAGCGCTACGAGCTCTGGCGTTCCAATCCCTACCATGAGTCAGT
Uatro_06    AACCTGGAGCGCTACGAGCTCTGGCGTTCCAATCCCTACCATGAGTCAGT
Uatro_07    AACCTGGAGCGCTACGAGCTCTGGCGTTCCAATCCCTACCATGAGTCAGT
Ugrac_01    AACCTGGAGCGCTACGAGCTCTGGCGTTCCAATCCCTACCATGAGTCAGT
Ugrac_02    AACCTGGAGCGCTACGAGCTCTGGCGTTCCAATCCCTACCATGAGTCAGT
Ugrac_03    AACCTGGAGCGCTACGAGCTCTGGCGTTCCAATCCCTACCATGAGTCAGT
Ugrac_04    AACCTGGAGCGCTACGAGCTCTGGCGTTCCAATCCCTACCATGAGTCAGT
Ugrac_05    AACCTGGAGCGCTACGAGGTCTGGCGTTCCAATCCCTACCATGAGTCAGT
UgracE2_06  AACCTGGAGCGCTACGAGCTCTGGCGTTCCAATCCCTACCATGAGTCAGT
UgracE2_07  AACCTGGAGCGCTACGAGCTCTGGCGTTCCAATCCCTACCATGAGTCAGT
UgracE2_08  AACCTGGAGCGCTACGAGCTCTGGCGTTCCAATCCCTACCATGAGTCAGT
UgracE2_09  AACCTGGAGCGCTACGAGCTCTGGCGTTCCAATCCCTACCATGAGTCAGT
UgracE2_10  AACCTGGAGCGCTACGAGCTCTGGCGTTCCAATCCCTACCATGAGTCAGT
Uinve_01    AACCTGGAGCGCTACGAGGTCTGGCGTTCCAATCCCTACCATGAGTCAGT
Uinve_02    AACCTGGAGCGCTACGAGGTCTGGCGTTCCAATCCCTACCATGAGTCAGT
Uinve_03    AACCTGGAGCGCTACGAGGTCTGGCGTTCCAATCCCTACCATGAGTCAGT
Uinve_04    AACCTGGAGCGCTACGAGGTCTGGCGTTCCAATCCCTACCATGAGTCAGT
Uinve_05    AACCTGGAGCGCTACGAGGTCTGGCGTTCCAATCCCTACCATGAGTCAGT
Uinve_06    AACCTGGAGCGCTACGAGGTCTGGCGTTCCAATCCCTACCATGAGTCAGT
Uinve_07    AACCTGGAGCGCTACGAGGTCTGGCGTTCCAATCCCTACCATGAGTCAGT
Univa_01    AACCTGGAGCGCTACGAGGTCTGGCGTTCCAATCCCTACCATGAGTCAGT
Univa_02    AACCTGGAGCGCTACGAGGTCTGGCGTTCCAATCCCTACCATGAGTCAGT
Univa_03    AACCTGGAGCGCTACGAGGTCTGGCGTTCCAATCCCTACCATGAGTCAGT
Univa_04    AACCTGGAGCGCTACGAGGTCTGGCGTTCCAATCCCTACCATGAGTCAGT
Univa_05    AACCTGGAGCGCTACGAGGTCTGGCGTTCCAATCCCTACCATGAGTCAGT
Univa_06    AACCTGGAGCGCTACGAGGTCTGGCGTTCCAATCCCTACCATGAGTCAGT
Univa_07    AACCTGGAGCGCTACGAGGTCTGGCGTTCCAATCCCTACCATGAGTCAGT
Univa_08    AACCTGGAGCGCTACGAGGTCTGGCGTTCCAATCCCTACCATGAGTCAGT
Univa_09    AACCTGGAGCGCTACGAGGTCTGGCGTTCCAATCCCTACCATGAGTCAGT
Univa_10    AACCTGGAGCGCTACGAGGTCTGGCGTTCCAATCCCTACCATGAGTCAGT
Univa_11    AACCTGGAGCGCTACGAGGTCTGGCGTTCCAATCCCTACCATGAGTCAGT
Univa_12    AACCTGGAGCGCTACGAGGTCTGGCGTTCCAATCCCTACCATGAGTCAGT
Univa_13    AACCTGGAGCGCTACGAGGTCTGGCGTTCCAATCCCTACCATGAGTCAGT
Univa_14    AACCTGGAGCGCTACGAGGTCTGGCGTTCCAATCCCTACCATGAGTCAGT
UsoriD2_07  AACCTGGAGCGCTACGAGGTCTGGCGTTCCAATCCCTACCATGAGTCAGT
UsoriD2_08  AACCTGGAGCGCTACGAGGTCTGGCGTTCCAATCCCTACCATGAGTCAGT
Usori_01    AACCTGGAGCGCTACGAGGTCTGGCGTTCCAATCCCTACCATGAGTCAGT
Usori_02    AACCTGGAGCGCTACGAGGTCTGGCGTTCCAATCCCTACCATGAGTCAGT
Usori_03    AACCTGGAGCGCTACGAGGTCTGGCGTTCCAATCCCTACCATGAGTCAGT
Usori_04    AACCTGGAGCGCTACGAGGTCTGGCGTTCCAATCCCTACCATGAGTCAGT
UsoriD2_05  AACCTGGAGCGCTACGAGGTCTGGCGTTCCAATCCCTACCATGAGTCAGT
UsoriD2_06  AACCTGGAGCGCTACGAGGTCTGGCGTTCCAATCCCTACCATGAGTCAGT
UsoriD2_09  AACCTGGAGCGCTACGAGGTCTGGCGTTCCAATCCCTACCATGAGTCAGT
Usps1_01    AACCTGGAGCGCTACGAGGTCTGGCGTTCCAATCCCTACCATGAGTCAGT
Usps1_02    AACCTGGAGCGCTACGAGGTCTGGCGTTCCAATCCCTACCATGAGTCAGT
Usps1_04    AACCTGGAGCGCTACGAGGTCTGGCGTTCCAATCCCTACCATGAGTCAGT
Usps1_05    AACCTGGAGCGCTACGAGGTCTGGCGTTCCAATCCCTACCATGAGTCAGT
Usps1_03    AACCTGGAGCGCTACGAGGTCTGGCGTTCCAATCCCTACCATGAGTCAGT
Uatro_08    AACCTGGAGCGCTACGAGCTCTGGCGTTCCAATCCCTACCATGAGTCAGT
Uatro_09    AACCTGGAGCGCTACGAGGTCTGGCGTTCCAATCCCTACCATGAGTCAGT
Uatro_10    AACCTGGAGCGCTACGAGCTCTGGCGTTCCAATCCCTACCATGAGTCAGT
Uatro_11    AACCTGGAGCGCTACGAGCTCTGGCGTTCCAATCCCTACCATGAGTCAGT

SA_01       CGAGGAGCTGCGCGACCGCGTCAAGGGCGTGTCGGCCAAGCCCTTCATCG
TA_01       GGAAGAATTGAGGGATCGCGTGAAAGGGGTCTCGGCCAAACCCTTTATTG
Uatro_01    GGAAGAATTGAGGGATCGAGTGAAAGGTGTCTCCGCCAAACCCTTCATTG
Uatro_02    GGAAGAATTGAGGGATCGAGTGAAAGGTGTCTCCGCCAAACCCTTCATTG
Uatro_03    GGAAGAATTGAGGGATCGAGTGAAAGGTGTCTCCGCCAAACCCTTCATTG
Uatro_04    GGAAGAATTGAGGGATCGAGTGAAAGGTGTCTCCGCCAAACCCTTCATTG
Uatro_05    GGAAGAATTGAGGGATCGAGTGAAAGGTGTCTCCGCCAAACCCTTCATTG
Uatro_06    GGAAGAATTGAGGGATCGAGTGAAAGGTGTCTCCGCCAAACCCTTCATTG
Uatro_07    GGAAGAATTGAGGGATCGAGTGAAAGGTGTCTCCGCCAAACCCTTCATTG
Ugrac_01    GGAAGAATTGAGGGATCGAGTGAAAGGTGTCTCCGCCAAACCCTTCATTG
Ugrac_02    GGAAGAATTGAGGGATCGAGTGAAAGGTGTCTCCGCCAAACCCTTCATTG
Ugrac_03    GGAAGAATTGAGGGATCGAGTGAAAGGTGTCTCCGCCAAACCCTTCATTG
Ugrac_04    GGAAGAATTGAGGGATCGAGTGAAAGGTGTCTCCGCCAAACCCTTCATTG
Ugrac_05    GGAAGAATTGAGGGATCGAGTGAAAGGGGTCTCCGCCAAACCCTTCATTG
UgracE2_06  GGAAGAATTGAGGGATCGAGTGAAAGGTGTCTCCGCCAAACCCTTCATTG
UgracE2_07  GGAAGAATTGAGGGATCGAGTGAAAGGTGTCTCCGCCAAACCCTTCATTG
UgracE2_08  GGAAGAATTGAGGGATCGAGTGAAAGGTGTCTCCGCCAAACCCTTCATTG
UgracE2_09  GGAAGAATTGAGGGATCGAGTGAAAGGTGTCTCCGCCAAACCCTTCATTG
UgracE2_10  GGAAGAATTGAGGGATCGAGTGAAAGGTGTCTCCGCCAAACCCTTCATTG
Uinve_01    GGAAGAATTGAGGGATCGAGTGAAAGGGGTCTCCGCCAAACCTTTCATTG
Uinve_02    GGAAGAATTGAGGGATCGAGTGAAAGGGGTCTCCGCCAAACCTTTCATTG
Uinve_03    GGAAGAATTGAGGGATCGAGTGAAAGGGGTCTCCGCCAAACCTTTCATTG
Uinve_04    GGAAGAATTGAGGGATCGAGTGAAAGGGGTCTCCGCCAAACCTTTCATTG
Uinve_05    GGAAGAATTGAGGGATCGAGTGAAAGGGGTCTCCGCCAAACCTTTCATTG
Uinve_06    GGAAGAATTGAGGGATCGAGTGAAAGGGGTCTCCGCCAAACCTTTCATTG
Uinve_07    GGAAGAATTGAGGGATCGAGTGAAAGGGGTCTCCGCCAAACCTTTCATTG
Univa_01    GGAAGAATTGAGGGATCGAGTGAAAGGGGTCTCCGCCAAACCCTTCATTG
Univa_02    GGAAGAATTGAGGGATCGAGTGAAAGGGGTCTCCGCCAAACCCTTCATTG
Univa_03    GGAAGAATTGAGGGATCGAGTGAAAGGGGTCTCCGCCAAACCCTTCATTG
Univa_04    GGAAGAATTGAGGGATCGAGTGAAAGGGGTCTCCGCCAAACCCTTCATTG
Univa_05    GGAAGAATTGAGGGATCGAGTGAAAGGGGTCTCCGCCAAACCCTTCATTG
Univa_06    GGAAGAATTGAGGGATCGAGTGAAAGGGGTCTCCGCCAAACCCTTCATTG
Univa_07    GGAAGAATTGAGGGATCGAGTGAAAGGGGTCTCCGCCAAACCCTTCATTG
Univa_08    GGAAGAATTGAGGGATCGAGTGAAAGGGGTCTCCGCCAAACCCTTCATTG
Univa_09    GGAAGAATTGAGGGATCGAGTGAAAGGGGTCTCCGCCAAACCCTTCATTG
Univa_10    GGAAGAATTGAGGGATCGAGTGAAAGGGGTCTCCGCCAAACCCTTCATTG
Univa_11    GGAAGAATTGAGGGATCGAGTGAAAGGGGTCTCCGCCAAACCCTTCATTG
Univa_12    GGAAGAATTGAGGGATCGAGTGAAAGGGGTCTCCGCCAAACCCTTCATTG
Univa_13    GGAAGAATTGAGGGATCGAGTGAAAGGGGTCTCCGCCAAACCCTTCATTG
Univa_14    GGAAGAATTGAGGGATCGAGTGAAAGGGGTCTCCGCCAAACCCTTCATTG
UsoriD2_07  GGAAGAATTGAGGGATCGAGTGAAAGGTGTCTCCGCCAAACCCTTCATTG
UsoriD2_08  GGAAGAATTGAGGGATCGAGTGAAAGGKGTCTCCGCCAAACCCTTCATTG
Usori_01    GGAAGAATTGAGGGATCGAGTGAAAGGGGTCTCCGCCAAACCCTTCATTG
Usori_02    GGAAGAATTGAGGGATCGAGTGAAAGGGGTCTCCGCCAAACCCTTCATTG
Usori_03    GGAAGAATTGAGGGATCGAGTGAAAGGGGTCTCCGCCAAACCCTTCATTG
Usori_04    GGAAGAATTGAGGGATCGAGTGAAAGGGGTCTCCGCCAAACCCTTCATTG
UsoriD2_05  GGAAGAATTGAGGGATCGAGTGAAAGGTGTCTCCGCCAAACCCTTCATTG
UsoriD2_06  GGAAGAATTGAGGGATCGAGTGAAAGGTGTCTCCGCCAAACCCTTCATTG
UsoriD2_09  GGAAGAATTGAGGGATCGAGTGAAAGGTGTCTCCGCCAAACCCTTCATTG
Usps1_01    GGAAGAATTGAGGGATCGAGTGAAAGGGGTCTCCGCCAAACCCTTCATTG
Usps1_02    GGAAGAATTGAGGGATCGAGTGAAAGGGGTCTCCGCCAAACCCTTCATTG
Usps1_04    GGAAGAATTGAGGGATCGAGTGAAAGGGGTCTCCGCCAAACCCTTCATTG
Usps1_05    GGAAGAATTGAGGGATCGAGTGAAAGGGGTCTCCGCCAAACCCTTCATTG
Usps1_03    GGAAGAATTGAGGGATCGAGTGAAAGGGGTCTCCGCCAAACCCTTCATTG
Uatro_08    GGAAGAATTGAGGGATCGAGTGAAAGGTGTCTCCGCCAAACCCTTCATTG
Uatro_09    GGAAGAATTGAGGGATCGAGTGAAAGGTGTCTCCGCCAAACCCTTCATTG
Uatro_10    GGAAGAATTGAGGGATCGAGTGAAAGGTGTCTCCGCCAAACCCTTCATTG
Uatro_11    GGAAGAATTGAGGGATCGAGTGAAAGGTGTCTCCGCCAAACCCTTCATTG

SA_01       AGACCGTGCCGTCCATCGACGCGCTCCACTGCGACATCGGCAACGCGGCC
TA_01       AGACTGTCCCTTCCATTGATGCCCTTCACTGTGACATTGGCAACGCGGCT
Uatro_01    AGACAGTCCCTTCCATAGATGCTCTGCACTGTGACATTGGCAATGCCGCT
Uatro_02    AGACAGTCCCTTCCATAGATGCTCTGCACTGTGACATTGGCAATGCCGCT
Uatro_03    AGACAGTCCCTTCCATAGATGCTCTGCACTGTGACATTGGCAATGCCGCT
Uatro_04    AGACAGTCCCTTCCATAGATGCTCTGCACTGTGACATTGGCAATGCCGCT
Uatro_05    AGACAGTCCCTTCCATAGATGCTCTGCACTGTGACATTGGCAATGCCGCT
Uatro_06    AGACAGTCCCTTCCATAGATGCTCTGCACTGTGACATTGGCAATGCCGCT
Uatro_07    AGACAGTCCCTTCCATAGATGCTCTGCACTGTGACATTGGCAATGCCGCT
Ugrac_01    AGACAGTCCCTTCCATAGATGCTCTGCACTGTGACATTGGCAATGCCGCT
Ugrac_02    AGACAGTCCCTTCCATAGATGCTCTGCACTGTGACATTGGCAATGCCGCT
Ugrac_03    AGACAGTCCCTTCCATAGATGCTCTGCACTGTGACATTGGCAATGCCGCT
Ugrac_04    AGACAGTCCCTTCCATAGATGCTCTGCACTGTGACATTGGCAATGCCGCT
Ugrac_05    AGACAGTCCCTTCCATAGATGCTCTGCACTGTGACATTGGCAATGCCGCT
UgracE2_06  AGACAGTCCCTTCCATAGATGCTCTGCACTGTGACATTGGCAATGCCGCT
UgracE2_07  AGACAGTCCCTTCCATAGATGCTCTGCACTGTGACATTGGCAATGCCGCT
UgracE2_08  AGACAGTCCCTTCCATAGATGCTCTGCACTGTGACATTGGCAATGCCGCT
UgracE2_09  AGACAGTCCCTTCCATAGATGCTCTGCACTGTGACATTGGCAATGCCGCT
UgracE2_10  AGACAGTCCCTTCCATAGATGCTCTGCACTGTGACATTGGCAATGCCGCT
Uinve_01    AGACAGTCCCTTCCATAGATGCCCTGCACTGTGACATTGGCAATGCCGCT
Uinve_02    AGACAGTCCCTTCCATAGATGCCCTGCACTGTGACATTGGCAATGCCGCT
Uinve_03    AGACAGTCCCTTCCATAGATGCCCTGCACTGTGACATTGGCAATGCCGCT
Uinve_04    AGACAGTCCCTTCCATAGATGCCCTGCACTGTGACATTGGCAATGCCGCT
Uinve_05    AGACAGTCCCTTCCATAGATGCCCTGCACTGTGACATTGGCAATGCCGCT
Uinve_06    AGACAGTCCCTTCCATAGATGCCCTGCACTGTGACATTGGCAATGCCGCT
Uinve_07    AGACAGTCCCTTCCATAGATGCCCTGCACTGTGACATTGGCAATGCCGCT
Univa_01    AGACAGTCCCTTCCATAGATGCTCTGCACTGTGACATTGGCAATGCCGCT
Univa_02    AGACAGTCCCTTCCATAGATGCTCTGCACTGTGACATTGGCAATGCCGCT
Univa_03    AGACAGTCCCTTCCATAGATGCTCTGCACTGTGACATTGGCAATGCCGCT
Univa_04    AGACAGTCCCTTCCATAGATGCTCTGCACTGTGACATTGGCAATGCCGCT
Univa_05    AGACAGTCCCTTCCATAGATGCTCTGCACTGTGACATTGGCAATGCCGCT
Univa_06    AGACAGTCCCTTCCATAGATGCTCTGCACTGTGACATTGGCAATGCCGCT
Univa_07    AGACAGTCCCTTCCATAGATGCTCTGCACTGTGACATTGGCAATGCCGCT
Univa_08    AGACAGTCCCTTCCATAGATGCTCTGCACTGTGACATTGGCAATGCCGCT
Univa_09    AGACAGTCCCTTCCATAGATGCTCTGCACTGTGACATTGGCAATGCCGCT
Univa_10    AGACAGTCCCTTCCATAGATGCTCTGCACTGTGACATTGGCAATGCCGCT
Univa_11    AGACAGTCCCTTCCATAGATGCTCTGCACTGTGACATTGGCAATGCCGCT
Univa_12    AGACAGTCCCTTCCATAGATGCTCTGCACTGTGACATTGGCAATGCCGCT
Univa_13    AGACAGTCCCTTCCATAGATGCTCTGCACTGTGACATTGGCAATGCCGCT
Univa_14    AGACAGTCCCTTCCATAGATGCTCTGCACTGTGACATTGGCAATGCCGCT
UsoriD2_07  AGACAGTCCCTTCCATAGATGCTCTGCACTGTGACATTGGCAATGCCGCT
UsoriD2_08  AGACAGTCCCTTCCATAGATGCTCTGCACTGTGACATTGGCAATGCCGCT
Usori_01    AGACAGTCCCTTCCATAGATGCTCTGCACTGTGACATTGGCAATGCCGCT
Usori_02    AGACAGTCCCTTCCATAGATGCTCTGCACTGTGACATTGGCAATGCCGCT
Usori_03    AGACAGTCCCTTCCATAGATGCTCTGCACTGTGACATTGGCAATGCCGCT
Usori_04    AGACAGTCCCTTCCATAGATGCTCTGCACTGTGACATTGGCAATGCCGCT
UsoriD2_05  AGACAGTCCCTTCCATAGATGCTCTGCACTGTGACATTGGCAATGCCGCT
UsoriD2_06  AGACAGTCCCTTCCATAGATGCTCTGCACTGTGACATTGGCAATGCCGCT
UsoriD2_09  AGACAGTCCCTTCCATAGATGCTCTGCACTGTGACATTGGCAATGCCGCT
Usps1_01    AGACAGTCCCTTCCATAGATGCTCTGCACTGTGACATTGGCAATGCCGCT
Usps1_02    AGACAGTCCCTTCCATAGATGCTCTGCACTGTGACATTGGCAATGCCGCT
Usps1_04    AGACAGTCCCTTCCATAGATGCTCTGCACTGTGACATTGGCAATGCCGCT
Usps1_05    AGACAGTCCCTTCCATAGATGCTCTGCACTGTGACATTGGCAATGCCGCT
Usps1_03    AGACAGTCCCTTCCATAGATGCTCTGCACTGTGACATTGGCAATGCCGCT
Uatro_08    AGACAGTCCCTTCCATAGATGCTCTGCACTGTGACATTGGCAATGCCGCT
Uatro_09    AGACAGTCCCTTCCATAGATGCTCTGCACTGTGACATTGGCAATGCCGCT
Uatro_10    AGACAGTCCCTTCCATAGATGCTCTGCACTGTGACATTGGCAATGCCGCT
Uatro_11    AGACAGTCCCTTCCATAGATGCTCTGCACTGTGACATTGGCAATGCCGCT

SA_01       GAGTTCTACAAGCTCTTCCAGCTGGAGATCGGGGAGGCGTACCGGCAGCC
TA_01       GAGTTCTACAAGATCTTCCAGCTAGAGATAGGNGAGGTGTATAAGAATCC
Uatro_01    GAGTTCTACAAGATCTTCCAGCTTGAGATAGGGGAGGTGTATAAGAATCC
Uatro_02    GAGTTCTACAAGATCTTCCAGCTTGAGATAGGGGAGGTGTATAAGAATCC
Uatro_03    GAGTTCTACAAGATCTTCCAGCTTGAGATAGGGGAGGTGTATAAGAATCC
Uatro_04    GAGTTCTACAAGATCTTCCAGCTTGAGATAGGGGAGGTGTATAAGAATCC
Uatro_05    GAGTTCTACAAGATCTTCCAGCTTGAGATAGGGGAGGTGTATAAGAATCC
Uatro_06    GAGTTCTACAAGATCTTCCAGCTTGAGATAGGGGAGGTGTATAAGAATCC
Uatro_07    GAGTTCTACAAGATCTTCCAGCTTGAGATAGGGGAGGTGTATAAGAATCC
Ugrac_01    GAGTTCTACAAGATCTTCCAGCTTGAGATAGGGGAGGTGTATAAGAATCC
Ugrac_02    GAGTTCTACAAGATCTTCCAGCTTGAGATAGGGGAGGTGTATAAGAATCC
Ugrac_03    GAGTTCTACAAGATCTTCCAGCTTGAGATAGGGGAGGTGTATAAGAATCC
Ugrac_04    GAGTTCTACAAGATCTTCCAGCTTGAGATAGGGGAGGTGTATAAGAATCC
Ugrac_05    GAGTTCTACAAGATCTTCCAGCTTGAGATAGGGGAGGTGTATAAGAATCC
UgracE2_06  GAGTTCTACAAGATCTTCCAGCTTGAGATAGGGGAGGTGTATAAGAATCC
UgracE2_07  GAGTTCTACAAGATCTTCCAGCTTGAGATAGGGGAGGTGTATAAGAATCC
UgracE2_08  GAGTTCTACAAGATCTTCCAGCTTGAGATAGGGGAGGTGTATAAGAATCC
UgracE2_09  GAGTTCTACAAGATCTTCCAGCTTGAGATAGGGGAGGTGTATAAGAATCC
UgracE2_10  GAGTTCTACAAGATCTTCCAGCTTGAGATAGGGGAGGTGTATAAGAATCC
Uinve_01    GAGTTCTACAAGATCTTCCAGCTTGAGATAGGGGAGGTGTATAAGAATCC
Uinve_02    GAGTTCTACAAGATCTTCCAGCTTGAGATAGGGGAGGTGTATAAGAATCC
Uinve_03    GAGTTCTACAAGATCTTCCAGCTTGAGATAGGGGAGGTGTATAAGAATCC
Uinve_04    GAGTTCTACAAGATCTTCCAGCTTGAGATAGGGGAGGTGTATAAGAATCC
Uinve_05    GAGTTCTACAAGATCTTCCAGCTTGAGATAGGGGAGGTGTATAAGAATCC
Uinve_06    GAGTTCTACAAGATCTTCCAGCTTGAGATAGGGGAGGTGTATAAGAATCC
Uinve_07    GAGTTCTACAAGATCTTCCAGCTTGAGATAGGGGAGGTGTATAAGAATCC
Univa_01    GAGTTCTACAAGATCTTCCAGCTTGAGATAGGGGAGGTGTATAAGAATCC
Univa_02    GAGTTCTACAAGATCTTCCAGCTTGAGATAGGGGAGGTGTATAAGAATCC
Univa_03    GAGTTCTACAAGATCTTCCAGCTTGAGATAGGGGAGGTGTATAAGAATCC
Univa_04    GAGTTCTACAAGATCTTCCAGCTTGAGATAGGGGAGGTGTATAAGAATCC
Univa_05    GAGTTCTACAAGATCTTCCAGCTTGAGATAGGGGAGGTGTATAAGAATCC
Univa_06    GAGTTCTACAAGATCTTCCAGCTTGAGATAGGGGAGGTGTATAAGAATCC
Univa_07    GAGTTCTACAAGATCTTCCAGCTTGAGATAGGGGAGGTGTATAAGAATCC
Univa_08    GAGTTCTACAAGATCTTCCAGCTTGAGATAGGGGAGGTGTATAAGAATCC
Univa_09    GAGTTCTACAAGATCTTCCAGCTTGAGATAGGGGAGGTGTATAAGAATCC
Univa_10    GAGTTCTACAAGATCTTCCAGCTTGAGATAGGGGAGGTGTATAAGAATCC
Univa_11    GAGTTCTACAAGATCTTCCAGCTTGAGATAGGGGAGGTGTATAAGAATCC
Univa_12    GAGTTCTACAAGATCTTCCAGCTTGAGATAGGGGAGGTGTATAAGAATCC
Univa_13    GAGTTCTACAAGATCTTCCAGCTTGAGATAGGGGAGGTGTATAAGAATCC
Univa_14    GAGTTCTACAAGATCTTCCAGCTTGAGATAGGGGAGGTGTATAAGAATCC
UsoriD2_07  GAGTTCTACAAGATCTTCCAGCTTGAGATAGGGGAGGTGTATAAGAATCC
UsoriD2_08  GAGTTCTACAAGATCTTCCAGCTTGAGATAGGGGAGGTGTATAAGAATCC
Usori_01    GAGTTCTACAAGATCTTCCAGCTTGAGATAGGGGAGGTGTATAAGAATCC
Usori_02    GAGTTCTACAAGATCTTCCAGCTTGAGATAGGGGAGGTGTATAAGAATCC
Usori_03    GAGTTCTACAAGATCTTCCAGCTTGAGATAGGGGAGGTGTATAAGAATCC
Usori_04    GAGTTCTACAAGATCTTCCAGCTTGAGATAGGGGAGGTGTATAAGAATCC
UsoriD2_05  GAGTTCTACAAGATCTTCCAGCTTGAGATAGGGGAGGTGTATAAGAATCC
UsoriD2_06  GAGTTCTACAAGATCTTCCAGCTTGAGATAGGGGAGGTGTATAAGAATCC
UsoriD2_09  GAGTTCTACAAGATCTTCCAGCTTGAGATAGGGGAGGTGTATAAGAATCC
Usps1_01    GAGTTCTATAAGATCTTCCAGCTTGAGATAGGGGAGGTGTATAAGAATCC
Usps1_02    GAGTTCTATAAGATCTTCCAGCTTGAGATAGGGGAGGTGTATAAGAATCC
Usps1_04    GAGTTCTATAAGATCTTCCAGCTTGAGATAGGGGAGGTGTATAAGAATCC
Usps1_05    GAGTTCTATAAGATCTTCCAGCTTGAGATAGGGGAGGTGTATAAGAATCC
Usps1_03    GAGTTCTATAAGATCTTCCAGCTTGAGATAGGGGAGGTGTATAAGAATCC
Uatro_08    GAGTTCTACAAGATCTTCCAGCTTGAGATAGGGGAGGTGTATAAGAATCC
Uatro_09    GAGTTCTACAAGATCTTCCAGCTTGAGATAGGGGAGGTGTATAAGAATCC
Uatro_10    GAGTTCTACAAGATCTTCCAGCTTGAGATAGGGGAGGTGTATAAGAATCC
Uatro_11    GAGTTCTACAAGATCTTCCAGCTTGAGATAGGGGAGGTGTATAAGAATCC

SA_01       GCACGCCGGCAAGGAGGAGCGCAAGCGCTGGCAGGCCACGCTGGACAAGC
TA_01       CAATGCCTCCAAAGAGGAAAGGAAAAGATGGCAGGCTACACTGGACAAAC
Uatro_01    CAGTGCCTCTAAAGAGGAAAGGAAAAGATGGCAGGCTACCTTGGACAAGC
Uatro_02    CAGTGCCTCTAAAGAGGAAAGGAAAAGATGGCAGGCTACCTTGGACAAGC
Uatro_03    CAGTGCCTCTAAAGAGGAAAGGAAAAGATGGCAGGCTACCTTGGACAAGC
Uatro_04    CAGTGCCTCTAAAGAGGAAAGGAAAAGATGGCAGGCTACCTTGGACAAGC
Uatro_05    CAGTGCCTCTAAAGAGGAAAGGAAAAGATGGCAGGCTACCTTGGACAAGC
Uatro_06    CAGTGCCTCTAAAGAGGAAAGGAAAAGATGGCAGGCTACCTTGGACAAGC
Uatro_07    CAGTGCCTCTAAAGAGGAAAGGAAAAGATGGCAGGCTACCTTGGACAAGC
Ugrac_01    CAGTGCCTCTAAAGAGGAAAGGAAAAGATGGCAGGCTACCTTGGACAAGC
Ugrac_02    CAGTGCCTCTAAAGAGGAAAGGAAAAGATGGCAGGCTACCTTGGACAAGC
Ugrac_03    CAGTGCCTCTAAAGAGGAAAGGAAAAGATGGCAGGCTACCTTGGACAAGC
Ugrac_04    CAGTGCCTCTAAAGAGGAAAGGAAAAGATGGCAGGCTACCTTGGACAAGC
Ugrac_05    CAGTGCCTCCAAAGAGGAAAGGAAAAGATGGCAGGCTACCTTGGACAAGC
UgracE2_06  CAGTGCCTCTAAAGAGGAAAGGAAAAGATGGCAGGCTACCTTGGACAAGC
UgracE2_07  CAGTGCCTCTAAAGAGGAAAGGAAAAGATGGCAGGCTACCTTGGACAAGC
UgracE2_08  CAGTGCCTCTAAAGAGGAAAGGAAAAGATGGCAGGCTACCTTGGACAAGC
UgracE2_09  CAGTGCCTCTAAAGAGGAAAGGAAAAGATGGCAGGCTACCTTGGACAAGC
UgracE2_10  CAGTGCCTCTAAAGAGGAAAGGAAAAGATGGCAGGCTACCTTGGACAAGC
Uinve_01    CAGTGCCTCTAAAGAGGAAAGGAAAAGATGGCAGGCTACCTTGGACAAGC
Uinve_02    CAGTGCCTCTAAAGAGGAAAGGAAAAGATGGCAGGCTACCTTGGACAAGC
Uinve_03    CAGTGCCTCTAAAGAGGAAAGGAAAAGATGGCAGGCTACCTTGGACAAGC
Uinve_04    CAGTGCCTCTAAAGAGGAAAGGAAAAGATGGCAGGCTACCTTRGACAAGC
Uinve_05    CAGTGCCTCTAAAGAGGAAAGGAAAAGATGGCAGGCTACCTTGGACAAGC
Uinve_06    CAGTGCCTCTAAAGAGGAAAGGAAAAGATGGCAGGCTACCTTGGACAAGC
Uinve_07    CAGTGCCTCTAAAGAGGAAAGGAAAAGATGGCAGGCTACCTTAGACAAGC
Univa_01    CAGTGCCTCTAAAGAGGAAAGGAAAAGATGGCAGGCTACCTTGGACAAGC
Univa_02    CAGTGCCTCTAAAGAGGAAAGGAAAAGATGGCAGGCTACCTTGGACAAGC
Univa_03    CAGTGCCTCTAAAGAGGAAAGGAAAAGATGGCAGGCTACCTTGGACAAGC
Univa_04    CAGTGCCTCTAAAGAGGAAAGGAAAAGATGGCAGGCTACCTTGGACAAGC
Univa_05    CAGTGCCTCTAAAGAGGAAAGGAAAAGATGGCAGGCTACCTTGGACAAGC
Univa_06    CAGTGCCTCTAAAGAGGAAAGGAAAAGATGGCAGGCTACCTTGGACAAGC
Univa_07    CAGTGCCTCTAAAGAGGAAAGGAAAAGATGGCAGGCTACCTTGGACAAGC
Univa_08    CAGTGCCTCTAAAGAGGAAAGGAAAAGATGGCAGGCTACCTTGGACAAGC
Univa_09    CAGTGCCTCTAAAGAGGAAAGGAAAAGATGGCAGGCTACCTTGGACAAGC
Univa_10    CAGTGCCTCTAAAGAGGAAAGGAAAAGATGGCAGGCTACCTTGGACAAGC
Univa_11    CAGTGCCTCTAAAGAGGAAAGGAAAAGATGGCAGGCTACCTTGGACAAGC
Univa_12    CAGTGCCTCTAAAGAGGAAAGGAAAAGATGGCAGGCTACCTTGGACAAGC
Univa_13    CAGTGCCTCTAAAGAGGAAAGGAAAAGATGGCAGGCTACCTTGGACAAGC
Univa_14    CAGTGCCTCTAAAGAGGAAAGGAAAAGATGGCAGGCTACCTTGGACAAGC
UsoriD2_07  CAGTGCCTCCAAAGAGGAAAGGAAAAGATGGCAGGCTACCTTGGACAAGC
UsoriD2_08  CAGTGCCTCCAAAGAGGAAAGGAAAAGATGGCAGGCTACCTTGGACAAGC
Usori_01    CAGTGCCTCCAAAGAGGAAAGGAAAAGATGGCAGGCTACCTTGGACAAGC
Usori_02    CAGTGCCTCCAAAGAGGAAAGGAAAAGATGGCAGGCTACCTTGGACAAGC
Usori_03    CAGTGCCTCCAAAGAGGAAAGGAAAAGATGGCAGGCTACCTTGGACAAGC
Usori_04    CAGTGCCTCCAAAGAGGAAAGGAAAAGATGGCAGGCTACCTTGGACAAGC
UsoriD2_05  CAGTGCCTCCAAAGAGGAAAGGAAAAGATGGCAGGCTACCTTGGACAAGC
UsoriD2_06  CAGTGCCTCCAAAGAGGAAAGGAAAAGATGGCAGGCTACCTTGGACAAGC
UsoriD2_09  CAGTGCCTCCAAAGAGGAAAGGAAAAGATGGCAGGCTACCTTGGACAAGC
Usps1_01    CAGTGCCTCTAAAGAGGAAAGGAAAAGATGGCAGGCTACCTTGGACAAGC
Usps1_02    CAGTGCCTCTAAAGAGGAAAGGAAAAGATGGCAGGCTACCTTGGACAAGC
Usps1_04    CAGTGCCTCTAAAGAGGAAAGGAAAAGATGGCAGGCTACCTTGGACAAGC
Usps1_05    CAGTGCCTCTAAAGAGGAAAGGAAAAGATGGCAGGCTACCTTGGACAAGC
Usps1_03    CAGTGCCTCTAAAGAGGAAAGGAAAAGATGGCAGGCTACCTTGGACAAGC
Uatro_08    CAGTGCCTCTAAAGAGGAAAGGAAAAGATGGCAGGCTACCTTGGACAAGC
Uatro_09    CAGTGCCTCCAAAGAGGAAAGGAAAAGATGGCAGGCTACCTTGGACAAGC
Uatro_10    CAGTGCCTCTAAAGAGGAAAGGAAAAGATGGCAGGCTACCTTGGACAAGC
Uatro_11    CAGTGCCTCTAAAGAGGAAAGGAAAAGATGGCAGGCTACCTTGGACAAGC

SA_01       ACCTGCGCAAGAGGATGAACCTGAAGCCCATCATGCGCATGAACGGCAAC
TA_01       ACCTTCGAAAGAAGATGAACCTGAAGCCAATCATGAGGATGAATGGCAAC
Uatro_01    ATCTCCGAAAGAAGATGAACCTGAAACCAATCATGAGGATGAATGGCAAC
Uatro_02    ATCTCCGAAAGAAGATGAACCTGAAACCAATCATGAGGATGAATGGCAAC
Uatro_03    ATCTCCGAAAGAAGATGAACCTGAAACCAATCATGAGGATGAATGGCAAC
Uatro_04    ATCTCCGAAAGAAGATGAACCTGAAACCAATCATGAGGATGAATGGCAAC
Uatro_05    ATCTCCGAAAGAAGATGAACCTGAAACCAATCATGAGGATGAATGGCAAC
Uatro_06    ATCTCCGAAAGAAGATGAACCTGAAACCAATCATGAGGATGAATGGCAAC
Uatro_07    ATCTCCGAAAGAAGATGAACCTGAAACCAATCATGAGGATGAATGGCAAC
Ugrac_01    ATCTCCGAAAGAAGATGAACCTGAAACCAATCATGAGGATGAATGGCAAC
Ugrac_02    ATCTCCGAAAGAAGATGAACCTGAAACCAATCATGAGGATGAATGGCAAC
Ugrac_03    ATCTCCGAAAGAAGATGAACCTGAAACCAATCATGAGGATGAATGGCAAC
Ugrac_04    ATCTCCGAAAGAAGATGAACCTGAAACCAATCATGAGGATGAATGGCAAC
Ugrac_05    ATCTCCGAAAGAAGATGAACCTGAAACCAATCATGAGGATGAATGGCAAC
UgracE2_06  ATCTCCGAAAGAAGATGAACCTGAAACCAATCATGAGGATGAATGGCAAC
UgracE2_07  ATCTCCGAAAGAAGATGAACCTGAAACCAATCATGAGGATGAATGGCAAC
UgracE2_08  ATCTCCGAAAGAAGATGAACCTGAAACCAATCATGAGGATGAATGGCAAC
UgracE2_09  ATCTCCGAAAGAAGATGAACCTGAAACCAATCATGAGGATGAATGGCAAC
UgracE2_10  ATCTCCGAAAGAAGATGAACCTGAAACCAATCATGAGGATGAATGGCAAC
Uinve_01    ATCTCCGAAAGAAGATGAACCTGAAACCAATCATGAGGATGAATGGCAAC
Uinve_02    ATCTCCGAAAGAAGATGAACCTGAAACCAATCATGAGGATGAATGGCAAC
Uinve_03    ATCTCCGAAAGAAGATGAACCTGAAACCAATCATGAGGATGAATGGCAAC
Uinve_04    ATCTCCGAAAGAAGATGAACCTGAAACCAATCATGAGGATGAATGGCAAC
Uinve_05    ATCTCCGAAAGAAGATGAACCTGAAACCAATCATGAGGATGAATGGCAAC
Uinve_06    ATCTCCGAAAGAAGATGAACCTGAAACCAATCATGAGGATGAATGGCAAC
Uinve_07    ATCTCCGAAAGAAGATGAACCTGAAACCAATCATGAGGATGAATGGCAAC
Univa_01    ATCTCCGAAAGAAGATGAACCTGAAACCAATCATGAGGATGAATGGCAAC
Univa_02    ATCTCCGAAAGAAGATGAACCTGAAACCAATCATGAGGATGAATGGCAAC
Univa_03    ATCTCCGAAAGAAGATGAACCTGAAACCAATCATGAGGATGAATGGCAAC
Univa_04    ATCTCCGAAAGAAGATGAACCTGAAACCAATCATGAGGATGAATGGCAAC
Univa_05    ATCTCCGAAAGAAGATGAACCTGAAACCAATCATGAGGATGAATGGCAAC
Univa_06    ATCTCCGAAAGAAGATGAACCTGAAACCAATCATGAGGATGAATGGCAAC
Univa_07    ATCTCCGAAAGAAGATGAACCTGAAACCAATCATGAGGATGAATGGCAAC
Univa_08    ATCTCCGAAAGAAGATGAACCTGAAACCAATCATGAGGATGAATGGCAAC
Univa_09    ATCTCCGAAAGAAGATGAACCTGAAACCAATCATGAGGATGAATGGCAAC
Univa_10    ATCTCCGAAAGAAGATGAACCTGAAACCAATCATGAGGATGAATGGCAAC
Univa_11    ATCTCCGAAAGAAGATGAACCTGAAACCAATCATGAGGATGAATGGCAAC
Univa_12    ATCTCCGAAAGAAGATGAACCTGAAACCAATCATGAGGATGAATGGCAAC
Univa_13    ATCTCCGAAAGAAGATGAACCTGAAACCAATCATGAGGATGAATGGCAAC
Univa_14    ATCTCCGAAAGAAGATGAACCTGAAACCAATCATGAGGATGAATGGCAAC
UsoriD2_07  ATCTCCGAAAGAAGATGAACCTGAAACCAATCATGAGGATGAATGGCAAC
UsoriD2_08  ATCTCCGAAAGAAGATGAACCTGAAACCAATCATGAGGATGAATGGCAAC
Usori_01    ATCTCCGAAAGAAGATGAACCTGAAACCAATCATGAGGATGAATGGCAAC
Usori_02    ATCTCCGAAAGAAGATGAACCTGAAACCAATCATGAGGATGAATGGCAAC
Usori_03    ATCTCCGAAAGAAGATGAACCTGAAACCAATCATGAGGATGAATGGCAAC
Usori_04    ATCTCCGAAAGAAGATGAACCTGAAACCAATCATGAGGATGAATGGCAAC
UsoriD2_05  ATCTCCGAAAGAAGATGAACCTGAAACCAATCATGAGGATGAATGGCAAC
UsoriD2_06  ATCTCCGAAAGAAGATGAACCTGAAACCAATCATGAGGATGAATGGCAAC
UsoriD2_09  ATCTCCGAAAGAAGATGAACCTGAAACCAATCATGAGGATGAATGGCAAC
Usps1_01    ATCTCCGAAAGAAGATGAACCTGAAACCAATCATGAGGATGAATGGCAAC
Usps1_02    ATCTCCGAAAGAAGATGAACCTGAAACCAATCATGAGGATGAATGGCAAC
Usps1_04    ATCTCCGAAAGAAGATGAACCTGAAACCAATCATGAGGATGAATGGCAAC
Usps1_05    ATCTCCGAAAGAAGATGAACCTGAAACCAATCATGAGGATGAATGGCAAC
Usps1_03    ATCTCCGAAAGAAGATGAACCTGAAACCAATCATGAGGATGAATGGCAAC
Uatro_08    ATCTCCGAAAGAAGATGAACCTGAAACCAATCATGAGGATGAATGGCAAC
Uatro_09    ATCTCCGAAAGAAGATGAACCTGAAACCAATCATGAGGATGAATGGCAAC
Uatro_10    ATCTCCGAAAGAAGATGAACCTGAAACCAATCATGAGGATGAATGGCAAC
Uatro_11    ATCTCCGAAAGAAGATGAACCTGAAACCAATCATGAGGATGAATGGCAAC

SA_01       TTCGCCCGCAAGCTCATGACGCGCGAGACGGTGGAGGCCGTCTGCGAGCT
TA_01       TTTGCCAGAAAGCTCATGACCAAAGAGACAGTGGAAGCAGTTTGTGAACT
Uatro_01    TTTGCCAGGAAGCTCATGACCAAGGAGACGGTGGAAGCAGTTTGTGAATT
Uatro_02    TTTGCCAGGAAGCTCATGACCAAGGAGACGGTGGAAGCAGTTTGTGAATT
Uatro_03    TTTGCCAGGAAGCTCATGACCAAGGAGACGGTGGAAGCAGTTTGTGAATT
Uatro_04    TTTGCCAGGAAGCTCATGACCAAGGAGACGGTGGAAGCAGTTTGTGAATT
Uatro_05    TTTGCCAGGAAGCTCATGACCAAGGAGACGGTGGAAGCAGTTTGTGAATT
Uatro_06    TTTGCCAGGAAGCTCATGACCAAGGAGACGGTGGAAGCAGTTTGTGAATT
Uatro_07    TTTGCCAGGAAGCTCATGACCAAGGAGACGGTGGAAGCAGTTTGTGAATT
Ugrac_01    TTTGCCAGGAAGCTCATGACCAAGGAGACGGTGGAGGCAGTTTGTGAATT
Ugrac_02    TTTGCCAGGAAGCTCATGACCAAGGAGACGGTGGAGGCAGTTTGTGAATT
Ugrac_03    TTTGCCAGGAAGCTCATGACCAAGGAGACAGTGGARGCAGTTTGTGAATT
Ugrac_04    TTTGCCAGGAAGCTCATGACCAAGGAGACGGTGGAGGCAGTTTGTGAATT
Ugrac_05    TTTGCCAGGAAGCTCATGACCAAGGAGACAGTGGAAGCAGTTTGTGAATT
UgracE2_06  TTTGCCAGGAAGCTCATGACCAAGGAGACGGTGGAAGCAGTTTGTGAATT
UgracE2_07  TTTGCCAGGAAGCTCATGACCAAGGAGACGGTGGAAGCAGTTTGTGAATT
UgracE2_08  TTTGCCAGGAAGCTCATGACCAAGGAGACGGTGGAAGCAGTTTGTGAATT
UgracE2_09  TTTGCCAGGAAGCTCATGACCAAGGAGACGGTGGAAGCAGTTTGTGAATT
UgracE2_10  TTTGCCAGGAAGCTCATGACCAAGGAGACGGTGGAAGCAGTTTGTGAATT
Uinve_01    TTTGCCAGGAAGCTCATGACCAAGGAGACGGTGGAAGCAGTTTGTGAATT
Uinve_02    TTTGCCAGGAAGCTCATGACCAAGGAGACGGTGGAAGCAGTTTGTGAATT
Uinve_03    TTTGCCAGGAAGCTCATGACCAAGGAGACGGTGGAAGCAGTTTGTGAATT
Uinve_04    TTTGCCAGGAAGCTCATGACCAAGGAGACGGTGGAAGCAGTTTGTGAATT
Uinve_05    TTTGCCAGGAAGCTCATGACCAAGGAGACGGTGGAAGCAGTTTGTGAATT
Uinve_06    TTTGCCAGGAAGCTCATGACCAAGGAGACGGTGGAAGCAGTTTGTGAATT
Uinve_07    TTTGCCAGGAAGCTCATGACCAAGGAGACGGTGGAAGCAGTTTGTGAATT
Univa_01    TTTGCCAGGAAGCTCATGACCAAGGAGACGGTGGAAGCAGTTTGTGAATT
Univa_02    TTTGCCAGGAAGCTCATGACCAAGGAGACGGTGGAAGCAGTTTGTGAATT
Univa_03    TTTGCCAGGAAGCTCATGACCAAGGAGACGGTGGAAGCAGTTTGTGAATT
Univa_04    TTTGCCAGGAAGCTCATGACCAAGGAGACGGTGGAAGCAGTTTGTGAATT
Univa_05    TTTGCCAGGAAGCTCATGACCAAGGAGACGGTGGAAGCAGTTTGTGAATT
Univa_06    TTTGCCAGGAAGCTCATGACCAAGGAGACGGTGGAAGCAGTTTGTGAATT
Univa_07    TTTGCCAGGAAGCTCATGACCAAGGAGACGGTGGAAGCAGTTTGTGAATT
Univa_08    TTTGCCAGGAAGCTCATGACCAAGGAGACGGTGGAAGCAGTTTGTGAATT
Univa_09    TTTGCCAGGAAGCTCATGACCAAGGAGACGGTGGAAGCAGTTTGTGAATT
Univa_10    TTTGCCAGGAAGCTCATGACCAAGGAGACGGTGGAAGCAGTTTGTGAATT
Univa_11    TTTGCCAGGAAGCTCATGACCAAGGAGACGGTGGAAGCAGTTTGTGAATT
Univa_12    TTTGCCAGGAAGCTCATGACCAAGGAGACGGTGGAAGCAGTTTGTGAATT
Univa_13    TTTGCCAGGAAGCTCATGACCAAGGAGACGGTGGAAGCAGTTTGTGAATT
Univa_14    TTTGCCAGGAAGCTCATGACCAAGGAGACGGTGGAAGCAGTTTGTGAATT
UsoriD2_07  TTTGCCAGGAAGCTCATGACCAAGGAGACGGTGGAAGCAGTTTGTGAATT
UsoriD2_08  TTTGCCAGGAAGCTCATGACCAAGGAGACRGTGGAAGCAGTTTGTGAATT
Usori_01    TTTGCCAGGAAGCTCATGACCAAGGAGACAGTGGAAGCAGTTTGTGAATT
Usori_02    TTTGCCAGGAAGCTCATGACCAAGGAGACAGTGGAAGCAGTTTGTGAATT
Usori_03    TTTGCCAGGAAGCTCATGACCAAGGAGACAGTGGAAGCAGTTTGTGAATT
Usori_04    TTTGCCAGGAAGCTCATGACCAAGGAGACAGTGGAAGCAGTTTGTGAATT
UsoriD2_05  TTTGCCAGGAAGCTCATGACCAAGGAGACGGTGGAAGCAGTTTGTGAATT
UsoriD2_06  TTTGCCAGGAAGCTCATGACCAAGGAGACGGTGGAAGCAGTTTGTGAATT
UsoriD2_09  TTTGCCAGGAAGCTCATGACCAAGGAGACGGTGGAAGCAGTTTGTGAATT
Usps1_01    TTTGCCAGGAAGCTCATGACCAAGGAGACGGTGGAAGCAGTTTGTGAATT
Usps1_02    TTTGCCAGGAAGCTCATGACCAAGGAGACGGTGGAAGCAGTTTGTGAATT
Usps1_04    TTTGCCAGGAAGCTCATGACCAAGGAGACGGTGGAAGCAGTTTGTGAATT
Usps1_05    TTTGCCAGGAAGCTCATGACCAAGGAGACGGTGGAAGCAGTTTGTGAATT
Usps1_03    TTTGCCAGGAAGCTCATGACCAAGGAGACGGTGGAAGCAGTTTGTGAATT
Uatro_08    TTTGCCAGGAAGCTCATGACCAAGGAGACGGTGGAAGCAGTTTGTGAATT
Uatro_09    TTTGCCAGGAAGCTCATGACCAAGGAGACGGTGGAAGCAGTTTGTGAATT
Uatro_10    TTTGCCAGGAAGCTCATGACCAAGGAGACGGTGGAAGCAGTTTGTGAATT
Uatro_11    TTTGCCAGGAAGCTCATGACCAAGGAGACGGTGGAAGCAGTTTGTGAATT

SA_01       CGTGCCCTGCCCCGAGCGGCACGAGGCCCTGCGGGAGCTCATGGACCTCT
TA_01       AATTCCCTCAGAGGAGAGACATGCAGCTCTGCGGGAGCTCATGGACCTTT
Uatro_01    AATTCCCTCGGAGGAGAGACATGAAGCGCTGAGGGAGCTGATGGACCTTT
Uatro_02    AATTCCCTCGGAGGAGAGACATGAAGCGCTGAGGGAGCTGATGGACCTTT
Uatro_03    AATTCCCTCGGAGGAGAGACATGAAGCGCTGAGGGAGCTGATGGACCTTT
Uatro_04    AATTCCCTCGGAGGAGAGACATGAAGCGCTGAGGGAGCTGATGGACCTTT
Uatro_05    AATTCCCTCGGAGGAGAGACATGAAGCGCTGAGGGAGCTGATGGACCTTT
Uatro_06    AATTCCCTCGGAGGAGAGACATGAAGCGCTGAGGGAGCTGATGGACCTTT
Uatro_07    AATTCCCTCGGAGGAGAGACATGAAGCGCTGAGGGAGCTGATGGACCTTT
Ugrac_01    AATTCCCTCGGAGGAGAGACATGAAGCGCTGAGGGAGCTGATGGACCTTT
Ugrac_02    AATTCCCTCGGAGGAGAGACATGAAGCGCTGAGGGAGCTGATGGACCTTT
Ugrac_03    AATTCCCTCGGAGGAGAGACATGAAGCGCTGAGGGAGCTGATGGACCTTT
Ugrac_04    AATTCCCTCGGAGGAGAGACATGAAGCGCTGAGGGAGCTGATGGACCTTT
Ugrac_05    AATTCCCTCGGAGGAGAGACATGAAGCGCTGAGGGAGCTGATGGACCTTT
UgracE2_06  AGTTCCCTCGGAGGAGAGACATGAAGCGCTGAGGGAGCTGATGGACCTTT
UgracE2_07  ARTTCCCTCGGAGGAGAGACATGAAGCGCTGAGGGAGCTGATGGACCTTT
UgracE2_08  AGTTCCCTCGGAGGAGAGACATGAAGCGCTGAGGGAGCTGATGGACCTTT
UgracE2_09  ARTTCCCTCGGAGGAGAGACATGAAGCGCTGAGGGAGCTGATGGACCTTT
UgracE2_10  AGTTCCCTCGGAGGAGAGACATGAAGCGCTGAGGGAGCTGATGGACCTTT
Uinve_01    AATTCCCTCGGAGGAGAGACATGAAGCGCTGAGGGAGCTGATGGACCTTT
Uinve_02    AATTCCCTCGGAGGAGAGACATGAAGCGCTGAGGGAGCTGATGGACCTTT
Uinve_03    AATTCCCTCGGAGGAGAGACATGAAGCGCTGAGGGAGCTGATGGACCTTT
Uinve_04    AATTCCCTCGGAGGAGAGACATGAAGCGCTGAGGGAGCTGATGGACCTTT
Uinve_05    AATTCCCTCGGAGGAGAGACATGAAGCGCTGAGGGAGCTGATGGACCTTT
Uinve_06    AATTCCCTCGGAGGAGAGACATGAAGCGCTGAGGGAGCTGATGGACCTTT
Uinve_07    AATTCCCTCGGAGGAGAGACATGAAGCGCTGAGGGAGCTGATGGACCTTT
Univa_01    AATTCCCTCGGAGGAGAGACATGAAGCTCTGAGGGAGCTGATGGACCTTT
Univa_02    AATTCCCTCGGAGGAGAGACATGAAGCTCTGAGGGAGCTGATGGACCTTT
Univa_03    AATTCCCTCGGAGGAGAGACATGAAGCTCTGAGGGAGCTGATGGACCTTT
Univa_04    AATTCCCTCGGAGGAGAGACATGAAGCTCTGAGGGAGCTGATGGACCTTT
Univa_05    AATTCCCTCGGAGGAGAGACATGAAGCTCTGAGGGAGCTGATGGACCTTT
Univa_06    AATTCCCTCGGAGGAGAGACATGAAGCTCTGAGGGAGCTGATGGACCTTT
Univa_07    AATTCCCTCGGAGGAGAGACATGAAGCTCTGAGGGAGCTGATGGACCTTT
Univa_08    AATTCCCTCGGAGGAGAGACATGAAGCTCTGAGGGAGCTGATGGACCTTT
Univa_09    AATTCCCTCGGAGGAGAGACATGAAGCTCTGAGGGAGCTGATGGACCTTT
Univa_10    AATTCCCTCGGAGGAGAGACATGAAGCTCTGAGGGAGCTGATGGACCTTT
Univa_11    AATTCCCTCGGAGGAGAGACATGAAGCTCTGAGGGAGCTGATGGACCTTT
Univa_12    AATTCCCTCGGAGGAGAGACATGAAGCTCTGAGGGAGCTGATGGACCTTT
Univa_13    AATTCCCTCGGAGGAGAGACATGAAGCTCTGAGGGAGCTGATGGACCTTT
Univa_14    AATTCCCTCGGAGGAGAGACATGAAGCTCTGAGGGAGCTGATGGACCTTT
UsoriD2_07  AATTCCCTCGGAGGAGAGACATGAAGCGCTGAGGGAGCTGATGGACCTTT
UsoriD2_08  AATTCCCTCGGAGGAGAGACATGAAGCGCTGAGGGAGCTGATGGACCTTT
Usori_01    AATTCCCTCGGAGGAGAGACATGAAGCGCTGAGGGAGCTGATGGACCTTT
Usori_02    AATTCCCTCGGAGGAGAGACATGAAGCGCTGAGGGAGCTGATGGACCTTT
Usori_03    AATTCCCTCGGAGGAGAGACATGAAGCGCTGAGGGAGCTGATGGACCTTT
Usori_04    AATTCCCTCGGAGGAGAGACATGAAGCGCTGAGGGAGCTGATGGACCTTT
UsoriD2_05  AATTCCCTCGGAGGAGAGACATGAAGCGCTGAGGGAGCTGATGGACCTTT
UsoriD2_06  AATTCCCTCGGAGGAGAGACATGAAGCGCTGAGGGAGCTGATGGACCTTT
UsoriD2_09  AATTCCCTCGGAGGAGAGACATGAAGCGCTGAGGGAGCTGATGGACCTTT
Usps1_01    AATTCCCTCGGAGGAGAGACATGAAGCGCTGAGGGAGCTGATGGACCTTT
Usps1_02    AATTCCCTCGGAGGAGAGACATGAAGCGCTGAGGGAGCTGATGGACCTTT
Usps1_04    AATTCCCTCGGAGGAGAGACATGAAGCGCTGAGGGAGCTGATGGACCTTT
Usps1_05    AATTCCCTCGGAGGAGAGACATGAAGCGCTGAGGGAGCTGATGGACCTTT
Usps1_03    AATTCCCTCGGAGGAGAGACATGAAGCGCTGAGGGAGCTGATGGACCTTT
Uatro_08    AATTCCCTCGGAGGAGAGACATGAAGCGCTGAGGGAGCTGATGGACCTTT
Uatro_09    AATTCCCTCGGAGGAGAGACATGAAGCGCTGAGGGAGCTGATGGACCTTT
Uatro_10    AATTCCCTCGGAGGAGAGACATGAAGCGCTGAGGGAGCTGATGGACCTTT
Uatro_11    AATTCCCTCGGAGGAGAGACATGAAGCGCTGAGGGAGCTGATGGACCTTT

SA_01       ACCTGAAGATGAAACCCGTGTGGCGCTCCTCCTGCCCCGCGCAGGAGTGC
TA_01       ATCTGAAGATGAAACCTGTGTGGCGATCATCATGCCCTGCTAAGGAGTGC
Uatro_01    ATCTGAAGATGAAACCTGTATGGCGATCCTCATGTCCTGCCAAGGAATGT
Uatro_02    ATCTGAAGATGAAACCTGTATGGCGATCCTCATGTCCTGCCAAGGAATGT
Uatro_03    ATCTGAAGATGAAACCTGTATGGCGATCCTCATGTCCTGCCAAGGAATGT
Uatro_04    ATCTGAAGATGAAACCTGTATGGCGATCCTCATGTCCTGCCAAGGAATGT
Uatro_05    ATCTGAAGATGAAACCTGTATGGCGATCCTCATGTCCTGCCAAGGAATGT
Uatro_06    ATCTGAAGATGAAACCTGTATGGCGATCCTCATGTCCTGCCAAGGAATGT
Uatro_07    ATCTGAAGATGAAACCTGTATGGCGATCCTCATGTCCTGCCAAGGAATGT
Ugrac_01    ATCTGAAGATGAAACCTGTATGGCGATCCTCATGTCCTGCCAAGGAATGT
Ugrac_02    ATCTGAAGATGAAACCTGTATGGCGATCCTCATGTCCTGCCAAGGAATGT
Ugrac_03    ATCTGAAGATGAAACCTGTATGGCGATCCTCATGTCCTGCCAAGGAATGT
Ugrac_04    ATCTGAAGATGAAACCTGTATGGCGATCCTCATGTCCTGCCAAGGAATGT
Ugrac_05    ATCTGAAGATGAAACCTGTATGGCGATCCTCATGTCCTGCCAAGGAATGT
UgracE2_06  ATCTGAAGATGAAACCTGTATGGCGATCCTCATGTCCTGCCAAGGAATGT
UgracE2_07  ATCTGAAGATGAAACCTGTATGGCGATCCTCATGTCCTGCCAAGGAATGT
UgracE2_08  ATCTGAAGATGAAACCTGTATGGCGATCCTCATGTCCTGCCAAGGAATGT
UgracE2_09  ATCTGAAGATGAAACCTGTATGGCGATCCTCATGTCCTGCCAAGGAATGT
UgracE2_10  ATCTGAAGATGAAACCTGTATGGCGATCCTCATGTCCTGCCAAGGAATGT
Uinve_01    ATCTGAAGATGAAACCCGTATGGCGATCCTCATGTCCTGCCAAGGAATGT
Uinve_02    ATCTGAAGATGAAACCCGTATGGCGATCCTCATGTCCTGCCAAGGAATGT
Uinve_03    ATCTGAAGATGAAACCCGTATGGCGATCCTCATGTCCTGCCAAGGAATGT
Uinve_04    ATCTGAAGATGAAACCYGTATGGCGATCCTCATGTCCTGCCAAGGAATGT
Uinve_05    ATCTGAAGATGAAACCCGTATGGCGATCCTCATGTCCTGCCAAGGAATGT
Uinve_06    ATCTGAAGATGAAACCCGTATGGCGATCCTCATGTCCTGCCAAGGAATGT
Uinve_07    ATCTGAAGATGAAACCTGTATGGCGATCCTCATGTCCTGCCAAGGAATGT
Univa_01    ATCTGAAGATGAAACCTGTATGGCGATCCTCATGTCCTGCCAAGGAATGT
Univa_02    ATCTGAAGATGAAACCTGTATGGCGATCCTCATGTCCTGCCAAGGAATGT
Univa_03    ATCTGAAGATGAAACCTGTATGGCGATCCTCATGTCCTGCCAAGGAATGT
Univa_04    ATCTGAAGATGAAACCTGTATGGCGATCCTCATGTCCTGCCAAGGAATGT
Univa_05    ATCTGAAGATGAAACCTGTATGGCGATCCTCATGTCCTGCCAAGGAATGT
Univa_06    ATCTGAAGATGAAACCTGTATGGCGATCCTCATGTCCTGCCAAGGAATGT
Univa_07    ATCTGAAGATGAAACCTGTATGGCGATCCTCATGTCCTGCCAAGGAATGT
Univa_08    ATCTGAAGATGAAACCTGTATGGCGATCCTCATGTCCTGCCAAGGAATGT
Univa_09    ATCTGAAGATGAAACCTGTATGGCGATCCTCATGTCCTGCCAAGGAATGT
Univa_10    ATCTGAAGATGAAACCTGTATGGCGATCCTCATGTCCTGCCAAGGAATGT
Univa_11    ATCTGAAGATGAAACCTGTATGGCGATCCTCATGTCCTGCCAAGGAATGT
Univa_12    ATCTGAAGATGAAACCTGTATGGCGATCCTCATGTCCTGCCAAGGAATGT
Univa_13    ATCTGAAGATGAAACCTGTATGGCGATCCTCATGTCCTGCCAAGGAATGT
Univa_14    ATCTGAAGATGAAACCTGTATGGCGATCCTCATGTCCTGCCAAGGAATGT
UsoriD2_07  ATCTGAAGATGAAACCTGTATGGCGATCCTCATGTCCTGCCAAGGAATGT
UsoriD2_08  ATCTGAAGATGAAACCTGTATGGCGATCCTCATGTCCTGCCAAGGAATGT
Usori_01    ATCTGAAGATGAAACCTGTATGGCGATCCTCATGTCCTGCCAAGGAATGT
Usori_02    ATCTGAAGATGAAACCTGTATGGCGATCCTCATGTCCTGCCAAGGAATGT
Usori_03    ATCTGAAGATGAAACCTGTATGGCGATCCTCATGTCCTGCCAAGGAATGT
Usori_04    ATCTGAAGATGAAACCTGTATGGCGATCCTCATGTCCTGCCAAGGAATGT
UsoriD2_05  ATCTGAAGATGAAACCTGGTTGGCGATTCTCATGTCCTGCCAAGGAATGT
UsoriD2_06  ATCTGAAGATGAAACCTGGTTGGCGATTCTCATGTCCTGCCAAGGAATGT
UsoriD2_09  ATCTGAAGATGAAACCTGTATGGCGATCCTCATGTCCTGCCAAGGAATGT
Usps1_01    ATCTGAAGATGAAACCTGTATGGCGATCCTCATGTCCTGCCAAGGAATGT
Usps1_02    ATCTGAAGATGAAACCTGTATGGCGATCCTCATGTCCTGCCAAGGAATGT
Usps1_04    ATCTGAAGATGAAACCTGTATGGCGATCCTCATGTCCTGCCAAGGAATGT
Usps1_05    ATCTGAAGATGAAACCTGTATGGCGATCCTCATGTCCTGCCAAGGAATGT
Usps1_03    ATCTGAAGATGAAACCTGTATGGCGATCCTCATGTCCTGCCAAGGAATGT
Uatro_08    ATCTGAAGATGAAACCTGTATGGCGATCCTCATGTCCTGCCAAGGAATGT
Uatro_09    ATCTGAAGATGAAACCTGTATGGCGATCCTCATGTCCTGCCAAGGAATGT
Uatro_10    ATCTGAAGATGAAACCTGTATGGCGATCCTCATGTCCTGCCAAGGAATGT
Uatro_11    ATCTGAAGATGAAACCTGTATGGCGATCCTCATGTCCTGCCAAGGAATGT

SA_01       CCCGACGCCCTCTGCCAGTACAGCTTCAACTCGCAGCGCTTCGCCGAGCT
TA_01       CCAGAATCCCTCTGCCAGTATAGTTTCAATTCACAGCGTTTTGCTGAACT
Uatro_01    CCGGAGTCCCTTTGCCAGTATAGTTTCAATTCACAGCGTTTTGCCGAGCT
Uatro_02    CCGGAGTCCCTTTGCCAGTATAGTTTCAATTCACAGCGTTTTGCCGAGCT
Uatro_03    CCGGAGTCCCTTTGCCAGTATAGTTTCAATTCACAGCGTTTTGCCGAGCT
Uatro_04    CCGGAGTCCCTTTGCCAGTATAGTTTCAATTCACAGCGTTTTGCCGAGCT
Uatro_05    CCGGAGTCCCTTTGCCAGTATAGTTTCAATTCACAGCGTTTTGCCGAGCT
Uatro_06    CCGGAGTCCCTTTGCCAGTATAGTTTCAATTCACAGCGTTTTGCCGAGCT
Uatro_07    CCGGAGTCCCTTTGCCAGTATAGTTTCAATTCACAGCGTTTTGCCGAGCT
Ugrac_01    CCGGAGTCCCTTTGCCAGTATAGTTTCAATTCACAGCGTTTTGCCGAGGT
Ugrac_02    CCGGAGTCCCTTTGCCAGTATAGTTTCAATTCACAGCGTTTTGCCGAGGT
Ugrac_03    CCGGAGTCCCTTTGCCAGTATAGTTTCAATTCACAGCGTTTTGCCGAGCT
Ugrac_04    CCGGAGTCCCTTTGCCAGTATAGTTTCAATTCACAGCGTTTTGCCGAGCT
Ugrac_05    CCGGAGTCCCTTTGCCAGTATAGTTTCAATTCACAGCGTTTTGCCGAGCT
UgracE2_06  CCGGAGTCCCTTTGCCAGTATAGTTTCAATTCACAGCGTTTTGCCGAGCT
UgracE2_07  CCGGAGTCCCTTTGCCAGTATAGTTTCAATTCACAGCGTTTTGCCGAGCT
UgracE2_08  CCGGAGTCCCTTTGCCAGTATAGTTTCAATTCACAGCGTTTTGCCGAGCT
UgracE2_09  CCGGAGTCCCTTTGCCAGTATAGTTTCAATTCACAGCGTTTTGCCGAGCT
UgracE2_10  CCGGAGTCCCTTTGCCAGTATAGTTTCAATTCACAGCGTTTTGCCGAGCT
Uinve_01    CCGGACTCCCTTTGCCAGTATAGTTTCAATTCACAGCGTTTTGCTGAGCT
Uinve_02    CCGGACTCCCTTTGCCAGTATAGTTTCAATTCACAGCGTTTTGCTGAGCT
Uinve_03    CCGGACTCCCTTTGCCAGTATAGTTTCAATTCACAGCGTTTTGCTGAGCT
Uinve_04    CCGGACTCCCTTTGCCAGTATAGTTTCAATTCACAGCGTTTTGCTGAGCT
Uinve_05    CCGGACTCCCTTTGCCAGTATAGTTTCAATTCACAGCGTTTTGCTGAGCT
Uinve_06    CCGGACTCCCTTTGCCAGTATAGTTTCAATTCACAGCGTTTTGCTGAGCT
Uinve_07    CCGGACTCCCTTTGCCAGTATAGTTTCAATTCACAGCGTTTTGCTGAGCT
Univa_01    CCGGAGTCCCTTTGCCAGTATAGTTTCAATTCACAGCGTTTTGCTGAGCT
Univa_02    CCGGAGTCCCTTTGCCAGTATAGTTTCAATTCACAGCGTTTTGCTGAGCT
Univa_03    CCGGAGTCCCTTTGCCAGTATAGTTTCAATTCACAGCGTTTTGCTGAGCT
Univa_04    CCGGAGTCCCTTTGCCAGTATAGTTTCAATTCACAGCGTTTTGCTGAGCT
Univa_05    CCGGAGTCCCTTTGCCAGTATAGTTTCAATTCACAGCGTTTTGYTGAGCT
Univa_06    CCGGAGTCCCTTTGCCAGTATAGTTTCAATTCACAGCGTTTTGCTGAGCT
Univa_07    CCGGAGTCCCTTTGCCAGTATAGTTTCAATTCACAGCGTTTTGCTGAGCT
Univa_08    CCGGAGTCCCTTTGCCAGTATAGTTTCAATTCACAGCGTTTTGCTGAGCT
Univa_09    CCGGAGTCCCTTTGCCAGTATAGTTTCAATTCACAGCGTTTTGCTGAGCT
Univa_10    CCGGAGTCCCTTTGCCAGTATAGTTTCAATTCACAGCGTTTTGCTGAGCT
Univa_11    CCGGAGTCCCTTTGCCAGTATAGTTTCAATTCACAGCGTTTTGTTGAGCT
Univa_12    CCGGAGTCCCTTTGCCAGTATAGTTTCAATTCACAGCGTTTTGCTGAGCT
Univa_13    CCGGAGTCCCTTTGCCAGTATAGTTTCAATTCACAGCGTTTTGCTGAGCT
Univa_14    CCGGAGTCCCTTTGCCAGTATAGTTTCAATTCACAGCGTTTTGCTGAGCT
UsoriD2_07  CCGGAGTCCCTTTGCCAGTATAGTTTCAATTCACAGCGTTTTGCCGAGCT
UsoriD2_08  CCGGAGTCCCTTTGCCAGTATAGTTTCAATTCACAGCGTTTTGCCGAGCT
Usori_01    CCGGAGTCCCTTTGCCAGTATAGTTTCAATTCACAGCGTTTTGCCGAGCT
Usori_02    CCGGAGTCCCTTTGCCAGTATAGTTTCAATTCACAGCGTTTTGCCGAGCT
Usori_03    CCGGAGTCCCTTTGCCAGTATAGTTTCAATTCACAGCGTTTTGCCGAGCT
Usori_04    CCGGAGTCCCTTTGCCAGTATAGTTTCAATTCACAGCGTTTTGCCGAGCT
UsoriD2_05  CCGGAGTCCCTTTGCCAGTATAGTTTCAATTCACAGCGTTTTGCCGAGCT
UsoriD2_06  CCGGAGTCCCTTTGCCAGTATAGTTTCAATTCACAGCGTTTTGCCGAGCT
UsoriD2_09  CCGGAGTCCCTTTGCCAGTATAGTTTCAATTCACAGCGTTTTGCCGAGCT
Usps1_01    CCGGAGTCCCTTTGCCAGTATAGTTTCAATTCACAGCGTTTTGCTGAGCT
Usps1_02    CCGGAGTCCCTTTGCCAGTATAGTTTCAATTCACAGCGTTTTGCTGAGCT
Usps1_04    CCGGAGTCCCTTTGCCAGTATAGTTTCAATTCACAGCGTTTTGCTGAGCT
Usps1_05    CCGGAGTCCCTTTGCCAGTATAGTTTCAATTCACAGCGTTTTGCTGAGCT
Usps1_03    CCGGAGTCCCTTTGCCAGTATAGTTTCAATTCACAGCGTTTTGCTGAGCT
Uatro_08    CCGGAGTCCCTTTGCCAGTATAGTTTCAATTCACAGCGTTTTGCCGAGCT
Uatro_09    CCGGAGTCCCTTTGCCAGTATAGTTTCAATTCACAGCGTTTTGCCGAGCT
Uatro_10    CCGGAGTCCCTTTGCCAGTATAGTTTCAATTCACAGCGTTTTGCCGAGCT
Uatro_11    CCGGAGTCCCTTTGCCAGTATAGTTTCAATTCACAGCGTTTTGCCGAGCT

SA_01       CCTCTCCACCAAGTTCAAGTACCGCTACGAGGGCAAGATCACCAACCTCC
TA_01       CCTCTCTACCAAGTTCAAGTATAGATATGAGGGCAAAATCACCAACCTCC
Uatro_01    CCTCTCTACTAAGTTCAAGTATAGATATGAGGGCAAAATCACCAACCTCC
Uatro_02    CCTCTCTACTAAGTTCAAGTATAGATATGAGGGCAAAATCACCAACCTCC
Uatro_03    CCTCTCTACTAAGTTCAAGTATAGATATGAGGGCAAAATCACCAACCTCC
Uatro_04    CCTCTCTACTAAGTTCAAGTATAGATATGAGGGCAAAATCACCAACCTCC
Uatro_05    CCTCTCTACTAAGTTCAAGTATAGATATGAGGGCAAAATCACCAACCTCC
Uatro_06    CCTCTCTACTAAGTTCAAGTATAGATATGAGGGCAAAATCACCAACCTCC
Uatro_07    CCTCTCTACTAAGTTCAAGTATAGATATGAGGGCAAAATCACCAACCTCC
Ugrac_01    CCTCTCTACTAAGTTCAAGTATAGATATGAGGGCAAAATCACCAACCTCC
Ugrac_02    CCTCTCTACTAAGTTCAAGTATAGATATGAGGGCAAAATCACCAACCTCC
Ugrac_03    CCTCTCTACTAAGTTCAAGTATAGATATGAGGGCAAAATCACCAACCTCC
Ugrac_04    CCTCTCTACTAAGTTCAAGTATAGATATGAGGGCAAAATCACCAACCTCC
Ugrac_05    CCTCTCTACTAAGTTCAAGTATAGATATGAGGGCAAAATCACCAACCTCC
UgracE2_06  CCTCTCTACTAAGTTCAAGTATAGATATGAGGGCAAAATCACCAACCTCC
UgracE2_07  CCTCTCTACTAAGTTCAAGTATAGATATGAGGGCAAAATCACCAACCTCC
UgracE2_08  CCTCTCTACTAAGTTCAAGTATAGATATGAGGGCAAAATCACCAACCTCC
UgracE2_09  CCTCTCTACTAAGTTCAAGTATAGATATGAGGGCAAAATCACCAACCTCC
UgracE2_10  CCTCTCTACTAAGTTCAAGTATAGATATGAGGGCAAAATCACCAACCTCC
Uinve_01    CCTCTCTACTAAGTTCAAGTATAGATATGAGGGCAAAATCACCAACCTCC
Uinve_02    CCTCTCTACTAAGTTCAAGTATAGATATGAGGGCAAAATCACCAACCTCC
Uinve_03    CCTCTCTACTAAGTTCAAGTATAGATATGAGGGCAAAATCACCAACCTCC
Uinve_04    CCTCTCTACTAAGTTCAAGTATAGATATGAGGGCAAAATCACCAACCTCC
Uinve_05    CCTCTCTACTAAGTTCAAGTATAGATATGAGGGCAAAATCACCAACCTCC
Uinve_06    CCTCTCTACTAAGTTCAAGTATAGATATGAGGGCAAAATCACCAACCTCC
Uinve_07    CCTCTCTACTAAGTTCAAGTATAGATATGAGGGCAAAATCACCAACCTCC
Univa_01    CCTCTCTACTAAGTTCAAGTATAGATATGAGGGCAAAATCACCAACCTCC
Univa_02    CCTCTCTACTAAGTTCAAGTATAGATATGAGGGCAAAATCACCAACCTCC
Univa_03    CCTCTCTACTAAGTTCAAGTATAGATATGAGGGCAAAATCACCAACCTCC
Univa_04    CCTCTCTACTAAGTTCAAGTATAGATATGAGGGCAAAATCACCAACCTCC
Univa_05    CCTCTCTACTAAGTTCAAGTATAGATATGAGGGCAAAATCACCAACCTCC
Univa_06    CCTCTCTACTAAGTTCAAGTATAGATATGAGGGCAAAATCACCAACCTCC
Univa_07    CCTCTCTACTAAGTTCAAGTATAGATATGAGGGCAAAATCACCAACCTCC
Univa_08    CCTCTCTACTAAGTTCAAGTATAGATATGAGGGCAAAATCACCAACCTCC
Univa_09    CCTCTCTACTAAGTTCAAGTATAGATATGAGGGCAAAATCACCAACCTCC
Univa_10    CCTCTCTACTAAGTTCAAGTATAGATATGAGGGCAAAATCACCAACCTCC
Univa_11    CCTCTCTACTAAGTTCAAGTATAGATATGAGGGCAAAATCACCAACCTCC
Univa_12    CCTCTCTACTAAGTTCAAGTATAGATATGAGGGCAAAATCACCAACCTCC
Univa_13    CCTCTCTACTAAGTTCAAGTATAGATATGAGGGCAAAATCACCAACCTCC
Univa_14    CCTCTCTACTAAGTTCAAGTATAGATATGAGGGCAAAATCACCAACCTCC
UsoriD2_07  CCTCTCTACTAAGTTCAAGTATAGATATGAGGGCAAAATCACCAACCTCC
UsoriD2_08  CCTCTCTACTAAGTTCAAGTATAGATATGAGGGCAAAATCACCAACCTCC
Usori_01    CCTCTCTACTAAGTTCAAGTATAGATATGAGGGCAAAATCACCAACCTCC
Usori_02    CCTCTCTACTAAGTTCAAGTATAGATATGAGGGCAAAATCACCAACCTCC
Usori_03    CCTCTCTACTAAGTTCAAGTATAGATATGAGGGCAAAATCACCAACCTCC
Usori_04    CCTCTCTACTAAGTTCAAGTATAGATATGAGGGCAAAATCACCAACCTCC
UsoriD2_05  CCTCTCCACTAAGTTCAAGTATAGATATGAGGGCAAAATCACCAACCTCC
UsoriD2_06  CCTCTCTACTAAGTTCAAGTATAGATATGAGGGCAAAATCACCAACCTCC
UsoriD2_09  CCTCTCTACTAAGTTCAAGTATAGATATGAGGGCAAAATCACCAACCTCC
Usps1_01    CCTCTCTACTAAGTTCAAGTATAGATATGAGGGCAAAATCACCAACCTCC
Usps1_02    CCTCTCTACTAAGTTCAAGTATAGATATGAGGGCAAAATCACCAACCTCC
Usps1_04    CCTCTCTACTAAATTCAAGTATAGATATGAGGGCAAAATCACCAACCTCC
Usps1_05    CCTCTCTACTAAGTTCAAGTATAGATATGAGGGCAAAATCACCAACCTCC
Usps1_03    CCTCTCTACTAAATTCAAGTATAGATATGAGGGCAAAATCACCAACCTCC
Uatro_08    CCTCTCTACTAAGTTCAAGTATAGATATGAGGGCAAAATCACCAACCTCC
Uatro_09    CCTCTCTACTAAGTTCAAGTATAGATATGAGGGCAAAATCACCAACCTCC
Uatro_10    CCTCTCTACTAAGTTCAAGTATAGATATGAGGGCAAAATCACCAACCTCC
Uatro_11    CCTCTCTACTAAGTTCAAGTATAGATATGAGGGCAAAATCACCAACCTCC

SA_01       TCTTCGCTACCCAGCCATTTGTCTATTCAAAGGCAACCTGGAGTCCGAAA
TA_01       TCTCCGCTACCCAGCCATTTGCACAATCAAAGGCAGCTTAGAGTCTGGAA
Uatro_01    TCTACGCTACCCAGCCATTTGCACACTCAAAGGCAACCTAGAGGCTGGAA
Uatro_02    TCTACGCTACCCAGCCATTTGCACACTCAAAGGCAACCTAGAGGCTGGAA
Uatro_03    TCTACGCTACCCAGCCATTTGCACACTCAAAGGCAACCTAGAGGCTGGAA
Uatro_04    TCTACGCTACCCAGCCATTTGCACACTCAAAGGCAACCTAGAGGCTGGAA
Uatro_05    TCTACGCTACCCAGCCATTTGCACACTCAAAGGCAACCTAGAGGCTGGAA
Uatro_06    TCTACGCTACCCAGCCATTTGCACACTCAAAGGCAACCTAGAGGCTGGAA
Uatro_07    TCTACGCTACCCAGCCATTTGCACACTCAAAGGCAACCTAGAGGCTGGAA
Ugrac_01    TCTACGCTACCCAGCCATTTGCACACTCAGAGGCAACCTAGAGGCTGGAA
Ugrac_02    TCTACGCTACCCAGCCATTTGCACACTCAGAGGCAACCTAGAGGCTGGAA
Ugrac_03    TCTACGCTACCCAGCCATTTGCACACTCAGAGGCAACCTAGAGGCTGGAA
Ugrac_04    TCTACGCTACCCAGCCATTTGCACACTCAGAGGCAACCTAGAGGCTGGAA
Ugrac_05    TCTACGCTACCCAGCCATTTGCACACTCAAAGGCAACCTAGAGGCTGGAA
UgracE2_06  TCTACGCTACCCAGCCATTTGCACACTCAGAGGCAACCTAGAGGCTGGAA
UgracE2_07  TCTACGCTACCCAGCCATTTGCACACTCAGAGGCAACCTAGAGGCTGGAA
UgracE2_08  TCTACGCTACCCAGCCATTTGCACACTCAGAGGCAACCTAGAGGCTGGAA
UgracE2_09  TCTACGCTACCCAGCCATTTGCACACTCAGAGGCAACCTAGAGGCTGGAA
UgracE2_10  TCTACGCTACCCAGCCATTTGCACACTCAGAGGCAACCTAGAGGCTGGAA
Uinve_01    TCTACGCTACCCAGCCATTTGCACACTCAAAGGCAACCTAGAGGCTGGAA
Uinve_02    TCTACGCTACCCAGCCATTTGCACACTCAAAGGCAACCTAGAGGCTGGAA
Uinve_03    TCTACGCTACCCAGCCATTTGCACACTCAAAGGCAACCTAGAGGCTGGAA
Uinve_04    TCTACGCTACCCAGCCATTTGCACACTCAAAGGCAACCTAGAGGCTGGAA
Uinve_05    TCTACGCTACCCAGCCATTTGCACACTCAAAGGCAACCTAGAGGCTGGAA
Uinve_06    TCTACGCTACCCAGCCATTTGCACACTCAAAGGCAACCTAGAGGCTGGAA
Uinve_07    TCTACGCTACCCAGCCATTTGCACACTCAAAGGCAACCTAGAGGCTGGAA
Univa_01    TCTGCGCTACCCAGCCATTTGCACACTCAAAGGCAACCTAGAGGCTGGAA
Univa_02    TCTGCGCTACCCAGCCATTTGCACACTCAAAGGCAACCTAGAGGCTGAAA
Univa_03    TCTGCGCTACCCAGCCATTTGCACACTCAAAGGCAACCTAGAGGCTGAAA
Univa_04    TCTGCGCTACCCAGCCATTTGCACACTCAAAGGCAACCTAGAGGCTGGAA
Univa_05    TCTGCGCTACCCAGCCATTTGCACACTCAAAGGCAACCTAGAGGCTGGAA
Univa_06    TCTGCGCTACCCAGCCATTTGCACACTCAAAGGCAACCTAGAGGCTGGAA
Univa_07    TCTGCGCTACCCAGCCATTTGCACACTCAAAGGCAACCTAGAGGCTGGAA
Univa_08    TCTGCGCTACCCAGCCATTTGCACACTCAAAGGCAACCTAGAGGCTGGAA
Univa_09    TCTGCGCTACCCAGCCATTTGCACACTCAAAGGCAACCTAGAGGCTGGAA
Univa_10    TCTGCGCTACCCAGCCATTTGCACACTCAAAGGCAACCTAGAGGCTGGAA
Univa_11    TCTGCGCTACCCAGCCATTTGCACACTCAAAGGCAACCTAGAGGCTGGAA
Univa_12    TCTGCGCTACCCAGCCATTTGCACACTCAAAGGCAACCTAGAGGCTGGAA
Univa_13    TCTGCGCTACCCAGCCATTTGCACACTCAAAGGCAACCTAGAGGCTGGAA
Univa_14    TCTGCGCTACCCAGCCATTTGCACACTCAAAGGCAACCTAKAGGCTGGAA
UsoriD2_07  TCTACGCTACCCAGCCATTTGCACACTCAAAGGCAACCTAGAGGCTGGAA
UsoriD2_08  TCTACGCTACCCAGCCATTTGCACACTCAAAGGCAACCTAGAGGCTGGAA
Usori_01    TCTACGCTACCCAGCCATTTGCACACTCAAAGGCAACCTAGAGGCTGGAA
Usori_02    TCTACGCTACCCAGCCATTTGCACACTCAAAGGCAACCTAGAGGCTGGAA
Usori_03    TCTACGCTACCCAGCCATTTGCACACTCAAAGGCAACCTAGAGGCTGGAA
Usori_04    TCTACGCTACCCAGCCATTTGCACACTCAAAGGCAACCTAGAGGCTGGAA
UsoriD2_05  TCTACGCTACCCAGCCATTTGCACACTCAAAGGCAACCTAGAGGCTGGAA
UsoriD2_06  TCTACGCTACCCAGCCATTTGCACACTCAAAGGCAACCTAGAGGCTGGAA
UsoriD2_09  TCTACGCTACCCAGCCATTTGCACACTCAAAGGCAACCTAGAGGCTGGAA
Usps1_01    TCTGCGCTACCCAGCCATTTGCACACTCAAAGGCAACCTAGAGGCTGGAA
Usps1_02    TCTGCGCTACCCAGCCATTTGCACACTCAAAGGCAACCTAGAGGCTGGAA
Usps1_04    TCTACGCTACCCAGCCATTTGCACACTCAAAGGCAACCTAGAGGCTGGAA
Usps1_05    TCTGCGCTACCCAGCCATTTGCACACTCAAAGGCAACCTAGAGGCTGGAA
Usps1_03    TCTACGCTACCCAGCCATTTGCACACTCAAAGGCAACCTAGAGGCTGGAA
Uatro_08    TCTACGCTACCCAGCCATTTGCACACTCAAAGGCAACCTAGAGRCTGGAA
Uatro_09    TCTACGCTACCCAGCCATTTGCACACTCAAAGGCAACCTAGAGGCTGGAA
Uatro_10    TCTACGCTACCCAGCCATTTGCACACTCAAAGGCAACCTAGAGGCTGGAA
Uatro_11    TCTACGCTACCCAGCCATTTGCACACTCAAAGGCAACCTAGAGGCTGGAA

SA_01       AACATGAATACATCATTCATGGAGGGAAAACACCAAACAATGAGCTTTCA
TA_01       AGCATCAATACGTTATCCATGGTGGGAAAACACCAAACAATGAGCTTTCA
Uatro_01    AGCATCAATACATCATCCATGGGGGAAAAACACCAAACAATGAACTTTCA
Uatro_02    AGCATCAATACATCATCCATGGGGGAAAAACACCAAACAATGAACTTTCA
Uatro_03    AGCATCAATACATCATCCATGGGGGAAAAACACCAAACAATGAACTTTCA
Uatro_04    AGCATCAATACATCATCCATGGGGGAAAAACACCAAACAATGAACTTTCA
Uatro_05    AGCATCAATACATCATCCATGGGGGAAAAACACCAAACAATGAACTTTCA
Uatro_06    AGCATCAATACATCATCCATGGGGGAAAAACACCAAACAATGAACTTTCA
Uatro_07    AGCATCAATACATCATCCATGGGGGAAAAACACCAAACAATGAACTTTCA
Ugrac_01    AGCATCAATACATCATCCATGGGGGAAAAACACCAAACAATGAACTTTCA
Ugrac_02    AGCATCAATACATCATCCATGGGGGAAAAACACCAAACAATGAACTTTCA
Ugrac_03    AGCATCAATACATCATCCATGGGGGAAAAACACCAAACAATGAACTTTCA
Ugrac_04    AGCATCAATACATCATCCATGGGGGAAAAACACCAAACAATGAACTTTCA
Ugrac_05    AGCATCAATACATCATCCATGGGGGAAAAACACCAAACAATGAACTTTCA
UgracE2_06  AGCATCAATACATCATCCATGGGGGAAAAACACCAAACAATGAACTTTCA
UgracE2_07  AGCATCAATACATCATCCATGGGGGAAAAACACCAAACAATGAACTTTCA
UgracE2_08  AGCATCAATACATCATCCATGGGGGAAAAACACCAAACAATGAACTTTCA
UgracE2_09  AGCATCAATACATCATCCATGGGGGAAAAACACCAAACAATGAACTTTCA
UgracE2_10  AGCATCAATACATCATCCATGGGGGAAAAACACCAAACAATGAACTTTCA
Uinve_01    AGCATCAATACATCATCCATGGGGGAAAAACACCAAACAATGAACTTTCA
Uinve_02    AGCATCAATACATCATCCATGGGGGAAAAACACCAAACAATGAACTTTCA
Uinve_03    AGCATCAATACATCATCCATGGGGGAAAAACACCAAACAATGAACTTTCA
Uinve_04    AGCATCAATACATCATCCATGGGGGAAAAACACCWAACAATGAACTTTCA
Uinve_05    AGCATCAATACATCATCCATGGGGGAAAAACACCAAACAATGAACTTTCA
Uinve_06    AGCATCAATACATCATCCATGGGGGAAAAACACCAAACAATGAACTTTCA
Uinve_07    AGCATCAATACATCATCCATGGGGGAAAAACACCTAACAATGAACTTTCA
Univa_01    AGCATCAATACATCATCCATGGGGGAAAAACACCAAACAATGAACTTTCA
Univa_02    AGCATCAATACATCATCCATGGGGGAAAAACACCAAACAATGAACTTTCA
Univa_03    AGCATCAATACATCATCCATGGGGGAAAAACACCAAACAATGAACTTTCA
Univa_04    AGCATCAATACATCATCCATGGGGGAAAAACACCAAACAATGAACTTTCA
Univa_05    AGCATCAATACATCATCCATGGGGGAAAAACACCAAACAATGAACTTTCA
Univa_06    AGCATCAATACATCATCCATGGGGGAAAAACACCAAACAATGAACTTTCA
Univa_07    AGCATCAATACATCATCCATGGGGGAAAAACACCAAACAATGAACTTTCA
Univa_08    AGCATCAATACATCATCCATGGGGGAAAAACACCAAACAATGAACTTTCA
Univa_09    AGCATCAATACATCATCCATGGGGGAAAAACACCAAACAATGAACTTTCA
Univa_10    AGCATCAATACATCATCCATGGGGGAAAAACACCAAACAATGAACTTTCA
Univa_11    AGCATCAATACATCATCCATGGGGGAAAAACACCAAACAATGAACTTTCA
Univa_12    AGCATCAATACATCATCCATGGGGGAAAAACACCAAACAATGAACTTTCA
Univa_13    AGCATCAATACATCATCCATGGGGGRAAAACACCAAACAATGAACTTTCA
Univa_14    AGCATCAATACATCATCCATGGGGGRAAAACACCAAACAATGAACTTTCA
UsoriD2_07  AGCATCAATACATCATCCATGGGGGAAAAACACCAAACAACGAACTTTCA
UsoriD2_08  AGCATCAATACATCATCCATGGGGGAAAAACACCAAACAACGAACTTTCA
Usori_01    AGCATCAATACATCATCCATGGGGGAAAAACACCAAACAATGAACTTTCA
Usori_02    AGCATCAATACATCATCCATGGGGGAAAAACACCAAACAATGAACTTTCA
Usori_03    AGCATCAATACATCATCCATGGGGGAAAAACACCAAACAATGAACTTTCA
Usori_04    AGCATCAATACATCATCCATGGGGGAAAAACACCAAACAATGAACTTTCA
UsoriD2_05  AGCATCAATACATCATCCATGGGGGAAAAACACCAAACAACGAACTTTCA
UsoriD2_06  AGCATCAATACATCATCCATGGGGGAAAAACACCAAACAACGAACTTTCA
UsoriD2_09  AGCATCAATACATCATCCATGGGGGAAAAACACCAAACAACGAACTTTCA
Usps1_01    AGCATCAATACATCATCCATGGGGGAAAAACACCAAACAATGAACTTTCA
Usps1_02    AGCATCAATACATCATCCATGGGGGAAAAACACCAAACAATGAACTTTCA
Usps1_04    AGCATCAATATATCATCCATGGGGGAAAAACACCAAACAATGAACTTTCA
Usps1_05    AGCATCAATACATCATCCATGGGGGAAAAACACCAAACAATGAACTTTCA
Usps1_03    AGCATCAATATATCATCCATGGGGGAAAAACACCAWACAATGAACTTTCA
Uatro_08    AGCATCAATACATCATCCATGGGGGAAAAACACCAAACAATGAACTTTCA
Uatro_09    AGCATCAATACATCATCCATGGGGGAAAAACACCAAACAATGAACTTTCA
Uatro_10    AGCATCAATACATCATCCATGGGGGAAAAACACCAAACAATGAACTTTCA
Uatro_11    AGCATCAATACATCATCCATGGGGGAAAAACACCAAACAATGAACTTTCA

SA_01       GATAAAATATATACCATATCTGTTGTTTGCAAGAACAACAAAAAAGTTAC
TA_01       GATAAGATCTATGTCATGTCTGTTGTTTGCAAGAGCAACAAAAAAGTTAC
Uatro_01    GATAAAATCTATATCATGTCTGTTGTTTGCAAGAGCAATAAAAAAGTTAC
Uatro_02    GATAAAATCTATATCATGTCTGTTGTTTGCAAGAGCAATAAAAAAGTTAC
Uatro_03    GATAAAATCTATATCATGTCTGTTGTTTGCAAGAGCAATAAAAAAGTTAC
Uatro_04    GATAAAATCTATATCATGTCTGTTGTTTGCAAGAGCAATAAAAAAGTTAC
Uatro_05    GATAAAATCTATATCATGTCTGTTGTTTGCAAGAGCAATAAAAAAGTTAC
Uatro_06    GATAAAATCTATATCATGTCTGTTGTTTGCAAGAGCAATAAAAAAGTTAC
Uatro_07    GATAAAATCTATATCATGTCTGTTGTTTGCAAGAGCAATAAAAAAGTTAC
Ugrac_01    GATAAAATCTATATCATGTCTGTTGTTTGCAAGAGCAATAAAAAAGTTAC
Ugrac_02    GATAAAATCTATATCATGTCTGTTGTTTGCAAGAGCAATAAAAAAGTTAC
Ugrac_03    GATAAAATCTATATCATGTCTGTTGTTTGCAAGAGCAATAAAAAAGTTAC
Ugrac_04    GATAAAATCTATATCATGTCTGTTGTTTGCAAGAGCAATAAAAAAGTTAC
Ugrac_05    GATAAAATCTATATCATGTCTGTTGTTTGCAAGAGCAATAAAAAAGTTAC
UgracE2_06  GATAAAATCTATATCATGTCTGTTGTTTGCAAGAGCAATAAAAAAGTTAC
UgracE2_07  GATAAAATCTATATCATGTCTGTTGTTTGCAAGAGCAATAAAAAAGTTAC
UgracE2_08  GATAAAATCTATATCATGTCTGTTGTTTGCAAGAGCAATAAAAAAGTTAC
UgracE2_09  GATAAAATCTATATCATGTCTGTTGTTTGCAAGAGCAATAAAAAAGTTAC
UgracE2_10  GATAAAATCTATATCATGTCTGTTGTTTGCAAGAGCAATAAAAAAGTTAC
Uinve_01    GATAAAATCTATGTCATGTCTGTTGTTTGCAAGAGCAATAAAAAAGTTAC
Uinve_02    GATAAAATCTATGTCATGTCTGTTGTTTGCAAGAGCAATAAAAAAGTTAC
Uinve_03    GATAAAATCTATGTCATGTCTGTTGTTTGCAAGAGCAATAAAAAAGTTAC
Uinve_04    GATAAAATCTATGTCATGTCTGTTGTTTGCAAGAGCAATAAAAAAGTTAC
Uinve_05    GATAAAATCTATGTCATGTCTGTTGTTTGCAAGAGCAATAAAAAAGTTAC
Uinve_06    GATAAAATCTATGTCATGTCTGTTGTTTGCAAGAGCAATAAAAAAGTTAC
Uinve_07    GATAAAATCTATGTCATGTCTGTTGTTTGCAAGAGCAATAAAAAAGTTAC
Univa_01    GATAAAATCTATGTCATGTCTGTTGTTTGCAAGAGCAATAAAAAAGTTAC
Univa_02    GATAAAATCTATGTCATGTCTGTTGTTTGCAAGAGCAATAAAAAAGTTAC
Univa_03    GATAAAATCTATGTCATGTCTGTTGTTTGCAAGAGCAATAAAAAAGTTAC
Univa_04    GATAAAATCTATGTCATGTCTGTTGTTTGCAAGAGCAATAAAAAAGTTAC
Univa_05    GATAAAATCTATGTCATGTCTGTTGTTTGCAAGAGCAATAAAAAAGTTAC
Univa_06    GATAAAATCTATGTCATGTCTGTTGTTTGCAAGAGCAATAAAAAAGTTAC
Univa_07    GATAAAATCTATGTCATGTCTGTTGTTTGCAAGAGCAATAAAAAAGTTAC
Univa_08    GATAAAATCTATGTCATGTCTGTTGTTTGCAAGAGCAATAAAAAAGTTAC
Univa_09    GATAAAATCTATGTCATGTCTGTTGTTTGCAAGAGCAATAAAAAAGTTAC
Univa_10    GATAAAATCTATGTCATGTCTGTTGTTTGCAAGAGCAATAAAAAAGTTAC
Univa_11    GATAAAATCTATGTCATGTCTGTTGTTTGCAAGAGCAATAAAAAAGTTAC
Univa_12    GATAAAATCTATGTCATGTCTGTTGTTTGCAAGAGCAATAAAAAAGTTAC
Univa_13    GATAAAATCTATGTCATGTCTGTTGTTTGCAAGAGCAATAAAAAAGTTAC
Univa_14    GATAAAATCTATGTCATGTCTGTTGTTTGCAAGAGCAATAAAAAAGTTAC
UsoriD2_07  GATAAAATCTATATCATGTCTGTTGTTTGCAAGAGCAATAAAAAAGTTAC
UsoriD2_08  GATAAAATCTATATCATGTCTGTTGTTTGCAAGAGCAATAAAAAAGTTAC
Usori_01    GATAAAATCTATATCATGTCTGTTGTTTGCAAGAGCAATAAAAAAGTTAC
Usori_02    GATAAAATCTATATCATGTCTGTTGTTTGCAAGAGCAATAAAAAAGTTAC
Usori_03    GATAAAATCTATATCATGTCTGTTGTTTGCAAGAGCAATAAAAAAGTTAC
Usori_04    GATAAAATCTATATCATGTCTGTTGTTTGCAAGAGCAATAAAAAAGTTAC
UsoriD2_05  GATAAAATCTATATCATGTCTGTTGTTTGCAAGAGCAATAAAAAAGTTAC
UsoriD2_06  GATAAAATCTATATCATGTCTGTTGTTTGCAAGAGCAATAAAAAAGTTAC
UsoriD2_09  GATAAAATCTATATCATGTCTGTTGTTTGCAAGAGCAATAAAAAAGTTAC
Usps1_01    GATAAAATCTATATCATGTCTGTTGTTTGCAAGAGCAATAAAAAAGTTAC
Usps1_02    GATAAAATCTATATCATGTCTGTTGTTTGCAAGAGCAATAAAAAAGTTAC
Usps1_04    GATAAAATCTATATCATGTCTGTTGTTTGCAAGAGCAATAAAAAAGTTAC
Usps1_05    GATAAAATCTATATCATGTCTGTTGTTTGCAAGAGCAATAAAAAAGTTAC
Usps1_03    GATAAAATCTATATCATGTCTGTTGTTTGCAAGAGCAATAAAAAAGTTAC
Uatro_08    GATAAAATCTATATCATGTCTGTTGTTTGCAAGAGCAATAAAAAAGTTAC
Uatro_09    GATAAAATCTATATCATGTCTGTTGTTTGCAAGAGCAATAAAAAAGTTAC
Uatro_10    GATAAAATCTATATCATGTCTGTTGTTTGCAAGAGCAATAAAAAAGTTAC
Uatro_11    GATAAAATCTATATCATGTCTGTTGTTTGCAAGAGCAATAAAAAAGTTAC

SA_01       TTTTCGCTGCACAGAGAAAGACTTAGTGGGAGATATTCCTGAAGCCAGAT
TA_01       TTTTCGTTGCACAGAGAAAGACTTGGTAGGAGATGTTCCTGAAGCCAGAT
Uatro_01    TTTTTGCTGCACAGAGAAAGACTTGGTAGGAGATATTCCTGAAGCCAGAT
Uatro_02    TTTTTGCTGCACAGAGAAAGACTTGGTAGGAGATATTCCTGAAGCCAGAT
Uatro_03    TTTTTGCTGCACAGAGAAAGACTTGGTAGGAGATATTCCTGAAGCCAGAT
Uatro_04    TTTTTGCTGCACAGAGAAAGACTTGGTAGGAGATATTCCTGAAGCCAGAT
Uatro_05    TTTTTGCTGCACAGAGAAAGACTTGGTAGGAGATATTCCTGAAGCCAGAT
Uatro_06    TTTTTGCTGCACAGAGAAAGACTTGGTAGGAGATATTCCTGAAGCCAGAT
Uatro_07    TTTTTGCTGCACAGAGAAAGACTTGGTAGGAGATATTCCTGAAGCCAGAT
Ugrac_01    TTTTTGCTGCACAGAGAAAGACTTGGTAGGAGATATTCCTGAAGCCAGAT
Ugrac_02    TTTTTGCTGCACAGAGAAAGACTTGGTAGGAGATATTCCTGAAGCCAGAT
Ugrac_03    TTTTTGCTGCACAGAGAAAGACTTGGTAGGAGATATTCCTGAAGCCAGAT
Ugrac_04    TTTTTGCTGCACAGAGAAAGACTTGGTAGGAGATATTCCTGAAGCCAGAT
Ugrac_05    TTTTTGCTGCACAGAGAAAGACTTGGTAGGAGATATTCCTGAAGCCAGAT
UgracE2_06  TTTTTGCTGCACAGAGAAAGACTTGGTAGGAGATATTCCTGAAGCCAGAT
UgracE2_07  TTTTTGCTGCACAGAGAAAGACTTGGTAGGAGATATTCCTGAAGCCAGAT
UgracE2_08  TTTTTGCTGCACAGAGAAAGACTTGGTAGGAGATATTCCTGAAGCCAGAT
UgracE2_09  TTTTTGCTGCACAGAGAAAGACTTGGTAGGAGATATTCCTGAAGCCAGAT
UgracE2_10  TTTTTGCTGCACAGAGAAAGACTTGGTAGGAGATATTCCTGAAGCCAGAT
Uinve_01    TTTTTGCTGCACAGAAAAAGACTTGGTAGGAGATATTCCTGAAGCCAGAT
Uinve_02    TTTTTGCTGCACAGAAAAAGACTTGGTAGGAGATATTCCTGAAGCCAGAT
Uinve_03    TTTTTGCTGCACAGAAAAAGACTTGGTAGGAGATATTCCTGAAGCCAGAT
Uinve_04    TTTTTGCTGCACAGARAAAGACTTGGTAGGAGATATTCCKGAAGCCAGAT
Uinve_05    TTTTTGCTGCACAGAAAAAGACTTGGTAGGAGATATTCCTGAAGCCAGAT
Uinve_06    TTTTTGCTGCACAGAAAAAGACTTGGTAGGAGATATTCCTGAAGCCAGAT
Uinve_07    TTTTTGCTGCACAGAGAAAGACTTGGTAGGAGATATTCCGGAAGCCAGAT
Univa_01    TTTTTGCTGCACAGAGAAAGACTTGGTAGGAGATATTCCTGAAGCCCGAT
Univa_02    TTTTTGCTGCACAGAGAAAGACTTGGTAGGAGATATTCCTGAAGCCCGAT
Univa_03    TTTTTGCTGCACAGAGAAAGACTTGGTAGGAGATATTCCTGAAGCCCGAT
Univa_04    TTTTTGCTGCACAGAGAAAGACTTGGTAGGAGATATTCCTGAAGCCCGAT
Univa_05    TTTTTGCTGCACAGAGAAAGACTTGGTAGGAGATATTCCTGAAGCCCGAT
Univa_06    TTTTTGCTGCACAGAGAAAGACTTGGTAGGAGATATTCCTGAAGCCCGAT
Univa_07    TTTTTGCTGCACAGAGAAAGACTTGGTAGGAGATATTCCTGAAGCCCGAT
Univa_08    TTTTTGCTGCACAGAGAAAGACTTGGTAGGAGATATTCCTGAAGCCCGAT
Univa_09    TTTTTGCTGCACAGAGAAAGACTTGGTAGGAGATATTCCTGAAGCCCGAT
Univa_10    TTTTTGCTGCACAGAGAAAGACTTGGTAGGAGATATTCCTGAAGCCCGAT
Univa_11    TTTTTGCTGCACAGAGAAAGACTTGGTAGGAGATATTCCTGAAGCCCGAT
Univa_12    TTTTTGCTGCACAGAGAAAGACTTGGTAGGAGATATTCCTGAAGCCCGAT
Univa_13    TTTTTGCTGCACAGAGAAAGACTTGGTAGGAGATATTCCTGAAGCCCGAT
Univa_14    TTTTTGCTGCACAGAGAAAGACTTGGTAGGAGATATTCCTGAAGCCCGAT
UsoriD2_07  TTTTTGCTGCACAGAGAAAGACTTGGTAGGAGATATTCCTGAAGCCAGAT
UsoriD2_08  TTTTTGCTGCACAGAGAAAGACTTGGTAGGAGATATTCCTGAAGCCAGAT
Usori_01    TTTTTGCTGCACAGAGAAAGACTTGGTAGGAGATATTCCTGAAGCCAGAT
Usori_02    TTTTTGCTGCACAGAGAAAGACTTGGTAGGAGATATTCCTGAAGCCAGAT
Usori_03    TTTTTGCTGCACAGAGAAAGACTTGGTAGGAGATATTCCTGAAGCCAGAT
Usori_04    TTTTTGCTGCACAGAGAAAGACTTGGTAGGAGATATTCCTGAAGCCAGAT
UsoriD2_05  TTTTTGCTGCACAGAGAAAGACTTGGTAGGAGATATTCCTGAAGCCAGAT
UsoriD2_06  TTTTTGCTGCACAGAGAAAGACTTGGTAGGAGATATTCCTGAAGCCAGAT
UsoriD2_09  TTTTTGCTGCACAGAGAAAGACTTGGTAGGAGATATTCCTGAAGCCAGAT
Usps1_01    TTTTTGCTGCACAGAGAAAGACTTGGTAGGAGATATTCCTGAAGCCAGAT
Usps1_02    TTTTTGCTGCACAGAGAAAGACTTGGTAGGAGATATTCCTGAAGCCAGAT
Usps1_04    TTTTTGCTGCACAGAGAAAGACTTGGTAGGAGATATTCCTGAAGCCAGAT
Usps1_05    TTTTTGCTGCACAGAGAAAGACTTGGTAGGAGATATTCCTGAAGCCAGAT
Usps1_03    TTTTTGCTGCACAGAGAAAGACTTGGTAGGAGATATTCCTGAAGCCAGAT
Uatro_08    TTTTTGCTGCACAGAGAAAGACTTGGTAGGAGATATTCCTGAAGCCAGAT
Uatro_09    TTTTTGCTGCACAGAGAAAGACTTGGTAGGAGATATTCCTGAAGCCAGAT
Uatro_10    TTTTTGCTGCACAGAGAAAGACTTGGTAGGAGATATTCCTGAAGCCAGAT
Uatro_11    TTTTTGCTGCACAGAGAAAGACTTGGTAGGAGATATTCCTGAAGCCAGAT

SA_01       ATGGTCATTCCATTGATATGGTATATAGTCGAGGAAAAACTATGGGTGTT
TA_01       ATGGTCACTCCATTGATGTGGTATACAGTCGAGGAAAAAGTATTGGTGTT
Uatro_01    ATGGTCATTCCATTGATGTGGTGTATAGTCGAGGGAAAAGTATTGGTGTT
Uatro_02    ATGGTCATTCCATTGATGTGGTGTATAGTCGAGGGAAAAGTATTGGTGTT
Uatro_03    ATGGTCATTCCATTGATGTGGTGTATAGTCGAGGGAAAAGTATTGGTGTT
Uatro_04    ATGGTCATTCCATTGATGTGGTGTATAGTCGAGGGAAAAGTATTGGTGTT
Uatro_05    ATGGTCATTCCATTGATGTGGTGTATAGTCGAGGGAAAAGTATTGGTGTT
Uatro_06    ATGGTCATTCCATTGATGTGGTGTATAGTCGAGGGAAAAGTATTGGTGTT
Uatro_07    ATGGTCATTCCATTGATGTGGTGTATAGTCGAGGGAAAAGTATTGGTGTT
Ugrac_01    ATGGTCATTCCATTGATGTGGTGTATAGTCGAGGGAAAAGTATTGGTGTT
Ugrac_02    ATGGTCATTCCATTGATGTGGTGTATAGTCGAGGGAAAAGTATTGGTGTT
Ugrac_03    ATGGTCATTCCATTGATGTGGTGTATAGTCGAGGGAAAAGTATTGGTGTT
Ugrac_04    ATGGTCATTCCATTGATGTGGTGTATAGTCGAGGGAAAAGTATTGGTGTT
Ugrac_05    ATGGTCATTCCATTGATGTGGTGTATAGTCGAGGGAAAAGTATTGGTGTT
UgracE2_06  ATGGTCATTCCATTGATGTGGTGTATAGTCGAGGGAAAAGTATTGGTGTT
UgracE2_07  ATGGTCATTCCATTGATGTGGTGTATAGTCGAGGGAAAAGTATTGGTGTT
UgracE2_08  ATGGTCATTCCATTGATGTGGTGTATAGTCGAGGGAAAAGTATTGGTGTT
UgracE2_09  ATGGTCATTCCATTGATGTGGTGTATAGTCGAGGGAAAAGTATTGGTGTT
UgracE2_10  ATGGTCATTCCATTGATGTGGTGTATAGTCGAGGGAAAAGTATTGGTGTT
Uinve_01    ATGGTCATTCCATTGATGTGGTGTATAGTCGAGGGAAAAGTATTGGTGTT
Uinve_02    ATGGTCATTCCATTGATGTGGTGTATAGTCGAGGGAAAAGTATTGGTGTT
Uinve_03    ATGGTCATTCCATTGATGTGGTGTATAGTCGAGGGAAAAGTATTGGTGTT
Uinve_04    ATGGTCATTCCATTGATGTGGTGTATAGTCGAGGGAAAAGTATTGGTGTT
Uinve_05    ATGGTCATTCCATTGATGTGGTGTATAGTCGAGGGAAAAGTATTGGTGTT
Uinve_06    ATGGTCATTCCATTGATGTGGTGTATAGTCGAGGGAAAAGTATTGGTGTT
Uinve_07    ATGGTCATTCCATTGATGTGGTGTATAGTCGAGGGAAAAGTATTGGTGTT
Univa_01    ATGGTCATTCCATTGATGTGGTGTATAGTCGAGGGAAAAGTATTGGTGTT
Univa_02    ATGGTCATTCCATTGATGTGGTGTATAGTCGAGGGAAAAGTATTGGTGTT
Univa_03    ATGGTCATTCCATTGATGTGGTGTATAGTCGAGGGAAAAGTATTGGTGTT
Univa_04    ATGGTCATTCCATTGATGTGGTGTATAGTCGAGGGAAAAGTATTGGTGTT
Univa_05    ATGGTCATTCCATTGATGTGGTGTATAGTCGAGGGAAAAGTATTGGTGTT
Univa_06    ATGGTCATTCCATTGATGTGGTGTATAGTCGAGGGAAAAGTATTGGTGTT
Univa_07    ATGGTCATTCCATTGATGTGGTGTATAGTCGAGGGAAAAGTATTGGTGTT
Univa_08    ATGGTCATTCCATTGATGTGGTGTATAGTCGAGGGAAAAGTATTGGTGTT
Univa_09    ATGGTCATTCCATTGATGTGGTGTATAGTCGAGGGAAAAGTATTGGTGTT
Univa_10    ATGGTCATTCCATTGATGTGGTGTATAGTCGAGGGAAAAGTATTGGTGTT
Univa_11    ATGGTCATTCCATTGATGTGGTGTATAGTCGAGGGAAAAGTATTGGTGTT
Univa_12    ATGGTCATTCCATTGATGTGGTGTATAGTCGAGGGAAAAGTATTGGTGTT
Univa_13    ATGGTCATTCCATTGATGTGGTGTATAGTCGAGGGAAAAGTATTGGTGTT
Univa_14    ATGGTCATTCCATTGATGTGGTGTATAGTCGAGGGAAAAGTATTGGTGTT
UsoriD2_07  ATGGTCATTCCATTGATGTGGTGTATAGTCGAGGGAAAAGTATTGGTGTT
UsoriD2_08  ATGGTCATTCCATTGATGTGGTGTATAGTCGAGGGAAAAGTATTGGTGTT
Usori_01    ATGGTCATTCCATTGATGTGGTGTATAGTCGAGGGAAAAGTATTGGTGTT
Usori_02    ATGGTCATTCCATTGATGTGGTGTATAGTCGAGGGAAAAGTATTGGTGTT
Usori_03    ATGGTCATTCCATTGATGTGGTGTATAGTCGAGGGAAAAGTATTGGTGTT
Usori_04    ATGGTCATTCCATTGATGTGGTGTATAGTCGAGGGAAAAGTATTGGTGTT
UsoriD2_05  ATGGTCATTCCATTGATGTGGTGTATAGTCGAGGGAAAAGTATTGGTGTT
UsoriD2_06  ATGGTCATTCCATTGATGTGGTGTATAGTCGAGGGAAAAGTATTGGTGTT
UsoriD2_09  ATGGTCATTCCATTGATGTGGTGTATAGTCGAGGGAAAAGTATTGGTGTT
Usps1_01    ATGGTCATTCCATTGATGTGGTGTATAGTCGAGGGAAAAGTATTGGTGTT
Usps1_02    ATGGTCATTCCATTGATGTGGTGTATAGTCGAGGGAAAAGTATTGGTGTT
Usps1_04    ATGGTCATTCCATTGATGTGGTGTATAGTCGAGGGAAAAGTATTGGTGTT
Usps1_05    ATGGTCATTCCATTGATGTGGTGTATAGTCGAGGGAAAAGTATTGGTGTT
Usps1_03    ATGGTCATTCCATTGATGTGGTGTATAGTCGAGGGAAAAGTATTGGTGTT
Uatro_08    ATGGTCATTCCATTGATGTGGTGTATAGTCGAGGGAAAAGTATTGGTGTT
Uatro_09    ATGGTCATTCCATTGATGTGGTGTATAGTCGAGGGAAAAGTATTGGTGTT
Uatro_10    ATGGTCATTCCATTGATGTGGTGTATAGTCGAGGGAAAAGTATTGGTGTT
Uatro_11    ATGGTCATTCCATTGATGTGGTGTATAGTCGAGGGAAAAGTATTGGTGTT

SA_01       CTCTTTGGAGGACGCTCGTACATGCCTTCTGCCCAAAGAATCACAGAAAA
TA_01       CTCTTTGGAGGACGTTCATACATACCTTCTGCCCAGAGAACCACAGAAAA
Uatro_01    CTCTTTGGAGGGCGATCATACATGCCTTCTGCCCAAAGAACCACAGAAAA
Uatro_02    CTCTTTGGAGGGCGATCATACATGCCTTCTGCCCAAAGAACCACAGAAAA
Uatro_03    CTCTTTGGAGGGCGATCATACATGCCTTCTGCCCAAAGAACCACAGAAAA
Uatro_04    CTCTTTGGAGGGCGATCATACATGCCTTCTGCCCAAAGAACCACAGAAAA
Uatro_05    CTCTTTGGAGGGCGATCATACATGCCTTCTGCCCAAAGAACCACAGAAAA
Uatro_06    CTCTTTGGAGGGCGATCATACATGCCTTCTGCCCAAAGAACCACAGAAAA
Uatro_07    CTCTTTGGAGGGCGATCATACATGCCTTCTGCCCAAAGAACCACAGAAAA
Ugrac_01    CTCTTTGGAGGGCGATCATACATGCCTTCTGCCCAAAGAACCACAGAAAA
Ugrac_02    CTCTTTGGAGGGCGATCATACATGCCTTCTGCCCAAAGAACCACAGAAAA
Ugrac_03    CTCTTTGGAGGGCGATCATACATGCCTTCTGCCCAAAGAACCACAGAAAA
Ugrac_04    CTCTTTGGAGGGCGATCATACATGCCTTCTGCCCAAAGAACCACAGAAAA
Ugrac_05    CTCTTTGGAGGGCGATCATACATGCCTTCTGCCCAAAGAACCACAGAAAA
UgracE2_06  CTCTTTGGAGGGCGATCATACATGCCTTCTGCCCAAAGAACCACAGAAAA
UgracE2_07  CTCTTTGGAGGGCGATCATACATGCCTTCTGCCCAAAGAACCACAGAAAA
UgracE2_08  CTCTTTGGAGGGCGATCATACATGCCTTCTGCCCAAAGAACCACAGAAAA
UgracE2_09  CTCTTTGGAGGGCGATCATACATGCCTTCTGCCCAAAGAACCACAGAAAA
UgracE2_10  CTCTTTGGAGGGCGATCATACATGCCTTCTGCCCAAAGAACCACAGAAAA
Uinve_01    CTCTTTGGAGGGCGATCATACATGCCTTCTGCTCAAAGAACCACAGAAAA
Uinve_02    CTCTTTGGAGGGCGATCATACATGCCTTCTGCTCAAAGAACCACAGAAAA
Uinve_03    CTCTTTGGAGGGCGATCATACATGCCTTCTGCTCAAAGAACCACAGAAAA
Uinve_04    CTCTTTGGAGGGCGATCATACATGCCTTCTGCTCAAAGAACCACAGAAAA
Uinve_05    CTCTTTGGAGGGCGATCATACATGCCTTCTGCTCAAAGAACCACAGAAAA
Uinve_06    CTCTTTGGAGGGCGATCATACATGCCTTCTGCTCAAAGAACCACAGAAAA
Uinve_07    CTCTTTGGAGGGCGATCATACATGCCTTCTGCTCAAAGAACCACAGAAAA
Univa_01    CTCTTTGGAGGGCGATCATACATGCCTTCTGCCCAAAGAACCACAGAAAA
Univa_02    CTCTTTGGAGGGCGATCATACATGCCTTCTGCCCAAAGAACCACAGAAAA
Univa_03    CTCTTTGGAGGGCGATCATACATGCCTTCTGCCCAAAGAACCACAGAAAA
Univa_04    CTCTTTGGAGGGCGATCATACATGCCTTCTGCCCAAAGAACCACAGAAAA
Univa_05    CTCTTTGGAGGGCGATCATACATGCCTTCTGCCCAAAGAACCACAGAAAA
Univa_06    CTCTTTGGAGGGCGATCATACATGCCTTCTGCCCAAAGAACCACAGAAAA
Univa_07    CTCTTTGGAGGGCGATCATACATGCCTTCTGCCCAAAGAACCACAGAAAA
Univa_08    CTCTTTGGAGGGCGATCATACATGCCTTCTGCCCAAAGAACCACAGAAAA
Univa_09    CTCTTTGGAGGGCGATCATACATGCCTTCTGCCCAAAGAACCACAGAAAA
Univa_10    CTCTTTGGAGGGCGATCATACATGCCTTCTGCCCAAAGAACCACAGAAAA
Univa_11    CTCTTTGGAGGGCGATCATACATGCCTTCTGCCCAAAGAACCACAGAAAA
Univa_12    CTCTTTGGAGGGCGATCATACATGCCTTCTGCCCAAAGAACCACAGAAAA
Univa_13    CTCTTTGGAGGGCGATCATACATGCCTTCTGCCCAAAGAACCACAGAAAA
Univa_14    CTCTTTGGAGGGCGATCATACATGCCTTCTGCCCAAAGAACCACAGAAAA
UsoriD2_07  CTCTTTGGAGGGCGATCATACATGCCTTCTGCCCAAAGAACCACAGAAAA
UsoriD2_08  CTCTTTGGAGGGCGATCATACATGCCTTCTGCCCAAAGAACCACAGAAAA
Usori_01    CTCTTTGGAGGGCGATCATACATGCCTTCTGCCCAAAGAACCACAGAAAA
Usori_02    CTCTTTGGAGGGCGATCATACATGCCTTCTGCCCAAAGAACCACAGAAAA
Usori_03    CTCTTTGGAGGGCGATCATACATGCCTTCTGCCCAAAGAACCACAGAAAA
Usori_04    CTCTTTGGAGGGCGATCATACATGCCTTCTGCCCAAAGAACCACAGAAAA
UsoriD2_05  CTCTTTGGAGGGCGATCATACATGCCTTCTGCCCAAAGAACCACAGAAAA
UsoriD2_06  CTCTTTGGAGGGCGATCATACATGCCTTCTGCCCAAAGAACCACAGAAAA
UsoriD2_09  CTCTTTGGAGGGCGATCATACATGCCTTCTGCCCAAAGAACCACAGAAAA
Usps1_01    CTCTTTGGAGGGCGATCATACATGCCTTCTGCCCAAAGAACCACAGAAAA
Usps1_02    CTCTTTGGAGGGCGATCATACATGCCTTCTGCCCAAAGAACCACAGAAAA
Usps1_04    CTCTTTGGAGGGCGATCATACATGCCTTCTGCCCAAAGAACCACAGAAAA
Usps1_05    CTCTTTGGAGGGCGATCATACATGCCTTCTGCCCAAAGAACCACAGAAAA
Usps1_03    CTCTTTGGAGGGCGATCATACATGCCTTCTGCCCAAAGAACCACAGAAAA
Uatro_08    CTCTTTGGAGGGCGATCATACATGCCTTCTGCCCAAAGAACCACAGAAAA
Uatro_09    CTCTTTGGAGGGCGATCATACATGCCTTCTGCCCAAAGAACCACAGAAAA
Uatro_10    CTCTTTGGAGGGCGATCATACATGCCTTCTGCCCAAAGAACCACAGAAAA
Uatro_11    CTCTTTGGAGGGCGATCATACATGCCTTCTGCCCAAAGAACCACAGAAAA

SA_01       ATGGAATACTGTAGCAGACTGCCCACCCCATGTTTTCCTGGTGGATTTTG
TA_01       ATGGAATAGTGTAGCTGACTGCCTGCCCCATGTTTTCTTGGTGGATTTTG
Uatro_01    ATGGAATAGTGTAGCTGATTGCCTGCCCCATGTTTTCTTGGTGGATTTTG
Uatro_02    ATGGAATAGTGTAGCTGATTGCCTGCCCCATGTTTTCTTGGTGGATTTTG
Uatro_03    ATGGAATAGTGTAGCTGATTGCCTGCCCCATGTTTTCTTGGTGGATTTTG
Uatro_04    ATGGAATAGTGTAGCTGATTGCCTGCCCCATGTTTTCTTGGTGGATTTTG
Uatro_05    ATGGAATAGTGTAGCTGATTGCCTGCCCCATGTTTTCTTGGTGGATTTTG
Uatro_06    ATGGAATAGTGTAGCTGATTGCCTGCCCCATGTTTTCTTGGTGGATTTTG
Uatro_07    ATGGAATAGTGTAGCTGATTGCCTGCCCCATGTTTTCTTGGTGGATTTTG
Ugrac_01    ATGGAATAGTGTAGCTGATTGCCTGCCCCATGTTTTCTTGGTGGATTTTG
Ugrac_02    ATGGAATAGTGTAGCTGATTGCCTGCCCCATGTTTTCTTGGTGGATTTTG
Ugrac_03    ATGGAATAGTGTAGCTGATTGCCTGCCCCATGTTTTCTTGGTGGATTTTG
Ugrac_04    ATGGAATAGTGTAGCTGATTGCCTGCCCCATGTTTTCTTGGTGGATTTTG
Ugrac_05    ATGGAATAGTGTAGCTGATTGCCTGCCCCATGTTTTCTTGGTGGATTTTG
UgracE2_06  ATGGAATAGTGTAGCTGATTGCCTGCCCCATGTTTTCTTGGTGGATTTTG
UgracE2_07  ATGGAATAGTGTAGCTGATTGCCTGCCCCATGTTTTCTTGGTGGATTTTG
UgracE2_08  ATGGAATAGTGTAGCTGATTGCCTGCCCCATGTTTTCTTGGTGGATTTTG
UgracE2_09  ATGGAATAGTGTAGCTGATTGCCTGCCCCATGTTTTCTTGGTGGATTTTG
UgracE2_10  ATGGAATAGTGTAGCTGATTGCCTGCCCCATGTTTTCTTGGTGGATTTTG
Uinve_01    ATGGAATAGTGTAGCTGATTGCCTGCCCCATGTTTTCTTGGTGGATTTTG
Uinve_02    ATGGAATAGTGTAGCTGATTGCCTGCCCCATGTTTTCTTGGTGGATTTTG
Uinve_03    ATGGAATAGTGTAGCTGATTGCCTGCCCCATGTTTTCTTGGTGGATTTTG
Uinve_04    ATGGAATAGTGTAGCTGATTGCCTGCCCCATGTTTTCTTGGTGGATTTTG
Uinve_05    ATGGAATAGTGTAGCTGATTGCCTGCCCCATGTTTTCTTGGTGGATTTTG
Uinve_06    ATGGAATAGTGTAGCTGATTGCCTGCCCCATGTTTTCTTGGTGGATTTTG
Uinve_07    ATGGAATAGTGTAGCTGATTGCCTGCCCCATGTTTTCTTGGTGGATTTTG
Univa_01    ATGGAATAGTGTAGCTGATTGCCTGCCCCATGTTTTCTTGGTGGATTTTG
Univa_02    ATGGAATAGTGTAGCTGATTGCCTGCCCCATGTTTTCTTGGTGGATTTTG
Univa_03    ATGGAATAGTGTAGCTGATTGCCTGCCCCATGTTTTCTTGGTGGATTTTG
Univa_04    ATGGAATAGTGTAGCTGATTGCCTGCCCCATGTTTTCTTGGTGGATTTTG
Univa_05    ATGGAATAGTGTAGCTGATTGCCTGCCCCATGTTTTCTTGGTGGATTTTG
Univa_06    ATGGAATAGTGTAGCTGATTGCCTGCCCCATGTTTTCTTGGTGGATTTTG
Univa_07    ATGGAATAGTGTAGCTGATTGCCTGCCCCATGTTTTCTTGGTGGATTTTG
Univa_08    ATGGAATAGTGTAGCTGATTGCCTGCCCCATGTTTTCTTGGTGGATTTTG
Univa_09    ATGGAATAGTGTAGCTGATTGCCTGCCCCATGTTTTCTTGGTGGATTTTG
Univa_10    ATGGAATAGTGTAGCTGATTGCCTGCCCCATGTTTTCTTGGTGGATTTTG
Univa_11    ATGGAATAGTGTAGCTGATTGCCTGCCCCATGTTTTCTTGGTGGATTTTG
Univa_12    ATGGAATAGTGTAGCTGATTGCCTGCCCCATGTTTTCTTGGTGGATTTTG
Univa_13    ATGGAATAGTGTAGCTGATTGCCTGCCCCATGTTTTCTTGGTGGATTTTG
Univa_14    ATGGAATAGTGTAGCTGATTGCCTGCCCCATGTTTTCTTGGTGGATTTTG
UsoriD2_07  ATGGAATAGTGTAGCTGATTGCCTGCCCCATGTTTTCTTGGTGGATTTTG
UsoriD2_08  ATGGAATAGTGTAGCTGATTGCCTGCCCCATGTTTTCTTGGTGGATTTTG
Usori_01    ATGGAATAGTGTAGCTGATTGCCTGCCCCATGTTTTCTTGGTGGATTTTG
Usori_02    ATGGAATAGTGTAGCTGATTGCCTGCCCCATGTTTTCTTGGTGGATTTTG
Usori_03    ATGGAATAGTGTAGCTGATTGCCTGCCCCATGTTTTCTTGGTGGATTTTG
Usori_04    ATGGAATAGTGTAGCTGATTGCCTGCCCCATGTTTTCTTGGTGGATTTTG
UsoriD2_05  ATGGAATAGTGTAGCTGATTGCCTGCCCCATGTTTTCTTGGTGGATTTTG
UsoriD2_06  ATGGAATAGYGTAGCTGATTGCCTGCCCCATGTTTTCTTGGTGGATTTTG
UsoriD2_09  ATGGAATAGTGTAGCTGATTGCCTGCCCCATGTTTTCTTGGTGGATTTTG
Usps1_01    ATGGAATAGTGTAGCTGATTGCCTGCCCCATGTTTTCTTGGTGGATTTTG
Usps1_02    ATGGAATAGTGTAGCTGATTGCCTGCCCCATGTTTTCTTGGTGGATTTTG
Usps1_04    ATGGAATAGTGTAGCTGATTGCCTGCCCCATGTTTTCTTGGTAGATTTTG
Usps1_05    ATGGAATAGTGTAGCTGATTGCCTGCCCCATGTTTTCTTGGTGGATTTTG
Usps1_03    ATGGAATAGTGTAGCTGATTGCCTGCCCCATGTTTTCTTGGTAGATTTTG
Uatro_08    ATGGAATAGTGTAGCTGATTGCCTGCCCCATGTTTTCTTGGTGGATTTTG
Uatro_09    ATGGAATAGTGTAGCTGATTGCCTGCCCCATGTTTTCTTGGTGGATTTTG
Uatro_10    ATGGAATAGTGTAGCTGATTGCCTGCCCCATGTTTTCTTGGTGGATTTTG
Uatro_11    ATGGAATAGTGTAGCTGATTGCCTGCCCCATGTTTTCTTGGTGGATTTTG

SA_01       AATTTGGATGTTCTACATCATACATTCTTCCAGAACTTCAAGATGGTCTG
TA_01       AATTTGGGTGCTCTACATCCTACATTCTTCCTGAACTTCAGGATGGACTC
Uatro_01    ATTTTGGGTGCTCTACATCCTACATTCTTCCAGAACTTCAAGATGGACTC
Uatro_02    ATTTTGGGTGCTCTACATCCTACATTCTTCCAGAACTTCAAGATGGACTC
Uatro_03    ATTTTGGGTGCTCTACATCCTACATTCTTCCAGAACTTCAAGATGGACTC
Uatro_04    ATTTTGGGTGCTCTACATCCTACATTCTTCCAGAACTTCAAGATGGACTC
Uatro_05    ATTTTGGGTGCTCTACATCCTACATTCTTCCAGAACTTCAAGATGGACTC
Uatro_06    ATTTTGGGTGCTCTACATCCTACATTCTTCCAGAACTTCAAGATGGACTC
Uatro_07    ATTTTGGGTGCTCTACATCCTACATTCTTCCAGAACTTCAAGATGGACTC
Ugrac_01    ATTTTGGGTGCTCTACATCCTACATTCTTCCAGAACTTCAAGATGGACTC
Ugrac_02    ATTTTGGGTGCTCTACATCCTACATTCTTCCAGAACTTCAAGATGGACTC
Ugrac_03    ATTTTGGGTGCTCTACATCCTACATTCTTCCAGAACTTCAAGATGGACTC
Ugrac_04    ATTTTGGGTGCTCTACATCCTACATTCTTCCAGAACTTCAAGATGGACTC
Ugrac_05    ATTTTGGGTGCTCTACATCCTACATTCTTCCAGAACTTCAAGATGGACTC
UgracE2_06  ATTTTGGGTGCTCTACATCCTACATTCTTCCAGAACTTCAAGATGGACTC
UgracE2_07  ATTTTGGGTGCTCTACATCCTACATTCTTCCAGAACTTCAAGATGGACTC
UgracE2_08  ATTTTGGGTGCTCTACATCCTACATTCTTCCAGAACTTCAAGATGGACTC
UgracE2_09  ATTTTGGGTGCTCTACATCCTACATTCTTCCAGAACTTCAAGATGGACTC
UgracE2_10  ATTTTGGGTGCTCTACATCCTACATTCTTCCAGAACTTCAAGATGGACTC
Uinve_01    ATTTTGGGTGCTCTACATCCTACATTCTTCCAGAACTTCAAGATGGACTC
Uinve_02    ATTTTGGGTGCTCTACATCCTACATTCTTCCAGAACTTCAAGATGGACTC
Uinve_03    ATTTTGGGTGCTCTACATCCTACATTCTTCCAGAACTTCAAGATGGACTC
Uinve_04    ATTTTGGGTGCTCTACATCCTACATTCTTCCAGAACTTCAAGATGGACTC
Uinve_05    ATTTTGGGTGCTCTACATCCTACATTCTTCCAGAACTTCAAGATGGACTC
Uinve_06    ATTTTGGGTGCTCTACATCCTACATTCTTCCAGAACTTCAAGATGGACTC
Uinve_07    ATTTTGGGTGCTCTACATCCTACATTCTTCCAGAACTTCAAGATGGACTC
Univa_01    ATTTTGGGTGCTCTACATCCTACATTCTTCCAGAACTTCAAGATGGACTC
Univa_02    ATTTTGGGTGCTCTACATCCTACATTCTTCCAGAACTTCAAGATGGACTC
Univa_03    ATTTTGGGTGCTCTACATCCTACATTCTTCCAGAACTTCAAGATGGACTC
Univa_04    ATTTTGGGTGCTCTACATCCTACATTCTTCCAGAACTTCAAGATGGACTC
Univa_05    ATTTTGGGTGCTCTACATCCTACATTCTTCCAGAACTTCAAGATGGACTC
Univa_06    ATTTTGGGTGCTCTACATCCTACATTCTTCCAGAACTTCAAGATGGACTC
Univa_07    ATTTTGGGTGCTCTACATCCTACATTCTTCCAGAACTTCAAGATGGACTC
Univa_08    ATTTTGGGTGCTCTACATCCTACATTCTTCCAGAACTTCAAGATGGACTC
Univa_09    ATTTTGGGTGCTCTACATCCTACATTCTTCCAGAACTTCAAGATGGACTC
Univa_10    ATTTTGGGTGCTCTACATCCTACATTCTTCCAGAACTTCAAGATGGACTC
Univa_11    ATTTTGGGTGCTCTACATCCTACATTCTTCCAGAACTTCAAGATGGACTC
Univa_12    ATTTTGGGTGCTCTACATCCTACATTCTTCCAGAACTTCAAGATGGACTC
Univa_13    ATTTTGGGTGCTCTACATCCTACATTCTTCCAGAACTTCAAGATGGACTC
Univa_14    ATTTTGGGTGCTCTACATCCTACATTCTTCCAGAACTTCAAGATGGACTC
UsoriD2_07  ATTTTGGGTGCTCTACATCCTACATTCTTCCAGAACTTCAAGATGGACTC
UsoriD2_08  ATTTTGGGTGCTCTACATCCTACATTCTTCCAGAACTTCAAGATGGACTC
Usori_01    ATTTTGGGTGCTCTACATCCTACATTCTTCCAGAACTTCAAGATGGACTC
Usori_02    ATTTTGGGTGCTCTACATCCTACATTCTTCCAGAACTTCAAGATGGACTC
Usori_03    ATTTTGGGTGCTCTACATCCTACATTCTTCCAGAACTTCAAGATGGACTC
Usori_04    ATTTTGGGTGCTCTACATCCTACATTCTTCCAGAACTTCAAGATGGACTC
UsoriD2_05  ATTTTGGGTGCTCTACATCCTACATTCTTCCAGAACTTCAAGATGGACTC
UsoriD2_06  ATTTTGGGTGCTCTACATCCTACATTCTTCCAGAACTTCAAGATGGACTC
UsoriD2_09  ATTTTGGGTGCTCTACATCCTACATTCTTCCAGAACTTCAAGATGGACTC
Usps1_01    ATTTTGGGTGCTCTACATCCTACATTCTTCCAGAACTTCAAGATGGACTC
Usps1_02    ATTTTGGGTGCTCTACATCCTACATTCTTCCAGAACTTCAAGATGGACTC
Usps1_04    ATTTTGGGTGCTCTACATCCTACATTCTTCCAGAACTTCAAGATGGACTC
Usps1_05    ATTTTGGGTGCTCTACATCCTACATTCTTCCAGAACTTCAAGATGGACTC
Usps1_03    ATTTTGGGTGCTCTACATCCTACATTCTTCCAGAACTTCAAGATGGACTC
Uatro_08    ATTTTGGGTGCTCTACATCCTACATTCTTCCAGAACTTCAAGATGGACTC
Uatro_09    ATTTTGGGTGCTCTACATCCTACATTCTTCCAGAACTTCAAGATGGACTC
Uatro_10    ATTTTGGGTGCTCTACATCCTACATTCTTCCAGAACTTCAAGATGGACTC
Uatro_11    ATTTTGGGTGCTCTACATCCTACATTCTTCCAGAACTTCAAGATGGACTC

SA_01       TCTTTTCATGTCTCAATTGCCAGAAAAGATACCGTTTATATTTTAGGAGG
TA_01       TCTTTTCATGTCTCCATTGCCAGAAATGATACCATTTATATTCTAGGAGG
Uatro_01    TCTTTTCATGTCTCCATTGCAAGAAATGATATCATTTATATTTTAGGAGG
Uatro_02    TCTTTTCATGTCTCCATTGCAAGAAATGATATCATTTATATTTTAGGAGG
Uatro_03    TCTTTTCATGTCTCCATTGCAAGAAATGATATCATTTATATTTTAGGAGG
Uatro_04    TCTTTTCATGTCTCCATTGCAAGAAATGATATCATTTATATTTTAGGAGG
Uatro_05    TCTTTTCATGTCTCCATTGCAAGAAATGATATCATTTATATTTTAGGAGG
Uatro_06    TCTTTTCATGTCTCCATTGCAAGAAATGATATCATTTATATTTTAGGAGG
Uatro_07    TCTTTTCATGTCTCCATTGCAAGAAATGATATCATTTATATTTTAGGAGG
Ugrac_01    TCTTTTCATGTCTCCATTGCAAGAAATGATATCATTTATATTTTAGGAGG
Ugrac_02    TCTTTTCATGTCTCCATTGCAAGAAATGATATCATTTATATTTTAGGAGG
Ugrac_03    TCTTTTCATGTCTCCATTGCAAGAAATGATATCATTTATATTTTAGGAGG
Ugrac_04    TCTTTTCATGTCTCCATTGCAAGAAATGATATCATTTATATTTTAGGAGG
Ugrac_05    TCTTTTCATGTCTCCATTGCAAGAAATGATATCATTTATATTTTAGGAGG
UgracE2_06  TCTTTTCATGTCTCCATTGCAAGAAATGATATCATTTATATTTTAGGAGG
UgracE2_07  TCTTTTCATGTCTCCATTGCAAGAAATGATATCATTTATATTTTAGGAGG
UgracE2_08  TCTTTTCATGTCTCCATTGCAAGAAATGATATCATTTATATTTTAGGAGG
UgracE2_09  TCTTTTCATGTCTCCATTGCAAGAAATGATATCATTTATATTTTAGGAGG
UgracE2_10  TCTTTTCATGTCTCCATTGCAAGAAATGATATCATTTATATTTTAGGAGG
Uinve_01    TCTTTTCATGTCTCCATTGCAAGAAATGATACCATTTATATTTTAGGAGG
Uinve_02    TCTTTTCATGTCTCCATTGCAAGAAATGATACCATTTATATTTTAGGAGG
Uinve_03    TCTTTTCATGTCTCCATTGCAAGAAATGATACCATTTATATTTTAGGAGG
Uinve_04    TCTTTTCATGTCTCCATTGCAAGAAATGATACCATTTATATTTTAGGAGG
Uinve_05    TCTTTTCATGTCTCCATTGCAAGAAATGATACCATTTATATTTTAGGAGG
Uinve_06    TCTTTTCATGTCTCCATTGCAAGAAATGATACCATTTATATTTTAGGAGG
Uinve_07    TCTTTTCATGTCTCCATTGCAAGAAATGATACCATTTATATTTTAGGAGG
Univa_01    TCTTTTCATGTCTCCATTGCAAGAAATGATACCATTTATATTTTAGGAGG
Univa_02    TCTTTTCATGTCTCCATTGCAAGAAATGATACCATTTATATTTTAGGAGG
Univa_03    TCTTTTCATGTCTCCATTGCAAGAAATGATACCATTTATATTTTAGGAGG
Univa_04    TCTTTTCATGTCTCCATTGCAAGAAATGATACCATTTATATTTTAGGAGG
Univa_05    TCTTTTCATGTCTCCATTGCAAGAAATGATACCATTTATATTTTAGGAGG
Univa_06    TCTTTTCATGTCTCCATTGCAAGAAATGATACCATTTATATTTTAGGAGG
Univa_07    TCTTTTCATGTCTCCATTGCAAGAAATGATACCATTTATATTTTAGGAGG
Univa_08    TCTTTTCATGTCTCCATTGCAAGAAATGATACCATTTATATTTTAGGAGG
Univa_09    TCTTTTCATGTCTCCATTGCAAGAAATGATACCATTTATATTTTAGGAGG
Univa_10    TCTTTTCATGTCTCCATTGCAAGAAATGATACCATTTATATTTTAGGAGG
Univa_11    TCTTTTCATGTCTCCATTGCAAGAAATGATACCATTTATATTTTAGGAGG
Univa_12    TCTTTTCATGTCTCCATTGCAAGAAATGATACCATTTATATTTTAGGAGG
Univa_13    TCTTTTCATGTCTCCATTGCAAGAAATGATACCATTTATATTTTAGGAGG
Univa_14    TCTTTTCATGTCTCCATTGCAAGAAATGATACCATTTATATTTTAGGAGG
UsoriD2_07  TCTTTTCATGTCTCCATTGCAAGAAATGATACCATTTATATTTTAGGAGG
UsoriD2_08  TCTTTTCATGTCTCCATTGCAAGAAATGATACCATTTATATTTTAGGAGG
Usori_01    TCTTTTCATGTCTCCATTGCAAGAAATGATACCATTTATATTTTAGGAGG
Usori_02    TCTTTTCATGTCTCCATTGCAAGAAATGATACCATTTATATTTTAGGAGG
Usori_03    TCTTTTCATGTCTCCATTGCAAGAAATGATACCATTTATATTTTAGGAGG
Usori_04    TCTTTTCATGTCTCCATTGCAAGAAATGATACCATTTATATTTTAGGAGG
UsoriD2_05  TCTTTTCATGTCTCCATTGCAAGAAATGATACCATTTATATTTTAGGAGG
UsoriD2_06  TCTTTTCATGTCTCCATTGCAAGAAATGATACCATTTATATTTTAGGAGG
UsoriD2_09  TCTTTTCATGTCTCCATTGCAAGAAATGATACCATTTATATTTTAGGAGG
Usps1_01    TCTTTTCATGTCTCCATTGCAAGAAATGATACCATTTATATTTTAGGAGG
Usps1_02    TCTTTTCATGTCTCCATTGCAAGAAATGATACCATTTATATTTTAGGAGG
Usps1_04    TCTTTTCATGTCTCCATTGCAAGAAATGATACCATTTATATTTTAGGAGG
Usps1_05    TCTTTTCATGTCTCCATTGCAAGAAATGATACCATTTATATTTTAGGAGG
Usps1_03    TCTTTTCATGTCTCCATTGCAAGAAATGATACCATTTATATTTTAGGAGG
Uatro_08    TCTTTTCATGTCTCCATTGCAAGAAATGATATCATTTATATTTTAGGAGG
Uatro_09    TCTTTTCATGTCTCCATTGCAAGAAATGATATCATTTATATTTTAGGAGG
Uatro_10    TCTTTTCATGTCTCCATTGCAAGAAATGATATCATTTATATTTTAGGAGG
Uatro_11    TCTTTTCATGTCTCCATTGCAAGAAATGATATCATTTATATTTTAGGAGG

SA_01       ACATTCACTTTCCAATAACATTCGCCCAGCCAGCCTATACAGAATAAAGG
TA_01       ACATTCTCTTGCCAATAACATCCGCCCTGCCAACCTATATAGAATAAAGG
Uatro_01    ACATTCTCTTGCCAATAACATCCGCCCTGCCAACCTGTATAGAATAAAGG
Uatro_02    ACATTCTCTTGCCAATAACATCCGCCCTGCCAACCTGTATAGAATAAAGG
Uatro_03    ACATTCTCTTGCCAATAACATCCGCCCTGCCAACCTGTATAGAATAAAGG
Uatro_04    ACATTCTCTTGCCAATAACATCCGCCCTGCCAACCTGTATAGAATAAAGG
Uatro_05    ACATTCTCTTGCCAATAACATCCGCCCTGCCAACCTGTATAGAATAAAGG
Uatro_06    ACATTCTCTTGCCAATAACATCCGCCCTGCCAACCTGTATAGAATAAAGG
Uatro_07    ACATTCTCTTGCCAATAACATCCGCCCTGCCAACCTGTATAGAATAAAGG
Ugrac_01    ACATTCTCTTGCCAATAACATCCGCCCTGCCAACCTGTATAGAATAAAGG
Ugrac_02    ACATTCTCTTGCCAATAACATCCGCCCTGCCAACCTGTATAGAATAAAGG
Ugrac_03    ACATTCTCTTGCCAATAACATCCGCCCTGCCAACCTGTATAGAATAAAGG
Ugrac_04    ACATTCTCTTGCCAATAACATCCGCCCTGCCAACCTGTATAGAATAAAGG
Ugrac_05    ACATTCTCTTGCCAATAACATCCGCCCTGCCAACCTGTATAGAATAAAGG
UgracE2_06  ACATTCTCTTGCCAATAACATCCGCCCTGCCAACCTGTATAGAATAAAGG
UgracE2_07  ACATTCTCTTGCCAATAACATCCGCCCTGCCAACCTGTATAGAATAAAGG
UgracE2_08  ACATTCTCTTGCCAATAACATCCGCCCTGCCAACCTGTATAGAATAAAGG
UgracE2_09  ACATTCTCTTGCCAATAACATCCGCCCTGCCAACCTGTATAGAATAAAGG
UgracE2_10  ACATTCTCTTGCCAATAACATCCGCCCTGCCAACCTGTATAGAATAAAGG
Uinve_01    ACATTCTCTTGCCAATAACATCCGCCCTGCCAACCTGTATAGAATAAAGG
Uinve_02    ACATTCTCTTGCCAATAACATCCGCCCTGCCAACCTGTATAGAATAAAGG
Uinve_03    ACATTCTCTTGCCAATAACATCCGCCCTGCCAACCTGTATAGAATAAAGG
Uinve_04    ACATTCTCTTGCCAATAACATCCGCCCTGCCAACCTGTATAGAATAAAGG
Uinve_05    ACATTCTCTTGCCAATAACATCCGCCCTGCCAACCTGTATAGAATAAAGG
Uinve_06    ACATTCTCTTGCCAATAACATCCGCCCTGCCAACCTGTATAGAATAAAGG
Uinve_07    ACATTCTCTTGCCAATAATATCCGCCCTGCCAACCTGTATAGAATAAAGG
Univa_01    ACATTCTCTTGCCAATAACATCCGCCCTGCCAACCTGTATAGAATAAAGG
Univa_02    ACATTCTCTTGCCAATAACATCCGCCCTGCCAACCTGTATAGAATAAAGG
Univa_03    ACATTCTCTTGCCAATAACATCCGCCCTGCCAACCTGTATAGAATAAAGG
Univa_04    ACATTCTCTTGCCAATAACATCCGCCCTGCCAACCTGTATAGAATAAAGG
Univa_05    ACATTCTCTTGCCAATAACATCCGCCCTGCCAACCTGTATAGAATAAAGG
Univa_06    ACATTCTCTTGCCAATAACATCCGCCCTGCCAACCTGTATAGAATAAAGG
Univa_07    ACATTCTCTTGCCAATAACATCCGCCCTGCCAACCTGTATAGAATAAAGG
Univa_08    ACATTCTCTTGCCAATAACATCCGCCCTGCCAACCTGTATAGAATAAAGG
Univa_09    ACATTCTCTTGCCAATAACATCCGCCCTGCCAACCTGTATAGAATAAAGG
Univa_10    ACATTCTCTTGCCAATAACATCCGCCCTGCCAACCTGTATAGAATAAAGG
Univa_11    ACATTCTCTTGCCAATAACATCCGCCCTGCCAACCTGTATAGAATAAAGG
Univa_12    ACATTCTCTTGCCAATAACATCCGCCCTGCCAACCTGTATAGAATAAAGG
Univa_13    ACATTCTCTTGCCAATAACATCCGCCCTGCCAACCTGTATAGAATAAAGG
Univa_14    ACATTCTCTTGCCAATAACATCCGCCCTGCCAACCTGTATAGAATAAAGG
UsoriD2_07  ACATTCTCTTGCCAATAACATCCGCCCTGCCAACCTGTATAGAATAAAGG
UsoriD2_08  ACATTCTCTTGCCAATAACATCCGCCCTGCCAACCTGTATAGAATAAAGG
Usori_01    ACATTCTCTTGCCAATAACATCCGCCCTGCCAACCTGTATAGAATAAAGG
Usori_02    ACATTCTCTTGCCAATAACATCCGCCCTGCCAACCTGTATAGAATAAAGG
Usori_03    ACATTCTCTTGCCAATAACATCCGCCCTGCCAACCTGTATAGAATAAAGG
Usori_04    ACATTCTCTTGCCAATAACATCCGCCCTGCCAACCTGTATAGAATAAAGG
UsoriD2_05  ACATTCTCTTGCCAATAACATCCGCCCTGCCAACCTGTATAGAATAAAGG
UsoriD2_06  ACATTCTCTTGCCAATAACATCCGCCCTGCCAACCTGTATAGAATAAAGG
UsoriD2_09  ACATTCTCTTGCCAATAACATCCGCCCTGCCAACCTGTATAGAATAAAGG
Usps1_01    ACATTCTCTTGCCAATAACATCCGCCCTGCCAACCTGTATAGAATAAAGG
Usps1_02    ACATTCTCTTGCCAATAACATCCGCCCTGCCAACCTGTATAGAATAAAGG
Usps1_04    ACATTCTCTTGCCAATAACATCCGCCCTGCCAACCTGTATAGAATAAAGG
Usps1_05    ACATTCTCTTGCCAATAACATCCGCCCTGCCAACCTGTATAGAATAAAGG
Usps1_03    ACATTCTCTTGCCAATAACATCCGCCCTGCCAACCTGTATAGAATAAAGG
Uatro_08    ACATTCTCTTGCCAATAACATCCGCCCTGCCAACCTGTATAGAATAAAGG
Uatro_09    ACATTCTCTTGCCAATAACATCCGCCCTGCCAACCTGTATAGAATAAAGG
Uatro_10    ACATTCTCTTGCCAATAACATCCGCCCTGCCAACCTGTATAGAATAAAGG
Uatro_11    ACATTCTCTTGCCAATAACATCCGCCCTGCCAACCTGTATAGAATAAAGG

SA_01       TTGATCTGCCCCTGGGTAGCCCAGCTGTGAATTGCACAGTCTTGCCAGGA
TA_01       TTGATCTCCCCTTGGGTAGCCCAGCTGTGAATTGCACAGTCTTATCAGGA
Uatro_01    TTGATCTCCCCCTGGGTAGCCCAGCTGTGAGTTGCACAGTCTTACCAGGA
Uatro_02    TTGATCTCCCCCTGGGTAGCCCAGCTGTGAGTTGCACAGTCTTACCAGGA
Uatro_03    TTGATCTCCCCCTGGGTAGCCCAGCTGTGAGTTGCACAGTCTTACCAGGA
Uatro_04    TTGATCTCCCCCTGGGTAGCCCAGCTGTGAGTTGCACAGTCTTACCAGGA
Uatro_05    TTGATCTCCCCCTGGGTAGCCCAGCTGTGAGTTGCACAGTCTTACCAGGA
Uatro_06    TTGATCTCCCCCTGGGTAGCCCAGCTGTGAGTTGCACAGTCTTACCAGGA
Uatro_07    TTGATCTCCCCCTGGGTAGCCCAGCTGTGAGTTGCACAGTCTTACCAGGA
Ugrac_01    TTGATCTCCCCCTGGGTAGCCCAGCTGTGAGTTGCACAGTCTTACCAGGA
Ugrac_02    TTGATCTCCCCCTGGGTAGCCCAGCTGTGAGTTGCACAGTCTTACCAGGA
Ugrac_03    TTGATCTCCCCCTGGGTAGCCCAGCTGTGAGTTGCACAGTCTTACCAGGA
Ugrac_04    TTGATCTCCCCCTGGGTAGCCCAGCTGTGAGTTGCACAGTCTTACCAGGA
Ugrac_05    TTGATCTCCCCCTGGGTAGTCCAGCTGTGAGTTGCACAGTCTTACCAGGA
UgracE2_06  TTGATCTCCCCCTGGGTAGCCCAGCTGTGAGTTGCACAGTCTTACCAGGA
UgracE2_07  TTGATCTCCCCCTGGGTAGCCCAGCTGTGAGTTGCACAGTCTTACCAGGA
UgracE2_08  TTGATCTCCCCCTGGGTAGCCCAGCTGTGAGTTGCACAGTCTTACCAGGA
UgracE2_09  TTGATCTCCCCCTGGGTAGCCCAGCTGTGAGTTGCACAGTCTTACCAGGA
UgracE2_10  TTGATCTCCCCCTGGGTAGCCCAGCTGTGAGTTGCACAGTCTTACCAGGA
Uinve_01    TTGATCTCCCCCTAGGTAGCCCCGCTGTGAGTTGCACAGTCTTACCAGGA
Uinve_02    TTGATCTCCCCCTAGGTAGCCCCGCTGTGAGTTGCACAGTCTTACCAGGA
Uinve_03    TTGATCTCCCCCTAGGTAGCCCCGCTRTGAGTTGCACAGTCTTACCAGGA
Uinve_04    TTGATCTCCCCCTRGGTAGCCCCGCTGTGAGTTGCACAGTCTTACCAGGA
Uinve_05    TTGATCTCCCCCTAGGTAGCCCCGCTGTGAGTTGCACAGTCTTACCAGGA
Uinve_06    TTGATCTCCCCCTAGGTAGCCCCGCTGTGAGTTGCACAGTCTTACCAGGA
Uinve_07    TTGATCTCCCCCTGGGTAGCCCCGCTGTGAGTTGCACAGTCTTACCAGGA
Univa_01    TTGATCTCCCCCTGGGTAGCCCAGCTGTCAGTTGCACAGTCTTACCAGGA
Univa_02    TTGATCTCCCCCTGGGTAGCCCAGCTGTCAGTTGCACAGTCTTACCAGGA
Univa_03    TTGATCTCCCCCTGGGTAGCCCAGCTGTCAGTTGCACAGTCTTACCAGGA
Univa_04    TTGATCTCCCCCTGGGTAGCCCAGCTGTCAGTTGCACAGTCTTACCAGGA
Univa_05    TTGATCTCCCCCTGGGTAGCCCAGCTGTCAGTTGCACAGTCTTACCAGGA
Univa_06    TTGATCTCCCCCTGGGTAGCCCAGCTGTCAGTTGCACAGTCTTACCAGGA
Univa_07    TTGATCTCCCCCTGGGTAGCCCAGCTGTCAGTTGCACAGTCTTACCAGGA
Univa_08    TTGATCTCCCCCTGGGTAGCCCAGCTGTCAGTTGCACAGTCTTACCAGGA
Univa_09    TTGATCTCCCCCTGGGTAGCCCAGCTGTCAGTTGCACAGTCTTACCAGGA
Univa_10    TTGATCTCCCCCTGGGTAGCCCAGCTGTCAGTTGCACAGTCTTACCAGGA
Univa_11    TTGATCTCCCCCTGGGTAGCCCAGCTGTCAGTTGCACAGTCTTACCAGGA
Univa_12    TTGATCTCCCCCTGGGTAGCCCAGCTGTCAGTTGCACAGTCTTACCAGGA
Univa_13    TTGATCTCCCCCTGGGTAGCCCAGCTGTCAGTTGCACAGTCTTACCAGGA
Univa_14    TTGATCTCCCCCTGGGTAGCCCAGCTGTCAGTTGCACAGTCTTACCAGGA
UsoriD2_07  TTGATCTCCCCCTGGGTAGCCCAGCTGTGAGTTGCACAGTCTTACCAGGA
UsoriD2_08  TTGATCTCCCCCTGGGTAGCCCAGCTGTGAGTTGCACAGTCTTACCAGGA
Usori_01    TTGATCTCCCCCTGGGTAGCCCAGCTGTGAGTTGCACAGTCTTACCAGGA
Usori_02    TTGATCTCCCCCTGGGTAGCCCAGCTGTGAGTTGCACAGTCTTACCAGGA
Usori_03    TTGATCTCCCCCTGGGTAGCCCAGCTGTGAGTTGCACAGTCTTACCAGGA
Usori_04    TTGATCTCCCCCTGGGTAGCCCAGCTGTGAGTTGCACAGTCTTACCAGGA
UsoriD2_05  TTGATCTCCCCCTGGGTAGCCCAGCTGTGAGTTGCACAGTCTTACCAGGA
UsoriD2_06  TTGATCTCCCCCTGGGTAGCCCAGCTGTGAGTTGCACAGTCTTACCAGGA
UsoriD2_09  TTGATCTCCCCCTGGGTAGCCCAGCTGTGAGTTGCACAGTCTTACCAGGA
Usps1_01    TTGATCTCCCCCTGGGTAGCCCAGCTGTGAGTTGCACAGTCTTACCAGGA
Usps1_02    TTGATCTCCCCCTGGGTAGCCCAGCTGTGAGTTGCACAGTCTTACCAGGA
Usps1_04    TTGATCTCCCCCTGGGTAGCCCAGCTGTGAGTTGCACAGTCTTACCAGGA
Usps1_05    TTGATCTCCCCCTGGGTAGCCCAGCTGTGAGTTGCACAGTCTTACCAGGA
Usps1_03    TTGATCTCCCCCTGGGTAGCCCAGCTGTGAGTTGCACAGTCTTACCAGGA
Uatro_08    TTGATCTCCCCCTGGGTAGCCCAGCTGTGAGTTGCACAGTCTTACCAGGA
Uatro_09    TTGATCTCCCCCTGGGTAGCCCAGCTGTGAGTTGCACAGTCTTACCAGGA
Uatro_10    TTGATCTCCCCCTGGGTAGCCCAGCTGTGAGTTGCACAGTCTTACCAGGA
Uatro_11    TTGATCTCCCCCTGGGTAGCCCAGCTGTGAGTTGCACAGTCTTACCAGGA

SA_01       GGAATCTCAGTTTCCAGTGCAATACTGACTCAAACAAGCAATGATGAATT
TA_01       GGAATCTCTGTTTCCAGTGCAATCCTGACTCAAACAAACAAGGATGAATT
Uatro_01    GGGATCTCTGTCTCCAGTGCAATCCTGACTCAAATAAATAGTGATGAATT
Uatro_02    GGGATCTCTGTCTCCAGTGCAATCCTGACTCAAATAAATAGTGATGAATT
Uatro_03    GGGATCTCTGTCTCCAGTGCAATCCTGACTCAAATAAATAGTGATGAATT
Uatro_04    GGGATCTCTGTCTCCAGTGCAATCCTGACTCAAATAAATAGTGATGAATT
Uatro_05    GGGATCTCTGTCTCCAGTGCAATCCTGACTCAAATAAATAGTGATGAATT
Uatro_06    GGGATCTCTGTCTCCAGTGCAATCCTGACTCAAATAAATAGTGATGAATT
Uatro_07    GGGATCTCTGTCTCCAGTGCAATCCTGACTCAAATAAATAGTGATGAATT
Ugrac_01    GGGATCTCTGTCTCCAGTGCAATCCTGACTCAAATAAATAGTGATGAATT
Ugrac_02    GGGATCTCTGTCTCCAGTGCAATCCTGACTCAAATAAATAGTGATGAATT
Ugrac_03    GGGATCTCTGTCTCCAGTGCAATCCTGACTCAAATAAATAGTGATGAATT
Ugrac_04    GGGATCTCTGTCTCCAGTGCAATCCTGACTCAAATAAATAGTGATGAATT
Ugrac_05    GGGATCTCTGTCTCCAGTGCAATCCTGACTCAAATAAATAGTGATGAATT
UgracE2_06  GGGATCTCTGTCTCCAGTGCAATCCTGACTCAAATAAATAGTGATGAATT
UgracE2_07  GGGATCTCTGTCTCCAGTGCAATCCTGACTCAAATAAATAGTGATGAATT
UgracE2_08  GGGATCTCTGTCTCCAGTGCAATCCTGACTCAAATAAATAGTGATGAATT
UgracE2_09  GGGATCTCTGTCTCCAGTGCAATCCTGACTCAAATAAATAGTGATGAATT
UgracE2_10  GGGATCTCTGTCTCCAGTGCAATCCTGACTCAAATAAATAGTGATGAATT
Uinve_01    GGGATCTCTGTCTCCAGTGCAATCYTGACTCAAATAAACAGTGATGAATT
Uinve_02    GGGATCTCTGTCTCCAGTGCAATCYTGACTCAAATAAACAGTGATGAATT
Uinve_03    GGGATCTCTGTCTCCAGTGCAATCCTGACTCAAATAAACAGTGATGAATT
Uinve_04    GGGATCTCTGTCTCCAGTGCAATCCTGACTCAAATAAACAGTGATGAATT
Uinve_05    GGGATCTCTGTCTCCAGTGCAATCCTGACTCAAATAAACAGTGATGAATT
Uinve_06    GGGATCTCTGTCTCCAGTGCAATCCTGACTCAAATAAACAGTGATGAATT
Uinve_07    GGGATCTCTGTCTCCAGTGCAATCCTGACTCAAATAAACAGTGATGAATT
Univa_01    GGGATCTCTGTCTCCAGTGCAATCCTGACTCAAATAAACAGTGATGAATT
Univa_02    GGGATCTCTGTCTCCAGTGCAATCCTGACTCAAATAAACAGTGATGAATT
Univa_03    GGGATCTCTGTCTCCAGTGCAATCCTGACTCAAATAAACAGTGATGAATT
Univa_04    GGGATCTCTGTCTCCAGTGCAATCCTGACTCAAATAAACAGTGATGAATT
Univa_05    GGGATCTCTGTCTCCAGTGCAATCCTGACTCAAATAAACAGTGATGAATT
Univa_06    GGGATCTCTGTCTCCAGTGCAATCCTGACTCAAATAAACAGTGATGAATT
Univa_07    GGGATCTCTGTCTCCAGTGCAATCCTGACTCAAATAAACAGTGATGAATT
Univa_08    GGGATCTCTGTCTCCAGTGCAATCCTGACTCAAATAAACAGTGATGAATT
Univa_09    GGGATCTCTGTCTCCAGTGCAATCCTGACTCAAATAAACAGTGATGAATT
Univa_10    GGGATCTCTGTCTCCAGTGCAATCCTGACTCAAATAAACAGTGATGAATT
Univa_11    GGGATCTCTGTCTCCAGTGCAATCCTGACTCAAATAAACAGTGATGAATT
Univa_12    GGGATCTCTGTCTCCAGTGCAATCCTGACTCAAATAAACAGTGATGAATT
Univa_13    GGGATCTCTGTCTCCAGTGCAATCCTGACTCAAATAAACAGTGATGAATT
Univa_14    GGGATCTCTGTCTCCAGTGCAATCCTGACTCAAATAAACAGTGATGAATT
UsoriD2_07  GGGATCTCTGTCTCCAGTGCAATCCTGACTCAAATAAATAGTGATGAATT
UsoriD2_08  GGGATCTCTGTCTCCAGTGCAATCCTGACTCAAATAAATAGTGATGAATT
Usori_01    GGGATCTCTGTCTCCAGTGCAATCCTGACTCAAATAAATAGTGATGAATT
Usori_02    GGGATCTCTGTCTCCAGTGCAATCCTGACTCAAATAAATAGTGATGAATT
Usori_03    GGGATCTCTGTCTCCAGTGCAATCCTGACTCAAATAAATAGTGATGAATT
Usori_04    GGGATCTCTGTCTCCAGTGCAATCCTGACTCAAATAAATAGTGATGAATT
UsoriD2_05  GGGATCTCTGTCTCCAGTGCAATCCTGACTCAAATAAATAGTGATGAATT
UsoriD2_06  GGGATCTCTGTCTCCAGTGCAATCCTGACTCAAATAAATAGTGATGAATT
UsoriD2_09  GGGATCTCTGTCTCCAGTGCAATCCTGACTCAAATAAATAGTGATGAATT
Usps1_01    GGGATCTCTGTCTCCAGTGCAATCCTGACTCAAATAAACAGTGATGAATT
Usps1_02    GGGATCTCTGTCTCCAGTGCAATCCTGACTCAAATAAACAGTGATGAATT
Usps1_04    GGGATCTCTGTCTCCAGTGCAATCCTGACTCAAATAAACAGTGATGAATT
Usps1_05    GGGATCTCTGTCTCCAGTGCAATCCTGACTCAAATAAACAGTGATGAATT
Usps1_03    GGGATCTCTGTCTCCAGTGCAATCCTGACTCAAATAAACAGTGATGAATT
Uatro_08    GGGATCTCTGTCTCCAGTGCAATCCTGACTCAAATAAATAGTGATGAATT
Uatro_09    GGGATCTCTGTCTCCAGTGCAATCCTGACTCAAATAAATAGTGATGAATT
Uatro_10    GGGATCTCTGTCTCCAGTGCAATCCTGACTCAAATAAATAGTGATGAATT
Uatro_11    GGGATCTCTGTCTCCAGTGCAATCCTGACTCAAATAAATAGTGATGAATT

SA_01       TATTATTGTTGGTGGTTATCAACTTGAAAATCAAAAAAGAATGGTTTGCA
TA_01       TGTTATTGTTGGTGGTTATCAGCTTGAAAATCAAAAAAGAATGGTCTGCA
Uatro_01    TGTTATTGTGGGTGGTTACCAGCTTGAAAATCAAAAAAGAATGGTTTGCA
Uatro_02    TGTTATTGTGGGTGGTTACCAGCTTGAAAATCAAAAAAGAATGGTTTGCA
Uatro_03    TGTTATTGTGGGTGGTTACCAGCTTGAAAATCAAAAAAGAATGGTTTGCA
Uatro_04    TGTTATTGTGGGTGGTTACCAGCTTGAAAATCAAAAAAGAATGGTTTGCA
Uatro_05    TGTTATTGTGGGTGGTTACCAGCTTGAAAATCAAAAAAGAATGGTTTGCA
Uatro_06    TGTTATTGTGGGTGGTTACCAGCTTGAAAATCAAAAAAGAATGGTTTGCA
Uatro_07    TGTTATTGTGGGTGGTTACCAGCTTGAAAATCAAAAAAGAATGGTTTGCA
Ugrac_01    TGTTATTGTGGGTGGTTACCAGCTTGAAAATCAAAAAAGAATGGTTTGCA
Ugrac_02    TGTTATTGTGGGTGGTTACCAGCTTGAAAATCAAAAAAGAATGGTTTGCA
Ugrac_03    TGTTATTGTGGGTGGTTACCAGCWTGAAAATCAAAAAAGAATGGTTTGCA
Ugrac_04    TGTTATTGTGGGTGGTTACCAGCTTGAAAATCAAAAAAGAATGGTTTGCA
Ugrac_05    TGTTATTGTGGGTGGTTACCAGCTTGAAAATCAAAAAAGAATGGTTTGCA
UgracE2_06  TGTTATTGTGGGTGGTTACCAGCTTGAAAATCAAAAAAGAATGGTTTGCA
UgracE2_07  TGTTATTGTGGGTGGTTACCAGCTTGAAAATCAAAAAAGAATGGTTTGCA
UgracE2_08  TGTTATTGTGGGTGGTTACCAGCTTGAAAATCAAAAAAGAATGGTTTGCA
UgracE2_09  TGTTATTGTGGGTGGTTACCAGCTTGAAAATCAAAAAAGAATGGTTTGCA
UgracE2_10  TGTTATTGTGGGTGGTTACCAGCTTGAAAATCAAAAAAGAATGGTTTGCA
Uinve_01    TGTTATTGTGGGTGGTTACCAGCTTGAAAATCAAAAAAGAATGGTTTGCA
Uinve_02    TGTTATTGTGGGTGGTTACCAGCTTGAAAATCAAAAAAGAATGGTTTGCA
Uinve_03    TGTTATTGTGGGTGGTTACCAGCTTGAAAATCAAAAAAGAATGGTTTGCA
Uinve_04    TGTTATTGTGGGTGGTTACCAGCTTGAAAATCAAAAAAGAATGGTTTGCA
Uinve_05    TGTTATTGTGGGTGGTTACCAGCTTGAAAATCAAAAAAGAATGGTTTGCA
Uinve_06    TGTTATTGTGGGTGGTTACCAGCTTGAAAATCAAAAAAGAATGGTTTGCA
Uinve_07    TGTTATTGTGGGTGGTTACCAGCTTGAAAATCAAAAAAGAATGGTTTGCA
Univa_01    TGTTATTGTGGGTGGTTACCAGCTTGAAAATCAAAAAAGAATGGTTTGCA
Univa_02    TGTTATTGTGGGTGGTTACCAGCTTGAAAATCAAAAAAGAATGGTTTGCA
Univa_03    TGTTATTGTGGGTGGTTACCAGCTTGAAAATCAAAAAAGAATGGTTTGCA
Univa_04    TGTTATTGTGGGTGGTTACCAGCTTGAAAATCAAAAAAGAATGGTTTGCA
Univa_05    TGTTATTGTGGGTGGTTACCAGCTTGAAAATCAAAAAAGAATGGTTTGCA
Univa_06    TGTTATTGTGGGTGGTTACCAGCTTGAAAATCAAAAAAGATTGGTTTGCA
Univa_07    TGTTATTGTGGGTGGTTACCAGCTTGAAAATCAAAAAAGATTGGTTTGCA
Univa_08    TGTTATTGTGGGTGGTTACCAGCTTGAAAATCAAAAAAGATTGGTTTGCA
Univa_09    TGTTATTGTGGGTGGTTACCAGCTTGAAAATCAAAAAAGATTGGTTTGCA
Univa_10    TGTTATTGTGGGTGGTTACCAGCTTGAAAATCAAAAAAGATTGGTTTGCA
Univa_11    TGTTATTGTGGGTGGTTACCAGCTTGAAAATCAAAAAAGAWTGGTTTGCA
Univa_12    TGTTATTGTGGGTGGTTACCAGCTTGAAAATCAAAAAAGAWTGGTTTGCA
Univa_13    TGTTATTGTGGGTGGTTACCAGCTTGAAAATCAAAAAAGAWTGGTTTGCA
Univa_14    TGTTATTGTGGGTGGTTACCAGCTTGAAAATCAAAAAAGAATGGTTTGCA
UsoriD2_07  TGTTATTGTGGGTGGTTACCAGCTTGAAAATCAAAAAAGAATGGTTTGCA
UsoriD2_08  TGTTATTGTGGGTGGTTACCAGCTTGAAAATCAAAAAAGAATGGTTTGCA
Usori_01    TGTTATTGTGGGTGGTTACCAGCTTGAAAATCAAAAAAGAATGGTTTGCA
Usori_02    TGTTATTGTGGGTGGTTACCAGCTTGAAAATCAAAAAAGAATGGTTTGCA
Usori_03    TGTTATTGTGGGTGGTTACCAGCTTGAAAATCAAAAAAGAATGGTTTGCA
Usori_04    TGTTATTGTGGGTGGTTACCAGCTTGAAAATCAAAAAAGAATGGTTTGCA
UsoriD2_05  TGTTATTGTGGGTGGTTACCAGCTTGAAAATCAAAAAAGAATGGTTTGCA
UsoriD2_06  TGTTATTGTGGGTGGTTACCAGCTTGAAAATCAAAAAAGAATGGTTTGCA
UsoriD2_09  TGTTATTGTGGGTGGTTACCAGCTTGAAAATCAAAAAAGAATGGTTTGCA
Usps1_01    TGTTATTGTGGGTGGTTACCAGCTTGAAAATCAAAAAAGAATGGTTTGCA
Usps1_02    TGTTATTGTGGGTGGTTACCAGCTTGAAAATCAAAAAAGAATGGTTTGCA
Usps1_04    TGTTATTGTGGGTGGTTACCAGCTTGAAAATCAAAAAAGAATGGTTTGCA
Usps1_05    TGTTATTGTGGGTGGTTACCAGCTTGAAAATCAAAAAAGAATGGTTTGCA
Usps1_03    TGTTATTGTGGGTGGTTACCAGCTTGAAAATCAAAAAAGAATGGTTTGCA
Uatro_08    TGTTATTGTGGGTGGTTACCAGCTTGAAAATCAAAAAAGAATGGTTTGCA
Uatro_09    TGTTATTGTGGGTGGTTACCAGCTTGAAAATCAAAAAAGAATGGTTTGCA
Uatro_10    TGTTATTGTGGGTGGTTACCAGCTTGAAAATCAAAAAAGAATGGTTTGCA
Uatro_11    TGTTATTGTGGGTGGTTACCAGCTTGAAAATCAAAAAAGAATGGTTTGCA

SA_01       ACATCGTGTCTTTAGAGGATAACAAGATAGAAATTAATGAAATGGAGACT
TA_01       ACATTGTCTCTTTAGAAGACAACAAGATAGATATTCAGGAGATGGAGACT
Uatro_01    ATATTGTCTCTTTAGACGACAACAAGATAGATATTCGAGAGATGGAGACT
Uatro_02    ATATTGTCTCTTTAGACGACAACAAGATAGATATTCGAGAGATGGAGACT
Uatro_03    ATATTGTCTCTTTAGACGACAACAAGATAGATATTCGAGAGATGGAGACT
Uatro_04    ATATTGTCTCTTTAGACGACAACAAGATAGATATTCGAGAGATGGAGACT
Uatro_05    ATATTGTCTCTTTAGACGACAACAAGATAGATATTCGAGAGATGGAGACT
Uatro_06    ATATTGTCTCTTTAGACGACAACAAGATAGATATTCGAGAGATGGAGACT
Uatro_07    ATATTGTCTCTTTAGACGACAACAAGATAGATATTCGAGAGATGGAGACT
Ugrac_01    ATATTGTCTCTTTAGACGACAACAAGATAGATATTCGAGAGATGGAGACT
Ugrac_02    ATATTGTCTCTTTAGACGACAACAAGATAGATATTCGAGAGATGGAGACT
Ugrac_03    ATATTGTCTCTTTAGACGACAACAAGATAGATATTCGAGAGATGGAGACT
Ugrac_04    ATATTGTCTCTTTAGACGACAACAAGATAGATATTCGAGAGATGGAGACT
Ugrac_05    ATATTGTCTCTTTAGACGACAACAAGATAGATATTCGAGAGATGGAGACT
UgracE2_06  ATATTGTCTCTTTAGACGACAACAAGATAGATATTCGAGAGATGGANNNN
UgracE2_07  ATATTGTCTCTTTAGACGACAACAAGATAGATATTCGAGAGATGGANNNN
UgracE2_08  ATATTGTCTCTTTAGACGACAACAAGATAGATATTCGAGAGATGGANNNN
UgracE2_09  ATATTGTCTCTTTAGACGACAACAAGATAGATATTCGAGAGATGGANNNN
UgracE2_10  ATATTGTCTCTTTAGACGACAACAAGATAGATATTCGAGAGATGGANNNN
Uinve_01    ACATTGTCTCTTTAGACGACAACAAGATAGATATTCGAGAGATGGAGACT
Uinve_02    ACATTGTCTCTTTAGACGACAACAAGATAGATATTCGAGAGATGGAGACT
Uinve_03    ACATTGTCTCTTTAGACGACAACAAGATAGATATTCGAGAGATGGAGACT
Uinve_04    ACATTGTCTCTTTAGACGACAACAAGATAGATATTCGAGAGATGGAGACT
Uinve_05    ACATTGTCTCTTTAGACGACAACAAGATAGATATTCGAGAGATGGAGACT
Uinve_06    ACATTGTCTCTTTAGACGACAACAAGATAGATATTCGAGAGATGGAGACT
Uinve_07    ACATTGTCTCTTTAGACGACAACAAGATAGATATTCGAGAGATGGAGACT
Univa_01    ACATTGTCTCTTTAGACGACAACAAGATAGATATTCGAGAAATGGAGACT
Univa_02    ACATTGTCTCTTTAGACGACAACAAGATAGATATTCGAGAAATGGAGACT
Univa_03    ACATTGTCTCTTTAGACGACAACAAGATAGATATTCGAGAAATGGAGACT
Univa_04    ACATTGTCTCTTTAGACGACAACAAGATAGATATTCGAGAAATGGAGACT
Univa_05    ACATTGTCTCTTTAGACGACAACAAGATAGATATTCGAGAAATGGAGACT
Univa_06    ACATTGTCTCTTTAGACGACAACAAGATAGATATTCGAGAAATGGAGACT
Univa_07    ACATTGTCTCTTTAGACGACAACAAGATAGATATTCGAGAAATGGAGACT
Univa_08    ACATTGTCTCTTTAGACGACAACAAGATAGATATTCGAGAAATGGAGACT
Univa_09    ACATTGTCTCTTTAGACGACAACAAGATAGATATTCGAGAAATGGAGACT
Univa_10    ACATTGTCTCTTTAGACGACAACAAGATAGATATTCGAGAAATGGAGACT
Univa_11    ACATTGTCTCTTTAGACGACAACAAGATAGATATTCGAGAAATGGAGACT
Univa_12    ACATTGTCTCTTTAGACGACAACAAGATAGATATTCGAGAAATGGAGACT
Univa_13    ACATTGTCTCTTTAGACGACAACAAGATAGATATTCGAGAAATGGAGACT
Univa_14    ACATTGTCTCTTTAGACGACAACAAGATAGATATTCGAGAAATGGAGACT
UsoriD2_07  ACATTGTCTCTTTAGACGACAACAAGATAGATATTCGAGAGATGGAGACT
UsoriD2_08  ACATTGTCTCTTTAGACGACAACAAGATAGATATTCGAGAGATGGAGACT
Usori_01    ACATTGTCTCTTTAGACGACAACAAGATAGATATTCGAGAGATGGAGACT
Usori_02    ACATTGTCTCTTTAGACGACAACAAGATAGATATTCGAGAGATGGAGACT
Usori_03    ACATTGTCTCTTTAGACGACAACAAGATAGATATTCGAGAGATGGAGACT
Usori_04    ACATTGTCTCTTTAGACGACAACAAGATAGATATTCGAGAGATGGAGACT
UsoriD2_05  ACATTGTCTCTTTAGACGACAACAAGATAGATATTCGAGAGATGGAGACT
UsoriD2_06  ACATTGTCTCTTTAGACGACAACAAGATAGATATTCGAGAGATGGAGACT
UsoriD2_09  ACATTGTCTCTTTAGACGACAACAAGATAGATATTCRAGAGATGGAGACT
Usps1_01    ACATTATCTCTTTAGACGACAACAAGATAGATATTCGAGAGATGGAGACT
Usps1_02    ACATTATCTCTTTAGACGACAACAAGATAGATATTCGAGAGATGGAGACT
Usps1_04    ACATTATCTCTTTAGAGGACAACAAGATAGATATTCGAGAGATGGAGACT
Usps1_05    ACATTATCTCTTTAGACGACAACAAGATAGATATTCGAGAGATGGAGACT
Usps1_03    ACATTATCTCTTTAGAGGACAACAAGATAGATATTCGAGAGATGGAGACT
Uatro_08    ATATTGTCTCTTTAGACGACAACAAGATAGATATTCGAGAGATGGAGACT
Uatro_09    ATATTGTCTCTTTAGACGACAACAAGATAGATATTCGAGAGATGGAGACT
Uatro_10    ATATTGTCTCTTTAGACGACAACAAGATAGATATTCGAGAGATGGAGACT
Uatro_11    ATATTGTCTCTTTAGACGACAACAAGATAGATATTCGAGAGATGGAGACT

SA_01       CCAGACTGGACCCCGGATATTAAGCACAGCAAAATATGGTTTGGAATGCC
TA_01       CCAGATTGGACCCCAGATATTAAGCACAGCAAGATATGGTTTGGAATGCA
Uatro_01    CCAGATTGGACCCCAGATATTAAGCACAGCAAGCTATGGTTTGGAATGCA
Uatro_02    CCAGATTGGACCCCAGATATTAAGCACAGCAAGCTATGGTTTGGAATGCA
Uatro_03    CCAGATTGGACCCCAGATATTAAGCACAGCAAGCTATGGTTTGGAATGCA
Uatro_04    CCAGATTGGACCCCAGATATTAAGCACAGCAAGCTATGGTTTGGAATGCA
Uatro_05    CCAGATTGGACCCCAGATATTAAGCACAGCAAGCTATGGTTTGGAATGCA
Uatro_06    CCAGATTGGACCCCAGATATTAAGCACAGCAAGCTATGGTTTGGAATGCA
Uatro_07    CCAGATTGGACCCCAGATATTAAGCACAGCAAGCTATGGTTTGGAATGCA
Ugrac_01    CCAGATTGGACCCCAGATATTAAGCACAGCAAGCTATGGTTTGGAATGCA
Ugrac_02    CCAGATTGGACCCCAGATATTAAGCACAGCAAGCTATGGTTTGGAATGCA
Ugrac_03    CCAGATTGGACCCCAGATATTAAGCACAGCAAGCTATGGTTTGGAATGCA
Ugrac_04    CCAGATTGGACCCCAGATATTAAGCACAGCAAGCTATGGTTTGGAATGCA
Ugrac_05    CCAGATTGGACCCCAGATATTAAGCACAGCAAGCTATGGTTTGGAATGCA
UgracE2_06  NNNNNNNNNNNNNNNNNNNNNNNNNNNNNNNNNNNNNNNNNNNNNNTGCA
UgracE2_07  NNNNNNNNNNNNNNNNNNNNNNNNNNNNNNNNNNNNNNNNNNNNNNTGCA
UgracE2_08  NNNNNNNNNNNNNNNNNNNNNNNNNNNNNNNNNNNNNNNNNNNNNNTGCA
UgracE2_09  NNNNNNNNNNNNNNNNNNNNNNNNNNNNNNNNNNNNNNNNNNNNNNTGCA
UgracE2_10  NNNNNNNNNNNNNNNNNNNNNNNNNNNNNNNNNNNNNNNNNNNNNNTGCA
Uinve_01    CCAGATTGGACCCCAGATATTAAGCACAGCAAGCTATGGTTTGGAATGCA
Uinve_02    CCAGATTGGACCCCAGATATTAAGCACAGCAAGCTATGGTTTGGAATGCA
Uinve_03    CCAGATTGGACCCCAGATATTAAGCACAGCAAGCTATGGTTTGGAATGCA
Uinve_04    CCAGATTGGACCCCAGATATTAAGCACAGCAAGCTATGGTTTGGAATGCA
Uinve_05    CCAGATTGGACCCCAGATATTAAGCACAGCAAGCTATGGTTTGGAATGCA
Uinve_06    CCAGATTGGACCCCAGATATTAAGCACAGCAAGCTATGGTTTGGAATGCA
Uinve_07    CCAGATTGGACCCCAGATATTAAGCACAGCAAGCTATGGTTTGGAATGCA
Univa_01    CCAGATTGGACCCCAGATATTAAGCACAGCAAGCTATGGTTTGGAATGCA
Univa_02    CCAGATTGGACCCCAGATATTAAGCACAGCAAGCTATGGTTTGGAATGCA
Univa_03    CCAGATTGGACCCCAGATATTAAGCACAGCAAGCTATGGTTTGGAATGCA
Univa_04    CCAGATTGGACCCCAGATATTAAGCACAGCAAGCTATGGTTTGGAATGCA
Univa_05    CCAGATTGGACCCCAGATATTAAGCACAGCAAGCTATGGTTTGGAATGCA
Univa_06    CCAGATTGGACCCCAGATATTAAGCACAGCAAGCTATGGTTTGGAATGCA
Univa_07    CCAGATTGGACCCCAGATATTAAGCACAGCAAGCTATGGTTTGGAATGCA
Univa_08    CCAGATTGGACCCCAGATATTAAGCACAGCAAGCTATGGTTTGGAATGCA
Univa_09    CCAGATTGGACCCCAGATATTAAGCACAGCAAGCTATGGTTTGGAATGCA
Univa_10    CCAGATTGGACCCCAGATATTAAGCACAGCAAGCTATGGTTTGGAATGCA
Univa_11    CCAGATTGGACCCCAGATATTAAGCACAGCAAGCTATGGTTTGGAATGCA
Univa_12    CCAGATTGGACCCCAGATATTAAGCACAGCAAGCTATGGTTTGGAATGCA
Univa_13    CCAGATTGGACCCCAGATATTAAGCACAGCAAGCTATGGTTTGGAATGCA
Univa_14    CCAGATTGGACCCCAGATATTAAGCACAGCAAGCTATGGTTTGGAATGCA
UsoriD2_07  CCAGATTGGACCCCAGATATTAAGCACAGCAAGCTATGGTTTGGAATGCA
UsoriD2_08  CCAGATTGGACCCCAGATATTAAGCACAGCAAGCTATGGTTTGGAATGCA
Usori_01    CCAGATTGGACCCCAGATATTAAGCACAGCAAGCTATGGTTTGGAATGCA
Usori_02    CCAGATTGGACCCCAGATATTAAGCACAGCAAGCTATGGTTTGGAATGCA
Usori_03    CCAGATTGGACCCCAGATATTAAGCACAGCAAGCTATGGTTTGGAATGCA
Usori_04    CCAGATTGGACCCCAGATATTAAGCACAGCAAGCTATGGTTTGGAATGCA
UsoriD2_05  CCAGATTGGACCCCAGATATTAAGCACAGCAAGCTATGGTTTGGAATGCA
UsoriD2_06  CCAGATTGGACCCCAGATATTAAGCACAGCAAGCTATGGTTTGGAATGCA
UsoriD2_09  CCAGATTGGACCCCAGATATTAAGCACAGCAAGCTATGGTTTGGAATGCA
Usps1_01    CCAGATTGGACCCCAGATATTAAGCACAGCAAGCTATGGTTTGGAATGCA
Usps1_02    CCAGATTGGACCCCAGATATTAAGCACAGCAAGCTATGGTTTGGAATGCA
Usps1_04    CCAGATTGGACCCCAGATATTAAGCACAGCAAGCTATGGTTTGGAATGCA
Usps1_05    CCAGATTGGACCCCAGATATTAAGCACAGCAAGCTATGGTTTGGAATGCA
Usps1_03    CCAGATTGGACCCCAGATATTAAGCACAGCAAGCTATGGTTTGGAATGCA
Uatro_08    CCAGATTGGACCCCAGATATTAAGCACAGCAAGCTATGGTTTGGAATGCA
Uatro_09    CCAGATTGGACCCCAGATATTAAGCACAGCAAGCTATGGTTTGGAATGCA
Uatro_10    CCAGATTGGACCCCAGATATTAAGCACAGCAAGCTATGGTTTGGAATGCA
Uatro_11    CCAGATTGGACCCCAGATATTAAGCACAGCAAGCTATGGTTTGGAATGCA

SA_01       AGTTCCGCTCTGTGGTGAGGATGGACTACATGGTCTACTTCAGCTTCTTC
TA_01       AGTTCCGCACAGTCGTGAGGATGGACTACATGGTCTACTTCAGCTTCTTC
Uatro_01    AGTTCCGAGCTGTCATGAGGATGGACTACATGGTCTACTTCAGTTTCTTC
Uatro_02    AGTTCCGAGCTGTCATGAGGATGGACTACATGGTCTACTTCAGTTTCTTC
Uatro_03    AGTTCCGAGCTGTCATGAGGATGGACTACATGGTCTACTTCAGTTTCTTC
Uatro_04    AGTTCCGAGCTGTCATGAGGATGGACTACATGGTCTACTTCAGTTTCTTC
Uatro_05    AGTTCCGAGCTGTCATGAGGATGGACTACATGGTCTACTTCAGTTTCTTC
Uatro_06    AGTTCCGAGCTGTCATGAGGATGGACTACATGGTCTACTTCAGTTTCTTC
Uatro_07    AGTTCCGAGCTGTCATGAGGATGGACTACATGGTCTACTTCAGTTTCTTC
Ugrac_01    AGTTCCGAGCTGTCATGAGGATGGACTACATGGTCTACTTCAGTTTCTTC
Ugrac_02    AGTTCCGAGCTGTCATGAGGATGGACTACATGGTCTACTTCAGTTTCTTC
Ugrac_03    AGTTCCGAGCTGTCATGAGGATGGACTACATGGTCTACTTCAGTTTCTTC
Ugrac_04    AGTTCCGAGCTGTCATGAGGATGGACTACATGGTCTACTTCAGTTTCTTC
Ugrac_05    AGTTCCGAGCTGTCATGAGGATGGACTACATGGTCTACTTCAGTTTCTTC
UgracE2_06  AGTTCCGAGCTGTCATGAGGATGGACTACATGGTCTACTTCAGTTTCTTC
UgracE2_07  AGTTCCGAGCTGTCATGAGGATGGACTACATGGTCTACTTCAGTTTCTTC
UgracE2_08  AGTTCCGAGCTGTCATGAGGATGGACTACATGGTCTACTTCAGTTTCTTC
UgracE2_09  AGTTCCGAGCTGTCATGAGGATGGACTACATGGTCTACTTCAGTTTCTTC
UgracE2_10  AGTTCCGAGCTGTCATGAGGATGGACTACATGGTCTACTTCAGTTTCTTC
Uinve_01    AGTTCCGAGCTGTCATGAGGATGGACTACATGGTCTACTTCAGTTTCTTC
Uinve_02    AGTTCCGAGCTGTCATGAGGATGGACTACATGGTCTACTTCAGTTTCTTC
Uinve_03    AGTTCCGAGCTGTCATGAGGATGGACTACATGGTCTACTTCAGTTTCTTC
Uinve_04    AGTTCCGAGCTGTCATGAGGATGGACTACATGGTCTACTTCAGTTTCTTC
Uinve_05    AGTTCCGAGCTGTCATGAGGATGGACTACATGGTCTACTTCAGTTTCTTC
Uinve_06    AGTTCCGAGCTGTCATGAGGATGGACTACATGGTCTACTTCAGTTTCTTC
Uinve_07    AGTTCCGAGCTGTCATGAGGATGGACTACATGGTCTACTTCAGTTTCTTC
Univa_01    AGTTCCGAGCTGTCATGAGGATGGACTACATGGTCTACTTCAGTTTCTTC
Univa_02    AGTTCCGAGCTGTCATGAGGATGGACTACATGGTCTACTTCAGTTTCTTC
Univa_03    AGTTCCGAGCTGTCATGAGGATGGACTACATGGTCTACTTCAGTTTCTTC
Univa_04    AGTTCCGAGCTGTCATGAGGATGGACTACATGGTCTACTTCAGTTTCTTC
Univa_05    AGTTCCGAGCTGTCATGAGGATGGACTACATGGTCTACTTCAGTTTCTTC
Univa_06    AGTTCCGAGCTGTCATGAGGATGGACTACATGGTCTACTTCAGTTTCTTC
Univa_07    AGTTCCGAGCTGTCATGAGGATGGACTACATGGTCTACTTCAGTTTCTTC
Univa_08    AGTTCCGAGCTGTCATGAGGATGGACTACATGGTCTACTTCAGTTTCTTC
Univa_09    AGTTCCGAGCTGTCATGAGGATGGACTACATGGTCTACTTCAGTTTCTTC
Univa_10    AGTTCCGAGCTGTCATGAGGATGGACTACATGGTCTACTTCAGTTTCTTC
Univa_11    AGTTCCGAGCTGTCATGAGGATGGACTACATGGTCTACTTCAGTTTCTTC
Univa_12    AGTTCCGAGCTGTCATGAGGATGGACTACATGGTCTACTTCAGTTTCTTC
Univa_13    AGTTCCGAGCTGTCATGAGGATGGACTACATGGTCTACTTCAGTTTCTTC
Univa_14    AGTTCCGAGCTGTCATGAGGATGGACTACATGGTCTACTTCAGTTTCTTC
UsoriD2_07  AGTTCCGAGCTGTCATGAGGATGGACTACATGGTCTACTTCAGTTTCTTC
UsoriD2_08  AGTTCCGAGCTGTCATGAGGATGGACTACATGGTCTACTTCAGTTTCTTC
Usori_01    AGTTCCGAGCTGTCATGAGGATGGACTACATGGTCTACTTCAGTTTCTTC
Usori_02    AGTTCCGAGCTGTCATGAGGATGGACTACATGGTCTACTTCAGTTTCTTC
Usori_03    AGTTCCGAGCTGTCATGAGGATGGACTACATGGTCTACTTCAGTTTCTTC
Usori_04    AGTTCCGAGCTGTCATGAGGATGGACTACATGGTCTACTTCAGTTTCTTC
UsoriD2_05  AGTTCCGAGCTGTCATGAGGATGGACTACATGGTCTACTTCAGTTTCTTC
UsoriD2_06  AGTTCCGAGCTGTCATGAGGATGGACTACATGGTCTACTTCAGTTTCTTC
UsoriD2_09  AGTTCCGAGCTGTCATGAGGATGGACTACATGGTCTACTTCAGTTTCTTC
Usps1_01    AGTTCCGAGCTGTCATGAGGATGGACTACATGGTCTACTTCAGTTTCTTC
Usps1_02    AGTTCCGAGCTGTCATGAGGATGGACTACATGGTCTACTTCAGTTTCTTC
Usps1_04    AGTTCCGAGCTGTCATGAGGATGGACTACATGGTCTACTTCAGTTTCTTC
Usps1_05    AGTTCCGAGCTGTCATGAGGATGGACTACATGGTCTACTTCAGTTTCTTC
Usps1_03    AGTTCCGAGCTGTCATGAGGATGGACTACATGGTCTACTTCAGTTTCTTC
Uatro_08    AGTTCCGAGCTGTCATGAGGATGGACTACATGGTCTACTTCAGTTTCTTC
Uatro_09    AGTTCCGAGCTGTCATGAGGATGGACTACATGGTCTACTTCAGTTTCTTC
Uatro_10    AGTTCCGAGCTGTCATGAGGATGGACTACATGGTCTACTTCAGTTTCTTC
Uatro_11    AGTTCCGAGCTGTCATGAGGATGGACTACATGGTCTACTTCAGTTTCTTC

SA_01       ACGTGGATCTTCATCCCTCTGGTGGTGATGTGTGCCATCTACCTTGACAT
TA_01       ACTTGGATTTTCGTCCCCCTGCTTGTTATGTGCGCCATCTATCTTGACAT
Uatro_01    ACATGGATTTTCATCCCCCTGCTGGTCATGTGTGCCATCTACCTGGACAT
Uatro_02    ACATGGATTTTCATCCCCCTGCTGGTCATGTGTGCCATCTACCTGGACAT
Uatro_03    ACATGGATTTTCATCCCCCTGCTGGTCATGTGTGCCATCTACCTGGACAT
Uatro_04    ACATGGATTTTCATCCCCCTGCTGGTCATGTGTGCCATCTACCTGGACAT
Uatro_05    ACATGGATTTTCATCCCCCTGCTGGTCATGTGTGCCATCTACCTGGACAT
Uatro_06    ACTTGGATTTTCATCCCCCTGCTGGTCATGTGTGCCATCTACCTGGACAT
Uatro_07    ACTTGGATTTTCATCCCCCTGCTGGTCATGTGTGCCATCTACCTGGACAT
Ugrac_01    ACATGGATTTTCATCCCCCTGCTGGTCATGTGTGCCATCTACCTGGACAT
Ugrac_02    ACATGGATTTTCATCCCCCTGCTGGTCATGTGTGCCATCTACCTGGACAT
Ugrac_03    ACATGGATTTTCATCCCCCTGCTGGTCATGTGTGCCATCTACCTGGACAT
Ugrac_04    ACATGGATTTTCATCCCCCTGCTGGTCATGTGTGCCATCTACCTGGACAT
Ugrac_05    ACATGGATTTTCATCCCCCTGCTGGTCATGTGTGCCATCTACCTGGACAT
UgracE2_06  ACATGGATTTTCATCCCCCTGCTGGTCATGTGTGCCATCTACCTGGACAT
UgracE2_07  ACATGGATTTTCATCCCCCTGCTGGTCATGTGTGCCATCTACCTGGACAT
UgracE2_08  ACATGGATTTTCATCCCCCTGCTGGTCATGTGTGCCATCTACCTGGACAT
UgracE2_09  ACATGGATTTTCATCCCCCTGCTGGTCATGTGTGCCATCTACCTGGACAT
UgracE2_10  ACATGGATTTTCATCCCCCTGCTGGTCATGTGTGCCATCTACCTGGACAT
Uinve_01    ACATGGATTTTCATCCCCCTGCTGGTCATGTGTGCCATCTACCTGGACAT
Uinve_02    ACATGGATTTTCATCCCCCTGCTGGTCATGTGTGCCATCTACCTGGACAT
Uinve_03    ACATGGATTTTCATCCCCCTGCTGGTCATGTGTGCCATCTACCTGGACAT
Uinve_04    ACATGGATTTTCATCCCCCTGCTGGTCATGTGTGCCATCTACCTGGACAT
Uinve_05    ACATGGATTTTCATCCCCCTGCTGGTCATGTGTGCCATCTACCTGGACAT
Uinve_06    ACATGGATTTTCATCCCCCTGCTGGTCATGTGTGCCATCTACCTGGACAT
Uinve_07    ACATGGATTTTCATCCCCCTGCTGGTCATGTGTGCCATCTACCTGGACAT
Univa_01    ACATGGATTTTCATCCCCCTGCTGGTCATGTGTGCCATCTACCTGGACAT
Univa_02    ACATGGATTTTCATCCCCCTGCTGGTCATGTGTGCCATCTACCTGGACAT
Univa_03    ACATGGATTTTCATCCCCCTGCTGGTCATGTGTGCCATCTACCTGGACAT
Univa_04    ACATGGATTTTCATCCCCCTGCTGGTCATGTGTGCCATCTACCTGGACAT
Univa_05    ACATGGATTTTCATCCCCCTGCTGGTCATGTGTGCCATCTACCTGGACAT
Univa_06    ACATGGATTTTCATCCCCCTGCTGGTCATGTGTGCCATCTACCTGGACAT
Univa_07    ACATGGATTTTCATCCCCCTGCTGGTCATGTGTGCCATCTACCTGGACAT
Univa_08    ACATGGATTTTCATCCCCCTGCTGGTCATGTGTGCCATCTACCTGGACAT
Univa_09    ACATGGATTTTCATCCCCCTGCTGGTCATGTGTGCCATCTACCTGGACAT
Univa_10    ACATGGATTTTCATCCCCCTGCTGGTCATGTGTGCCATCTACCTGGACAT
Univa_11    ACATGGATTTTCATCCCCCTGCTGGTCATGTGTGCCATCTACCTGGACAT
Univa_12    ACATGGATTTTCATCCCCCTGCTGGTCATGTGTGCCATCTACCTGGACAT
Univa_13    ACATGGATTTTCATCCCCCTGCTGGTCATGTGTGCCATCTACCTGGACAT
Univa_14    ACATGGATTTTCATCCCCCTGCTGGTCATGTGTGCCATCTACCTGGACAT
UsoriD2_07  ACATGGATTTTCATCCCCCTGCTGGTCATGTGTGCCATCTACCTGGACAT
UsoriD2_08  ACATGGATTTTCATCCCCCTGCTGGTCATGTGTGCCATCTACCTGGACAT
Usori_01    ACATGGATTTTCATCCCCCTGCTGGTCATGTGTGCCATCTACCTGGACAT
Usori_02    ACATGGATTTTCATCCCCCTGCTGGTCATGTGTGCCATCTACCTGGACAT
Usori_03    ACATGGATTTTCATCCCCCTGCTGGTCATGTGTGCCATCTACCTGGACAT
Usori_04    ACATGGATTTTCATCCCCCTGCTGGTCATGTGTGCCATCTACCTGGACAT
UsoriD2_05  ACATGGATTTTCATCCCCCTGCTGGTCATGTGTGCCATCTACCTGGACAT
UsoriD2_06  ACATGGATTTTCATCCCCCTGCTGGTCATGTGTGCCATCTACCTGGACAT
UsoriD2_09  ACATGGATTTTCATCCCCCTGCTGGTCATGTGTGCCATCTACCTGGACAT
Usps1_01    ACATGGATTTTCATCCCCCTGCTGGTCATGTGTGCCATCTACCTGGACAT
Usps1_02    ACATGGATTTTCATCCCCCTGCTGGTCATGTGTGCCATCTACCTGGACAT
Usps1_04    ACATGGATTTTCATCCCCCTGCTGGTCATGTGTGCCATCTACCTGGACAT
Usps1_05    ACATGGATTTTCATCCCCCTGCTGGTCATGTGTGCCATCTACCTGGACAT
Usps1_03    ACATGGATTTTCATCCCCCTGCTGGTCATGTGTGCCATCTACCTGGACAT
Uatro_08    ACATGGATTTTCATCCCCCTGCTGGTCATGTGTGCCATCTACCTGGACAT
Uatro_09    ACATGGATTTTCATCCCCCTGCTGGTCATGTGTGCCATCTACCTGGACAT
Uatro_10    ACATGGATTTTCATCCCCCTGCTGGTCATGTGTGCCATCTACCTGGACAT
Uatro_11    ACATGGATTTTCATCCCCCTGCTGGTCATGTGTGCCATCTACCTGGACAT

SA_01       CTTCTACATCATTCACAACCGACTCAGCCAGAATGTCAATAGCTCTAGAG
TA_01       CTTCTATATCATCCGGAACAGACTCAATCAGAAATTTTCTAGCTCTAAAG
Uatro_01    CTTCTATATCATCCGGAAAAGACTCAGTCAGAGGTTTTCTAGATCCAGAG
Uatro_02    CTTCTATATCATCCGGAAAAGACTCAGTCAGAGGTTTTCTAGATCCAGAG
Uatro_03    CTTCTATATCATCCGGAAAAGACTCAGTCAGAGGTTTTCTAGATCCAGAG
Uatro_04    CTTCTATATCATCCGGAAAAGACTCAGTCAGAGGTTTTCTAGATCCAGAG
Uatro_05    CTTCTATATCATCCGGAAAAGACTCAGTCAGAGGTTTTCTAGATCCAGAG
Uatro_06    CTTCTATATCATCCGGAAAAGACTCAGTCAGAGGTTTTCTAGATCCAGAG
Uatro_07    CTTCTATATCATCCGGAAAAGACTCAGTCAGAGGTTTTCTAGATCCAGAG
Ugrac_01    CTTCTATATCATCCGGAAAAGACTCAGTCAGAGGTTTTCTAGATCCAGAG
Ugrac_02    CTTCTATATCATCCGGAAAAGACTCAGTCAGAGGTTTTCTAGATCCAGAG
Ugrac_03    CTTCTATATCATCCGGAAAAGACTCAGTCAGAGGTTTTCTAGATCCAGAG
Ugrac_04    CTTCTATATCATCCGGAAAAGACTCAGTCAGAGGTTTTCTAGATCCAGAG
Ugrac_05    CTTCTATATCATCCGGAAAAGACTCAGTCAGAGGTTTTCTAGATCCAGAG
UgracE2_06  CTTCTATATCATCCGGAAAAGACTCAGTCAGAGGTTTTCTAGATCCAGAG
UgracE2_07  CTTCTATATCATCCGGAAAAGACTCAGTCAGAGGTTTTCTAGATCCAGAG
UgracE2_08  CTTCTATATCATCCGGAAAAGACTCAGTCAGAGGTTTTCTAGATCCAGAG
UgracE2_09  CTTCTATATCATCCGGAAAAGACTCAGTCAGAGGTTTTCTAGATCCAGAG
UgracE2_10  CTTCTATATCATCCGGAAAAGACTCAGTCAGAGGTTTTCTAGATCCAGAG
Uinve_01    CTTCTATATCATCCGGAAAAGACTCAGTCAAAGGTTTTCTAGATCCAGAG
Uinve_02    CTTCTATATCATCCGGAAAAGACTCAGTCAAAGGTTTTCTAGATCCAGAG
Uinve_03    CTTCTATATCATCCGGAAAAGACTCAGTCAAAGGTTTTCTAGATCCAGAG
Uinve_04    CTTCTATATCATCCGGAAAAGACTCAGTCAAAGGTTTTCTAGATCCAGAG
Uinve_05    CTTCTATATCATCCGGAAAAGACTCAGTCAAAGGTTTTCTAGATCCAGAG
Uinve_06    CTTCTATATCATCCGGAAAAGACTCAGTCAAAGGTTTTCTAGATCCAGAG
Uinve_07    CTTCTATATCATCCGGAAAAGACTCAGTCAAAGGTTTTCTAGATCCAGAG
Univa_01    CTTCTATATCATCCGGAAAAGACTCAGTCAGAGGTTTTCTAGATCCAGAG
Univa_02    CTTCTATATCATCCGGAAAAGACTCAGTCAGAGGTTTTCTAGATCCAGAG
Univa_03    CTTCTATATCATCCGGAAAAGACTCAGTCAGAGGTTTTCTAGATCCAGAG
Univa_04    CTTCTATATCATCCGGAAAAGACTCAGTCAGAGGTTTTCTAGATCCAGAG
Univa_05    CTTCTATATCATCCGGAAAAGACTCAGTCAGAGGTTTTCTAGATCCAGAG
Univa_06    CTTCTATATCATCCGGAAAAGACTCAGTCAGAGGTTTTCTAGATCCAGAG
Univa_07    CTTCTATATCATCCGGAAAAGACTCAGTCAGAGGTTTTCTAGATCCAGAG
Univa_08    CTTCTATATCATCCGGAAAAGACTCAGTCAGAGGTTTTCTAGATCCAGAG
Univa_09    CTTCTATATCATCCGGAAAAGACTCAGTCAGAGGTTTTCTAGATCCAGAG
Univa_10    CTTCTATATCATCCGGAAAAGACTCAGTCAGAGGTTTTCTAGATCCAGAG
Univa_11    CTTCTATATCATCCGGAAAAGACTCAGTCAGAGGTTTTCTAGATCCAGAG
Univa_12    CTTCTATATCATCCGGAAAAGACTCAGTCAGAGGTTTTCTAGATCCAGAG
Univa_13    CTTCTATATCATCCGGAAAAGACTCAGTCAGAGGTTTTCTAGATCCAGAG
Univa_14    CTTCTATATCATCCGGAAAAGACTCAGTCAGAGGTTTTCTAGATCCAGAG
UsoriD2_07  CTTCTATATCATCCGGAAAAGACTCAGTCAGAGGTTTTCTAGATCCAGAG
UsoriD2_08  CTTCTATATCATCCGGAAAAGACTCAGTCAGAGGTTTTCTAGATCCAGAG
Usori_01    CTTCTATATCATCCGGAAAAGACTCAGTCAGAGGTTTTCTAGATCCAGAG
Usori_02    CTTCTATATCATCCGGAAAAGACTCAGTCAGAGGTTTTCTAGATCCAGAG
Usori_03    CTTCTATATCATCCGGAAAAGACTCAGTCAGAGGTTTTCTAGATCCAGAG
Usori_04    CTTCTATATCATCCGGAAAAGACTCAGTCAGAGGTTTTCTAGATCCAGAG
UsoriD2_05  CTTCTATATCATCCGGAAAAGACTCAGTCAGAGGTTTTCTAGATCCAGAG
UsoriD2_06  CTTCTATATCATCCGGAAAAGACTCAGTCAGAGGTTTTCTAGATCCAGAG
UsoriD2_09  CTTCTATATCATCCGGAAAAGACTCAGTCAGAGGTTTTCTAGATCCAGAG
Usps1_01    CTTCTATATCATCCGGAAAAGACTCAGTCAGAGGTTTTCTAGATCCAGAG
Usps1_02    CTTCTATATCATCCGGAAAAGACTCAGTCAGAGGTTTTCTAGATCCAGAG
Usps1_04    CTTCTATATCATCCGGAAAAGACTCAGTCAGAGGTTTTCTAGATCCAGAG
Usps1_05    CTTCTATATCATCCGGAAAAGACTCAGTCAGAGGTTTTCTAGATCCAGAG
Usps1_03    CTTCTATATCATCCGGAAAAGACTCAGTCAGAGGTTTTCTAGATCCAGAG
Uatro_08    CTTCTATATCATCCGGAAAAGACTCAGTCAGAGGTTTTCTAGATCCAGAG
Uatro_09    CTTCTATATCATCCGGAAAAGACTCAGTCAGAGGTTTTCTAGATCCAGAG
Uatro_10    CTTCTATATCATCCGGAAAAGACTCAGTCAGAGGTTTTCTAGATCCAGAG
Uatro_11    CTTCTATATCATCCGGAAAAGACTCAGTCAGAGGTTTTCTAGATCCAGAG

SA_01       AGACTGGAGCCTTCTACGGACGGGAGTTCAAGACGGCCAAGTATTTGTTT
TA_01       AGACAGGTGCATTTTATGGACGGGAGTTCAAGACGGCCAAGTCTCTGTTT
Uatro_01    AGACGGGTGCGTTCTATGGCCGGGAGTTCAAGACTGCCAAGTCGCTCTTT
Uatro_02    AGACGGGTGCGTTCTATGGCCGGGAGTTCAAGACTGCCAAGTCGCTCTTT
Uatro_03    AGACGGGTGCGTTCTATGGCCGGGAGTTCAAGACTGCCAAGTCGCTCTTT
Uatro_04    AGACGGGTGCGTTCTATGGCCGGGAGTTCAAGACTGCCAAGTCGCTCTTT
Uatro_05    AGACGGGTGCGTTCTATGGCCGGGAGTTCAAGACTGCCAAGTCGCTCTTT
Uatro_06    AGACGGGTGCGTTCTATGGCCGGGAGTTCAAGACTGCCAAGTCGCTCTTT
Uatro_07    AGACGGGTGCGTTCTATGGCCGGGAGTTCAAGACTGCCAAGTCGCTCTTT
Ugrac_01    AGACGGGTGCGTTCTATGGCCGGGAGTTCAAGACTGCCAAGTCGCTCTTT
Ugrac_02    AGACGGGTGCGTTCTATGGCCGGGAGTTCAAGACTGCCAAGTCGCTCTTT
Ugrac_03    AGACGGGTGCGTTCTATGGCCGGGAGTTCAAGACTGCCAAGTCGCTCTTT
Ugrac_04    AGACGGGTGCGTTCTATGGCCGGGAGTTCAAGACTGCCAAGTCGCTCTTT
Ugrac_05    AGACGGGTGCGTTCTATGGCCGGGAGTTCAAGACTGCCAAGTCGCTCTTT
UgracE2_06  AGACGGGTGCGTTCTATGGCCGGGAGTTCAAGACTGCCAAGTCGCTCTTT
UgracE2_07  AGACGGGTGCGTTCTATGGCCGGGAGTTCAAGACTGCCAAGTCGCTCTTT
UgracE2_08  AGACGGGTGCGTTCTATGGCCGGGAGTTCAAGACTGCCAAGTCGCTCTTT
UgracE2_09  AGACGGGTGCGTTCTATGGCCGGGAGTTCAAGACTGCCAAGTCGCTCTTT
UgracE2_10  AGACGGGTGCGTTCTATGGCCGGGAGTTCAAGACTGCCAAGTCGCTCTTT
Uinve_01    AGACGGGTGCGTTCTATGGCCGGGAGTTCAAGACTGCCAAGTCGCTCTTT
Uinve_02    AGACGGGTGCGTTCTATGGCCGGGAGTTCAAGACTGCCAAGTCGCTCTTT
Uinve_03    AGACGGGTGCGTTCTATGGCCGGGAGTTCAAGACTGCCAAGTCGCTCTTT
Uinve_04    AGACGGGTGCGTTCTATGGCCGGGAGTTCAAGACTGCCAAGTCGCTCTTT
Uinve_05    AGACGGGTGCGTTCTATGGCCGGGAGTTCAAGACTGCCAAGTCGCTCTTT
Uinve_06    AGACGGGTGCGTTCTATGGCCGGGAGTTCAAGACTGCCAAGTCGCTCTTT
Uinve_07    AGACGGGTGCGTTCTATGGCCGGGAGTTCAAGACTGCCAAGTCGCTCTTT
Univa_01    AGACGGGCGCGTTCTATGGCCGGGAGTTCAAGACTGCCAAGTCGCTCTTT
Univa_02    AGACGGGCGCGTTCTATGGCCGGGAGTTCAAGACTGCCAAGTCGCTCTTT
Univa_03    AGACGGGCGCGTTCTATGGCCGGGAGTTCAAGACTGCCAAGTCGCTCTTT
Univa_04    AGACGGGCGCGTTCTATGGCCGGGAGTTCAAGACTGCCAAGTCGCTCTTT
Univa_05    AGACGGGCGCGTTCTATGGCCGGGAGTTCAAGACTGCCAAGTCGCTCTTT
Univa_06    AGACGGGCGCGTTCTATGGCCGGGAGTTCAAGACTGCCAAGTCGCTCTTT
Univa_07    AGACGGGCGCGTTCTATGGCCGGGAGTTCAAGACTGCCAAGTCGCTCTTT
Univa_08    AGACGGGCGCGTTCTATGGCCGGGAGTTCAAGACTGCCAAGTCGCTCTTT
Univa_09    AGACGGGCGCGTTCTATGGCCGGGAGTTCAAGACTGCCAAGTCGCTCTTT
Univa_10    AGACGGGCGCGTTCTATGGCCGGGAGTTCAAGACTGCCAAGTCGCTCTTT
Univa_11    AGACGGGCGCGTTCTATGGCCGGGAGTTCAAGACTGCCAAGTCGCTCTTT
Univa_12    AGACGGGCGCGTTCTATGGCCGGGAGTTCAAGACTGCCAAGTCGCTCTTT
Univa_13    AGACGGGCGCGTTCTATGGCCGGGAGTTCAAGACTGCCAAGTCGCTCTTT
Univa_14    AGACGGGCGCGTTCTATGGCCGGGAGTTCAAGACTGCCAAGTCGCTCTTT
UsoriD2_07  AGACGGGCGCGTTCTATGGCCGGGAGTTCAAGACTGCCAAGTCGCTCTTT
UsoriD2_08  AGACGGGCGCGTTCTATGGCCGGGAGTTCAAGACTGCCAAGTCGCTCTTT
Usori_01    AGACGGGCGCGTTCTATGGCCGGGAGTTCAAGACTGCCAAGTCGCTCTTT
Usori_02    AGACGGGCGCGTTCTATGGCCGGGAGTTCAAGACTGCCAAGTCGCTCTTT
Usori_03    AGACGGGCGCGTTCTATGGCCGGGAGTTCAAGACTGCCAAGTCGCTCTTT
Usori_04    AGACGGGCGCGTTCTATGGCCGGGAGTTCAAGACTGCCAAGTCGCTCTTT
UsoriD2_05  AGACGGGCGCGTTCTATGGCCGGGAGTTCAAGACTGCCAAGTCGCTCTTT
UsoriD2_06  AGACGGGCGCGTTCTATGGCCGGGAGTTCAAGACTGCCAAGTCGCTCTTT
UsoriD2_09  AGACGGGCGCGTTCTATGGCCGGGAGTTCAAGACTGCCAAGTCGCTCTTT
Usps1_01    AGACGGGCGCGTTCTATGGCCGGGAGTTCAAGACTGCCAAGTCGCTCTTT
Usps1_02    AGACGGGCGCGTTCTATGGCCGGGAGTTCAAGACTGCCAAGTCGCTCTTT
Usps1_04    AGACGGGCGCGTTCTATGGCCGGGAGTTCAAGACTGCCAAGTCGCTCTTT
Usps1_05    AGACGGGCGCGTTCTATGGCCGGGAGTTCAAGACTGCCAAGTCGCTCTTT
Usps1_03    AGACGGGCGCGTTCTATGGCCGGGAGTTCAAGACTGCCAAGTCGCTCTTT
Uatro_08    AGACGGGTGCGTTCTATGGCCGGGAGTTCAAGACTGCCAAGTCGCTCTTT
Uatro_09    AGACGGGTGCGTTCTATGGCCGGGAGTTCAAGACTGCCAAGTCGCTCTTT
Uatro_10    AGACGGGTGCGTTCTATGGCCGGGAGTTCAAGACTGCCAAGTCGCTCTTT
Uatro_11    AGACGGGTGCGTTCTATGGCCGGGAGTTCAAGACTGCCAAGTCGCTCTTT

SA_01       CTGATTCTCTTCCTTTTTGCTTTGTCCTGGTTGCCTCTGTCCATCATCAA
TA_01       CTGGTTCTCTTCTTGTTTGCTGTGTCCTGGCTGCCTTTATCCATCATCAA
Uatro_01    CTGGTTCTCTTCCTGTTTGCCCTGTCTTGGTTGCCTTTATCCATCATCAA
Uatro_02    CTGGTTCTCTTCCTGTTTGCCCTGTCTTGGTTGCCTTTATCCATCATCAA
Uatro_03    CTGGTTCTCTTCCTGTTTGCCCTGTCTTGGTTGCCTTTATCCATCATCAA
Uatro_04    CTGGTTCTCTTCCTGTTTGCCCTGTCTTGGTTGCCTTTATCCATCATCAA
Uatro_05    CTGGTTCTCTTCCTGTTTGCCCTGTCTTGGTTGCCTTTATCCATCATCAA
Uatro_06    CTGGTTCTCTTCCTGTTTGCCCTGTCTTGGTTGCCTTTATCCATCATCAA
Uatro_07    CTGGTTCTCTTCCTGTTTGCCCTGTCTTGGTTGCCTTTATCCATCATCAA
Ugrac_01    CTGGTTCTCTTCCTGTTTGCCCTGTCTTGGTTGCCTTTATCCATCATCAA
Ugrac_02    CTGGTTCTCTTCCTGTTTGCCCTGTCTTGGTTGCCTTTATCCATCATCAA
Ugrac_03    CTGGTTCTCTTCCTGTTTGCCCTGTCTTGGTTGCCTTTATCCATCATCAA
Ugrac_04    CTGGTTCTCTTCCTGTTTGCCCTGTCTTGGTTGCCTTTATCCATCATCAA
Ugrac_05    CTGGTTCTCTTCCTGTTTGCCCTGTCTTGGTTGCCTTTATCCATCATCAA
UgracE2_06  CTGGTTCTCTTCCTGTTTGCCCTGTCTTGGTTGCCTTTATCCATCATCAA
UgracE2_07  CTGGTTCTCTTCCTGTTTGCCCTGTCTTGGTTGCCTTTATCCATCATCAA
UgracE2_08  CTGGTTCTCTTCCTGTTTGCCCTGTCTTGGTTGCCTTTATCCATCATCAA
UgracE2_09  CTGGTTCTCTTCCTGTTTGCCCTGTCTTGGTTGCCTTTATCCATCATCAA
UgracE2_10  CTGGTTCTCTTCCTGTTTGCCCTGTCTTGGTTGCCTTTATCCATCATCAA
Uinve_01    CTGGTTCTCTTCCTGTTTGCCCTGTCTTGGTTGCCTTTATCCATCATCAA
Uinve_02    CTGGTTCTCTTCCTGTTTGCCCTGTCTTGGTTGCCTTTATCCATCATCAA
Uinve_03    CTGGTTCTCTTCCTGTTTGCCCTGTCTTGGTTGCCTTTATCCATCATCAA
Uinve_04    CTGGTTCTCTTCCTGTTTGCCCTGTCTTGGTTGCCTTTATCCATCATCAA
Uinve_05    CTGGTTCTCTTCCTGTTTGCCCTGTCTTGGTTGCCTTTATCCATCATCAA
Uinve_06    CTGGTTCTCTTCCTGTTTGCCCTGTCTTGGTTGCCTTTATCCATCATCAA
Uinve_07    CTGGTTCTCTTCCTGTTTGCCCTGTCTTGGTTGCCTTTATCCATCATCAA
Univa_01    CTGGTTCTCTTCCTGTTTGCCCTGTCTTGGTTGCCTTTATCCATCATCAA
Univa_02    CTGGTTCTCTTCCTGTTTGCCCTGTCTTGGTTGCCTTTATCCATCATCAA
Univa_03    CTGGTTCTCTTCCTGTTTGCCCTGTCTTGGTTGCCTTTATCCATCATCAA
Univa_04    CTGGTTCTCTTCCTGTTTGCCCTGTCTTGGTTGCCTTTATCCATCATCAA
Univa_05    CTGGTTCTCTTCCTGTTTGCCCTGTCTTGGTTGCCTTTATCCATCATCAA
Univa_06    CTGGTTCTCTTCCTGTTTGCCCTGTCTTGGTTGCCTTTATCCATCATCAA
Univa_07    CTGGTTCTCTTCCTGTTTGCCCTGTCTTGGTTGCCTTTATCCATCATCAA
Univa_08    CTGGTTCTCTTCCTGTTTGCCCTGTCTTGGTTGCCTTTATCCATCATCAA
Univa_09    CTGGTTCTCTTCCTGTTTGCCCTGTCTTGGTTGCCTTTATCCATCATCAA
Univa_10    CTGGTTCTCTTCCTGTTTGCCCTGTCTTGGTTGCCTTTATCCATCATCAA
Univa_11    CTGGTTCTCTTCCTGTTTGCCCTGTCTTGGTTGCCTTTATCCATCATCAA
Univa_12    CTGGTTCTCTTCCTGTTTGCCCTGTCTTGGTTGCCTTTATCCATCATCAA
Univa_13    CTGGTTCTCTTCCTGTTTGCCCTGTCTTGGTTGCCTTTATCCATCATCAA
Univa_14    CTGGTTCTCTTCCTGTTTGCCCTGTCTTGGTTGCCTTTATCCATCATCAA
UsoriD2_07  CTGGTTCTCTTCCTGTTTGCCCTGTCTTGGTTGCCTTTATCCATCATCAA
UsoriD2_08  CTGGTTCTCTTCCTGTTTGCCCTGTCTTGGTTGCCTTTATCCATCATCAA
Usori_01    CTGGTTCTCTTCCTGTTTGCCCTGTCTTGGTTGCCTTTATCCATCATCAA
Usori_02    CTGGTTCTCTTCCTGTTTGCCCTGTCTTGGTTGCCTTTATCCATCATCAA
Usori_03    CTGGTTCTCTTCCTGTTTGCCCTGTCTTGGTTGCCTTTATCCATCATCAA
Usori_04    CTGGTTCTCTTCCTGTTTGCCCTGTCTTGGTTGCCTTTATCCATCATCAA
UsoriD2_05  CTGGTTCTCTTCCTGTTTGCCCTGTCTTGGTTGCCTTTATCCATCATCAA
UsoriD2_06  CTGGTTCTCTTCCTGTTTGCCCTGTCTTGGTTGCCTTTATCCATCATCAA
UsoriD2_09  CTGGTTCTCTTCCTGTTTGCCCTGTCTTGGTTGCCTTTATCCATCATCAA
Usps1_01    CTGGTTCTCTTCCTGTTTGCCCTGTCTTGGTTGCCTTTATCCATCATCAA
Usps1_02    CTGGTTCTCTTCCTGTTTGCCCTGTCTTGGTTGCCTTTATCCATCATCAA
Usps1_04    CTGGTTCTCTTCCTGTTTGCCCTGTCTTGGTTGCCTTTATCCATCATCAA
Usps1_05    CTGGTTCTCTTCCTGTTTGCCCTGTCTTGGTTGCCTTTATCCATCATCAA
Usps1_03    CTGGTTCTCTTCCTGTTTGCCCTGTCTTGGTTGCCTTTATCCATCATCAA
Uatro_08    CTGGTTCTCTTCCTGTTTGCCCTGTCTTGGTTGCCTTTATCCATCATCAA
Uatro_09    CTGGTTCTCTTCCTGTTTGCCCTGTCTTGGTTGCCTTTATCCATCATCAA
Uatro_10    CTGGTTCTCTTCCTGTTTGCCCTGTCTTGGTTGCCTTTATCCATCATCAA
Uatro_11    CTGGTTCTCTTCCTGTTTGCCCTGTCTTGGTTGCCTTTATCCATCATCAA

SA_01       TTGTGTCCTCTACTTCAATGTTGATGTGCCACGAGGTGTGCAATACTTGG
TA_01       CTGTATCCTCCACTTTAACGGTGATGTGCCACAAGTTGTGCAAAACCTGG
Uatro_01    CTGTATCCTCTACTTCAAGGGCGAAGTGCCACAAGTTGTCCAAAACATGG
Uatro_02    CTGTATCCTCTACTTCAAGGGCGAAGTGCCACAAGTTGTCCAAAACATGG
Uatro_03    CTGTATCCTCTACTTCAAGGGCGAAGTGCCACAAGTTGTCCAAAACATGG
Uatro_04    CTGTATCCTCTACTTCAAGGGCGAAGTGCCACAAGTTGTCCAAAACATGG
Uatro_05    CTGTATCCTCTACTTCAAGGGCGAAGTGCCACAAGTTGTCCAAAACATGG
Uatro_06    CTGTATCCTCTACTTCAAGGGCGAAGTGCCACAAGTTGTCCAAAACATGG
Uatro_07    CTGTATCCTCTACTTCAAGGGCGAAGTGCCACAAGTTGTCCAAAACATGG
Ugrac_01    CTGTATCCTCTACTTCAAGGGCGAAGTGCCACAAGTTGTCCAAAATATGG
Ugrac_02    CTGTATCCTCTACTTCAAGGGCGAAGTGCCACAAGTTGTCCAAAATATGG
Ugrac_03    CTGTATCCTCTACTTCAAGGGCGAAGTGCCACAAGTTGTCCAAAATATGG
Ugrac_04    CTGTATCCTCTACTTCAAGGGCGAAGTGCCACAAGTTGTCCAAAATATGG
Ugrac_05    CTGTATCCTCTACTTCAAGGGCGAAGTGCCACAAGTTGTCCAAAATATGG
UgracE2_06  CTGTATCCTCTACTTCAAGGGTGAAGTGCCACAAGTTGTCCAAAACATGG
UgracE2_07  CTGTATCCTCTACTTCAAGGGTGAAGTGCCACAAGTTGTCCAAAACATGG
UgracE2_08  CTGTATCCTCTACTTCAAGGGTGAAGTGCCACAAGTTGTCCAAAACATGG
UgracE2_09  CTGTATCCTCTACTTCAAGGGTGAAGTGCCACAAGTTGTCCAAAACATGG
UgracE2_10  CTGTATCCTCTACTTCAAGGGTGAAGTGCCACAAGTTGTCCAAAACATGG
Uinve_01    CTGTATCCTCTACTTTAAGGGCGAAGTGCCACAAGTTGTCCAAAACATGG
Uinve_02    CTGTATCCTCTACTTTAAGGGCGAAGTGCCACAAGTTGTCCAAAACATGG
Uinve_03    CTGTATCCTCTACTTTAAGGGCGAAGTGCCACAAGTTGTCCAAAACATGG
Uinve_04    CTGTATCCTCTACTTTAAGGGCGAAGTGCCACAAGTTGTCCAAAACATGG
Uinve_05    CTGTATCCTCTACTTTAAGGGCGAAGTGCCACAAGTTGTCCAAAACATGG
Uinve_06    CTGTATCCTCTACTTTAAGGGCGAAGTGCCACAAGTTGTCCAAAACATGG
Uinve_07    CTGTATCCTCTACTTTAAGGGCGAAGTGCCACAAGTTGTCCAAAACATGG
Univa_01    CTGTATCCTCTACTTTAAGGGCGAAGTGCCACAAGTTGTCCAAAACATGG
Univa_02    CTGTATCCTCTACTTTAAGGGCGAAGTGCCACAAGTTGTCCAAAACATGG
Univa_03    CTGTATCCTCTACTTTAAGGGCGAAGTGCCACAAGTTGTCCAAAACATGG
Univa_04    CTGTATCCTCTACTTTAAGGGCGAAGTGCCACAAGTTGTCCAAAACATGG
Univa_05    CTGTATCCTCTACTTTAAGGGCGAAGTGCCACAAGTTGTCCAAAACATGG
Univa_06    CTGTATCCTCTACTTTAAGGGCGAAGTGCCACAAGTTGTCCAAAACATGG
Univa_07    CTGTATCCTCTACTTTAAGGGCGAAGTGCCACAAGTTGTCCAAAACATGG
Univa_08    CTGTATCCTCTACTTTAAGGGCGAAGTGCCACAAGTTGTCCAAAACATGG
Univa_09    CTGTATCCTCTACTTTAAGGGCGAAGTGCCACAAGTTGTCCAAAACATGG
Univa_10    CTGTATCCTCTACTTTAAGGGCGAAGTGCCACAAGTTGTCCAAAACATGG
Univa_11    CTGTATCCTCTACTTTAAGGGCGAAGTGCCACAAGTTGTCCAAAACATGG
Univa_12    CTGTATCCTCTACTTTAAGGGCGAAGTGCCACAAGTTGTCCAAAACATGG
Univa_13    CTGTATCCTCTACTTTAAGGGCGAAGTGCCACAAGTTGTCCAAAACATGG
Univa_14    CTGTATCCTCTACTTTAAGGGCGAAGTGCCACAAGTTGTCCAAAACATGG
UsoriD2_07  CTGTATCCTCTACTTCAAGGGCGAAGTGCCACAAGTTGTCCAAAACATGG
UsoriD2_08  CTGTATCCTCTACTTCAAGGGCGAAGTGCCACAAGTTGTCCAAAACATGG
Usori_01    CTGTATCCTCTACTTTAAGGGCGAAGTGCCACAAGTTGTCCAAAACATGG
Usori_02    CTGTATCCTCTACTTTAAGGGCGAAGTGCCACAAGTTGTCCAAAACATGG
Usori_03    CTGTATCCTCTACTTTAAGGGCGAAGTGCCACAAGTTGTCCAAAACATGG
Usori_04    CTGTATCCTCTACTTTAAGGGCGAAGTGCCACAAGTTGTCCAAAACATGG
UsoriD2_05  CTGTATCCTCTACTTCAAGGGCGAAGTGCCACAAGTTGTCCAAAACATGG
UsoriD2_06  CTGTATCCTCTACTTCAAGGGCGAAGTGCCACAAGTTGTCCAAAACATGG
UsoriD2_09  CTGTATCCTCTACTTCAAGGGCGAAGTGCCACAAGTTGTCCAAAACATGG
Usps1_01    CTGTATCCTCTACTTTAAGGGCGAAGTGCCACAAGTTGTCCAAAACATGG
Usps1_02    CTGTATCCTCTACTTTAAGGGCGAAGTGCCACAAGTTGTCCAAAACATGG
Usps1_04    CTGTATCCTCTACTTTAAGGGCGAAGTGCCACAAGTTGTCCAAAACATGG
Usps1_05    CTGTATCCTCTACTTTAAGGGCGAAGTGCCACAAGTTGTCCAAAACATGG
Usps1_03    CTGTATCCTCTACTTTAAGGGCGAAGTGCCACAAGTTGTCCAAAACATGG
Uatro_08    CTGTATCCTCTACTTCAAGGGCGAAGTGCCACAAGTTGTCCAAAACATGG
Uatro_09    CTGTATCCTCTACTTCAAGGGCGAAGTGCCACAAGTTGTCCAAAACATGG
Uatro_10    CTGTATCCTCTACTTCAAGGGCGAAGTGCCACAAGTTGTCCAAAACATGG
Uatro_11    CTGTATCCTCTACTTCAAGGGCGAAGTGCCACAAGTTGTCCAAAACATGG

SA_01       GCATCCTGCTGTCGCATATTGTTTATCAACCTCATCTTATCACAGTAGAG
TA_01       GCATCCTGTTGTCCCATATCGTATATCAACCTCATCTTATTACAGTAGAG
Uatro_01    GCATCTTGCTGTCCCATATCGTATATCAACCTCATCTTATTACAGTAGAG
Uatro_02    GCATCTTGCTGTCCCATATCGTATATCAACCTCATCTTATTACAGTAGAG
Uatro_03    GCATCTTGCTGTCCCATATCGTATATCAACCTCATCTTATTACAGTAGAG
Uatro_04    GCATCTTGCTGTCCCATATCGTATATCAACCTCATCTTATTACAGTAGAG
Uatro_05    GCATCTTGCTGTCCCATATCGTATATCAACCTCATCTTATTACAGTAGAG
Uatro_06    GCATCTTGCTGTCCCATATCGTATATCAACCTCATCTTATTACAGTAGAG
Uatro_07    GCATCTTGCTGTCCCATATCGTATATCAACCTCATCTTATTACAGTAGAG
Ugrac_01    GCATCTTGCTGTCCCATATCGTATATCAACCTCATCTTATTACAGTAGAG
Ugrac_02    GCATCTTGCTGTCCCATATCGTATATCAACCTCATCTTATTACAGTAGAG
Ugrac_03    GCATCTTGCTGTCCCATATCGTATATCAACCTCATCTTATTACAGTAGAG
Ugrac_04    GCATCTTGCTGTCCCATATCGTATATCAACCTCATCTTATTACAGTAGAG
Ugrac_05    GCATCTTGCTGTCCCATATCGTATATCAACCTCATCTTATTACAGTAGAG
UgracE2_06  GCATCTTGCTGTCCCATATCGTATATCAACCTCATCTTATTACAGTAGAG
UgracE2_07  GCATCTTGCTGTCCCATATCGTATATCAACCTCATCTTATTACAGTAGAG
UgracE2_08  GCATCTTGCTGTCCCATATCGTATATCAACCTCATCTTATTACAGTAGAG
UgracE2_09  GCATCTTGCTGTCCCATATCGTATATCAACCTCATCTTATTACAGTAGAG
UgracE2_10  GCATCTTGCTGTCCCATATCGTATATCAACCTCATCTTATTACAGTAGAG
Uinve_01    GCATCTTGCTGTCCCATATCGTATATCAACCTCATCTTATTACAGTAGAG
Uinve_02    GCATCTTGCTGTCCCATATCGTATATCAACCTCATCTTATTACAGTAGAG
Uinve_03    GCATCTTGCTGTCCCATATCGTATATCAACCTCATCTTATTACAGTAGAG
Uinve_04    GCATCTTGCTGTCCCATATCGTATATCAACCTCATCTTATTACAGTAGAG
Uinve_05    GCATCTTGCTGTCCCATATCGTATATCAACCTCATCTTATTACAGTAGAG
Uinve_06    GCATCTTGCTGTCCCATATCGTATATCAACCTCATCTTATTACAGTAGAG
Uinve_07    GCATCTTGCTGTCCCATATCGTATATCAACCTCATCTTATTACAGTAGAG
Univa_01    GCATCTTGCTGTCCCATATCGTATATCAACCTCATCTTATTACAGTAGAG
Univa_02    GCATCTTGCTGTCCCATATCGTATATCAACCTCATCTTATTACAGTAGAG
Univa_03    GCATCTTGCTGTCCCATATCGTATATCAACCTCATCTTATTACAGTAGAG
Univa_04    GCATCTTGCTGTCCCATATCGTATATCAACCTCATCTTATTACAGTAGAG
Univa_05    GCATCTTGCTGTCCCATATCGTATATCAACCTCATCTTATTACAGTAGAG
Univa_06    GCATCTTGCTGTCCCATATCGTATATCAACCTCATCTTATTACAGTAGAG
Univa_07    GCATCTTGCTGTCCCATATCGTATATCAACCTCATCTTATTACAGTAGAG
Univa_08    GCATCTTGCTGTCCCATATCGTATATCAACCTCATCTTATTACAGTAGAG
Univa_09    GCATCTTGCTGTCCCATATCGTATATCAACCTCATCTTATTACAGTAGAG
Univa_10    GCATCTTGCTGTCCCATATCGTATATCAACCTCATCTTATTACAGTAGAG
Univa_11    GCATCTTGCTGTCCCATATCGTATATCAACCTCATCTTATTACAGTAGAG
Univa_12    GCATCTTGCTGTCCCATATCGTATATCAACCTCATCTTATTACAGTAGAG
Univa_13    GCATCTTGCTGTCCCATATCGTATATCAACCTCATCTTATTACAGTAGAG
Univa_14    GCATCTTGCTGTCCCATATCGTATATCAACCTCATCTTATTACAGTAGAG
UsoriD2_07  GCATCTTGCTGTCCCATATCGTATATCAACCTCATCTTATTACAGTAGAG
UsoriD2_08  GCATCTTGCTGTCCCATATCGTATATCAACCTCATCTTATTACAGTAGAG
Usori_01    GCATCTTGCTGTCCCATATCGTATATCAACCTCATCTTATTACAGTAGAG
Usori_02    GCATCTTGCTGTCCCATATCGTATATCAACCTCATCTTATTACAGTAGAG
Usori_03    GCATCTTGCTGTCCCATATCGTATATCAACCTCATCTTATTACAGTAGAG
Usori_04    GCATCTTGCTGTCCCATATCGTATATCAACCTCATCTTATTACAGTAGAG
UsoriD2_05  GCATCTTGCTGTCCCATATCGTATATCAACCTCATCTTATTACAGTAGAG
UsoriD2_06  GCATCTTGCTGTCCCATATCGTATATCAACCTCATCTTATTACAGTAGAG
UsoriD2_09  GCATCTTGCTGTCCCATATCGTATATCAACCTCATCTTATTACAGTAGAG
Usps1_01    GCATCTTGCTGTCCCATATCGTATATCAACCTCATCTTATTACAGTAGAG
Usps1_02    GCATCTTGCTGTCCCATATCGTATATCAACCTCATCTTATTACAGTAGAG
Usps1_04    GCATCTTGCTGTCCCATATCGTATATCAACCTCATCTTATTACAGTAGAG
Usps1_05    GCATCTTGCTGTCCCATATCGTATATCAACCTCATCTTATTACAGTAGAG
Usps1_03    GCATCTTGCTGTCCCATATCGTATATCAACCTCATCTTATTACAGTAGAG
Uatro_08    GCATCTTGCTGTCCCATATCGTATATCAACCTCATCTTATTACAGTAGAG
Uatro_09    GCATCTTGCTGTCCCATATCGTATATCAACCTCATCTTATTACAGTAGAG
Uatro_10    GCATCTTGCTGTCCCATATCGTATATCAACCTCATCTTATTACAGTAGAG
Uatro_11    GCATCTTGCTGTCCCATATCGTATATCAACCTCATCTTATTACAGTAGAG

SA_01       GAAATAAAAAAACAGATTGAAGCAGCGGGCTTTCCAGCGTTTGTCAAAAA
TA_01       GAAATAAGAAAGCAGATTGAAGCTGCAGGTTTTCCAGCATTCATCAAAAA
Uatro_01    GAAATAAAAAAGCAGATTGAAGCTGTGGGTTTTCAAGCATTCATGAAAAA
Uatro_02    GAAATAAAAAAGCAGATTGAAGCTGTGGGTTTTCAAGCATTCATGAAAAA
Uatro_03    GAAATAAAAAAGCAGATTGAAGCTGTGGGTTTTCAAGCATTCATGAAAAA
Uatro_04    GAAATAAAAAAGCAGATTGAAGCTGTGGGTTTTCAAGCATTCATGAAAAA
Uatro_05    GAAATAAAAAAGCAGATTGAAGCTGTGGGTTTTCAAGCATTCATGAAAAA
Uatro_06    GAAATAAAAAAGCAGATTGAAGCTGTGGGTTTTCAAGCATTCATGAAAAA
Uatro_07    GAAATAAAAAAGCAGATTGAAGCTGTGGGTTTTCAAGCATTCATGAAAAA
Ugrac_01    GAAATAAAAAAGCAGATTGAAGCTGTGGGTTTTCAAGCATTCATGAAAAA
Ugrac_02    GAAATAAAAAAGCAGATTGAAGCTGTGGGTTTTCAAGCATTCATGAAAAA
Ugrac_03    GAAATAAAAAAGCAGATTGAAGCTGTGGGTTTTCAAGCATTCATGAAAAA
Ugrac_04    GAAATAAAAAAGCAGATTGAAGCTGTGGGTTTTCAAGCATTCATGAAAAA
Ugrac_05    GAAATAAAAAAGCAGATTGAAGCTGTGGGTTTTCAAGCATTCATGAAAAA
UgracE2_06  GAAATAAAAAAGCAGATAGAAGCTGTGGGTTTTCAAGCATTCATGAAAAA
UgracE2_07  GAAATAAAAAAGCAGATAGAAGCTGTGGGTTTTCAAGCATTCATGAAAAA
UgracE2_08  GAAATAAAAAAGCAGATAGAAGCTGTGGGTTTTCAAGCATTCATGAAAAA
UgracE2_09  GAAATAAAAAAGCAGATAGAAGCTGTGGGTTTTCAAGCATTCATGAAAAA
UgracE2_10  GAAATAAAAAAGCAGATAGAAGCTGTGGGTTTTCAAGCATTCATGAAAAA
Uinve_01    GAAATAAAAAAGCAGATTGAAGCTGTGGGTTTTCAAGCATTCATGAAAAA
Uinve_02    GAAATAAAAAAGCAGATTGAAGCTGTGGGTTTTCAAGCATTCATGAAAAA
Uinve_03    GAAATAAAAAAGCAGATTGAAGCTGTGGGTTTTCAAGCATTCATGAAAAA
Uinve_04    GAAATAAAAAAGCAGATTGAAGCTGTGGGTTTTCAAGCATTCATGAAAAA
Uinve_05    GAAATAAAAAAGCAGATTGAAGCTGTGGGTTTTCAAGCATTCATGAAAAA
Uinve_06    GAAATAAAAAAGCAGATTGAAGCTGTGGGTTTTCAAGCATTCATGAAAAA
Uinve_07    GAAATAAAAAAGCAGATTGAAGCTGTGGGTTTTCAAGCATTCATGAAAAA
Univa_01    GAAATAAAAAAGCAGATTGAAGCTGTGGGTTTTCAAGCATTCATGAAAAA
Univa_02    GAAATAAAAAAGCAGATTGAAGCTGTGGGTTTTCAAGCATTCATGAAAAA
Univa_03    GAAATAAAAAAGCAGATTGAAGCTGTGGGTTTTCAAGCATTCATGAAAAA
Univa_04    GAAATAAAAAAGCAGATTGAAGCTGTGGGTTTTCAAGCATTCATGAAAAA
Univa_05    GAAATAAAAAAGCAGATTGAAGCTGTGGGTTTTCAAGCATTCATGAAAAA
Univa_06    GAAATAAAAAAGCAGATTGAAGCTGTGGGTTTTCAAGCATTCATGAAAAA
Univa_07    GAAATAAAAAAGCAGATTGAAGCTGTGGGTTTTCAAGCATTCATGAAAAA
Univa_08    GAAATAAAAAAGCAGATTGAAGCTGTGGGTTTTCAAGCATTCATGAAAAA
Univa_09    GAAATAAAAAAGCAGATTGAAGCTGTGGGTTTTCAAGCATTCATGAAAAA
Univa_10    GAAATAAAAAAGCAGATTGAAGCTGTGGGTTTTCAAGCATTCATGAAAAA
Univa_11    GAAATAAAAAAGCAGATTGAAGCTGTGGGTTTTCAAGCATTCATGAAAAA
Univa_12    GAAATAAAAAAGCAGATTGAAGCTGTGGGTTTTCAAGCATTCATGAAAAA
Univa_13    GAAATAAAAAAGCAGATTGAAGCTGTGGGTTTTCAAGCATTCATGAAAAA
Univa_14    GAAATAAAAAAGCAGATTGAAGCTGTGGGTTTTCAAGCATTCATGAAAAA
UsoriD2_07  GAAATAAAAAAGCAGATTGAAGCTGTGGGTTTTCAAGCATTCATGAAAAA
UsoriD2_08  GAAATAAAAAAGCAGATTGAAGCTGTGGGTTTTCAAGCATTCATGAAAAA
Usori_01    GAAATAAAAAAGCAGATTGAAGCTGTGGGTTTTCAAGCATTCATGAAAAA
Usori_02    GAAATAAAAAAGCAGATTGAAGCTGTGGGTTTTCAAGCATTCATGAAAAA
Usori_03    GAAATAAAAAAGCAGATTGAAGCTGTGGGTTTTCAAGCATTCATGAAAAA
Usori_04    GAAATAAAAAAGCAGATTGAAGCTGTGGGTTTTCAAGCATTCATGAAAAA
UsoriD2_05  GAAATAAAAAAGCAGATTGAAGCTGTGGGTTTTCAAGCATTCATGAAAAA
UsoriD2_06  GAAATAAAAAAGCAGATTGAAGCTGTGGGTTTTCAAGCATTCATGAAAAA
UsoriD2_09  GAAATAAAAAAGCAGATTGAAGCTGTGGGTTTTCAAGCATTCATGAAAAA
Usps1_01    GAAATAAAAAAGCAGATTGAAGCTGTGGGTTTTCAAGCATTCATGAAAAA
Usps1_02    GAAATAAAAAAGCAGATTGAAGCTGTGGGTTTTCAAGCATTCATGAAAAA
Usps1_04    GAAATAAAAAAGCAGATTGAAGCTGTGGGTTTTCAAGCATTCATGAAAAA
Usps1_05    GAAATAAAAAAGCAGATTGAAGCTGTGGGTTTTCAAGCATTCATGAAAAA
Usps1_03    GAAATAAAAAAGCAGATTGAAGCTGTGGGTTTTCAAGCATTCATGAAAAA
Uatro_08    GAAATAAAAAAGCAGATTGAAGCTGTGGGTTTTCAAGCATTCATGAAAAA
Uatro_09    GAAATAAAAAAGCAGATTGAAGCTGTGGGTTTTCAAGCATTCATGAAAAA
Uatro_10    GAAATAAAAAAGCAGATTGAAGCTGTGGGTTTTCAAGCATTCATGAAAAA
Uatro_11    GAAATAAAAAAGCAGATTGAAGCTGTGGGTTTTCAAGCATTCATGAAAAA

SA_01       ACAGCCCAAGTACCTTAAATTAGGACTCATTGATATAGAACGCCTAAAGA
TA_01       ACAGCCCAAGTACCTCAAATTAGGAGCTATTGATATAGAACGTCTAAAGA
Uatro_01    ACAACCTAAGTACCTCAAATTAGGAGCTATTGATATAGAACGCCTGAAGA
Uatro_02    ACAACCTAAGTACCTCAAATTAGGAGCTATTGATATAGAACGCCTGAAGA
Uatro_03    ACAACCTAAGTACCTCAAATTAGGAGCTATTGATATAGAACGCCTGAAGA
Uatro_04    ACAACCTAAGTACCTCAAATTAGGAGCTATTGATATAGAACGCCTGAAGA
Uatro_05    ACAACCTAAGTACCTCAAATTAGGAGCTATTGATATAGAACGCCTGAAGA
Uatro_06    ACAACCTAAGTACCTCAAATTAGGAGCTATTGATATAGAACGCCTGAAGA
Uatro_07    ACAACCTAAGTACCTCAAATTAGGAGCTATTGATATAGAACGCCTGAAGA
Ugrac_01    ACAACCTAAGTACCTCAAATTAGGAGCTATTGATATAGAACGCCTGAAGA
Ugrac_02    ACAACCTAAGTACCTCAAATTAGGAGCTATTGATATAGAACGCCTGAAGA
Ugrac_03    ACAACCTAAGTACCTCAAATTAGGAGCTATTGATATAGAACGCCTGAAGA
Ugrac_04    ACAACCTAAGTACCTCAAATTAGGAGCTATTGATATAGAACGCCTGAAGA
Ugrac_05    ACAACCTAAGTACCTCAAATTAGGAGCTATTGATATAGAACGCCTGAAGA
UgracE2_06  ACAACCTAAGTACCTCAAATTAGGAGCTATTGATATAGAACGCCTGAAGA
UgracE2_07  ACAACCTAAGTACCTCAAATTAGGAGCTATTGATATAGAACGCCTGAAGA
UgracE2_08  ACAACCTAAGTACCTCAAATTAGGAGCTATTGATATAGAACGCCTGAAGA
UgracE2_09  ACAACCTAAGTACCTCAAATTAGGAGCTATTGATATAGAACGCCTGAAGA
UgracE2_10  ACAACCTAAGTACCTCAAATTAGGAGCTATTGATATAGAACGCCTGAAGA
Uinve_01    ACAGCCCAAGTACCTCAAATTAGGAGCGATTGATATAGAACGCCTGAAGA
Uinve_02    ACAGCCCAAGTACCTCAAATTAGGAGCGATTGATATAGAACGCCTGAAGA
Uinve_03    ACAGCCCAAGTACCTCAAATTAGGAGCGATTGATATAGAACGCCTGAAGA
Uinve_04    ACAGCCCAAGTACCTCAAATTAGGAGCGATTGATATAGAACGCCTGAAGA
Uinve_05    ACAGCCCAAGTACCTCAAATTAGGAGCGATTGATATAGAACGCCTGAAGA
Uinve_06    ACAGCCCAAGTACCTCAAATTAGGAGCGATTGATATAGAACGCCTGAAGA
Uinve_07    ACAGCCCAAGTACCTCAAATTAGGAGCGATTGATATAGAACGCCTGAAGA
Univa_01    ACAACCTAAGTACCTCAAATTAGGAGCTATTGATATAGAACGCCTGAAGA
Univa_02    ACAACCTAAGTACCTCAAATTAGGAGCTATTGATATAGAACGCCTGAAGA
Univa_03    ACAACCTAAGTACCTCAAATTAGGAGCTATTGATATAGAACGCCTGAAGA
Univa_04    ACAACCTAAGTACCTCAAATTAGGAGCTATTGATATAGAACGCCTGAAGA
Univa_05    ACAACCTAAGTACCTCAAATTAGGAGCTATTGATATAGAACGCCTGAAGA
Univa_06    ACAACCTAAGTACCTCAAATTAGGAGCTATTGATATAGAACGCCTGAAGA
Univa_07    ACAACCTAAGTACCTCAAATTAGGAGCTATTGATATAGAACGCCTGAAGA
Univa_08    ACAACCTAAGTACCTCAAATTAGGAGCTATTGATATAGAACGCCTGAAGA
Univa_09    ACAACCTAAGTACCTCAAATTAGGAGCTATTGATATAGAACGCCTGAAGA
Univa_10    ACAACCTAAGTACCTCAAATTAGGAGCTATTGATATAGAACGCCTGAAGA
Univa_11    ACAACCTAAGTACCTCAAATTAGGAGCTATTGATATAGAACGCCTGAAGA
Univa_12    ACAACCTAAGTACCTCAAATTAGGAGCTATTGATATAGAACGCCTGAAGA
Univa_13    ACAACCTAAGTACCTCAAATTAGGAGCTATTGATATAGAACGCCTGAAGA
Univa_14    ACAACCTAAGTACCTCAAATTAGGAGCTATTGATATAGAACGCCTGAAGA
UsoriD2_07  ACAACCTAAGTACCTCAAATTAGGAGCTATTGATATAGAACGCCTGAAGA
UsoriD2_08  ACAACCTAAGTACCTCAAATTAGGAGCTATTGATATAGAACGCCTGAAGA
Usori_01    ACAACCTAAGTACCTCAAATTAGGAGCTATTGATATAGAACGCCTGAAGA
Usori_02    ACAACCTAAGTACCTCAAATTAGGAGCTATTGATATAGAACGCCTGAAGA
Usori_03    ACAACCTAAGTACCTCAAATTAGGAGCTATTGATATAGAACGCCTGAAGA
Usori_04    ACAACCTAAGTACCTCAAATTAGGAGCTATTGATATAGAACGCCTGAAGA
UsoriD2_05  ACAACCTAAGTACCTCAAATTAGGAGCTATTGATATAGAACGCCTGAAGA
UsoriD2_06  ACAACCTAAGTACCTCAAATTAGGAGCTATTGATATAGAACGCCTGAAGA
UsoriD2_09  ACAACCTAAGTACCTCAAATTAGGAGCTATTGATATAGAACGCCTGAAGA
Usps1_01    ACAACCTAAGTACCTCAAATTAGGAGCTATTGATATAGAACGCCTGAAGA
Usps1_02    ACAACCTAAGTACCTCAAATTAGGAGCTATTGATATAGAACGCCTGAAGA
Usps1_04    ACAACCTAAGTACCTCAAATTAGGAGCTATTGATATAGAACGCCTGAAGA
Usps1_05    ACAACCTAAGTACCTCAAATTAGGAGCTATTGATATAGAACGCCTGAAGA
Usps1_03    ACAACCTAAGTACCTCAAATTAGGAGCTATTGATATAGAACGCCTGAAGA
Uatro_08    ACAACCTAAGTACCTCAAATTAGGAGCTATTGATATAGAACGCCTGAAGA
Uatro_09    ACAACCTAAGTACCTCAAATTAGGAGCTATTGATATAGAACGCCTGAAGA
Uatro_10    ACAACCTAAGTACCTCAAATTAGGAGCTATTGATATAGAACGCCTGAAGA
Uatro_11    ACAACCTAAGTACCTCAAATTAGGAGCTATTGATATAGAACGCCTGAAGA

SA_01       ACACACCAGTCAAATCTTCAGAAGGATCACAGCAAAAAACTTCACCATGT
TA_01       ACACACCAGTCAAATCCTCAGAAGGATCACAGCATAAAAGCCCATCATAC
Uatro_01    ACACACCAGTCAAATCTTCAGAAGGATCACAGCAAAAGAGTCCATCATAT
Uatro_02    ACACACCAGTCAAATCTTCAGAAGGATCACAGCAAAAGAGTCCATCATAT
Uatro_03    ACACACCAGTCAAATCTTCAGAAGGATCACAGCAAAAGAGTCCATCATAT
Uatro_04    ACACACCAGTCAAATCTTCAGAAGGATCACAGCAAAAGAGTCCATCATAT
Uatro_05    ACACACCAGTCAAATCTTCAGAAGGATCACAGCAAAAGAGTCCATCATAT
Uatro_06    ACACACCAGTCAAATCTTCAGAAGGATCACAGCAAAAGAGTCCATCATAT
Uatro_07    ACACACCAGTCAAATCTTCAGAAGGATCACAGCAAAAGAGTCCATCATAT
Ugrac_01    ACACACCAGTCAAATCTTCAGAAGGATCACAGCAAAAGAGTCCATCATAT
Ugrac_02    ACACACCAGTCAAATCTTCAGAAGGATCACAGCAAAAGAGTCCATCATAT
Ugrac_03    ACACACCAGTCAAATCTTCAGAAGGATCACAGCAAAAGAGTCCATCATAT
Ugrac_04    ACACACCAGTCAAATCTTCAGAAGGATCACAGCAAAAGAGTCCATCATAT
Ugrac_05    ACACACCAGTCAAATCTTCAGAAGGATCACAGCAAAAGAGTCCATCATAT
UgracE2_06  ACACACCAGTCAAATCTTCAGAAGGATCACAGCAAAAGAGTCCATCATAT
UgracE2_07  ACACACCAGTCAAATCTTCAGAAGGATCACAGCAAAAGAGTCCATCATAT
UgracE2_08  ACACACCAGTCAAATCTTCAGAAGGATCACAGCAAAAGAGTCCATCATAT
UgracE2_09  ACACACCAGTCAAATCTTCAGAAGGATCACAGCAAAAGAGTCCATCATAT
UgracE2_10  ACACACCAGTCAAATCTTCAGAAGGATCACAGCAAAAGAGTCCATCATAT
Uinve_01    ACACACCAGTCAAATCTTCAGAAGGATCACCGCAAAAGAGTCCATCATAT
Uinve_02    ACACACCAGTCAAATCTTCAGAAGGATCACCGCAAAAGAGTCCATCATAT
Uinve_03    ACACACCAGTCAAATCTTCAGAAGGATCACCGCAAAAGAGTCCATCATAT
Uinve_04    ACACACCAGTCAAATCTTCAGAAGGATCACCGCAAAAGAGTCCATCATAT
Uinve_05    ACACACCAGTCAAATCTTCAGAAGGATCACCGCAAAAGAGTCCATCATAT
Uinve_06    ACACACCAGTCAAATCTTCAGAAGGATCACCGCAAAAGAGTCCATCATAT
Uinve_07    ACACACCAGTCAAATCTTCAGAAGGATCACCGCAAAAGAGTCCATCATAT
Univa_01    ACACACCAGTCAAATCTTCAGAAGGATCACAGCAAAAGAGTCCATCATAT
Univa_02    ACACACCAGTCAAATCTTCAGAAGGATCACAGCAAAAGAGTCCATCATAT
Univa_03    ACACACCAGTCAAATCTTCAGAAGGATCACAGCAAAAGAGTCCATCATAT
Univa_04    ACACACCAGTCAAATCTTCAGAAGGATCACAGCAAAAGAGTCCATCATAT
Univa_05    ACACACCAGTCAAATCTTCAGAAGGATCACAGCAAAAGAGTCCATCATAT
Univa_06    ACACACCAGTCAAATCTTCAGAAGGATCACAGCAAAAGAGTCCATCATAT
Univa_07    ACACACCAGTCAAATCTTCAGAAGGATCACAGCAAAAGAGTCCATCATAT
Univa_08    ACACACCAGTCAAATCTTCAGAAGGATCACAGCAAAAGAGTCCATCATAT
Univa_09    ACACACCAGTCAAATCTTCAGAAGGATCACAGCAAAAGAGTCCATCATAT
Univa_10    ACACACCAGTCAAATCTTCAGAAGGATCACAGCAAAAGAGTCCATCATAT
Univa_11    ACTCACCAGTCAAATCTTCAGAAGGATCACAGCAAAAGAGTCCATCATAT
Univa_12    ACTCACCAGTCAAATCTTCAGAAGGATCACAGCAAAAGAGTCCATCATAT
Univa_13    ACTCACCAGTCAAATCTTCAGAAGGATCACAGCAAAAGAGTCCATCATAT
Univa_14    ACTCACCAGTCAAATCTTCAGAAGGATCACAGCAAAAGAGTCCATCATAT
UsoriD2_07  ACACACCAGTCAAATCTTCAGAAGGATCACAGCAAAAGAGTCCATCATAT
UsoriD2_08  ACACACCAGTCAAATCTTCAGAAGGATCACAGCAAAAGAGTCCATCATAT
Usori_01    ACACACCAGTCAAATCTTCAGAAGGATCACAGCAAAAGAGTCCATCATAT
Usori_02    ACACACCAGTCAAATCTTCAGAAGGATCACAGCAAAAGAGTCCATCATAT
Usori_03    ACACACCAGTCAAATCTTCAGAAGGATCACAGCAAAAGAGTCCATCATAT
Usori_04    ACACACCAGTCAAATCTTCAGAAGGATCACAGCAAAAGAGTCCATCATAT
UsoriD2_05  ACACACCAGTCAAATCTTCAGAAGGATCACAGCAAAAGAGTCCATCATAT
UsoriD2_06  ACACACCAGTCAAATCTTCAGAAGGATCACAGCAAAAGAGTCCATCATAT
UsoriD2_09  ACACACCAGTCAAATCTTCAGAAGGATCACAGCAAAAGAGTCCATCATAT
Usps1_01    ACACACCAGTCAAATCTTCAGAAGGATCACAGCAAAAGAGTCCATCATAT
Usps1_02    ACACACCAGTCAAATCTTCAGAAGGATCACAGCAAAAGAGTCCATCATAT
Usps1_04    ACACACCAGTCAAATCTTCAGAAGGATCACAGCAAAAGAGTCCATCATAT
Usps1_05    ACACACCAGTCAAATCTTCAGAAGGATCACAGCAAAAGAGTCCATCATAT
Usps1_03    ACACACCAGTCAAATCTTCAGAAGGATCACAGCAAAAGAGTCCATCATAT
Uatro_08    ACACACCAGTCAAATCTTCAGAAGGATCACAGCAAAAGAGTCCATCATAT
Uatro_09    ACACACCAGTCAAATCTTCAGAAGGATCACAGCAAAAGAGTCCATCATAT
Uatro_10    ACACACCAGTCAAATCTTCAGAAGGATCACAGCAAAAGAGTCCATCATAT
Uatro_11    ACACACCAGTCAAATCTTCAGAAGGATCACAGCAAAAGAGTCCATCATAT

SA_01       ATCAGTGATTCAAAAGTCACTTTTATCATTGATGGCATGCATTGTAAATC
TA_01       ATCAATGATTCACAAATCACTTTCATCATTGAGGGCATGCATTGTAAATC
Uatro_01    ACCAGTGATTCACAAGTTACTTTCATTATTGAGGGCATGCATTGTAAATC
Uatro_02    ACCAGTGATTCACAAGTTACTTTCATTATTGAGGGCATGCATTGTAAATC
Uatro_03    ACCAGTGATTCACAAGTTACTTTCATTATTGAGGGCATGCATTGTAAATC
Uatro_04    ACCAGTGATTCACAAGTTACTTTCATTATTGAGGGCATGCATTGTAAATC
Uatro_05    ACCAGTGATTCACAAGTTACTTTCATTATTGAGGGCATGCATTGTAAATC
Uatro_06    ACCAGTGATTCACAAGTTACTTTCATTATTGAGGGCATGCATTGTAAATC
Uatro_07    ACCAGTGATTCACAAGTTACTTTCATTATTGAGGGCATGCATTGTAAATC
Ugrac_01    ACCAGTGATTCACAAGTTACTTTCATTATTGAGGGCATGCATTGTAAATC
Ugrac_02    ACCAGTGATTCACAAGTTACTTTCATTATTGAGGGCATGCATTGTAAATC
Ugrac_03    ACCAGTGATTCACAAGTTACTTTCATTATTGAGGGCATGCATTGTAAATC
Ugrac_04    ACCAGTGATTCACAAGTTACTTTCATTATTGAGGGCATGCATTGTAAATC
Ugrac_05    ACCAGTGATTCACAAGTTACTTTCATTATTGAGGGCATGCATTGTAAATC
UgracE2_06  ACCAGTGATTCACAAGTTACTTTCATTATTGAGGGCATGCATTGTAAATC
UgracE2_07  ACCAGTGATTCACAAGTTACTTTCATTATTGAGGGCATGCATTGTAAATC
UgracE2_08  ACCAGTGATTCACAAGTTACTTTCATTATTGAGGGCATGCATTGTAAATC
UgracE2_09  ACCAGTGATTCACAAGTTACTTTCATTATTGAGGGCATGCATTGTAAATC
UgracE2_10  ACCAGTGATTCACAAGTTACTTTCATTATTGAGGGCATGCATTGTAAATC
Uinve_01    ACCAGTGATTCACAAGTTACTTTCATTATTGAGGGCATGCATTGTAAATC
Uinve_02    ACCAGTGATTCACAAGTTACTTTCATTATTGAGGGCATGCATTGTAAATC
Uinve_03    ACCAGTGATTCACAAGTTACTTTCATTATTGAGGGCATGCATTGTAAATC
Uinve_04    ACCAGTGATTCACAAGTTACTTTCATTATTGAGGGCATGCATTGTAAATC
Uinve_05    ACCAGTGATTCACAAGTTACTTTCATTATTGAGGGCATGCATTGTAAATC
Uinve_06    ACCAGTGATTCACAAGTTACTTTCATTATTGAGGGCATGCATTGTAAATC
Uinve_07    ACCAGTGATTCACAAGTTACTTTCATTATTGAGGGCATGCATTGTAAATC
Univa_01    ACCAGTGATTCACAAGTTACTTTCATTATTGAGGGCATGCATTGTAAATC
Univa_02    ACCAGTGATTCACAAGTTACTTTCATTATTGAGGGCATGCATTGTAAATC
Univa_03    ACCAGTGATTCACAAGTTACTTTCATTATTGAGGGCATGCATTGTAAATC
Univa_04    ACCAGTGATTCACAAGTTACTTTCATTATTGAGGGCATGCATTGTAAATC
Univa_05    ACCAGTGATTCACAAGTTACTTTCATTATTGAGGGCATGCATTGTAAATC
Univa_06    ACCAGTGATTCACAAGTTACTTTCATTATTGAGGGCATGCATTGTAAATC
Univa_07    ACCAGTGATTCACAAGTTACTTTCATTATTGAGGGCATGCATTGTAAATC
Univa_08    ACCAGTGATTCACAAGTTACTTTCATTATTGAGGGCATGCATTGTAAATC
Univa_09    ACCAGTGATTCACAAGTTACTTTCATTATTGAGGGCATGCATTGTAAATC
Univa_10    ACCAGTGATTCACAAGTTACTTTCATTATTGAGGGCATGCATTGTAAATC
Univa_11    ACCAGTGATTCACAAGTTACTTTCATTATTGAGGGCATGCATTGTAAATC
Univa_12    ACCAGTGATTCACAAGTTACTTTCATTATTGAGGGCATGCATTGTAAATC
Univa_13    ACCAGTGATTCACAAGTTACTTTCATTATTGAGGGCATGCATTGTAAATC
Univa_14    ACCAGTGATTCACAAGTTACTTTCATTATTGAGGGCATGCATTGTAAATC
UsoriD2_07  ACCAGTGATTCACAAGTTACTTTCATTATTGAGGGCATGCATTGTAAATC
UsoriD2_08  ACCAGTGATTCACAAGTTACTTTCATTATTGAGGGCATGCATTGTAAATC
Usori_01    ACCAGTGATTCACAAGTTACTTTCATTATTGAGGGCATGCATTGTAAATC
Usori_02    ACCAGTGATTCACAAGTTACTTTCATTATTGAGGGCATGCATTGTAAATC
Usori_03    ACCAGTGATTCACAAGTTACTTTCATTATTGAGGGCATGCATTGTAAATC
Usori_04    ACCAGTGATTCACAAGTTACTTTCATTATTGAGGGCATGCATTGTAAATC
UsoriD2_05  ACCAGTGATTCACAAGTTACTTTCATTATTGAGGGCATGCATTGTAAATC
UsoriD2_06  ACCAGTGATTCACAAGTTACTTTCATTATTGAGGGCATGCATTGTAAATC
UsoriD2_09  ACCAGTGATTCACAAGTTACTTTCATTATTGAGGGCATGCATTGTAAATC
Usps1_01    ACCAGTGATTCACAAGTTACTTTCATTATTGAGGGCATGCATTGTAAATC
Usps1_02    ACCAGTGATTCACAAGTTACTTTCATTATTGAGGGCATGCATTGTAAATC
Usps1_04    ACCAGTGATTCACAAGTTACTTTCATTATTGAGGGCATGCATTGTAAATC
Usps1_05    ACCAGTGATTCACAAGTTACTTTCATTATTGAGGGCATGCATTGTAAATC
Usps1_03    ACCAGTGATTCACAAGTTACTTTCATTATTGAGGGCATGCATTGTAAATC
Uatro_08    ACCAGTGATTCACAAGTTACTTTCATTATTGAGGGCATGCATTGTAAATC
Uatro_09    ACCAGTGATTCACAAGTTACTTTCATTATTGAGGGCATGCATTGTAAATC
Uatro_10    ACCAGTGATTCACAAGTTACTTTCATTATTGAGGGCATGCATTGTAAATC
Uatro_11    ACCAGTGATTCACAAGTTACTTTCATTATTGAGGGCATGCATTGTAAATC

SA_01       ATGTGTGTCAACTATCGAAAGTGCTTTATCTACACTCCAATATGTAAGCA
TA_01       ATGTGTGTCAAATATTGAAAGTGCTTTATCAACACTACAATATGTGAGCA
Uatro_01    ATGTGTGTCAAATATTGAAAGTGCTTTATCAACCCTCCAATATGTAAGCA
Uatro_02    ATGTGTGTCAAATATTGAAAGTGCTTTATCAACCCTCCAATATGTAAGCA
Uatro_03    ATGTGTGTCAAATATTGAAAGTGCTTTATCAACCCTCCAATATGTAAGCA
Uatro_04    ATGTGTGTCAAATATTGAAAGTGCTTTATCAACCCTCCAATATGTAAGCA
Uatro_05    ATGTGTGTCAAATATTGAAAGTGCTTTATCAACCCTCCAATATGTAAGCA
Uatro_06    ATGTGTGTCAAATATTGAAAGTGCTTTATCAACCCTCCAATATGTAAGCA
Uatro_07    ATGTGTGTCAAATATTGAAAGTGCTTTATCAACCCTCCAATATGTAAGCA
Ugrac_01    ATGTGTGTCAAATATTGAAAGTGCTTTATCAACCCTCCAATATGTAAGCA
Ugrac_02    ATGTGTGTCAAATATTGAAAGTGCTTTATCAACCCTCCAATATGTAAGCA
Ugrac_03    ATGTGTGTCAAATATTGAAAGTGCTTTATCAACCCTCCAATATGTAAGCA
Ugrac_04    ATGTGTGTCAAATATTGAAAGTGCTTTATCAACCCTCCAATATGTAAGCA
Ugrac_05    ATGTGTGTCAAATATTGAAAGTGCTTTATCAACCCTCCAATATGTAAGCA
UgracE2_06  ATGTGTGTCAAATATTGAAAGTGCTTTATCAACCCTCCAATATGTAAGCA
UgracE2_07  ATGTGTGTCAAATATTGAAAGTGCTTTATCAACCCTCCAATATGTAAGCA
UgracE2_08  ATGTGTGTCAAATATTGAAAGTGCTTTATCAACCCTCCAATATGTAAGCA
UgracE2_09  ATGTGTGTCAAATATTGAAAGTGCTTTATCAACCCTCCAATATGTAAGCA
UgracE2_10  ATGTGTGTCAAATATTGAAAGTGCTTTATCAACCCTCCAATATGTAAGCA
Uinve_01    ATGTGTGTCAAATATTGAAAGTGCTTTATCAACCCTCCAATATGTAAGCA
Uinve_02    ATGTGTGTCAAATATTGAAAGTGCTTTATCAACCCTCCAATATGTAAGCA
Uinve_03    ATGTGTGTCAAATATTGAAAGTGCTTTATCAACCCTCCAATATGTAAGCA
Uinve_04    ATGTGTGTCAAATATTGAAAGTGCTTTATCAACCCTCCAATATGTAAGCA
Uinve_05    ATGTGTGTCAAATATTGAAAGTGCTTTATCAACCCTCCAATATGTAAGCA
Uinve_06    ATGTGTGTCAAATATTGAAAGTGCTTTATCAACCCTCCAATATGTAAGCA
Uinve_07    ATGTGTGTCAAATATTGAAAGTGCTTTATCAACCCTCCAATATGTAAGCA
Univa_01    ATGTGTGTCAAATATTGAAAGTGCTTTATCAACCCTCCAATATGTAAGCA
Univa_02    ATGTGTGTCAAATATTGAAAGTGCTTTATCAACCCTCCAATATGTAAGCA
Univa_03    ATGTGTGTCAAATATTGAAAGTGCTTTATCAACCCTCCAATATGTAAGCA
Univa_04    ATGTGTGTCAAATATTGAAAGTGCTTTATCAACCCTCCAATATGTAAGCA
Univa_05    ATGTGTGTCAAATATTGAAAGTGCTTTATCAACCCTCCAATATGTAAGCA
Univa_06    ATGTGTGTCAAATATTGAAAGTGCTTTATCAACCCTCCAATATGTAAGCA
Univa_07    ATGTGTGTCAAATATTGAAAGTGCTTTATCAACCCTCCAATATGTAAGCA
Univa_08    ATGTGTGTCAAATATTGAAAGTGCTTTATCAACCCTCCAATATGTAAGCA
Univa_09    ATGTGTGTCAAATATTGAAAGTGCTTTATCAACCCTCCAATATGTAAGCA
Univa_10    ATGTGTGTCAAATATTGAAAGTGCTTTATCAACCCTCCAATATGTAAGCA
Univa_11    ATGTGTGTCAAATATTGAAAGTGCTTTATCAACCCTCCAATATGTAAGCA
Univa_12    ATGTGTGTCAAATATTGAAAGTGCTTTATCAACCCTCCAATATGTAAGCA
Univa_13    ATGTGTGTCAAATATTGAAAGTGCTTTATCAACCCTCCAATATGTAAGCA
Univa_14    ATGTGTGTCAAATATTGAAAGTGCTTTATCAACCCTCCAATATGTAAGCA
UsoriD2_07  ATGTGTGTCAAATATTGAAAGTGCTTTATCAACCCTCCAATATGTAAGCA
UsoriD2_08  ATGTGTGTCAAATATTGAAAGTGCTTTATCAACCCTCCAATATGTAAGCA
Usori_01    ATGTGTGTCAAATATTGAAAGTGCTTTATCAACCCTCCAATATGTAAGCA
Usori_02    ATGTGTGTCAAATATTGAAAGTGCTTTATCAACCCTCCAATATGTAAGCA
Usori_03    ATGTGTGTCAAATATTGAAAGTGCTTTATCAACCCTCCAATATGTAAGCA
Usori_04    ATGTGTGTCAAATATTGAAAGTGCTTTATCAACCCTCCAATATGTAAGCA
UsoriD2_05  ATGTGTGTCAAATATTGAAAGTGCTTTATCAACCCTCCAATATGTAAGCA
UsoriD2_06  ATGTGTGTCAAATATTGAAAGTGCTTTATCAACCCTCCAATATGTAAGCA
UsoriD2_09  ATGTGTGTCAAATATTGAAAGTGCTTTATCAACCCTCCAATATGTAAGCA
Usps1_01    ATGTGTGTCAAATATTGAAAATGCTTTATCAACCCTCCAATATGTAAGCA
Usps1_02    ATGTGTGTCAAATATTGAAAATGCTTTATCAACCCTCCAATATGTAAGCA
Usps1_04    ATGTGTGTCAAATATTGAAAATGCTTTATCAACCCTCCAATATGTAAGCA
Usps1_05    ATGTGTGTCAAATATTGAAAATGCTTTATCAACCCTCCAATATGTAAGCA
Usps1_03    ATGTGTGTCAAATATTGAAAATGCTTTATCAACCCTCCAATATGTAAGCA
Uatro_08    ATGTGTGTCAAATATTGAAAGTGCTTTATCAACCCTCCAATATGTAAGCA
Uatro_09    ATGTGTGTCAAATATTGAAAGTGCTTTATCAACCCTCCAATATGTAAGCA
Uatro_10    ATGTGTGTCAAATATTGAAAGTGCTTTATCAACCCTCCAATATGTAAGCA
Uatro_11    ATGTGTGTCAAATATTGAAAGTGCTTTATCAACCCTCCAATATGTAAGCA

SA_01       GCATAGTAGTTTCCTTAGAGAACAGGACTGCCATAATAAACTACAAAGCA
TA_01       GTATAGTAGTTTCCTTAGAGAATAAGTCAGCCATAGTAAAGTATAATGCA
Uatro_01    GCATAGTAGTTTCCTTAGAGAATAGTTCAGCCATAGTAAAGTACAATGCA
Uatro_02    GCATAGTAGTTTCCTTAGAGAATAGTTCAGCCATAGTAAAGTACAATGCA
Uatro_03    GCATAGTAGTTTCCTTAGAGAATAGTTCAGCCATAGTAAAGTACAATGCA
Uatro_04    GCATAGTAGTTTCCTTAGAGAATAGTTCAGCCATAGTAAAGTACAATGCA
Uatro_05    GCATAGTAGTTTCCTTAGAGAATAGTTCAGCCATAGTAAAGTACAATGCA
Uatro_06    GCATAGTAGTTTCCTTAGAGAATAGTTCAGCCATAGTAAAGTACAATGCA
Uatro_07    GCATAGTAGTTTCCTTAGAGAATAGTTCAGCCATAGTAAAGTACAATGCA
Ugrac_01    GCATAGTAGTTTCCTTAGAGAATAGTTCAGCCATAGTAAAGTACAATGCA
Ugrac_02    GCATAGTAGTTTCCTTAGAGAATAGTTCAGCCATAGTAAAGTACAATGCA
Ugrac_03    GCATAGTAGTTTCCTTAGAGAATAGTTCAGCCATAGTAAAGTACAATGCA
Ugrac_04    GCATAGTAGTTTCCTTAGAGAATAGTTCAGCCATAGTAAAGTACAATGCA
Ugrac_05    GCATAGTAGTTTCCTTAGAGAATAGTTCAGCCATAGTAAAGTACAATGCA
UgracE2_06  GCATAGTAGTTTCCTTAGAGAATAGTTCAGCCATAGTAAAGTACAATGCA
UgracE2_07  GCATAGTAGTTTCCTTAGAGAATAGTTCAGCCATAGTAAAGTACAATGCA
UgracE2_08  GCATAGTAGTTTCCTTAGAGAATAGTTCAGCCATAGTAAAGTACAATGCA
UgracE2_09  GCATAGTAGTTTCCTTAGAGAATAGTTCAGCCATAGTAAAGTACAATGCA
UgracE2_10  GCATAGTAGTTTCCTTAGAGAATAGTTCAGCCATAGTAAAGTACAATGCA
Uinve_01    GCATAGTAGTTTCCTTAGAGAATAGTTCAGCCATAGTAAAGTACAATGCA
Uinve_02    GCATAGTAGTTTCCTTAGAGAATAGTTCAGCCATAGTAAAGTACAATGCA
Uinve_03    GCATAGTAGTTTCCTTAGAGAATAGTTCAGCCATAGTAAAGTACAATGCA
Uinve_04    GCATAGTAGTTTCCTTAGAGAATAGTTCAGCCATAGTAAAGTACAATGCA
Uinve_05    GCATAGTAGTTTCCTTAGAGAATAGTTCAGCCATAGTAAAGTACAATGCA
Uinve_06    GCATAGTAGTTTCCTTAGAGAATAGTTCAGCCATAGTAAAGTACAATGCA
Uinve_07    GCATAGTAGTTTCCTTAGAGAATAGTTCAGCCATAGTAAAGTACAATGCA
Univa_01    GCATAGTAGTTTCCTTAGAGAATAGTTCAGCCATAGTAAAGTACAATGCA
Univa_02    GCATAGTAGTTTCCTTAGAGAATAGTTCAGCCATAGTAAAGTACAATGCA
Univa_03    GCATAGTAGTTTCCTTAGAGAATAGTTCAGCCATAGTAAAGTACAATGCA
Univa_04    GCATAGTAGTTTCCTTAGAGAATAGTTCAGCCATAGTAAAGTACAATGCA
Univa_05    GCATAGTAGTTTCCTTAGAGAATAGTTCAGCCATAGTAAAGTACAATGCA
Univa_06    GCATAGTAGTTTCCTTAGAGAATAGTTCAGCCATAGTAAAGTACAATGCA
Univa_07    GCATAGTAGTTTCCTTAGAGAATAGTTCAGCCATAGTAAAGTACAATGCA
Univa_08    GCATAGTAGTTTCCTTAGAGAATAGTTCAGCCATAGTAAAGTACAATGCA
Univa_09    GCATAGTAGTTTCCTTAGAGAATAGTTCAGCCATAGTAAAGTACAATGCA
Univa_10    GCATAGTAGTTTCCTTAGAGAATAGTTCAGCCATAGTAAAGTACAATGCA
Univa_11    GCATAGTAGTTTCCTTAGAGAATAGTTCAGCCATAGTAAAGTACAATGCA
Univa_12    GCATAGTAGTTTCCTTAGAGAATAGTTCAGCCATAGTAAAGTACAATGCA
Univa_13    GCATAGTAGTTTCCTTAGAGAATAGTTCAGCCATAGTAAAGTACAATGCA
Univa_14    GCATAGTAGTTTCCTTAGAGAATAGTTCAGCCATAGTAAAGTACAATGCA
UsoriD2_07  GCATAGTAGTTTCCTTAGAGAATAGTTCAGCCATAGTAAAGTACAATGCA
UsoriD2_08  GCATAGTAGTTTCCTTAGAGAATAGTTCAGCCATAGTAAAGTACAATGCA
Usori_01    GCATAGTAGTTTCCTTAGAGAATAGTTCAGCCATAGTAAAGTACAATGCA
Usori_02    GCATAGTAGTTTCCTTAGAGAATAGTTCAGCCATAGTAAAGTACAATGCA
Usori_03    GCATAGTAGTTTCCTTAGAGAATAGTTCAGCCATAGTAAAGTACAATGCA
Usori_04    GCATAGTAGTTTCCTTAGAGAATAGTTCAGCCATAGTAAAGTACAATGCA
UsoriD2_05  GCATAGTAGTTTCCTTAGAGAATAGTTCAGCCATAGTAAAGTACAATGCA
UsoriD2_06  GCATAGTAGTTTCCTTAGAGAATAGTTCAGCCATAGTAAAGTACAATGCA
UsoriD2_09  GCATAGTAGTTTCCTTAGAGAATAGTTCAGCCATAGTAAAGTACAATGCA
Usps1_01    GCATAGTAGTTTCCTTAGAGAATAGTTCAGCCATAGTAAAGTACAATGCA
Usps1_02    GCATAGTAGTTTCCTTAGAGAATAGTTCAGCCATAGTAAAGTACAATGCA
Usps1_04    GCATAGTAGTTTCCTTAGAGAATAGTTCAGCCATAGTAAAGTACAATGCA
Usps1_05    GCATAGTAGTTTCCTTAGAGAATAGTTCAGCCATAGTAAAGTACAATGCA
Usps1_03    GCATAGTAGTTTCCTTAGAGAATAGTTCAGCCATAGTAAAGTACAATGCA
Uatro_08    GCATAGTAGTTTCCTTAGAGAATAGTTCAGCCATAGTAAAGTACAATGCA
Uatro_09    GCATAGTAGTTTCCTTAGAGAATAGTTCAGCCATAGTAAAGTACAATGCA
Uatro_10    GCATAGTAGTTTCCTTAGAGAATAGTTCAGCCATAGTAAAGTACAATGCA
Uatro_11    GCATAGTAGTTTCCTTAGAGAATAGTTCAGCCATAGTAAAGTACAATGCA

SA_01       AACTCAGTCACTCCAGAAACTTTGAAAAGAGCAATCGAGGCCATATCACC
TA_01       AGCTCAGTCACTCCAGAAACTCTGAGAAAAGCAATAGAGGCTGTATCACC
Uatro_01    ATCTCAGTCACTCCAGAAACTCTAAAAAAAGCAATAGAGACCATATCACC
Uatro_02    ATCTCAGTCACTCCAGAAACTCTAAAAAAAGCAATAGAGACCATATCACC
Uatro_03    ATCTCAGTCACTCCAGAAACTCTAAAAAAAGCAATAGAGACCATATCACC
Uatro_04    ATCTCAGTCACTCCAGAAACTCTAAAAAAAGCAATAGAGACCATATCACC
Uatro_05    ATCTCAGTCACTCCAGAAACTCTAAAAAAAGCAATAGAGACCATATCACC
Uatro_06    ATCTCAGTCACTCCAGAAACTCTAAAAAAAGCAATAGAGACCATATCACC
Uatro_07    ATCTCAGTCACTCCAGAAACTCTAAAAAAAGCAATAGAGACCATATCACC
Ugrac_01    ATCTCAGTCACTCCAGAAACTCTAAAAAAAGCAATAGAGACCATATCACC
Ugrac_02    ATCTCAGTCACTCCAGAAACTCTAAAAAAAGCAATAGAGACCATATCACC
Ugrac_03    ATCTCAGTCACTCCAGAAACTCTAAAAAAAGCAATAGAGACCATATCACC
Ugrac_04    ATCTCAGTCACTCCAGAAACTCTAAAAAAAGCAATAGAGACCATATCACC
Ugrac_05    ATCTCAGTCACTCCAGAAACTCTAAAAAAAGCAATAGAGACCATATCACC
UgracE2_06  ATCTCAGTCACTCCAGAAACTCTAAAAAAAGCAATAGAGACCATATCACC
UgracE2_07  ATCTCAGTCACTCCAGAAACTCTAAAAAAAGCAATAGAGACCATATCACC
UgracE2_08  ATCTCAGTCACTCCAGAAACTCTAAAAAAAGCAATAGAGACCATATCACC
UgracE2_09  ATCTCAGTCACTCCAGAAACTCTAAAAAAAGCAATAGAGACCATATCACC
UgracE2_10  ATCTCAGTCACTCCAGAAACTCTAAAAAAAGCAATAGAGACCATATCACC
Uinve_01    ATCTCAGTCACTCCAGAAACTCTAAAAAAAGCAATAGAGACCGTATCACC
Uinve_02    ATCTCAGTCACTCCAGAAACTCTAAAAAAAGCAATAGAGACCGTATCACC
Uinve_03    ATCTCAGTCACTCCAGAAACTCTAAAAAAAGCAATAGAGACCGTATCACC
Uinve_04    ATCTCAGTCACTCCAGAAACTCTAAAAAAAGCAATAGAGACCGTATCACC
Uinve_05    ATCTCAGTCACTCCAGAAACTCTAAAAAAAGCAATAGAGACCGTATCACC
Uinve_06    ATCTCAGTCACTCCAGAAACTCTAAAAAAAGCAATAGAGACCGTATCACC
Uinve_07    ATCTCAGTCACTCCAGAAACTCTAAAAAAAGCAATAGAGACCGTATCACC
Univa_01    ATCTCAGTCACCCCGGAAACTCTAAAAAAAGCAATAGAGACCGTATCACC
Univa_02    ATCTCAGTCACCCCGGAAACTCTAAAAAAAGCAATAGAGACCGTATCACC
Univa_03    ATCTCAGTCACCCCGGAAACTCTAAAAAAAGCAATAGAGACCGTATCACC
Univa_04    ATCTCAGTCACCCCGGAAACTCTAAAAAAAGCAATAGAGACCGTATCACC
Univa_05    ATCTCAGTCACCCCGGAAACTCTAAAAAAAGCAATAGAGACCGTATCACC
Univa_06    ATCTCAGTCACCCCGGAAACTCTAAAAAAAGCAATAGAGACCGTATCACC
Univa_07    ATCTCAGTCACCCCGGAAACTCTAAAAAAAGCAATAGAGACCGTATCACC
Univa_08    ATCTCAGTCACCCCGGAAACTCTAAAAAAAGCAATAGAGACCGTATCACC
Univa_09    ATCTCAGTCACCCCGGAAACTCTAAAAAAAGCAATAGAGACCGTATCACC
Univa_10    ATCTCAGTCACCCCGGAAACTCTAAAAAAAGCAATAGAGACCGTATCACC
Univa_11    ATCTCAGTCACCCCGGAAACTCTAAAAAAAGCAATAGAGACTGTATCACC
Univa_12    ATCTCAGTCACCCCGGAAACTCTAAAAAAAGCAATAGAGACTGTATCACC
Univa_13    ATCTCAGTCACCCCGGAAACTCTAAAAAAAGCAATAGAGACTGTATCACC
Univa_14    ATCTCAGTCACCCCGGAAACTCTAAAAAAAGCAATAGAGACTGTATCACC
UsoriD2_07  ATCTCAGTCACTCCAGAAACTCTAAAAAAAGCAATAGAGACCATATCACC
UsoriD2_08  ATCTCAGTCACTCCAGAAACTCTAAAAAAAGCAATAGAGACCATATCACC
Usori_01    ATCTCAGTCACTCCAGAAACTCTAAAAAAAGCAATAGAGACCATATCACC
Usori_02    ATCTCAGTCACTCCAGAAACTCTAAAAAAAGCAATAGAGACCATATCACC
Usori_03    ATCTCAGTCACTCCAGAAACTCTAAAAAAAGCAATAGAGACCATATCACC
Usori_04    ATCTCAGTCACTCCAGAAACTCTAAAAAAAGCAATAGAGACCATATCACC
UsoriD2_05  ATCTCAGTCACTCCAGAAACTCTAAAAAAAGCAATAGAGACCATATCACC
UsoriD2_06  ATCTCAGTCACTCCAGAAACTCTAAAAAAAGCAATAGAGACCATATCACC
UsoriD2_09  ATCTCAGTCACTCCAGAAACTCTAAAAAAAGCAATAGAGACCATATCACC
Usps1_01    ATTTCAGTCACTCCAGAAACTCTAAAAAAAACAATAGAGACCGTATCACC
Usps1_02    ATTTCAGTCACTCCAGAAACTCTAAAAAAAACAATAGAGACCGTATCACC
Usps1_04    ATTTCAGTCACTCCAGAAACTCTAAAAAAAACAATAGAGACCGTATCACC
Usps1_05    ATTTCAGTCACTCCAGAAACTCTAAAAAAAACAATAGAGACCGTATCACC
Usps1_03    ATTTCAGTCACTCCAGAAACTCTAAAAAAAACAATAGAGACCGTATCACC
Uatro_08    ATCTCAGTCACTCCAGAAACTCTAAAAAAAGCAATAGAGACCATATCACC
Uatro_09    ATCTCAGTCACTCCAGAAACTCTAAAAAAAGCAATAGAGACCATATCACC
Uatro_10    ATCTCAGTCACTCCAGAAACTCTAAAAAAAGCAATAGAGACCATATCACC
Uatro_11    ATCTCAGTCACTCCAGAAACTCTAAAAAAAGCAATAGAGACCATATCACC

SA_01       AGGGAAATACAGAGTTAGCATTACAAATGAAGTTGAGAGTACCGCAAACT
TA_01       AGGGCAATATAGAGTTAATATTACAAGTGAAGTTGAGAGTACCTCAAACT
Uatro_01    AGGGCAATATAGAGTTAGTATTAAGAGTGAAGTTGAGAGTAGCACAAACT
Uatro_02    AGGGCAATATAGAGTTAGTATTAAGAGTGAAGTTGAGAGTAGCACAAACT
Uatro_03    AGGGCAATATAGAGTTAGTATTAAGAGTGAAGTTGAGAGTAGCACAAACT
Uatro_04    AGGGCAATATAGAGTTAGTATTAAGAGTGAAGTTGAGAGTAGCACAAACT
Uatro_05    AGGGCAATATAGAGTTAGTATTAAGAGTGAAGTTGAGAGTAGCACAAACT
Uatro_06    AGGGCAATATAGAGTTAGTATTAAGAGTGAAGTTGAGAGTAGCACAAACT
Uatro_07    AGGGCAATATAGAGTTAGTATTAAGAGTGAAGTTGAGAGTAGCACAAACT
Ugrac_01    AGGGCAATATAGAGTTAGTATTAAGAGTGAAGTTGAGAGTAGCACAAACT
Ugrac_02    AGGGCAATATAGAGTTAGTATTAAGAGTGAAGTTGAGAGTAGCACAAACT
Ugrac_03    AGGGCAATATAGAGTTAGTATTAAGAGTGAAGTTGAGAGTAGCACAAACT
Ugrac_04    AGGGCAATATAGAGTTAGTATTAAGAGTGAAGTTGAGAGTAGCACAAACT
Ugrac_05    AGGGCAATATAGAGTTAGTATTAAGAGTGAAGTTGAGAGTAGCACAAACT
UgracE2_06  AGGGCAATATAGAGTTAGTATTAAGAGTGAAGTTGAGAGTAGCACAAACT
UgracE2_07  AGGGCAATATAGAGTTAGTATTAAGAGTGAAGTTGAGAGTAGCACAAACT
UgracE2_08  AGGGCAATATAGAGTTAGTATTAAGAGTGAAGTTGAGAGTAGCACAAACT
UgracE2_09  AGGGCAATATAGAGTTAGTATTAAGAGTGAAGTTGAGAGTAGCACAAACT
UgracE2_10  AGGGCAATATAGAGTTAGTATTAAGAGTGAAGTTGAGAGTAGCACAAACT
Uinve_01    AGGGCAATATAGGGTTAGTATTAAGAGTGAAGTTGAGAGTAGCAAAAACT
Uinve_02    AGGGCAATATAGGGTTAGTATTAAGAGTGAAGTTGAGAGTAGCAAAAACT
Uinve_03    AGGGCAATATAGGGTTAGTATTAAGAGTGAAGTTGAGAGTAGCAAAAACT
Uinve_04    AGGGCAATATAGGGTTAGTATTAAGAGTGAAGTTGAGAGTAGCAAAAACT
Uinve_05    AGGGCAATATAGGGTTAGTATTAAGAGTGAAGTTGAGAGTAGCAAAAACT
Uinve_06    AGGGCAATATAGGGTTAGTATTAAGAGTGAAGTTGAGAGTAGCAAAAACT
Uinve_07    AGGGCAATATAGGGTTAGTATTAAGAGTGAAGTTGAGAGTAGCAAAAACT
Univa_01    AGGGCAATATAAAGTTAGTATTAAGAGTGAAGTTGAGAGTAGCACAAACT
Univa_02    AGGGCAATATAAAGTTAGTATTAAGAGTGAAGTTGAGAGTAGCACAAACT
Univa_03    AGGGCAATATAAAGTTAGTATTAAGAGTGAAGTTGAGAGTAGCACAAACT
Univa_04    AGGGCAATATAAAGTTAGTATTAAGAGTGAAGTTGAGAGTAGCACAAACT
Univa_05    AGGGCAATATAAAGTTAGTATTAAGAGTGAAGTTGAGAGTAGCACAAACT
Univa_06    AGGGCAATATAAAGTTAGTATTAAGAGTGAAGTTGAGAGTAGCACAAACT
Univa_07    AGGGCAATATAAAGTTAGTATTAAGAGTGAAGTTGAGAGTAGCACAAACT
Univa_08    AGGGCAATATAAAGTTAGTATTAAGAGTGAAGTTGAGAGTAGCACAAACT
Univa_09    AGGGCAATATAAAGTTAGTATTAAGAGTGAAGTTGAGAGTAGCACAAACT
Univa_10    AGGGCAATATAAAGTTAGTATTAAGAGTGAAGTTGAGAGTAGCACAAACT
Univa_11    AGGGCAATATAAAGTTAGTATTAAGAGTGAAGTTGAGAGTAGCACAAACT
Univa_12    AGGGCAATATAAAGTTAGTATTAAGAGTGAAGTTGAGAGTAGCACAAACT
Univa_13    AGGGCAATATAAAGTTAGTATTAAGAGTGAAGTTGAGAGTAGCACAAACT
Univa_14    AGGGCAATATAAAGTTAGTATTAAGAGTGAAGTTGAGAGTAGCACAAACT
UsoriD2_07  AGGGCAATATAGAGTTAGTATTAAGAGTGAAGTTGAGAGTAGCACAAACT
UsoriD2_08  AGGGCAATATAGAGTTAGTATTAAGAGTGAAGTTGAGAGTAGCACAAACT
Usori_01    AGGGCAATATAGAGTTAGTATTAAGAGTGAAGTTGAGAGTAGCACAAACT
Usori_02    AGGGCAATATAGAGTTAGTATTAAGAGTGAAGTTGAGAGTAGCACAAACT
Usori_03    AGGGCAATATAGAGTTAGTATTAAGAGTGAAGTTGAGAGTAGCACAAACT
Usori_04    AGGGCAATATAGAGTTAGTATTAAGAGTGAAGTTGAGAGTAGCACAAACT
UsoriD2_05  AGGGCAATATAGAGTTAGTATTAAGAGTGAAGTTGAGAGTAGCACAAACT
UsoriD2_06  AGGGCAATATAGAGTTAGTATTAAGAGTGAAGTTGAGAGTAGCACAAACT
UsoriD2_09  AGGGCAATATAGAGTTAGTATTAAGAGTGAAGTTGAGAGTAGCACAAACT
Usps1_01    AGGGCAATATAGAGTTAGTATTAAGAGTGAAGTTGAGAGTAGCACAAACT
Usps1_02    AGGGCAATATAGAGTTAGTATTAAGAGTGAAGTTGAGAGTAGCACAAACT
Usps1_04    AGGGCAATATAGAGTTAGTATTAAGAGTGAAGTTGAGAGTAGCACAAACT
Usps1_05    AGGGCAATATAGAGTTAGTATTAAGAGTGAAGTTGAGAGTAGCACAAACT
Usps1_03    AGGGCAATATAGAGTTAGTATTAAGAGTGAAGTTGAGAGTAGCACAAACT
Uatro_08    AGGGCAATATAGAGTTAGTATTAAGAGTGAAGTTGAGAGTAGCACAAACT
Uatro_09    AGGGCAATATAGAGTTAGTATTAAGAGTGAAGTTGAGAGTAGCACAAACT
Uatro_10    AGGGCAATATAGAGTTAGTATTAAGAGTGAAGTTGAGAGTAGCACAAACT
Uatro_11    AGGGCAATATAGAGTTAGTATTAAGAGTGAAGTTGAGAGTAGCACAAACT

SA_01       CTCCTTCCAGCTCAGCTTTTCGA------------AACATAGTCAGCCAG
TA_01       CTCCCTCTAGCTCATCTCTTCAGAAGATTCCTTTGAACATAGTTGGCCAA
Uatro_01    CTCCCTCTAGCTCATCTCTTCAAAAGACTCCTTTGAACGTAGTTAGCCAG
Uatro_02    CTCCCTCTAGCTCATCTCTTCAAAAGACTCCTTTGAACGTAGTTAGCCAG
Uatro_03    CTCCCTCTAGCTCATCTCTTCAAAAGACTCCTTTGAACGTAGTTAGCCAG
Uatro_04    CTCCCTCTAGCTCATCTCTTCAAAAGACTCCTTTGAACGTAGTTAGCCAG
Uatro_05    CTCCCTCTAGCTCATCTCTTCAAAAGACTCCTTTGAACGTAGTTAGCCAG
Uatro_06    CTCCCTCTAGCTCATCTCTTCAAAAGACTCCTTTGAACGTAGTTAGCCAG
Uatro_07    CTCCCTCTAGCTCATCTCTTCAAAAGACTCCTTTGAACGTAGTTAGCCAG
Ugrac_01    CTCCCTCTAGCTCATCTCTTCAAAAGACTCCTTTGAACGTAGTTAGCCAA
Ugrac_02    CTCCCTCTAGCTCATCTCTTCAAAAGACTCCTTTGAACGTAGTTAGCCAA
Ugrac_03    CTCCCTCTAGCTCATCTCTTCAAAAGACTCCTTTGAACGTAGTTAGCCAA
Ugrac_04    CTCCCTCTAGCTCATCTCTTCAAAAGACTCCTTTGAACGTAGTTAGCCAG
Ugrac_05    CTCCCTCTAGCTCATCTCTTCAAAAGACTCCTTTGAACGTAGTTAGCCAA
UgracE2_06  CTCCCTCTAGCTCATCTCTTCAAAAGACTCCTTTGAACGTAGTTAGCCAA
UgracE2_07  CTCCCTCTAGCTCATCTCTTCAAAAGACTCCTTTGAACGTAGTTAGCCAA
UgracE2_08  CTCCCTCTAGCTCATCTCTTCAAAAGACTCCTTTGAACGTAGTTAGCCAA
UgracE2_09  CTCCCTCTAGCTCATCTCTTCAAAAGACTCCTTTGAACGTAGTTAGCCAA
UgracE2_10  CTCCCTCTAGCTCATCTCTTCAAAAGACTCCTTTGAACGTAGTTAGCCAA
Uinve_01    CTCCCTCTAGCTCATCTCTTGAAAAGACTCCTTTGAATGTAGTTAGCCAA
Uinve_02    CTCCCTCTAGCTCATCTCTTGAAAAGACTCCTTTGAATGTAGTTAGCCAA
Uinve_03    CTCCCTCTAGCTCATCTCTTGAAAAGACTCCTTTGAATGTAGTTAGCCAA
Uinve_04    CTCCCTCTAGCTCATCTCTTGAAAAGACTCCTTTGAATGTAGTTAGCCAA
Uinve_05    CTCCCTCTAGCTCATCTCTTGAAAAGACTCCTTTGAATGTAGTTAGCCAA
Uinve_06    CTCCCTCTAGCTCATCTCTTGAAAAGACTCCTTTGAATGTAGTTAGCCAA
Uinve_07    CTCCCTCTAGCTCATCTCTTGAAAAGACTCCTTTGAATGTAGTTAGCCAA
Univa_01    CTCCCTCTAGCTCATCTCTCCAAAAGAGTCCTTTGAACGTAGTTAGCCAA
Univa_02    CTCCCTCTAGCTCATCTCTCCAAAAGAGTCCTTTGAACGTAGTTAGCCAA
Univa_03    CTCCCTCTAGCTCATCTCTCCAAAAGAGTCCTTTGAACGTAGTTAGCCAA
Univa_04    CTCCCTCTAGCTCATCTCTCCAAAAGAGTCCTTTGAACGTAGTTAGCCAA
Univa_05    CTCCCTCTAGCTCATCTCTCCAAAAGAGTCCTTTGAACGTAGTTAGCCAA
Univa_06    CTCCCTCTAGCTCATCTCTCCAAAAGAGTCCTTTGAACGTAGTTAGCCAA
Univa_07    CTCCCTCTAGCTCATCTCTCCAAAAGAGTCCTTTGAACGTAGTTAGCCAA
Univa_08    CTCCCTCTAGCTCATCTCTCCAAAAGAGTCCTTTGAACGTAGTTAGCCAA
Univa_09    CTCCCTCTAGCTCATCTCTCCAAAAGAGTCCTTTGAACGTAGTTAGCCAA
Univa_10    CTCCCTCTAGCTCATCTCTCCAAAAGAGTCCTTTGAACGTAGTTAGCCAA
Univa_11    CTCCCTCTAGCTCATCTCTTCAAAAGAGTCCTTTGAACGTAGTTAGCCAA
Univa_12    CTCCCTCTAGCTCATCTCTTCAAAAGAGTCCTTTGAACGTAGTTAGCCAA
Univa_13    CTCCCTCTAGCTCATCTCTTCAAAAGAGTCCTTTGAACGTAGTTAGCCAA
Univa_14    CTCCCTCTAGCTCATCTCTTCAAAAGAGTCCTTTGAACGTAGTTAGCCAA
UsoriD2_07  CTCCCTCTAGCTCATCTCTTCAAAAGACTCCTTTGAACGTAGTTAGCCAA
UsoriD2_08  CTCCCTCTAGCTCATCTCTTCAAAAGACTCCTTTGAACGTAGTTAGCCAA
Usori_01    CTCCCTCTAGCTCATCTCTTCAAAAGACTCCTTTGAACGTAGTTAGCCAA
Usori_02    CTCCCTCTAGCTCATCTCTTCAAAAGACTCCTTTGAACGTAGTTAGCCAA
Usori_03    CTCCCTCTAGCTCATCTCTTCAAAAGACTCCTTTGAACGTAGTTAGCCAA
Usori_04    CTCCCTCTAGCTCATCTCTTCAAAAGACTCCTTTGAACGTAGTTAGCCAA
UsoriD2_05  CTCCCTCTAGCTCATCTCTTCAAAAGACTCCTTTGAACGTAGTTAGCCAA
UsoriD2_06  CTCCCTCTAGCTCATCTCTTCAAAAGACTCCTTTGAACGTAGTTAGCCAA
UsoriD2_09  CTCCCTCTAGCTCATCTCTTCAAAAGACTCCTTTGAACGTAGTTAGCCAA
Usps1_01    CTCCCTCTAGCTCACCTCTTCAAAAGACTCCTTTGAACGTAGTTAGCCAA
Usps1_02    CTCCCTCTAGCTCACCTCTTCAAAAGACTCCTTTGAACGTAGTTAGCCAA
Usps1_04    CTCCCTCTAGCTCACCTCTTCAAAAGACTCCTTTGAACGTAGTTAGCCAA
Usps1_05    CTCCCTCTAGCTCACCTCTTCAAAAGACTCCTTTGAACGTAGTTAGCCAA
Usps1_03    CTCCCTCTAGCTCACCTCTTCAAAAGACTCCTTTGAACGTAGTTAGCCAA
Uatro_08    CTCCCTCTAGCTCATCTCTTCAAAAGACTCCTTTGAACGTAGTTAACCAA
Uatro_09    CTCCCTCTAGCTCATCTCTTCAAAAGACTCCTTTGAACGTAGTTAACCAA
Uatro_10    CTCCCTCTAGCTCATCTCTTCAAAAGACTCCTTTGAACGTAGTTAACCAA
Uatro_11    CTCCCTCTAGCTCATCTCTTCAAAAGACTCCTTTGAACGTAGTTAACCAA

SA_01       CCTTTGACGCAAGAAACCACGATAAACATTGATGGCATGACTTGTAATTC
TA_01       CCTCTGACTCAAGAAACTGTGATAAACATTGATGGCATGACTTGTAATTC
Uatro_01    CCTCTGACTCAAGAAACTGTGATAAACATTGATGGCATGACTTGCAATTC
Uatro_02    CCTCTGACTCAAGAAACTGTGATAAACATTGATGGCATGACTTGCAATTC
Uatro_03    CCTCTGACTCAAGAAACTGTGATAAACATTGATGGCATGACTTGCAATTC
Uatro_04    CCTCTGACTCAAGAAACTGTGATAAACATTGATGGCATGACTTGCAATTC
Uatro_05    CCTCTGACTCAAGAAACTGTGATAAACATTGATGGCATGACTTGCAATTC
Uatro_06    CCTCTGACTCAAGAAACTGTGATAAACATTGATGGCATGACTTGCAATTC
Uatro_07    CCTCTGACTCAAGAAACTGTGATAAACATTGATGGCATGACTTGCAATTC
Ugrac_01    CCTCTGACTCAAGAAACTGTGATAAACATTGATGGCATGACTTGCAATTC
Ugrac_02    CCTCTGACTCAAGAAACTGTGATAAACATTGATGGCATGACTTGCAATTC
Ugrac_03    CCTCTGACTCAAGAAACTGTGATAAACATTGATGGCATGACTTGCAATTC
Ugrac_04    CCTCTGACTCAAGAAACTGTGATAAACATTGATGGCATGACTTGCAATTC
Ugrac_05    CCTCTGACTCAAGAAACTGTGATAAACATTGATGGCATGACTTGCAATTC
UgracE2_06  CCTCTGACTCAAGAAACTGTGATAAACATTGATGGCATGACTTGCAATTC
UgracE2_07  CCTCTGACTCAAGAAACTGTGATAAACATTGATGGCATGACTTGCAATTC
UgracE2_08  CCTCTGACTCAAGAAACTGTGATAAACATTGATGGCATGACTTGCAATTC
UgracE2_09  CCTCTGACTCAAGAAACTGTGATAAACATTGATGGCATGACTTGCAATTC
UgracE2_10  CCTCTGACTCAAGAAACTGTGATAAACATTGATGGCATGACTTGCAATTC
Uinve_01    CCTCTGACTCAAGAAACTGTGATAAACATTGATGGCATGACTTGCAATTC
Uinve_02    CCTCTGACTCAAGAAACTGTGATAAACATTGATGGCATGACTTGCAATTC
Uinve_03    CCTCTGACTCAAGAAACTGTGATAAACATTGATGGCATGACTTGCAATTC
Uinve_04    CCTCTGACTCAAGAAACTGTGATAAACATTGATGGCATGACTTGCAATTC
Uinve_05    CCTCTGACTCAAGAAACTGTGATAAACATTGATGGCATGACTTGCAATTC
Uinve_06    CCTCTGACTCAAGAAACTGTGATAAACATTGATGGCATGACTTGCAATTC
Uinve_07    CCTCTGACTCAAGAAACTGTGATAAACATTGATGGCATGACTTGCAATTC
Univa_01    CCTCTGACTCAAGAAACTGTGATAAACATTGATGGCATGACTTGCAATTC
Univa_02    CCTCTGACTCAAGAAACTGTGATAAACATTGATGGCATGACTTGCAATTC
Univa_03    CCTCTGACTCAAGAAACTGTGATAAACATTGATGGCATGACTTGCAATTC
Univa_04    CCTCTGACTCAAGAAACTGTGATAAACATTGATGGCATGACTTGCAATTC
Univa_05    CCTCTGACTCAAGAAACTGTGATAAACATTGATGGCATGACTTGCAATTC
Univa_06    CCTCTGACTCAAGAAACTGTGATAAACATTGATGGCATGACTTGCAATTC
Univa_07    CCTCTGACTCAAGAAACTGTGATAAACATTGATGGCATGACTTGCAATTC
Univa_08    CCTCTGACTCAAGAAACTGTGATAAACATTGATGGCATGACTTGCAATTC
Univa_09    CCTCTGACTCAAGAAACTGTGATAAACATTGATGGCATGACTTGCAATTC
Univa_10    CCTCTGACTCAAGAAACTGTGATAAACATTGATGGCATGACTTGCAATTC
Univa_11    CCTCTGACTCAAGAAACTGTGATAAACATTGATGGCATGACTTGCAATTC
Univa_12    CCTCTGACTCAAGAAACTGTGATAAACATTGATGGCATGACTTGCAATTC
Univa_13    CCTCTGACTCAAGAAACTGTGATAAACATTGATGGCATGACTTGCAATTC
Univa_14    CCTCTGACTCAAGAAACTGTGATAAACATTGATGGCATGACTTGCAATTC
UsoriD2_07  CCTCTGACTCAAGAAACTGTGATAAACATTGATGGCATGACTTGCAATTC
UsoriD2_08  CCTCTGACTCAAGAAACTGTGATAAACATTGATGGCATGACTTGCAATTC
Usori_01    CCTCTGACTCAAGAAACTGTGATAAACATTGATGGCATGACTTGCAATTC
Usori_02    CCTCTGACTCAAGAAACTGTGATAAACATTGATGGCATGACTTGCAATTC
Usori_03    CCTCTGACTCAAGAAACTGTGATAAACATTGATGGCATGACTTGCAATTC
Usori_04    CCTCTGACTCAAGAAACTGTGATAAACATTGATGGCATGACTTGCAATTC
UsoriD2_05  CCTCTGACTCAAGAAACTGTGATAAACATTGATGGCATGACTTGCAATTC
UsoriD2_06  CCTCTGACTCAAGAAACTGTGATAAACATTGATGGCATGACTTGCAATTC
UsoriD2_09  CCTCTGACTCAAGAAACTGTGATAAACATTGATGGCATGACTTGCAATTC
Usps1_01    CCTCTGACTCAAGAAACTGTGATAAACATTGATGGCATGACTTGCAATTC
Usps1_02    CCTCTGACTCAAGAAACTGTGATAAACATTGATGGCATGACTTGCAATTC
Usps1_04    CCTCTGACTCAAGAAACTGTGATAAACATTGATGGCATGACTTGCAATTC
Usps1_05    CCTCTGACTCAAGAAACTGTGATAAACATTGATGGCATGACTTGCAATTC
Usps1_03    CCTCTGACTCAAGAAACTGTGATAAACATTGATGGCATGACTTGCAATTC
Uatro_08    CCTCTGACTCAAGAAACTGTGATAAACATTGATGGCATGACTTGCAATTC
Uatro_09    CCTCTGACTCAAGAAACTGTGATAAACATTGATGGCATGACTTGCAATTC
Uatro_10    CCTCTGACTCAAGAAACTGTGATAAACATTGATGGCATGACTTGCAATTC
Uatro_11    CCTCTGACTCAAGAAACTGTGATAAACATTGATGGCATGACTTGCAATTC

SA_01       TTGTGTGCAGTCTATTGAGAGTGTTATATCAAAAAAGGCAGGTGTAAAAT
TA_01       TTGTGTGCAGTCTATTGAGGGTATCATATCAAAAAAGACAGGTGTAAAAT
Uatro_01    TTGTGTGCAGTCTATTGAGGGTATCATATCAAAAAAAGTGGGTGTAAAAT
Uatro_02    TTGTGTGCAGTCTATTGAGGGTATCATATCAAAAAAAGTGGGTGTAAAAT
Uatro_03    TTGTGTGCAGTCTATTGAGGGTATCATATCAAAAAAAGTGGGTGTAAAAT
Uatro_04    TTGTGTGCAGTCTATTGAGGGTATCATATCAAAAAAAGTGGGTGTAAAAT
Uatro_05    TTGTGTGCAGTCTATTGAGGGTATCATATCAAAAAAAGTGGGTGTAAAAT
Uatro_06    TTGTGTGCAGTCTATTGAGGGTATCATATCAAAAAAAGTGGGTGTAAAAT
Uatro_07    TTGTGTGCAGTCTATTGAGGGTATCATATCAAAAAAAGTGGGTGTAAAAT
Ugrac_01    TTGTGTGCAGTCTATTGAGGGTATCATATCAAAAAAAGTGGGTGTAAAAT
Ugrac_02    TTGTGTGCAGTCTATTGAGGGTATCATATCAAAAAAAGTGGGTGTAAAAT
Ugrac_03    TTGTGTGCAGTCTATTGAGGGTATCATATCAAAAAAAGTGGGTGTAAAAT
Ugrac_04    TTGTGTGCAGTCTATTGAGGGTATCATATCAAAAAAAGTGGGTGTAAAAT
Ugrac_05    TTGTGTGCAGTCTATTGAGGGTATCATATCAAAAAAAGTGGGTGTAAAAT
UgracE2_06  TTGTGTGCAGTCTATTGAGGGTATCATATCAAAAAAAGTGGGTGTAAAAT
UgracE2_07  TTGTGTGCAGTCTATTGAGGGTATCATATCAAAAAAAGTGGGTGTAAAAT
UgracE2_08  TTGTGTGCAGTCTATTGAGGGTATCATATCAAAAAAAGTGGGTGTAAAAT
UgracE2_09  TTGTGTGCAGTCTATTGAGGGTATCATATCAAAAAAAGTGGGTGTAAAAT
UgracE2_10  TTGTGTGCAGTCTATTGAGGGTATCATATCAAAAAAAGTGGGTGTAAAAT
Uinve_01    TTGTGTGCAGTCTATTGAGGGTATCATATCAAAAAAAGTGGGTGTAAAAT
Uinve_02    TTGTGTGCAGTCTATTGAGGGTATCATATCAAAAAAAGTGGGTGTAAAAT
Uinve_03    TTGTGTGCAGTCTATTGAGGGTATCATATCAAAAAAAGTGGGTGTAAAAT
Uinve_04    TTGTGTGCAGTCTATTGAGGGTATCATATCAAAAAAAGTGGGTGTAAAAT
Uinve_05    TTGTGTGCAGTCTATTGAGGGTATCATATCAAAAAAAGTGGGTGTAAAAT
Uinve_06    TTGTGTGCAGTCTATTGAGGGTATCATATCAAAAAAAGTGGGTGTAAAAT
Uinve_07    TTGTGTGCAGTCTATTGAGGGTATCATATCAAAAAAAGTGGGTGTAAAAT
Univa_01    TTGTGTGCAGTCTATTGAGGGTATCATATCAAAAAAAATGGGTGTAAAAT
Univa_02    TTGTGTGCAGTCTATTGAGGGTATCATATCAAAAAAAATGGGTGTAAAAT
Univa_03    TTGTGTGCAGTCTATTGAGGGTATCATATCAAAAAAAATGGGTGTAAAAT
Univa_04    TTGTGTGCAGTCTATTGAGGGTATCATATCAAAAAAAATGGGTGTAAAAT
Univa_05    TTGTGTGCAGTCTATTGAGGGTATCATATCAAAAAAAATGGGTGTAAAAT
Univa_06    TTGTGTGCAGTCTATTGAGGGTATCATATCAAAAAAAATGGGTGTAAAAT
Univa_07    TTGTGTGCAGTCTATTGAGGGTATCATATCAAAAAAAATGGGTGTAAAAT
Univa_08    TTGTGTGCAGTCTATTGAGGGTATCATATCAAAAAAAATGGGTGTAAAAT
Univa_09    TTGTGTGCAGTCTATTGAGGGTATCATATCAAAAAAAATGGGTGTAAAAT
Univa_10    TTGTGTGCAGTCTATTGAGGGTATCATATCAAAAAAAATGGGTGTAAAAT
Univa_11    TTGTGTGCAGTCTATTGAGGGTATCATATCAAAAAAAATGGGTGTAAAAT
Univa_12    TTGTGTGCAGTCTATTGAGGGTATCATATCAAAAAAAATGGGTGTAAAAT
Univa_13    TTGTGTGCAGTCTATTGAGGGTATCATATCAAAAAAAATGGGTGTAAAAT
Univa_14    TTGTGTGCAGTCTATTGAGGGTATCATATCAAAAAAAATGGGTGTAAAAT
UsoriD2_07  TTGTGTGCAGTCTATTGAGGGTATCATATCAAAAAAAGTGGGTGTAAAAT
UsoriD2_08  TTGTGTGCAGTCTATTGAGGGTATCATATCAAAAAAAGTGGGTGTAAAAT
Usori_01    TTGTGTGCAGTCTATTGAGGGTATCATATCAAAAAAAGTGGGTGTAAAAT
Usori_02    TTGTGTGCAGTCTATTGAGGGTATCATATCAAAAAAAGTGGGTGTAAAAT
Usori_03    TTGTGTGCAGTCTATTGAGGGTATCATATCAAAAAAAGTGGGTGTAAAAT
Usori_04    TTGTGTGCAGTCTATTGAGGGTATCATATCAAAAAAAGTGGGTGTAAAAT
UsoriD2_05  TTGTGTGCAGTCTATTGAGGGTATCATATCAAAAAAAGTGGGTGTAAAAT
UsoriD2_06  TTGTGTGCAGTCTATTGAGGGTATCATATCAAAAAAAGTGGGTGTAAAAT
UsoriD2_09  TTGTGTGCAGTCTATTGAGGGTATCATATCAAAAAAAGTGGGTGTAAAAT
Usps1_01    TTGTGTGCAGTCTATTGAGGGTATCATATCAAAAAAAGTGGGTGTAAAAT
Usps1_02    TTGTGTGCAGTCTATTGAGGGTATCATATCAAAAAAAGTGGGTGTAAAAT
Usps1_04    TTGTGTGCAGTCTATTGAGGGTATCATATCAAAAAAAGTGGGTGTAAAAT
Usps1_05    TTGTGTGCAGTCTATTGAGGGTATCATATCAAAAAAAGTGGGTGTAAAAT
Usps1_03    TTGTGTGCAGTCTATTGAGGGTATCATATCAAAAAAAGTGGGTGTAAAAT
Uatro_08    TTGTGTGCAGTCTATTGAGGGTATCATATCAAAAAAAGTGGGTGTAAAAT
Uatro_09    TTGTGTGCAGTCTATTGAGGGTATCATATCAAAAAAAGTGGGTGTAAAAT
Uatro_10    TTGTGTGCAGTCTATTGAGGGTATCATATCAAAAAAAGTGGGTGTAAAAT
Uatro_11    TTGTGTGCAGTCTATTGAGGGTATCATATCAAAAAAAGTGGGTGTAAAAT

SA_01       CAATATGCGTCTCCCTTGCAAACAGCAATGGAACTATTGAGTATGATCCT
TA_01       CCATACGAGTTTCCCTTGCAAATAGCAATGGGACTGTTGAGTATGATCCT
Uatro_01    CCATTCGGGTTTCCCTTGCAAATAGCAGTGGGACTGTTGAATATGATCCT
Uatro_02    CCATTCGGGTTTCCCTTGCAAATAGCAGTGGGACTGTTGAATATGATCCT
Uatro_03    CCATTCGGGTTTCCCTTGCAAATAGCAGTGGGACTGTTGAATATGATCCT
Uatro_04    CCATTCGGGTTTCCCTTGCAAATAGCAGTGGGACTGTTGAATATGATCCT
Uatro_05    CCATTCGGGTTTCCCTTGCAAATAGCAGTGGGACTGTTGAATATGATCCT
Uatro_06    CCATTCGGGTTTCCCTTGCAAATAGCAGTGGGACTGTTGAATATGATCCT
Uatro_07    CCATTCGGGTTTCCCTTGCAAATAGCAGTGGGACTGTTGAATATGATCCT
Ugrac_01    CCATTCGGGTTTCCCTTGCAAATAGCAGTGGGACTGTTGAATATGATCCT
Ugrac_02    CCATTCGGGTTTCCCTTGCAAATAGCAGTGGGACTGTTGAATATGATCCT
Ugrac_03    CCATTCGGGTTTCCCTTGCAAATAGCAGTGGGACTGTTGAATATGATCCT
Ugrac_04    CCATTCGGGTTTCCCTTGCAAATAGCAGTGGGACTGTTGAATATGATCCT
Ugrac_05    CCATTCGGGTTTCCCTTGCAAATAGCAGTGGGACTGTTGAATATGATCCT
UgracE2_06  CCATTCGGGTTTCCCTTGCAAATAGCAGTGGGACTGTTGAATATGATCCT
UgracE2_07  CCATTCGGGTTTCCCTTGCAAATAGCAGTGGGACTGTTGAATATGATCCT
UgracE2_08  CCATTCGGGTTTCCCTTGCAAATAGCAGTGGGACTGTTGAATATGATCCT
UgracE2_09  CCATTCGGGTTTCCCTTGCAAATAGCAGTGGGACTGTTGAATATGATCCT
UgracE2_10  CCATTCGGGTTTCCCTTGCAAATAGCAGTGGGACTGTTGAATATGATCCT
Uinve_01    CCATCCGGGTTTCCCTTGCAAATAGCAATGGGACTGTTGAATATGATCCT
Uinve_02    CCATCCGGGTTTCCCTTGCAAATAGCAATGGGACTGTTGAATATGATCCT
Uinve_03    CCATCCGGGTTTCCCTTGCAAATAGCAATGGGACTGTTGAATATGATCCT
Uinve_04    CCATCCGGGTTTCCCTTGCAAATAGCAATGGGACTGTTGAATATGATCCT
Uinve_05    CCATCCGGGTTTCCCTTGCAAATAGCAATGGGACTGTTGAATATGATCCT
Uinve_06    CCATCCGGGTTTCCCTTGCAAATAGCAATGGGACTGTTGAATATGATCCT
Uinve_07    CCATCCGGGTTTCCCTTGCAAATAGCAATGGGACTGTTGAATATGATCCT
Univa_01    CCATCCGGGTTTCCCTTGCAAATAGCAATGGGACTGTTGAATATGATCCT
Univa_02    CCATCCGGGTTTCCCTTGCAAATAGCAATGGGACTGTTGAATATGATCCT
Univa_03    CCATCCGGGTTTCCCTTGCAAATAGCAATGGGACTGTTGAATATGATCCT
Univa_04    CCATCCGGGTTTCCCTTGCAAATAGCAATGGGACTGTTGAATATGATCCT
Univa_05    CCATCCGGGTTTCCCTTGCAAATAGCAATGGGACTGTTGAATATGATCCT
Univa_06    CCATCCGGGTTTCCCTTGCAAATAGCAATGGGACTGTTGAATATGATCCT
Univa_07    CCATCCGGGTTTCCCTTGCAAATAGCAATGGGACTGTTGAATATGATCCT
Univa_08    CCATCCGGGTTTCCCTTGCAAATAGCAATGGGACTGTTGAATATGATCCT
Univa_09    CCATCCGGGTTTCCCTTGCAAATAGCAATGGGACTGTTGAATATGATCCT
Univa_10    CCATCCGGGTTTCCCTTGCAAATAGCAATGGGACTGTTGAATATGATCCT
Univa_11    CCATCCGGGTTTCCCTTGCAAATAGCAATGGGACTGTTGAATATGATCCT
Univa_12    CCATCCGGGTTTCCCTTGCAAATAGCAATGGGACTGTTGAATATGATCCT
Univa_13    CCATCCGGGTTTCCCTTGCAAATAGCAATGGGACTGTTGAATATGATCCT
Univa_14    CCATCCGGGTTTCCCTTGCAAATAGCAATGGGACTGTTGAATATGATCCT
UsoriD2_07  CCATTCGGGTTTCCCTTGCAAATAGCAGTGGGACTGTTGAATATGATCCT
UsoriD2_08  CCATTCGGGTTTCCCTTGCAAATAGCAGTGGGACTGTTGAATATGATCCT
Usori_01    CCATTCGGGTTTCCCTTGCAAATAGCAGTGGGACTGTTGAATATGATCCT
Usori_02    CCATTCGGGTTTCCCTTGCAAATAGCAGTGGGACTGTTGAATATGATCCT
Usori_03    CCATTCGGGTTTCCCTTGCAAATAGCAGTGGGACTGTTGAATATGATCCT
Usori_04    CCATTCGGGTTTCCCTTGCAAATAGCAGTGGGACTGTTGAATATGATCCT
UsoriD2_05  CCATTCGGGTTTCCCTTGCAAATAGCAGTGGGACTGTTGAATATGATCCT
UsoriD2_06  CCATTCGGGTTTCCCTTGCAAATAGCAGTGGGACTGTTGAATATGATCCT
UsoriD2_09  CCATTCGGGTTTCCCTTGCAAATAGCAGTGGGACTGTTGAATATGATCCT
Usps1_01    CCATTCGGGTTTCCCTTGCAAATAGCAGTGGGACTGTTGAATATGATCCT
Usps1_02    CCATTCGGGTTTCCCTTGCAAATAGCAGTGGGACTGTTGAATATGATCCT
Usps1_04    CCATTCGGGTTTCCCTTGCAAATAGCAGTGGGACTGTTGAATATGATCCT
Usps1_05    CCATTCGGGTTTCCCTTGCAAATAGCAGTGGGACTGTTGAATATGATCCT
Usps1_03    CCATTCGGGTTTCCCTTGCAAATAGCAGTGGGACTGTTGAATATGATCCT
Uatro_08    CCATTCGGGTTTCCCTTGCAAATAGCAGTGGGACTGTTGAATATGATCCT
Uatro_09    CCATTCGGGTTTCCCTTGCAAATAGCAGTGGGACTGTTGAATATGATCCT
Uatro_10    CCATTCGGGTTTCCCTTGCAAATAGCAGTGGGACTGTTGAATATGATCCT
Uatro_11    CCATTCGGGTTTCCCTTGCAAATAGCAGTGGGACTGTTGAATATGATCCT

SA_01       CTACTGACTTCTCCAGAAACCTTGAGGGAAGCAATAGAAGACTACTTCGG
TA_01       TTACTAACTTCTCCAGAAACCTTGAGAGAAGCAATAGAAGACTACTTCGG
Uatro_01    TTACTGACATCACCAGAAACCTTGAGAGAAGCAATAGAAGACTACTTCGG
Uatro_02    TTACTGACATCACCAGAAACCTTGAGAGAAGCAATAGAAGACTACTTCGG
Uatro_03    TTACTGACATCACCAGAAACCTTGAGAGAAGCAATAGAAGACTACTTCGG
Uatro_04    TTACTGACATCACCAGAAACCTTGAGAGAAGCAATAGAAGACTACTTCGG
Uatro_05    TTACTGACATCACCAGAAACCTTGAGAGAAGCAATAGAAGACTACTTCGG
Uatro_06    TTACTGACATCACCAGAAACCTTGAGAGAAGCAATAGAAGACTACTTCGG
Uatro_07    TTACTGACATCACCAGAAACCTTGAGAGAAGCAATAGAAGACTACTTCGG
Ugrac_01    TTACTGACATCACCAGAAACCTTGAGAGAAGCAATAGAAGACTACTTCGG
Ugrac_02    TTACTGACATCACCAGAAACCTTGAGAGAAGCAATAGAAGACTACTTCGG
Ugrac_03    TTACTGACATCACCAGAAACCTTGAGAGAAGCAATAGAAGACTACTTCGG
Ugrac_04    TTACTGACATCACCAGAAACCTTGAGAGAAGCAATAGAAGACTACTTCGG
Ugrac_05    TTACTGACATCACCAGAAACCTTGAGAGAAGCAATAGAAGACTACTTCGG
UgracE2_06  TTACTGACATCACCAGAAACCTTGAGAGAAGCAATAGAAGACTACTTCGG
UgracE2_07  TTACTGACATCACCAGAAACCTTGAGAGAAGCAATAGAAGACTACTTCGG
UgracE2_08  TTACTGACATCACCAGAAACCTTGAGAGAAGCAATAGAAGACTACTTCGG
UgracE2_09  TTACTGACATCACCAGAAACCTTGAGAGAAGCAATAGAAGACTACTTCGG
UgracE2_10  TTACTGACATCACCAGAAACCTTGAGAGAAGCAATAGAAGACTACTTCGG
Uinve_01    TTACTGACATCACCAGAAACCTTGAGAGAAGCAATAGAAGACTACTTCGG
Uinve_02    TTACTGACATCACCAGAAACCTTGAGAGAAGCAATAGAAGACTACTTCGG
Uinve_03    TTACTGACATCACCAGAAACCTTGAGAGAAGCAATAGAAGACTACTTCGG
Uinve_04    TTACTGACATCACCAGAAACCTTGAGAGAAGCAATAGAAGACTACTTCGG
Uinve_05    TTACTGACATCACCAGAAACCTTGAGAGAAGCAATAGAAGACTACTTCGG
Uinve_06    TTACTGACATCACCAGAAACCTTGAGAGAAGCAATAGAAGACTACTTCGG
Uinve_07    TTACTGACATCACCAGAAACCTTGAGAGAAGCAATAGAAGACTACTTCGG
Univa_01    TTACTGACATCACCAGAAACCTTGAGAGAAGCAATAGAAGACTACTTCGG
Univa_02    TTACTGACATCACCAGAAACCTTGAGAGAAGCAATAGAAGACTACTTCGG
Univa_03    TTACTGACATCACCAGAAACCTTGAGAGAAGCAATAGAAGACTACTTCGG
Univa_04    TTACTGACATCACCAGAAACCTTGAGAGAAGCAATAGAAGACTACTTCGG
Univa_05    TTACTGACATCACCAGAAACCTTGAGAGAAGCAATAGAAGACTACTTCGG
Univa_06    TTACTGACATCACCAGAAACCTTGAGAGAAGCAATAGAAGACTACTTCGG
Univa_07    TTACTGACATCACCAGAAACCTTGAGAGAAGCAATAGAAGACTACTTCGG
Univa_08    TTACTGACATCACCAGAAACCTTGAGAGAAGCAATAGAAGACTACTTCGG
Univa_09    TTACTGACATCACCAGAAACCTTGAGAGAAGCAATAGAAGACTACTTCGG
Univa_10    TTACTGACATCACCAGAAACCTTGAGAGAAGCAATAGAAGACTACTTCGG
Univa_11    TTACTGACATCACCAGAAACCTTGAGAGAAGCAATAGAAGACTACTTCGG
Univa_12    TTACTGACATCACCAGAAACCTTGAGAGAAGCAATAGAAGACTACTTCGG
Univa_13    TTACTGACATCACCAGAAACCTTGAGAGAAGCAATAGAAGACTACTTCGG
Univa_14    TTACTGACATCACCAGAAACCTTGAGAGAAGCAATAGAAGACTACTTCGG
UsoriD2_07  TTACTGACATCACCAGAAACCTTGAGAGAAGCAATAGAAGACTACTTCGG
UsoriD2_08  TTACTGACATCACCAGAAACCTTGAGAGAAGCAATAGAAGACTACTTCGG
Usori_01    TTACTGACATCACCAGAAACCTTGAGAGAAGCAATAGAAGACTACTTCGG
Usori_02    TTACTGACATCACCAGAAACCTTGAGAGAAGCAATAGAAGACTACTTCGG
Usori_03    TTACTGACATCACCAGAAACCTTGAGAGAAGCAATAGAAGACTACTTCGG
Usori_04    TTACTGACATCACCAGAAACCTTGAGAGAAGCAATAGAAGACTACTTCGG
UsoriD2_05  TTACTGACATCACCAGAAACCTTGAGAGAAGCAATAGAAGACTACTTCGG
UsoriD2_06  TTACTGACATCACCAGAAACCTTGAGAGAAGCAATAGAAGACTACTTCGG
UsoriD2_09  TTACTGACATCACCAGAAACCTTGAGAGAAGCAATAGAAGACTACTTCGG
Usps1_01    TTACTGACATCACCAGAAACCTTGAGAGAAGCAATAGAAGACTACTTCGG
Usps1_02    TTACTGACATCACCAGAAACCTTGAGAGAAGCAATAGAAGACTACTTCGG
Usps1_04    TTACTGACATCACCAGAAACCTTGAGAGAAGCAATAGAAGACTACTTCGG
Usps1_05    TTACTGACATCACCAGAAACCTTGAGAGAAGCAATAGAAGACTACTTCGG
Usps1_03    TTACTGACATCACCAGAAACCTTGAGAGAAGCAATAGAAGACTACTTCGG
Uatro_08    TTACTGACATCACCAGAAACCTTGAGAGAAGCAATAGAAGACTACTTCGG
Uatro_09    TTACTGACATCACCAGAAACCTTGAGAGAAGCAATAGAAGACTACTTCGG
Uatro_10    TTACTGACATCACCAGAAACCTTGAGAGAAGCAATAGAAGACTACTTCGG
Uatro_11    TTACTGACATCACCAGAAACCTTGAGAGAAGCAATAGAAGACTACTTCGG

SA_01       TTGCATGAAGGCTGCCCCCATGAAAGAAGCAAACATCCGAGGACAAGGCA
TA_01       TTGCATGAAGGCTGCCCCCATGAAAGAAGCCAGTGTCCGAGGACCAGGCG
Uatro_01    TTGCATGAAGGCTGCCCCCATGAAAGAAGCCAGTGTCCGAGGACCAGGCA
Uatro_02    TTGCATGAAGGCTGCCCCCATGAAAGAAGCCAGTGTCCGAGGACCAGGCA
Uatro_03    TTGCATGAAGGCTGCCCCCATGAAAGAAGCCAGTGTCCGAGGACCAGGCA
Uatro_04    TTGCATGAAGGCTGCCCCCATGAAAGAAGCCAGTGTCCGAGGACCAGGCA
Uatro_05    TTGCATGAAGGCTGCCCCCATGAAAGAAGCCAGTGTCCGAGGACCAGGCA
Uatro_06    TTGCATGAAGGCTGCCCCCATGAAAGAAGCCAGTGTCCGAGGACCAGGCA
Uatro_07    TTGCATGAAGGCTGCCCCCATGAAAGAAGCCAGTGTCCGAGGACCAGGCA
Ugrac_01    TTGCATGAAGGCTGCCCCCATGAAAGAAGCCAGTGTCCGAGGACCAGGCA
Ugrac_02    TTGCATGAAGGCTGCCCCCATGAAAGAAGCCAGTGTCCGAGGACCAGGCA
Ugrac_03    TTGCATGAAGGCTGCCCCCATGAAAGAAGCCAGTGTCCGAGGACCAGGCA
Ugrac_04    TTGCATGAAGGCTGCCCCCATGAAAGAAGCCAGTGTCCGAGGACCAGGCA
Ugrac_05    TTGCATGAAGGCTGCCCCCATGAAAGAAGCCAGTGTCCGAGGACCAGGCA
UgracE2_06  TTGCATGAAGGCTGCCCCCATGAAAGAAGCCAGTGTCCGAGGACCAGGCA
UgracE2_07  TTGCATGAAGGCTGCCCCCATGAAAGAAGCCAGTGTCCGAGGACCAGGCA
UgracE2_08  TTGCATGAAGGCTGCCCCCATGAAAGAAGCCAGTGTCCGAGGACCAGGCA
UgracE2_09  TTGCATGAAGGCTGCCCCCATGAAAGAAGCCAGTGTCCGAGGACCAGGCA
UgracE2_10  TTGCATGAAGGCTGCCCCCATGAAAGAAGCCAGTGTCCGAGGACCAGGCA
Uinve_01    TTGCATGAAGGCTGCCCCCATGAAAGAAGCGAACGTCCGAGGACCAGGCA
Uinve_02    TTGCATGAAGGCTGCCCCCATGAAAGAAGCGAACGTCCGAGGACCAGGCA
Uinve_03    TTGCATGAAGGCTGCCCCCATGAAAGAAGCCAACGTCCGAGGACCAGGCA
Uinve_04    TTGCATGAAGGCTGCCCCCATGAAAGAAGCCAACGTCCGAGGACCAGGCA
Uinve_05    TTGCATGAAGGCTGCCCCCATGAAAGAAGCGAACGTCCGAGGACCAGGCA
Uinve_06    TTGCATGAAGGCTGCCCCCATGAAAGAAGCCAACGTCCGAGGACCAGGCA
Uinve_07    TTGCATGAAGGCTGCCCCCATGAAAGAAGCGAACGTCCGAGGACCAGGCA
Univa_01    TTGCATGAAGGCTGCCCCCATGAAAGAAGCCAGTGTCCGAGGACCAGGCA
Univa_02    TTGCATGAAGGCTGCCCCCATGAAAGAAGCCAGTGTCCGAGGACCAGGCA
Univa_03    TTGCATGAAGGCTGCCCCCATGAAAGAAGCCAGTGTCCGAGGACCAGGCA
Univa_04    TTGCATGAAGGCTGCCCCCATGAAAGAAGCCAGTGTCCGAGGACCAGGCA
Univa_05    TTGCATGAAGGCTGCCCCCATGAAAGAAGCCAGTGTCCGAGGACCAGGCA
Univa_06    TTGCATGAAGGCTGCCCCCATGAAAGAAGCCAGCGTCCGAGGACCAGGCA
Univa_07    TTGCATGAAGGCTGCCCCCATGAAAGAAGCCAGTGTCCGAGGACCAGGCA
Univa_08    TTGCATGAAGGCTGCCCCCATGAAAGAAGCCAGTGTCCGAGGACCAGGCA
Univa_09    TTGCATGAAGGCTGCCCCCATGAAAGAAGCCAGCGTCCGAGGACCAGGCA
Univa_10    TTGCATGAAGGCTGCCCCCATGAAAGAAGCCAGCGTCCGAGGACCAGGCA
Univa_11    TTGCATGAAGGCTGCCCCCATGAAAGAAGCCAGTGTCCGAGGACCAGGCA
Univa_12    TTGCATGAAGGCTGCCCCCATGAAAGAAGCCAGTGTCCGAGGACCAGGCA
Univa_13    TTGCATGAAGGCTGCCCCCATGAAAGAAGCCAGTGTCCGAGGACCAGGCA
Univa_14    TTGCATGAAGGCTGCCCCCATGAAAGAAGCCAGTGTCCGAGGACCAGGCA
UsoriD2_07  TTGCATGAAGGCTGCCCCCATGAAAGAAGCCAGTGTCCGAGGACCAGGCA
UsoriD2_08  TTGCATGAAGGCTGCCCCCATGAAAGAAGCCAGTGTCCGAGGACCAGGCA
Usori_01    TTGCATGAAGGCTGCCCCCATGAAAGAAGCCAGTGTCCGAGGACCAGGCA
Usori_02    TTGCATGAAGGCTGCCCCCATGAAAGAAGCCAGTGTCCGAGGACCAGGCA
Usori_03    TTGCATGAAGGCTGCCCCCATGAAAGAAGCCAGTGTCCGAGGACCAGGCA
Usori_04    TTGCATGAAGGCTGCCCCCATGAAAGAAGCCAGTGTCCGAGGACCAGGCA
UsoriD2_05  TTGCATGAAGGCTGCCCCCATGAAAGAAGCCAACGTCCGAGGACCAGGCA
UsoriD2_06  TTGCATGAAGGCTGCCCCCATGAAAGAAGCCAGTGTCCGAGGACCAGGCA
UsoriD2_09  TTGCATGAAGGCTGCCCCCATGAAAGAAGCCAACGTCCGAGGACCAGGCA
Usps1_01    TTGCATGAAGGCTGCCCCCATGAAAGAAGCCAGTGTCCGAGGACCAGGCA
Usps1_02    TTGCATGAAGGCTGCCCCCATGAAAGAAGCCAGTGTCCGAGGACCAGGCA
Usps1_04    TTGCATGAAGGCTGCCCCCATGAAAGAAGCCAACGTCCGAGGACCAGGCA
Usps1_05    TTGCATGAAGGCTGCCCCCATGAAAGAAGCCAGTGTCCGAGGACCAGGCA
Usps1_03    TTGCATGAAGGCTGCCCCCATGAAAGAAGCCAACGTCCGAGGACCAGGCA
Uatro_08    TTGCATGAAGGCTGCCCCCATGAAAGAAGCCAGTGTCCGAGGACCAGGCA
Uatro_09    TTGCATGAAGGCTGCCCCCATGAAAGAAGCCAGTGTCCGAGGACCAGGCA
Uatro_10    TTGCATGAAGGCTGCCCCCATGAAAGAAGCCAGTGTCCGAGGACCAGGCA
Uatro_11    TTGCATGAAGGCTGCCCCCATGAAAGAAGCCAGTGTCCGAGGACCAGGCA

SA_01       GCTTGGCCTACCCAGGAGTGCGGACCCATGGGACTCTGGAGAGCGTGAAT
TA_01       GCTTGGCCTACCCAGGTGTGCGGACCCATGGGACTCTGGAGAGCGTGAAT
Uatro_01    GCTTGGCCTACCCAGGTGTGCGGACCCATGGGACTCTGGAGAGCGTGAAT
Uatro_02    GCTTGGCCTACCCAGGTGTGCGGACCCATGGGACTCTGGAGAGCGTGAAT
Uatro_03    GCTTGGCCTACCCAGGTGTGCGGACCCATGGGACTCTGGAGAGCGTGAAT
Uatro_04    GCTTGGCCTACCCAGGTGTGCGGACCCATGGGACTCTGGAGAGCGTGAAT
Uatro_05    GCTTGGCCTACCCAGGTGTGCGGACCCATGGGACTCTGGAGAGCGTGAAT
Uatro_06    GCTTGGCCTACCCAGGTGTGCGGACCCATGGGACTCTGGAGAGCGTGAAT
Uatro_07    GCTTGGCCTACCCAGGTGTGCGGACCCATGGGACTCTGGAGAGCGTGAAT
Ugrac_01    GCTTGGCCTACCCAGGTGTGCGGACCCATGGGACTCTGGAGAGCGTGAAT
Ugrac_02    GCTTGGCCTACCCAGGTGTGCGGACCCATGGGACTCTGGAGAGCGTGAAT
Ugrac_03    GCTTGGCCTACCCAGGTGTGCGGACCCATGGGACTCTGGAGAGCGTGAAT
Ugrac_04    GCTTGGCCTACCCAGGTGTGCGGACCCATGGGACTCTGGAGAGCGTGAAT
Ugrac_05    GCTTGGCCTACCCAGGTGTGCGGACCCATGGGACTCTGGAGAGCGTGAAT
UgracE2_06  GCTTGGCCTACCCAGGTGTGCGGACCCATGGGACTCTGGAGAGCGTGAAT
UgracE2_07  GCTTGGCCTACCCAGGTGTGCGGACCCATGGGACTCTGGAGAGCGTGAAT
UgracE2_08  GCTTGGCCTACCCAGGTGTGCGGACCCATGGGACTCTGGAGAGCGTGAAT
UgracE2_09  GCTTGGCCTACCCAGGTGTGCGGACCCATGGGACTCTGGAGAGCGTGAAT
UgracE2_10  GCTTGGCCTACCCAGGTGTGCGGACCCATGGGACTCTGGAGAGCGTGAAT
Uinve_01    GCTTGGCCTACCCAGGTGTGCGGACCCATGGGACTCTGGAGAGCGTGAAT
Uinve_02    GCTTGGCCTACCCAGGTGTGCGGACCCATGGGACTCTGGAGAGCGTGAAT
Uinve_03    GCTTGGCCTACCCAGGTGTGCGGACCCATGGGACTCTGGAGAGCGTGAAT
Uinve_04    GCTTGGCCTACCCAGGTGTGCGGACCCATGGGACTCTGGAGAGCGTGAAT
Uinve_05    GCTTGGCCTACCCAGGTGTGCGGACCCATGGGACTCTGGAGAGCGTGAAT
Uinve_06    GCTTGGCCTACCCAGGTGTGCGGACCCATGGGACTCTGGAGAGCGTGAAT
Uinve_07    GCTTGGCCTACCCAGGTGTGCGGACCCATGGGACTCTGGAGAGCGTGAAT
Univa_01    GCTTGGCCTACCCAGGTGTGCGGACCCATGGGACTCTGGAGAGCGTGAAT
Univa_02    GCTTGGCCTACCCAGGTGTGCGGACCCATGGGACTCTGGAGAGCGTGAAT
Univa_03    GCTTGGCCTACCCAGGTGTGCGGACCCATGGGACTCTGGAGAGCGTGAAT
Univa_04    GCTTGGCCTACCCAGGTGTGCGGACCCATGGGACTCTGGAGAGCGTGAAT
Univa_05    GCTTGGCCTACCCAGGTGTGCGGACCCATGGGACTCTGGAGAGCGTGAAT
Univa_06    GCTTGGCCTACCCAGGTGTGCGGACCCATGGGACTCTGGAGAGCGTGAAT
Univa_07    GCTTGGCCTACCCAGGTGTGCGGACCCATGGGACTCTGGAGAGCGTGAAT
Univa_08    GCTTGGCCTACCCAGGTGTGCGGACCCATGGGACTCTGGAGAGCGTGAAT
Univa_09    GCTTGGCCTACCCAGGTGTGCGGACCCATGGGACTCTGGAGAGCGTGAAT
Univa_10    GCTTGGCCTACCCAGGTGTGCGGACCCATGGGACTCTGGAGAGCGTGAAT
Univa_11    GCTTGGCCTACCCAGGTGTGCGGACCCATGGGACTCTGGAGAGCGTGAAT
Univa_12    GCTTGGCCTACCCAGGTGTGCGGACCCATGGGACTCTGGAGAGCGTGAAT
Univa_13    GCTTGGCCTACCCAGGTGTGCGGACCCATGGGACTCTGGAGAGCGTGAAT
Univa_14    GCTTGGCCTACCCAGGTGTGCGGACCCATGGGACTCTGGAGAGCGTGAAT
UsoriD2_07  GCTTGGCCTACCCAGGTGTGCGGACCCATGGGACTCTGGAGAGCGTGAAT
UsoriD2_08  GCTTGGCCTACCCAGGTGTGCGGACCCATGGGACTCTGGAGAGCGTGAAT
Usori_01    GCTTGGCCTACCCAGGTGTGCGGACCCATGGGACTCTGGAGAGCGTGAAT
Usori_02    GCTTGGCCTACCCAGGTGTGCGGACCCATGGGACTCTGGAGAGCGTGAAT
Usori_03    GCTTGGCCTACCCAGGTGTGCGGACCCATGGGACTCTGGAGAGCGTGAAT
Usori_04    GCTTGGCCTACCCAGGTGTGCGGACCCATGGGACTCTGGAGAGCGTGAAT
UsoriD2_05  GCTTGGCCTACCCAGGTGTGCGGACCCATGGGACTCTGGAGAGCGTGAAT
UsoriD2_06  GCTTGGCCTACCCAGGTGTGCGGACCCATGGGACTCTGGAGAGCGTGAAT
UsoriD2_09  GCTTGGCCTACCCAGGTGTGCGGACCCATGGGACTCTGGAGAGCGTGAAT
Usps1_01    GCTTGGCCTACCCAGGTGTGCGGACCCATGGGACTCTGGAGAGCGTGAAT
Usps1_02    GCTTGGCCTACCCAGGTGTGCGGACCCATGGGACTCTGGAGAGCGTGAAT
Usps1_04    GCTTGGCCTACCCAGGTGTGCGGACCCATGGGACTCTGGAGAGCGTGAAT
Usps1_05    GCTTGGCCTACCCAGGTGTGCGGACCCATGGGACTCTGGAGAGCGTGAAT
Usps1_03    GCTTGGCCTACCCAGGTGTGCGGACCCATGGGACTCTGGAGAGCGTGAAT
Uatro_08    GCTTGGCCTACCCAGGTGTGCGGACCCATGGGACTCTGGAGAGCGTGAAT
Uatro_09    GCTTGGCCTACCCAGGTGTGCGGACCCATGGGACTCTGGAGAGCGTGAAT
Uatro_10    GCTTGGCCTACCCAGGTGTGCGGACCCATGGGACTCTGGAGAGCGTGAAT
Uatro_11    GCTTGGCCTACCCAGGTGTGCGGACCCATGGGACTCTGGAGAGCGTGAAT

SA_01       GGGCCCCAGGCAGGTTCACGAGGCCTGACATTGGCTGACACTTTTGAACA
TA_01       GGGCCCAAGGCAGGTTCAAGAGGCCTGACGTTGGCTGACACTTTTGAACA
Uatro_01    GGGCCCAAGGCAGGTTCGAGAGGCCTGACTTTGGCTGACACTTTTGAACA
Uatro_02    GGGCCCAAGGCAGGTTCGAGAGGCCTGACTTTGGCTGACACTTTTGAACA
Uatro_03    GGGCCCAAGGCAGGTTCGAGAGGCCTGACTTTGGCTGACACTTTTGAACA
Uatro_04    GGGCCCAAGGCAGGTTCGAGAGGCCTGACTTTGGCTGACACTTTTGAACA
Uatro_05    GGGCCCAAGGCAGGTTCGAGAGGCCTGACTTTGGCTGACACTTTTGAACA
Uatro_06    GGGCCCAAGGCAGGTTCGAGAGGCCTGACTTTGGCTGACACTTTTGAACA
Uatro_07    GGGCCCAAGGCAGGTTCGAGAGGCCTGACTTTGGCTGACACTTTTGAACA
Ugrac_01    GGGCCCAAGGCAGGTTCGAGAGGCCTGACTTTGGCTGACACTTTTGAACA
Ugrac_02    GGGCCCAAGGCAGGTTCGAGAGGCCTGACTTTGGCTGACACTTTTGAACA
Ugrac_03    GGGCCCAAGGCAGGTTCGAGAGGCCTGACTTTGGCTGACACTTTTGAACA
Ugrac_04    GGGCCCAAGGCAGGTTCGAGAGGCCTGACTTTGGCTGACACTTTTGAACA
Ugrac_05    GGGCCCAAGGCAGGTTCGAGAGGCCTGACTTTGGCTGACACTTTTGAACA
UgracE2_06  GGGCCCAAGGCAGGTTCGAGAGGCCTGACTTTGGCTGACACTTTTGAACA
UgracE2_07  GGGCCCAAGGCAGGTTCGAGAGGCCTGACTTTGGCTGACACTTTTGAACA
UgracE2_08  GGGCCCAAGGCAGGTTCGAGAGGCCTGACTTTGGCTGACACTTTTGAACA
UgracE2_09  GGGCCCAAGGCAGGTTCGAGAGGCCTGACTTTGGCTGACACTTTTGAACA
UgracE2_10  GGGCCCAAGGCAGGTTCGAGAGGCCTGACTTTGGCTGACACTTTTGAACA
Uinve_01    GGGCCCAAGGCAGGTTCGAGAGGCCTGACATTGGCTGACACTTTTGAACA
Uinve_02    GGGCCCAAGGCAGGTTCGAGAGGCCTGACATTGGCTGACACTTTTGAACA
Uinve_03    GGGCCCAAGGCAGGTTCGAGAGGCCTGACATTGGCTGACACTTTTGAACA
Uinve_04    GGGCCCAAGGCAGGTTCAAGAGGCCTGACATTGGCTGACACTTTTGAACA
Uinve_05    GGGCCCAAGGCAGGTTCGAGAGGCCTGACATTGGCTGACACTTTTGAACA
Uinve_06    GGGCCCAAGGCAGGTTCGAGAGGCCTGACATTGGCTGACACTTTTGAACA
Uinve_07    GGGCCCAAGGCAGGTTCAAGAGGCCTGACATTGGCTGACACTTTTGAACA
Univa_01    GGGCCCAAGGCAGGTTCGAGAGGCCTGACATTGGCTGACACTTTTGAACA
Univa_02    GGGCCCAAGGCAGGTTCGAGAGGCCTGACATTGGCTGACACTTTTGAACA
Univa_03    GGGCCCAAGGCAGGTTCGAGAGGCCTGACATTGGCTGACACTTTTGAACA
Univa_04    GGGCCCAAGGCAGGTTCGAGAGGCCTGACATTGGCTGACACTTTTGAACA
Univa_05    GGGCCCAAGGCAGGTTCGAGAGGCCTGACATTGGCTGACACTTTTGAACA
Univa_06    GGGCCCAAGGCAGGTTCGAGAGGCCTGACATTGGCTGACACTTTTGAACA
Univa_07    GGGCCCAAGGCAGGTTCGAGAGGCCTGACATTGGCTGACACTTTTGAACA
Univa_08    GGGCCCAAGGCAGGTTCGAGAGGCCTGACATTGGCTGACACTTTTGAACA
Univa_09    GGGCCCAAGGCAGGTTCGAGAGGCCTGACATTGGCTGACACTTTTGAACA
Univa_10    GGGCCCAAGGCAGGTTCGAGAGGCCTGACATTGGCTGACACTTTTGAACA
Univa_11    GGGCCCAAGGCAGGTTCGAGAGGCCTGACATTGGCTGACACTTTTGAACA
Univa_12    GGGCCCAAGGCAGGTTCGAGAGGCCTGACATTGGCTGACACTTTTGAACA
Univa_13    GGGCCCAAGGCAGGTTCGAGAGGCCTGACATTGGCTGACACTTTTGAACA
Univa_14    GGGCCCAAGGCAGGTTCGAGAGGCCTGACATTGGCTGACACTTTTGAACA
UsoriD2_07  GGGCCCAAGGCAGGTTCGAGAGGCCTGACTTTGGCTGACACTTTTGAACA
UsoriD2_08  GGGCCCAAGGCAGGTTCGAGAGGCCTGACTTTGGCTGACACTTTTGAACA
Usori_01    GGGCCCAAGGCAGGTTCGAGAGGCCTGACTTTGGCTGACACTTTTGAACA
Usori_02    GGGCCCAAGGCAGGTTCGAGAGGCCTGACTTTGGCTGACACTTTTGAACA
Usori_03    GGGCCCAAGGCAGGTTCGAGAGGCCTGACTTTGGCTGACACTTTTGAACA
Usori_04    GGGCCCAAGGCAGGTTCGAGAGGCCTGACTTTGGCTGACACTTTTGAACA
UsoriD2_05  GGGCCCAAGGCAGGTTCGAGAGGCCTGACTTTGGCTGACACTTTTGAACA
UsoriD2_06  GGGCCCAAGGCAGGTTCGAGAGGCCTGACTTTGGCTGACACTTTTGAACA
UsoriD2_09  GGGCCCAAGGCAGGTTCGAGAGGCCTGACTTTGGCTGACACTTTTGAACA
Usps1_01    GGGCCCAAGGCAGGTTCGAGAGGCCTGACTTTGGCTGACACTTTTGAACA
Usps1_02    GGGCCCAAGGCAGGTTCGAGAGGCCTGACTTTGGCTGACACTTTTGAACA
Usps1_04    GGGCCCAAGGCAGGTTCGAGAGGCCTGACTTTGGCTGACACTTTTGAACA
Usps1_05    GGGCCCAAGGCAGGTTCGAGAGGCCTGACTTTGGCTGACACTTTTGAACA
Usps1_03    GGGCCCAAGGCAGGTTCGAGAGGCCTGACTTTGGCTGACACTTTTGAACA
Uatro_08    GGGCCCAAGGCAGGTTCGAGAGGCCTGACTTTGGCTGACACTTTTGAACA
Uatro_09    GGGCCCAAGGCAGGTTCGAGAGGCCTGACTTTGGCTGACACTTTTGAACA
Uatro_10    GGGCCCAAGGCAGGTTCGAGAGGCCTGACTTTGGCTGACACTTTTGAACA
Uatro_11    GGGCCCAAGGCAGGTTCGAGAGGCCTGACTTTGGCTGACACTTTTGAACA

SA_01       TGTGATTGAAGAGCTGCTGGATGAGGACCAGAAAGTTCGGCCCCACGAAG
TA_01       CGTGATAGAAGAACTCCTGGATGAGGACCAGAAAGCTCGGCCCCACGAAG
Uatro_01    CGTGATAGAAGAGCTCCTGGATGAGGACCAGAAAGTCCGGCCCCACGAAG
Uatro_02    CGTGATAGAAGAGCTCCTGGATGAGGACCAGAAAGTCCGGCCCCACGAAG
Uatro_03    CGTGATAGAAGAGCTCCTGGATGAGGACCAGAAAGTCCGGCCCCACGAAG
Uatro_04    CGTGATAGAAGAGCTCCTGGATGAGGACCAGAAAGTCCGGCCCCACGAAG
Uatro_05    CGTGATAGAAGAGCTCCTGGATGAGGACCAGAAAGTCCGGCCCCACGAAG
Uatro_06    CGTGATAGAAGAGCTCCTGGATGAGGACCAGAAAGTCCGGCCCCACGAAG
Uatro_07    CGTGATAGAAGAGCTCCTGGATGAGGACCAGAAAGTCCGGCCCCACGAAG
Ugrac_01    CGTGATAGAAGAGCTCCTGGATGAGGACCAGAAAGTCCGGCCCCACGAAG
Ugrac_02    CGTGATAGAAGAGCTCCTGGATGAGGACCAGAAAGTCCGGCCCCACGAAG
Ugrac_03    CGTGATAGAAGAGCTCCTGGATGAGGACCAGAAAGTCCGGCCCCACGAAG
Ugrac_04    CGTGATAGAAGAGCTCCTGGATGAGGACCAGAAAGTCCGGCCCCACGAAG
Ugrac_05    CGTGATAGAAGAGCTCCTGGATGAGGACCAGAAAGTCCGGCCCCACGAAG
UgracE2_06  CGTGATAGAAGAGCTCCTGGATGAGGACCAGAAAGTCCGGCCCCACGAAG
UgracE2_07  CGTGATAGAAGAGCTCCTGGATGAGGACCAGAAAGTCCGGCCCCACGAAG
UgracE2_08  CGTGATAGAAGAGCTCCTGGATGAGGACCAGAAAGTCCGGCCCCACGAAG
UgracE2_09  CGTGATAGAAGAGCTCCTGGATGAGGACCAGAAAGTCCGGCCCCACGAAG
UgracE2_10  CGTGATAGAAGAGCTCCTGGATGAGGACCAGAAAGTCCGGCCCCACGAAG
Uinve_01    CGTGATAGAAGAGCTCCTGGATGAGGACCAGAAAGTCCGGCCCCACGAAG
Uinve_02    CGTGATAGAAGAGCTCCTGGATGAGGACCAGAAAGTCCGGCCCCACGAAG
Uinve_03    CGTGATAGAAGAGCTCCTGGATGAGGACCAGAAAGTCCGGCCCCACGAAG
Uinve_04    CGTGATAGAAGAGCTCCTGGATGAGGACCAGAAAGTCCGGCCCCACGAAG
Uinve_05    CGTGATAGAAGAGCTCCTGGATGAGGACCAGAAAGTCCGGCCCCACGAAG
Uinve_06    CGTGATAGAAGAGCTCCTGGATGAGGACCAGAAAGTCCGGCCCCACGAAG
Uinve_07    CGTGATAGAAGAGCTCCTGGATGAGGACCAGAAAGTCCGGCCCCACGAAG
Univa_01    CGTGATAGAAGAGCTCCTGGATGAGGACCAGAAAGTCCGGCCGCACGAAG
Univa_02    CGTGATAGAAGAGCTCCTGGATGAGGACCAGAAAGTCCGGCCGCACGAAG
Univa_03    CGTGATAGAAGAGCTCCTGGATGAGGACCAGAAAGTCCGGCCGCACGAAG
Univa_04    CGTGATAGAAGAGCTCCTGGATGAGGACCAGAAAGTCCGGCCGCACGAAG
Univa_05    CGTGATAGAAGAGCTCCTGGATGAGGACCAGAAAGTCCGGCCGCACGAAG
Univa_06    CGTGATAGAAGAGCTCCTGGATGAGGACCAGAAAGTCCGGCCGCACGAAG
Univa_07    CGTGATAGAAGAGCTCCTGGATGAGGACCAGAAAGTCCGGCCGCACGAAG
Univa_08    CGTGATAGAAGAGCTCCTGGATGAGGACCAGAAAGTCCGGCCGCACGAAG
Univa_09    CGTGATAGAAGAGCTCCTGGATGAGGACCAGAAAGTCCGGCCGCACGAAG
Univa_10    CGTGATAGAAGAGCTCCTGGATGAGGACCAGAAAGTCCGGCCGCACGAAG
Univa_11    CGTGATAGAAGAGCTCCTGGATGAGGACCAGAAAGTCCGGCCGCACGAAG
Univa_12    CGTGATAGAAGAGCTCCTGGATGAGGACCAGAAAGTCCGGCCGCACGAAG
Univa_13    CGTGATAGAAGAGCTCCTGGATGAGGACCAGAAAGTCCGGCCGCACGAAG
Univa_14    CGTGATAGAAGAGCTCCTGGATGAGGACCAGAAAGTCCGGCCGCACGAAG
UsoriD2_07  CGTGATAGAAGAGCTCCTGGATGAGGACCAGAAAGTCCGGCCCCACGAAG
UsoriD2_08  CGTGATAGAAGAGCTCCTGGATGAGGACCAGAAAGTCCGGCCCCACGAAG
Usori_01    CGTGATAGAAGAGCTCCTGGATGAGGACCAGAAAGTCCGGCCCCACGAAG
Usori_02    CGTGATAGAAGAGCTCCTGGATGAGGACCAGAAAGTCCGGCCCCACGAAG
Usori_03    CGTGATAGAAGAGCTCCTGGATGAGGACCAGAAAGTCCGGCCCCACGAAG
Usori_04    CGTGATAGAAGAGCTCCTGGATGAGGACCAGAAAGTCCGGCCCCACGAAG
UsoriD2_05  CGTGATAGAAGAGCTCCTGGATGAGGACCAGAAAGTCCGGCCCCACGAAG
UsoriD2_06  CGTGATAGAAGAGCTCCTGGATGAGGACCAGAAAGTCCGGCCCCACGAAG
UsoriD2_09  CGTGATAGAAGAGCTCCTGGATGAGGACCAGAAAGTCCGGCCCCACGAAG
Usps1_01    CGTGATAGAAGAGCTCCTGGATGAGGACCAGAAAGTCCGGCCCCACGAAG
Usps1_02    CGTGATAGAAGAGCTCCTGGATGAGGACCAGAAAGTCCGGCCCCACGAAG
Usps1_04    CGTGATAGAAGAGCTCCTGGATGAGGACCAGAAAGTCCGGCCCCACGAAG
Usps1_05    CGTGATAGAAGAGCTCCTGGATGAGGACCAGAAAGTCCGGCCCCACGAAG
Usps1_03    CGTGATAGAAGAGCTCCTGGATGAGGACCAGAAAGTCCGGCCCCACGAAG
Uatro_08    CGTGATAGAAGAGCTCCTGGATGAGGACCAGAAAGTCCGGCCCCACGAAG
Uatro_09    CGTGATAGAAGAGCTCCTGGATGAGGACCAGAAAGTCCGGCCCCACGAAG
Uatro_10    CGTGATAGAAGAGCTCCTGGATGAGGACCAGAAAGTCCGGCCCCACGAAG
Uatro_11    CGTGATAGAAGAGCTCCTGGATGAGGACCAGAAAGTCCGGCCCCACGAAG

SA_01       AAAACAATAAGGACGCGGACTTGTACACTTCCCGAGTGATGCTCAGTAGT
TA_01       AAAACAATAAGGACGCGGACTTGTACACCTCCCGGGTGATGCTCAGTAGT
Uatro_01    AGAACAATAAGGACGCGGACTTGTACACCTCCAGGGTGATGCTCAGTAGT
Uatro_02    AGAACAATAAGGACGCGGACTTGTACACCTCCAGGGTGATGCTCAGTAGT
Uatro_03    AGAACAATAAGGACGCGGACTTGTACACCTCCAGGGTGATGCTCAGTAGT
Uatro_04    AGAACAATAAGGACGCGGACTTGTACACCTCCAGGGTGATGCTCAGTAGT
Uatro_05    AGAACAATAAGGACGCGGACTTGTACACCTCCAGGGTGATGCTCAGTAGT
Uatro_06    AGAACAATAAGGACGCGGACTTGTACACCTCCAGGGTGATGCTCAGTAGT
Uatro_07    AGAACAATAAGGACGCGGACTTGTACACCTCCAGGGTGATGCTCAGTAGT
Ugrac_01    AGAACAATAAGGACGCGGACTTGTACACCTCCAGGGTGATGCTCAGTAGT
Ugrac_02    AGAACAATAAGGACGCGGACTTGTACACCTCCAGGGTGATGCTCAGTAGT
Ugrac_03    AGAACAATAAGGACGCGGACTTGTACACCTCCAGGGTGATGCTCAGTAGT
Ugrac_04    AGAACAATAAGGACGCGGACTTGTACACCTCCAGGGTGATGCTCAGTAGT
Ugrac_05    AGAACAATAAGGACGCGGACTTGTACACCTCCAGGGTGATGCTCAGTAGT
UgracE2_06  AGAACAATAAGGACGCGGACTTGTACACCTCCAGGGTGATGCTCAGTAGT
UgracE2_07  AGAACAATAAGGACGCGGACTTGTACACCTCCAGGGTGATGCTCAGTAGT
UgracE2_08  AGAACAATAAGGACGCGGACTTGTACACCTCCAGGGTGATGCTCAGTAGT
UgracE2_09  AGAACAATAAGGACGCGGACTTGTACACCTCCAGGGTGATGCTCAGTAGT
UgracE2_10  AGAACAATAAGGACGCGGACTTGTACACCTCCAGGGTGATGCTCAGTAGT
Uinve_01    AGAACAATAAGGACGCGGACTTGTACACCTCCAGGGTGATGCTCAGTAGC
Uinve_02    AGAACAATAAGGACGCGGACTTGTACACCTCCAGGGTGATGCTCAGTAGC
Uinve_03    AGAACAATAAGGACGCGGACTTGTACACCTCCAGGGTGATGCTCAGTAGC
Uinve_04    AGAACAATAAGGACGCGGACTTGTACACCTCCAGGGTGATGCTCAGTAGC
Uinve_05    AGAACAATAAGGACGCGGACTTGTACACCTCCAGGGTGATGCTCAGTAGC
Uinve_06    AGAACAATAAGGACGCGGACTTGTACACCTCCAGGGTGATGCTCAGTAGC
Uinve_07    AGAACAATAAGGACGCGGACTTGTACACCTCCAGGGTGATGCTCAGTAGC
Univa_01    AGAACAATAAGGACGCGGACTTGTACACCTCCAGGGTGATGCTCAGTAGT
Univa_02    AGAACAATAAGGACGCGGACTTGTACACCTCCAGGGTGATGCTCAGTAGT
Univa_03    AGAACAATAAGGACGCGGACTTGTACACCTCCAGGGTGATGCTCAGTAGT
Univa_04    AGAACAATAAGGACGCGGACTTGTACACCTCCAGGGTGATGCTCAGTAGT
Univa_05    AGAACAATAAGGACGCGGACTTGTACACCTCCAGGGTGATGCTCAGTAGT
Univa_06    AGAACAATAAGGACGCGGACTTGTACACCTCCAGGGTGATGCTCAGTAGT
Univa_07    AGAACAATAAGGACGCGGACTTGTACACCTCCAGGGTGATGCTCAGTAGT
Univa_08    AGAACAATAAGGACGCGGACTTGTACACCTCCAGGGTGATGCTCAGTAGT
Univa_09    AGAACAATAAGGACGCGGACTTGTACACCTCCAGGGTGATGCTCAGTAGT
Univa_10    AGAACAATAAGGACGCGGACTTGTACACCTCCAGGGTGATGCTCAGTAGT
Univa_11    AGAACAATAAGGACGCGGACTTGTACACCTCCAGGGTGATGCTCAGTAGT
Univa_12    AGAACAATAAGGACGCGGACTTGTACACCTCCAGGGTGATGCTCAGTAGT
Univa_13    AGAACAATAAGGACGCGGACTTGTACACCTCCAGGGTGATGCTCAGTAGT
Univa_14    AGAACAATAAGGACGCGGACTTGTACACCTCCAGGGTGATGCTCAGTAGT
UsoriD2_07  AGAACAATAAGGACGCGGACTTGTACACCTCCAGGGTGATGCTCAGTAGT
UsoriD2_08  AGAACAATAAGGACGCGGACTTGTACACCTCCAGGGTGATGCTCAGTAGT
Usori_01    AGAACAATAAGGACGCGGACTTGTACACCTCCAGGGTGATGCTCAGTAGT
Usori_02    AGAACAATAAGGACGCGGACTTGTACACCTCCAGGGTGATGCTCAGTAGT
Usori_03    AGAACAATAAGGACGCGGACTTGTACACCTCCAGGGTGATGCTCAGTAGT
Usori_04    AGAACAATAAGGACGCGGACTTGTACACCTCCAGGGTGATGCTCAGTAGT
UsoriD2_05  AGAACAATAAGGACGCGGACTTGTACACCTCCAGGGTGATGCTCAGTAGT
UsoriD2_06  AGAACAATAAGGACGCGGACTTGTACACCTCCAGGGTGATGCTCAGTAGT
UsoriD2_09  AGAACAATAAGGACGCGGACTTGTACACCTCCAGGGTGATGCTCAGTAGT
Usps1_01    AGAACAATAAGGACGCGGACTTGTACACCTCCAGGGTGATGCTCAGTAGT
Usps1_02    AGAACAATAAGGACGCGGACTTGTACACCTCCAGGGTGATGCTCAGTAGT
Usps1_04    AGAACAATAAGGACGCGGACTTGTACACCTCCAGGGTGATGCTCAGTAGT
Usps1_05    AGAACAATAAGGACGCGGACTTGTACACCTCCAGGGTGATGCTCAGTAGT
Usps1_03    AGAACAATAAGGACGCGGACTTGTACACCTCCAGGGTGATGCTCAGTAGT
Uatro_08    AGAACAATAAGGACGCGGACTTGTACACCTCCAGGGTGATGCTCAGTAGT
Uatro_09    AGAACAATAAGGACGCGGACTTGTACACCTCCAGGGTGATGCTCAGTAGT
Uatro_10    AGAACAATAAGGACGCGGACTTGTACACCTCCAGGGTGATGCTCAGTAGT
Uatro_11    AGAACAATAAGGACGCGGACTTGTACACCTCCAGGGTGATGCTCAGTAGT

SA_01       CAAGTGCCTTTGGAGCCTCCTCTTCTCTTTCTGCTGGAGGAATACAAAAA
TA_01       CAAGTGCCTTTGGAGCCTCCTCTCCTCTTTCTGCTCGAGGAATACAAAAA
Uatro_01    CAAGTGCCTTTGGAGCCGCCTCTCCTCTTTCTGCTCGAGGAATACAAAAA
Uatro_02    CAAGTGCCTTTGGAGCCGCCTCTCCTCTTTCTGCTCGAGGAATACAAAAA
Uatro_03    CAAGTGCCTTTGGAGCCGCCTCTCCTCTTTCTGCTCGAGGAATACAAAAA
Uatro_04    CAAGTGCCTTTGGAGCCGCCTCTCCTCTTTCTGCTCGAGGAATACAAAAA
Uatro_05    CAAGTGCCTTTGGAGCCGCCTCTCCTCTTTCTGCTCGAGGAATACAAAAA
Uatro_06    CAAGTGCCTTTGGAGCCGCCTCTCCTCTTTCTGCTCGAGGAATACAAAAA
Uatro_07    CAAGTGCCTTTGGAGCCGCCTCTCCTCTTTCTGCTCGAGGAATACAAAAA
Ugrac_01    CAAGTGCCTTTGGAGCCGCCTCTCCTCTTTCTGCTCGAGGAATACAAAAA
Ugrac_02    CAAGTGCCTTTGGAGCCGCCTCTCCTCTTTCTGCTCGAGGAATACAAAAA
Ugrac_03    CAAGTGCCTTTGGAGCCGCCTCTCCTCTTTCTGCTCGAGGAATACAAAAA
Ugrac_04    CAAGTGCCTTTGGAGCCGCCTCTCCTCTTTCTGCTCGAGGAATACAAAAA
Ugrac_05    CAAGTGCCTTTGGAGCCGCCTCTCCTCTTTCTGCTCGAGGAATACAAAAA
UgracE2_06  CAAGTGCCTTTGGAGCCGCCTCTCCTCTTTCTGCTCGAGGAATACAAAAA
UgracE2_07  CAAGTGCCTTTGGAGCCGCCTCTCCTCTTTCTGCTCGAGGAATACAAAAA
UgracE2_08  CAAGTGCCTTTGGAGCCGCCTCTCCTCTTTCTGCTCGAGGAATACAAAAA
UgracE2_09  CAAGTGCCTTTGGAGCCGCCTCTCCTCTTTCTGCTCGAGGAATACAAAAA
UgracE2_10  CAAGTGCCTTTGGAGCCGCCTCTCCTCTTTCTGCTCGAGGAATACAAAAA
Uinve_01    CAAGTGCCTTTGGAGCCTCCTCTCCTCTTTCTGCTCGAGGAATACAAAAA
Uinve_02    CAAGTGCCTTTGGAGCCTCCTCTCCTCTTTCTGCTCGAGGAATACAAAAA
Uinve_03    CAAGTGCCTTTGGAGCCTCCTCTCCTCTTTCTGCTCGAGGAATACAAAAA
Uinve_04    CAAGTGCCTTTGGAGCCTCCTCTCCTCTTTCTGCTCGAGGAATACAAAAA
Uinve_05    CAAGTGCCTTTGGAGCCTCCTCTCCTCTTTCTGCTCGAGGAATACAAAAA
Uinve_06    CAAGTGCCTTTGGAGCCTCCTCTCCTCTTTCTGCTCGAGGAATACAAAAA
Uinve_07    CAAGTGCCTTTGGAGCCTCCTCTCCTCTTTCTGCTCGAGGAATACAAAAA
Univa_01    CAAGTGCCTTTGGAGCCGCCTCTCCTCTTTCTGCTCGAGGAATACAAAAA
Univa_02    CAAGTGCCTTTGGAGCCGCCTCTCCTCTTTCTGCTCGAGGAATACAAAAA
Univa_03    CAAGTGCCTTTGGAGCCGCCTCTCCTCTTTCTGCTCGAGGAATACAAAAA
Univa_04    CAAGTGCCTTTGGAGCCGCCTCTCCTCTTTCTGCTCGAGGAATACAAAAA
Univa_05    CAAGTGCCTTTGGAGCCGCCTCTCCTCTTTCTGCTCGAGGAATACAAAAA
Univa_06    CAAGTGCCTTTGGAGCCGCCTCTCCTCTTTCTGCTCGAGGAATACAAAAA
Univa_07    CAAGTGCCTTTGGAGCCGCCTCTCCTCTTTCTGCTCGAGGAATACAAAAA
Univa_08    CAAGTGCCTTTGGAGCCGCCTCTCCTCTTTCTGCTCGAGGAATACAAAAA
Univa_09    CAAGTGCCTTTGGAGCCGCCTCTCCTCTTTCTGCTCGAGGAATACAAAAA
Univa_10    CAAGTGCCTTTGGAGCCGCCTCTCCTCTTTCTGCTCGAGGAATACAAAAA
Univa_11    CAAGTGCCTTTGGAGCCGCCTCTCCTCTTTCTGCTCGAGGAATACAAAAA
Univa_12    CAAGTGCCTTTGGAGCCGCCTCTCCTCTTTCTGCTCGAGGAATACAAAAA
Univa_13    CAAGTGCCTTTGGAGCCGCCTCTCCTCTTTCTGCTCGAGGAATACAAAAA
Univa_14    CAAGTGCCTTTGGAGCCGCCTCTCCTCTTTCTGCTCGAGGAATACAAAAA
UsoriD2_07  CAAGTGCCTTTGGAGCCGCCTCTCCTCTTTCTGCTCGAGGAATACAAAAA
UsoriD2_08  CAAGTGCCTTTGGAGCCGCCTCTCCTCTTTCTGCTCGAGGAATACAAAAA
Usori_01    CAAGTGCCTTTGGAGCCGCCTCTCCTCTTTCTGCTCGAGGAATACAAAAA
Usori_02    CAAGTGCCTTTGGAGCCGCCTCTCCTCTTTCTGCTCGAGGAATACAAAAA
Usori_03    CAAGTGCCTTTGGAGCCGCCTCTCCTCTTTCTGCTCGAGGAATACAAAAA
Usori_04    CAAGTGCCTTTGGAGCCGCCTCTCCTCTTTCTGCTCGAGGAATACAAAAA
UsoriD2_05  CAAGTGCCTTTGGAGCCGCCTCTCCTCTTTCTGCTCGAGGAATACAAAAA
UsoriD2_06  CAAGTGCCTTTGGAGCCGCCTCTCCTCTTTCTGCTCGAGGAATACAAAAA
UsoriD2_09  CAAGTGCCTTTGGAGCCGCCTCTCCTCTTTCTGCTCGAGGAATACAAAAA
Usps1_01    CAAGTGCCTTTGGAGCCGCCTCTCCTCTTTCTGCTCGAGGAATACAAAAA
Usps1_02    CAAGTGCCTTTGGAGCCGCCTCTCCTCTTTCTGCTCGAGGAATACAAAAA
Usps1_04    CAAGTGCCTTTGGAGCCGCCTCTCCTCTTTCTGCTCGAGGAATACAAAAA
Usps1_05    CAAGTGCCTTTGGAGCCGCCTCTCCTCTTTCTGCTCGAGGAATACAAAAA
Usps1_03    CAAGTGCCTTTGGAGCCGCCTCTCCTCTTTCTGCTCGAGGAATACAAAAA
Uatro_08    CAAGTGGCTTTGGAGCCGCCTCTCCTCTTTCTGCTCGAGGAATACAAAAA
Uatro_09    CAAGTGGCTTTGGAGCCGCCTCTCCTCTTTCTGCTCGAGGAATACAAAAA
Uatro_10    CAAGTGGCTTTGGAGCCGCCTCTCCTCTTTCTGCTCGAGGAATACAAAAA
Uatro_11    CAAGTGCCTTTGGAGCCGCCTCTCCTCTTTCTGCTCGAGGAATACAAAAA

SA_01       TTACCTGGATGCTGCAAACATGTCGATGAGGGTCCGGCGCCACTCTGACC
TA_01       TTACCTGGATGCTGCAAACATGTCTATGAGGGTCCGGCGCCACTCGGACC
Uatro_01    TTACCTGGATGCTGCAAACATGTCTATGCGGGTCCGGCGCCACTCCGACC
Uatro_02    TTACCTGGATGCTGCAAACATGTCTATGCGGGTCCGGCGCCACTCCGACC
Uatro_03    TTACCTGGATGCTGCAAACATGTCTATGCGGGTCCGGCGCCACTCCGACC
Uatro_04    TTACCTGGATGCTGCAAACATGTCTATGCGGGTCCGGCGCCACTCCGACC
Uatro_05    TTACCTGGATGCTGCAAACATGTCTATGCGGGTCCGGCGCCACTCCGACC
Uatro_06    TTACCTGGATGCTGCAAACATGTCTATGCGGGTCCGGCGCCACTCCGACC
Uatro_07    TTACCTGGATGCTGCAAACATGTCTATGCGGGTCCGGCGCCACTCCGACC
Ugrac_01    TTACCTGGATGCTGCAAACATGTCTATGCGGGTCCGGCGCCATTCCGACC
Ugrac_02    TTACCTGGATGCTGCAAACATGTCTATGCGGGTCCGGCGCCATTCCGACC
Ugrac_03    TTACCTGGATGCTGCAAACATGTCTATGCGGGTCCGGCGCCATTCCGACC
Ugrac_04    TTACCTGGATGCTGCAAACATGTCTATGCGGGTCCGGCGCCATTCCGACC
Ugrac_05    TTACCTGGATGCTGCAAACATGTCTATGCGGGTCCGGCGCCATTCCGACC
UgracE2_06  TTACCTGGATGCTGCAAACATGTCTATGCGGGTCCGGCGCCACTCCGACC
UgracE2_07  TTACCTGGATGCTGCAAACATGTCTATGCGGGTCCGGCGCCACTCCGACC
UgracE2_08  TTACCTGGATGCTGCAAACATGTCTATGCGGGTCCGGCGCCACTCCGACC
UgracE2_09  TTACCTGGATGCTGCAAACATGTCTATGCGGGTCCGGCGCCACTCCGACC
UgracE2_10  TTACCTGGATGCTGCAAACATGTCTATGCGGGTCCGGCGCCACTCCGACC
Uinve_01    TTACCTGGATGCTGCAAACATGTCTATGCGGGTCCGGCGCCACTCCGACC
Uinve_02    TTACCTGGATGCTGCAAACATGTCTATGCGGGTCCGGCGCCACTCCGACC
Uinve_03    TTACCTGGATGCTGCAAACATGTCTATGCGGGTCCGGCGCCACTCCGACC
Uinve_04    TTACCTGGATGCTGCAAACATGTCTATGCGGGTCCGGCGCCACTCCGACC
Uinve_05    TTACCTGGATGCTGCAAACATGTCTATGCGGGTCCGGCGCCACTCCGACC
Uinve_06    TTACCTGGATGCTGCAAACATGTCTATGCGGGTCCGGCGCCACTCCGACC
Uinve_07    TTACCTGGATGCTGCAAACATGTCTATGCGGGTCCGGCGCCACTCCGACC
Univa_01    TTACCTGGATGCTGCAAACATGTCTATGCGGGTCCGGCGCCACTCTGACC
Univa_02    TTACCTGGATGCTGCAAACATGTCTATGCGGGTCCGGCGCCACTCTGACC
Univa_03    TTACCTGGATGCTGCAAACATGTCTATGCGGGTCCGGCGCCACTCTGACC
Univa_04    TTACCTGGATGCTGCAAACATGTCTATGCGGGTCCGGCGCCACTCTGACC
Univa_05    TTACCTGGATGCTGCAAACATGTCTATGCGGGTCCGGCGCCACTCTGACC
Univa_06    TTACCTGGATGCTGCAAACATGTCTATGCGGGTCCGGCGCCACTCTGACC
Univa_07    TTACCTGGATGCTGCAAACATGTCTATGCGGGTCCGGCGCCACTCTGACC
Univa_08    TTACCTGGATGCTGCAAACATGTCTATGCGGGTCCGGCGCCACTCTGACC
Univa_09    TTACCTGGATGCTGCAAACATGTCTATGCGGGTCCGGCGCCACTCTGACC
Univa_10    TTACCTGGATGCTGCAAACATGTCTATGCGGGTCCGGCGCCACTCTGACC
Univa_11    TTACCTGGATGCTGCAAACATGTCTATGCGGGTCCGGCGCCACTCTGACC
Univa_12    TTACCTGGATGCTGCAAACATGTCTATGCGGGTCCGGCGCCACTCTGACC
Univa_13    TTACCTGGATGCTGCAAACATGTCTATGCGGGTCCGGCGCCACTCTGACC
Univa_14    TTACCTGGATGCTGCAAACATGTCTATGCGGGTCCGGCGCCACTCTGACC
UsoriD2_07  TTACCTGGATGCTGCAAACATGTCTATGCGGGTCCGGCGCCACTCCGACC
UsoriD2_08  TTACCTGGATGCTGCAAACATGTCTATGCGGGTCCGGCGCCACTCCGACC
Usori_01    TTACCTGGATGCTGCAAACATGTCTATGCGGGTCCGGCGCCACTCCGACC
Usori_02    TTACCTGGATGCTGCAAACATGTCTATGCGGGTCCGGCGCCACTCCGACC
Usori_03    TTACCTGGATGCTGCAAACATGTCTATGCGGGTCCGGCGCCACTCCGACC
Usori_04    TTACCTGGATGCTGCAAACATGTCTATGCGGGTCCGGCGCCACTCCGACC
UsoriD2_05  TTACCTGGATGCTGCAAACATGTCTATGCGGGTCCGGCGCCACTCCGACC
UsoriD2_06  TTACCTGGATGCTGCAAACATGTCTATGCGGGTCCGGCGCCACTCCGACC
UsoriD2_09  TTACCTGGATGCTGCAAACATGTCTATGCGGGTCCGGCGCCACTCCGACC
Usps1_01    TTACCTGGATGCTGCAAACATGTCTATGCGGGTCCGGCGCCACTCCGACC
Usps1_02    TTACCTGGATGCTGCAAACATGTCTATGCGGGTCCGGCGCCACTCCGACC
Usps1_04    TTACCTGGATGCTGCAAACATGTCTATGCGGGTCCGGCGCCACTCCGACC
Usps1_05    TTACCTGGATGCTGCAAACATGTCTATGCGGGTCCGGCGCCACTCCGACC
Usps1_03    TTACCTGGATGCTGCAAACATGTCTATGCGGGTCCGGCGCCACTCCGACC
Uatro_08    TTACCTGGATGCTGCAAACATGTCTATGCGGGTCCGGCGCCACTCCGACC
Uatro_09    TTACCTGGATGCTGCAAACATGTCTATGCGGGTCCGGCGCCACTCCGACC
Uatro_10    TTACCTGGATGCTGCAAACATGTCTATGCGGGTCCGGCGCCACTCCGACC
Uatro_11    TTACCTGGATGCTGCAAACATGTCTATGCGGGTCCGGCGCCACTCCGACC

SA_01       CTGCCCGCCGTGGGGAGCTGAGCGTGTGCGACAGCATTAGCGAGTGGGTG
TA_01       CCGCCCGCCGCGGGGAGCTGAGCGTGTGCGACAGCATTAGCGAGTGGGTG
Uatro_01    CTGCCCGCCGCGGGGAGCTGAGCGTGTGCGACAGCATTAGCGAGTGGGTG
Uatro_02    CTGCCCGCCGCGGGGAGCTGAGCGTGTGCGACAGCATTAGCGAGTGGGTG
Uatro_03    CTGCCCGCCGCGGGGAGCTGAGCGTGTGCGACAGCATTAGCGAGTGGGTG
Uatro_04    CTGCCCGCCGCGGGGAGCTGAGCGTGTGCGACAGCATTAGCGAGTGGGTG
Uatro_05    CTGCCCGCCGCGGGGAGCTGAGCGTGTGCGACAGCATTAGCGAGTGGGTG
Uatro_06    CTGCCCGCCGCGGGGAGCTGAGCGTGTGCGACAGCATTAGCGAGTGGGTG
Uatro_07    CTGCCCGCCGCGGGGAGCTGAGCGTGTGCGACAGCATTAGCGAGTGGGTG
Ugrac_01    CTGCCCGCCGCGGGGAGCTGAGCGTGTGCGACAGCATTAGCGAGTGGGTG
Ugrac_02    CTGCCCGCCGCGGGGAGCTGAGCGTGTGCGACAGCATTAGCGAGTGGGTG
Ugrac_03    CTGCCCGCCGCGGGGAGCTGAGCGTGTGCGACAGCATTAGCGAGTGGGTG
Ugrac_04    CTGCCCGCCGCGGGGAGCTGAGCGTGTGCGACAGCATTAGCGAGTGGGTG
Ugrac_05    CTGCCCGCCGCGGGGAGCTGAGCGTGTGCGACAGCATTAGCGAGTGGGTG
UgracE2_06  CTGCCCGCCGCGGGGAGCTGAGCGTGTGCGACAGCATTAGCGAGTGGGTG
UgracE2_07  CTGCCCGCCGCGGGGAGCTGAGCGTGTGCGACAGCATTAGCGAGTGGGTG
UgracE2_08  CTGCCCGCCGCGGGGAGCTGAGCGTGTGCGACAGCATTAGCGAGTGGGTG
UgracE2_09  CTGCCCGCCGCGGGGAGCTGAGCGTGTGCGACAGCATTAGCGAGTGGGTG
UgracE2_10  CTGCCCGCCGCGGGGAGCTGAGCGTGTGCGACAGCATTAGCGAGTGGGTG
Uinve_01    CTGCCCGCCGCGGGGAGCTGAGCGTGTGCGACAGCATTAGCGAATGGGTG
Uinve_02    CTGCCCGCCGCGGGGAGCTGAGCGTGTGCGACAGCATTAGCGAATGGGTG
Uinve_03    CTGCCCGCCGCGGGGAGCTGAGCGTGTGCGACAGCATTAGCGAATGGGTG
Uinve_04    CTGCCCGCCGCGGGGAGCTGAGCGTGTGCGACAGCATTAGCGAATGGGTG
Uinve_05    CTGCCCGCCGCGGGGAGCTGAGCGTGTGCGACAGCATTAGCGAATGGGTG
Uinve_06    CTGCCCGCCGCGGGGAGCTGAGCGTGTGCGACAGCATTAGCGAATGGGTG
Uinve_07    CTGCCCGCCGCGGGGAGCTGAGCGTGTGCGACAGCATTAGCGAATGGGTG
Univa_01    CTGCCCGCCGCGGGGAGCTGAGCGTGTGCGACAGCATTAGCGAGTGGGTG
Univa_02    CTGCCCGCCGCGGGGAGCTGAGCGTGTGCGACAGCATTAGCGAGTGGGTG
Univa_03    CTGCCCGCCGCGGGGAGCTGAGCGTGTGCGACAGCATTAGCGAGTGGGTG
Univa_04    CTGCCCGCCGCGGGGAGCTGAGCGTGTGCGACAGCATTAGCGAGTGGGTG
Univa_05    CTGCCCGCCGCGGGGAGCTGAGCGTGTGCGACAGCATTAGCGAGTGGGTG
Univa_06    CTGCCCGCCGCGGGGAGCTGAGCGTGTGCGACAGCATTAGCGAGTGGGTG
Univa_07    CTGCCCGCCGCGGGGAGCTGAGCGTGTGCGACAGCATTAGCGAGTGGGTG
Univa_08    CTGCCCGCCGCGGGGAGCTGAGCGTGTGCGACAGCATTAGCGAGTGGGTG
Univa_09    CTGCCCGCCGCGGGGAGCTGAGCGTGTGCGACAGCATTAGCGAGTGGGTG
Univa_10    CTGCCCGCCGCGGGGAGCTGAGCGTGTGCGACAGCATTAGCGAGTGGGTG
Univa_11    CTGCCCGCCGCGGGGAGCTGAGCGTGTGCGACAGCATTAGCGAGTGGGTG
Univa_12    CTGCCCGCCGCGGGGAGCTGAGCGTGTGCGACAGCATTAGCGAGTGGGTG
Univa_13    CTGCCCGCCGCGGGGAGCTGAGCGTGTGCGACAGCATTAGCGAGTGGGTG
Univa_14    CTGCCCGCCGCGGGGAGCTGAGCGTGTGCGACAGCATTAGCGAGTGGGTG
UsoriD2_07  CTGCCCGCCGCGGGGAGCTGAGCGTGTGCGACAGCATTAGCGAGTGGGTG
UsoriD2_08  CTGCCCGCCGCGGGGAGCTGAGCGTGTGCGACAGCATTAGCGAGTGGGTG
Usori_01    CTGCCCGCCGCGGGGAGCTGAGCGTGTGCGACAGCATTAGCGAGTGGGTG
Usori_02    CTGCCCGCCGCGGGGAGCTGAGCGTGTGCGACAGCATTAGCGAGTGGGTG
Usori_03    CTGCCCGCCGCGGGGAGCTGAGCGTGTGCGACAGCATTAGCGAGTGGGTG
Usori_04    CTGCCCGCCGCGGGGAGCTGAGCGTGTGCGACAGCATTAGCGAGTGGGTG
UsoriD2_05  CTGCCCGCCGCGGGGAGCTGAGCGTGTGCGACAGCATTAGCGAGTGGGTG
UsoriD2_06  CTGCCCGCCGCGGGGAGCTGAGCGTGTGCGACAGCATTAGCGAGTGGGTG
UsoriD2_09  CTGCCCGCCGCGGGGAGCTGAGCGTGTGCGACAGCATTAGCGAGTGGGTG
Usps1_01    CTGCCCGCCGCGGGGAGCTGAGCGTGTGCGACAGCATTAGCGAGTGGGTG
Usps1_02    CTGCCCGCCGCGGGGAGCTGAGCGTGTGCGACAGCATTAGCGAGTGGGTG
Usps1_04    CTGCCCGCCGCGGGGAGCTGAGCGTGTGCGACAGCATTAGCGAGTGGGTG
Usps1_05    CTGCCCGCCGCGGGGAGCTGAGCGTGTGCGACAGCATTAGCGAGTGGGTG
Usps1_03    CTGCCCGCCGCGGGGAGCTGAGCGTGTGCGACAGCATTAGCGAGTGGGTG
Uatro_08    CTGCCCGCCGCGGGGAGCTGAGCGTGTGCGACAGCATTAGCGAGTGGGTG
Uatro_09    CTGCCCGCCGCGGGGAGCTGAGCGTGTGCGACAGCATTAGCGAGTGGGTG
Uatro_10    CTGCCCGCCGCGGGGAGCTGAGCGTGTGCGACAGCATTAGCGAGTGGGTG
Uatro_11    CTGCCCGCCGCGGGGAGCTGAGCGTGTGCGACAGCATTAGCGAGTGGGTG

SA_01       ACGGCGGCAGATAAAAAGACTGCAGTGGACATGTCGGGCGGGACAGTCAC
TA_01       ACGGCTGCGGATAAAAAGACTGCAGTGGACATGTCGGGCGGGACGGTGAC
Uatro_01    ACGGCGGCGGATAAAAAGACTGCAGTGGACATGTCGGGCGGGACGGTGAC
Uatro_02    ACGGCGGCGGATAAAAAGACTGCAGTGGACATGTCGGGCGGGACGGTGAC
Uatro_03    ACGGCGGCGGATAAAAAGACTGCAGTGGACATGTCGGGCGGGACGGTGAC
Uatro_04    ACGGCGGCGGATAAAAAGACTGCAGTGGACATGTCGGGCGGGACGGTGAC
Uatro_05    ACGGCGGCGGATAAAAAGACTGCAGTGGACATGTCGGGCGGGACGGTGAC
Uatro_06    ACGGCGGCGGATAAAAAGACTGCAGTGGACATGTCGGGCGGGACGGTGAC
Uatro_07    ACGGCGGCGGATAAAAAGACTGCAGTGGACATGTCGGGCGGGACGGTGAC
Ugrac_01    ACGGCGGCGGATAAAAAGACTGCAGTGGACATGTCGGGCGGGACGGTGAC
Ugrac_02    ACGGCGGCGGATAAAAAGACTGCAGTGGACATGTCGGGCGGGACGGTGAC
Ugrac_03    ACGGCGGCGGATAAAAAGACTGCAGTGGACATGTCGGGCGGGACGGTGAC
Ugrac_04    ACGGCGGCGGATAAAAAGACTGCAGTGGACATGTCGGGCGGGACGGTGAC
Ugrac_05    ACGGCGGCGGATAAAAAGACTGCAGTGGACATGTCGGGCGGGACGGTGAC
UgracE2_06  ACGGCGGCGGATAAAAAGACTGCAGTGGACATGTCGGGCGGGACGGTGAC
UgracE2_07  ACGGCGGCGGATAAAAAGACTGCAGTGGACATGTCGGGCGGGACGGTGAC
UgracE2_08  ACGGCGGCGGATAAAAAGACTGCAGTGGACATGTCGGGCGGGACGGTGAC
UgracE2_09  ACGGCGGCGGATAAAAAGACTGCAGTGGACATGTCGGGCGGGACGGTGAC
UgracE2_10  ACGGCGGCGGATAAAAAGACTGCAGTGGACATGTCGGGCGGGACGGTGAC
Uinve_01    ACGGCGGCGGATAAAAAGACTGCAGTGGACATGTCGGGCGGGACGGTGAC
Uinve_02    ACGGCGGCGGATAAAAAGACTGCAGTGGACATGTCGGGCGGGACGGTGAC
Uinve_03    ACGGCGGCGGATAAAAAGACTGCAGTGGACATGTCGGGCGGGACGGTGAC
Uinve_04    ACGGCGGCGGATAAAAAGACTGCAGTGGACATGTCGGGCGGGACGGTGAC
Uinve_05    ACGGCGGCGGATAAAAAGACTGCAGTGGACATGTCGGGCGGGACGGTGAC
Uinve_06    ACGGCGGCGGATAAAAAGACTGCAGTGGACATGTCGGGCGGGACGGTGAC
Uinve_07    ACGGCGGCGGATAAAAAGACTGCAGTGGACATGTCGGGCGGGACGGTGAC
Univa_01    ACGGCGGCGGATAAAAAGACTGCAGTGGACATGTCGGGCGGGACGGTGAC
Univa_02    ACGGCGGCGGATAAAAAGACTGCAGTGGACATGTCGGGCGGGACGGTGAC
Univa_03    ACGGCGGCGGATAAAAAGACTGCAGTGGACATGTCGGGCGGGACGGTGAC
Univa_04    ACGGCGGCGGATAAAAAGACTGCAGTGGACATGTCGGGCGGGACGGTGAC
Univa_05    ACGGCGGCGGATAAAAAGACTGCAGTGGACATGTCGGGCGGGACGGTGAC
Univa_06    ACGGCGGCGGATAAAAAGACTGCAGTGGACATGTCGGGCGGGACGGTGAC
Univa_07    ACGGCGGCGGATAAAAAGACTGCAGTGGACATGTCGGGCGGGACGGTGAC
Univa_08    ACGGCGGCGGATAAAAAGACTGCAGTGGACATGTCGGGCGGGACGGTGAC
Univa_09    ACGGCGGCGGATAAAAAGACTGCAGTGGACATGTCGGGCGGGACGGTGAC
Univa_10    ACGGCGGCGGATAAAAAGACTGCAGTGGACATGTCGGGCGGGACGGTGAC
Univa_11    ACGGCGGCGGATAAAAAGACTGCAGTGGACATGTCGGGCGGGACGGTGAC
Univa_12    ACGGCGGCGGATAAAAAGACTGCAGTGGACATGTCGGGCGGGACGGTGAC
Univa_13    ACGGCGGCGGATAAAAAGACTGCAGTGGACATGTCGGGCGGGACGGTGAC
Univa_14    ACGGCGGCGGATAAAAAGACTGCAGTGGACATGTCGGGCGGGACGGTGAC
UsoriD2_07  ACGGCGGCGGATAAAAAGACTGCAGTGGACATGTCGGGCGGGACGGTGAC
UsoriD2_08  ACGGCGGCGGATAAAAAGACTGCAGTGGACATGTCGGGCGGGACGGTGAC
Usori_01    ACGGCGGCGGATAAAAAGACTGCAGTGGACATGTCGGGCGGGACGGTGAC
Usori_02    ACGGCGGCGGATAAAAAGACTGCAGTGGACATGTCGGGCGGGACGGTGAC
Usori_03    ACGGCGGCGGATAAAAAGACTGCAGTGGACATGTCGGGCGGGACGGTGAC
Usori_04    ACGGCGGCGGATAAAAAGACTGCAGTGGACATGTCGGGCGGGACGGTGAC
UsoriD2_05  ACGGCGGCGGATAAAAAGACTGCAGTGGACATGTCGGGCGGGACGGTGAC
UsoriD2_06  ACGGCGGCGGATAAAAAGACTGCAGTGGACATGTCGGGCGGGACGGTGAC
UsoriD2_09  ACGGCGGCGGATAAAAAGACTGCAGTGGACATGTCGGGCGGGACGGTGAC
Usps1_01    ACGGCGGCGGATAAAAAGACTGCAGTGGACATGTCGGGCGGGACGGTGAC
Usps1_02    ACGGCGGCGGATAAAAAGACTGCAGTGGACATGTCGGGCGGGACGGTGAC
Usps1_04    ACGGCGGCGGATAAAAAGACTGCAGTGGACATGTCGGGCGGGACGGTGAC
Usps1_05    ACGGCGGCGGATAAAAAGACTGCAGTGGACATGTCGGGCGGGACGGTGAC
Usps1_03    ACGGCGGCGGATAAAAAGACTGCAGTGGACATGTCGGGCGGGACGGTGAC
Uatro_08    ACGGCGGCGGATAAAAAGACTGCAGTGGACATGTCGGGCGGGACGGTGAC
Uatro_09    ACGGCGGCGGATAAAAAGACTGCAGTGGACATGTCGGGCGGGACGGTGAC
Uatro_10    ACGGCGGCGGATAAAAAGACTGCAGTGGACATGTCGGGCGGGACGGTGAC
Uatro_11    ACGGCGGCGGATAAAAAGACTGCAGTGGACATGTCGGGCGGGACGGTGAC

SA_01       TGTCCTTGAAAAAGTCCCTGTATCAAAAGGCCAACTGAAGCAGTACTTCT
TA_01       GGTCCTCGAAAAAGTCCCTGTCTCGAAAGGCCAACTGAAGCAGTACTTCT
Uatro_01    GGTCCTGGAGAAAGTCCCTGTATCGAAAGGCCAACTGAAGCAGTACTTCT
Uatro_02    GGTCCTGGAGAAAGTCCCTGTATCGAAAGGCCAACTGAAGCAGTACTTCT
Uatro_03    GGTCCTGGAGAAAGTCCCTGTATCGAAAGGCCAACTGAAGCAGTACTTCT
Uatro_04    GGTCCTGGAGAAAGTCCCTGTATCGAAAGGCCAACTGAAGCAGTACTTCT
Uatro_05    GGTCCTGGAGAAAGTCCCTGTATCGAAAGGCCAACTGAAGCAGTACTTCT
Uatro_06    GGTCCTGGAGAAAGTCCCTGTATCGAAAGGCCAACTGAAGCAGTACTTCT
Uatro_07    GGTCCTGGAGAAAGTCCCTGTATCGAAAGGCCAACTGAAGCAGTACTTCT
Ugrac_01    GGTCCTGGAGAAAGTCCCTGTATCGAAAGGCCAACTGAAGCAGTACTTCT
Ugrac_02    GGTCCTGGAGAAAGTCCCTGTATCGAAAGGCCAACTGAAGCAGTACTTCT
Ugrac_03    GGTCCTGGAGAAAGTCCCTGTATCGAAAGGCCAACTGAAGCAGTACTTCT
Ugrac_04    GGTCCTGGAGAAAGTCCCTGTATCGAAAGGCCAACTGAAGCAGTACTTCT
Ugrac_05    GGTCCTGGAGAAAGTCCCTGTATCGAAAGGCCAACTGAAGCAGTACTTCT
UgracE2_06  GGTCCTGGAGAAAGTCCCTGTATCGAAAGGCCAACTGAAGCAGTACTTCT
UgracE2_07  GGTCCTGGAGAAAGTCCCTGTATCGAAAGGCCAACTGAAGCAGTACTTCT
UgracE2_08  GGTCCTGGAGAAAGTCCCTGTATCGAAAGGCCAACTGAAGCAGTACTTCT
UgracE2_09  GGTCCTGGAGAAAGTCCCTGTATCGAAAGGCCAACTGAAGCAGTACTTCT
UgracE2_10  GGTCCTGGAGAAAGTCCCTGTATCGAAAGGCCAACTGAAGCAGTACTTCT
Uinve_01    GGTCCTGGAGAAAGTCCCTGTATCGAAAGGCCAACTGAAGCAGTACTTCT
Uinve_02    GGTCCTGGAGAAAGTCCCTGTATCGAAAGGCCAACTGAAGCAGTACTTCT
Uinve_03    GGTCCTGGAGAAAGTCCCTGTATCGAAAGGCCAACTGAAGCAGTACTTCT
Uinve_04    GGTCCTGGAGAAAGTCCCTGTATCGAAAGGCCAACTGAAGCAGTACTTCT
Uinve_05    GGTCCTGGAGAAAGTCCCTGTATCGAAAGGCCAACTGAAGCAGTACTTCT
Uinve_06    GGTCCTGGAGAAAGTCCCTGTATCGAAAGGCCAACTGAAGCAGTACTTCT
Uinve_07    GGTCCTGGAGAAAGTCCCTGTATCGAAAGGCCAACTGAAGCAGTACTTCT
Univa_01    GGTCCTGGAGAAAGTCCCTGTATCGAAAGGCCAACTGAAGCAGTACTTCT
Univa_02    GGTCCTGGAGAAAGTCCCTGTATCGAAAGGCCAACTGAAGCAGTACTTCT
Univa_03    GGTCCTGGAGAAAGTCCCTGTATCGAAAGGCCAACTGAAGCAGTACTTCT
Univa_04    GGTCCTGGAGAAAGTCCCTGTATCGAAAGGCCAACTGAAGCAGTACTTCT
Univa_05    GGTCCTGGAGAAAGTCCCTGTATCGAAAGGCCAACTGAAGCAGTACTTCT
Univa_06    GGTCCTGGAGAAAGTCCCTGTATCGAAAGGCCAACTGAAGCAGTACTTCT
Univa_07    GGTCCTGGAGAAAGTCCCTGTATCGAAAGGCCAACTGAAGCAGTACTTCT
Univa_08    GGTCCTGGAGAAAGTCCCTGTATCGAAAGGCCAACTGAAGCAGTACTTCT
Univa_09    GGTCCTGGAGAAAGTCCCTGTATCGAAAGGCCAACTGAAGCAGTACTTCT
Univa_10    GGTCCTGGAGAAAGTCCCTGTATCGAAAGGCCAACTGAAGCAGTACTTCT
Univa_11    GGTCCTGGAGAAAGTCCCTGTATCGAAAGGCCAACTGAAGCAGTACTTCT
Univa_12    GGTCCTGGAGAAAGTCCCTGTATCGAAAGGCCAACTGAAGCAGTACTTCT
Univa_13    GGTCCTGGAGAAAGTCCCTGTATCGAAAGGCCAACTGAAGCAGTACTTCT
Univa_14    GGTCCTGGAGAAAGTCCCTGTATCGAAAGGCCAACTGAAGCAGTACTTCT
UsoriD2_07  GGTCCTGGAGAAAGTCCCTGTATCGAAAGGCCAACTGAAGCAGTACTTCT
UsoriD2_08  GGTCCTGGAGAAAGTCCCTGTATCGAAAGGCCAACTGAAGCAGTACTTCT
Usori_01    GGTCCTGGAGAAAGTCCCTGTATCGAAAGGCCAACTGAAGCAGTACTTCT
Usori_02    GGTCCTGGAGAAAGTCCCTGTATCGAAAGGCCAACTGAAGCAGTACTTCT
Usori_03    GGTCCTGGAGAAAGTCCCTGTATCGAAAGGCCAACTGAAGCAGTACTTCT
Usori_04    GGTCCTGGAGAAAGTCCCTGTATCGAAAGGCCAACTGAAGCAGTACTTCT
UsoriD2_05  GGTCCTGGAGAAAGTCCCTGTATCGAAAGGCCAACTGAAGCAGTACTTCT
UsoriD2_06  GGTCCTGGAGAAAGTCCCTGTATCGAAAGGCCAACTGAAGCAGTACTTCT
UsoriD2_09  GGTCCTGGAGAAAGTCCCTGTATCGAAAGGCCAACTGAAGCAGTACTTCT
Usps1_01    GGTCCTGGAGAAAGTCCCTGTATCGAAAGGCCAACTGAAGCAGTACTTCT
Usps1_02    GGTCCTGGAGAAAGTCCCTGTATCGAAAGGCCAACTGAAGCAGTACTTCT
Usps1_04    GGTCCTGGAGAAAGTCCCTGTATCGAAAGGCCAACTGAAGCAGTACTTCT
Usps1_05    GGTCCTGGAGAAAGTCCCTGTATCGAAAGGCCAACTGAAGCAGTACTTCT
Usps1_03    GGTCCTGGAGAAAGTCCCTGTATCGAAAGGCCAACTGAAGCAGTACTTCT
Uatro_08    GGTCCTGGAGAAAGTCCCTGTATCGAAAGGCCAACTGAAGCAGTACTTCT
Uatro_09    GGTCCTGGAGAAAGTCCCTGTATCGAAAGGCCAACTGAAGCAGTACTTCT
Uatro_10    GGTCCTGGAGAAAGTCCCTGTATCGAAAGGCCAACTGAAGCAGTACTTCT
Uatro_11    GGTCCTGGAGAAAGTCCCTGTATCGAAAGGCCAACTGAAGCAGTACTTCT

SA_01       ATGAGACCAAGTGCAATCCCATGGGTTACACAAAGGAAGGCTGCAGGTAT
TA_01       ACGAGACCAAGTGCAATCCCATGGGCTACACAAAGGAGGGCTGCAGGTAT
Uatro_01    ACGAGACCAAGTGCAATCCCATGGGTTACACAAAGGAGGGCTGCAGGTAT
Uatro_02    ACGAGACCAAGTGCAATCCCATGGGTTACACAAAGGAGGGCTGCAGGTAT
Uatro_03    ACGAGACCAAGTGCAATCCCATGGGTTACACAAAGGAGGGCTGCAGGTAT
Uatro_04    ACGAGACCAAGTGCAATCCCATGGGTTACACAAAGGAGGGCTGCAGGTAT
Uatro_05    ACGAGACCAAGTGCAATCCCATGGGTTACACAAAGGAGGGCTGCAGGTAT
Uatro_06    ACGAGACCAAGTGCAATCCCATGGGTTACACAAAGGAGGGCTGCAGGTAT
Uatro_07    ACGAGACCAAGTGCAATCCCATGGGTTACACAAAGGAGGGCTGCAGGTAT
Ugrac_01    ACGAGACCAAGTGCAATCCCATGGGTTACACAAAGGAGGGCTGCAGGTAT
Ugrac_02    ACGAGACCAAGTGCAATCCCATGGGTTACACAAAGGAGGGCTGCAGGTAT
Ugrac_03    ACGAGACCAAGTGCAATCCCATGGGTTACACAAAGGAGGGCTGCAGGTAT
Ugrac_04    ACGAGACCAAGTGCAATCCCATGGGTTACACAAAGGAGGGCTGCAGGTAT
Ugrac_05    ACGAGACCAAGTGCAATCCCATGGGTTACACAAAGGAGGGCTGCAGGTAT
UgracE2_06  ACGAGACCAAGTGCAATCCCATGGGTTACACAAAGGAGGGCTGCAGGTAT
UgracE2_07  ACGAGACCAAGTGCAATCCCATGGGTTACACAAAGGAGGGCTGCAGGTAT
UgracE2_08  ACGAGACCAAGTGCAATCCCATGGGTTACACAAAGGAGGGCTGCAGGTAT
UgracE2_09  ACGAGACCAAGTGCAATCCCATGGGTTACACAAAGGAGGGCTGCAGGTAT
UgracE2_10  ACGAGACCAAGTGCAATCCCATGGGTTACACAAAGGAGGGCTGCAGGTAT
Uinve_01    ACGAGACCAAGTGCAATCCCATGGGTTACACAAAGGAGGGCTGCAGGTAT
Uinve_02    ACGAGACCAAGTGCAATCCCATGGGTTACACAAAGGAGGGCTGCAGGTAT
Uinve_03    ACGAGACCAAGTGCAATCCCATGGGTTACACAAAGGAGGGCTGCAGGTAT
Uinve_04    ACGAGACCAAGTGCAATCCCATGGGTTACACAAAGGAGGGCTGCAGGTAT
Uinve_05    ACGAGACCAAGTGCAATCCCATGGGTTACACAAAGGAGGGCTGCAGGTAT
Uinve_06    ACGAGACCAAGTGCAATCCCATGGGTTACACAAAGGAGGGCTGCAGGTAT
Uinve_07    ACGAGACCAAGTGCAATCCCATGGGTTACACAAAGGAGGGCTGCAGGTAT
Univa_01    ACGAGACCAAGTGCAATCCCATGGGCTACACAAAGGAGGGCTGCAGGTAT
Univa_02    ACGAGACCAAGTGCAATCCCATGGGCTACACAAAGGAGGGCTGCAGGTAT
Univa_03    ACGAGACCAAGTGCAATCCCATGGGCTACACAAAGGAGGGCTGCAGGTAT
Univa_04    ACGAGACCAAGTGCAATCCCATGGGCTACACAAAGGAGGGCTGCAGGTAT
Univa_05    ACGAGACCAAGTGCAATCCCATGGGCTACACAAAGGAGGGCTGCAGGTAT
Univa_06    ACGAGACCAAGTGCAATCCCATGGGCTACACAAAGGAGGGCTGCAGGTAT
Univa_07    ACGAGACCAAGTGCAATCCCATGGGCTACACAAAGGAGGGCTGCAGGTAT
Univa_08    ACGAGACCAAGTGCAATCCCATGGGCTACACAAAGGAGGGCTGCAGGTAT
Univa_09    ACGAGACCAAGTGCAATCCCATGGGCTACACAAAGGAGGGCTGCAGGTAT
Univa_10    ACGAGACCAAGTGCAATCCCATGGGCTACACAAAGGAGGGCTGCAGGTAT
Univa_11    ACGAGACCAAGTGCAATCCCATGGGCTACACAAAGGAGGGCTGCAGGTAT
Univa_12    ACGAGACCAAGTGCAATCCCATGGGCTACACAAAGGAGGGCTGCAGGTAT
Univa_13    ACGAGACCAAGTGCAATCCCATGGGCTACACAAAGGAGGGCTGCAGGTAT
Univa_14    ACGAGACCAAGTGCAATCCCATGGGCTACACAAAGGAGGGCTGCAGGTAT
UsoriD2_07  ACGAGACCAAGTGCAATCCCATGGGTTACACAAAGGAGGGCTGCAGGTAT
UsoriD2_08  ACGAGACCAAGTGCAATCCCATGGGTTACACAAAGGAGGGCTGCAGGTAT
Usori_01    ACGAGACCAAGTGCAATCCCATGGGTTACACAAAGGAGGGCTGCAGGTAT
Usori_02    ACGAGACCAAGTGCAATCCCATGGGTTACACAAAGGAGGGCTGCAGGTAT
Usori_03    ACGAGACCAAGTGCAATCCCATGGGTTACACAAAGGAGGGCTGCAGGTAT
Usori_04    ACGAGACCAAGTGCAATCCCATGGGTTACACAAAGGAGGGCTGCAGGTAT
UsoriD2_05  ACGAGACCAAGTGCAATCCCATGGGTTACACAAAGGAGGGCTGCAGGTAT
UsoriD2_06  ACGAGACCAAGTGCAATCCCATGGGTTACACAAAGGAGGGCTGCAGGTAT
UsoriD2_09  ACGAGACCAAGTGCAATCCCATGGGTTACACAAAGGAGGGCTGCAGGTAT
Usps1_01    ACGAGACCAAGTGCAATCCCATGGGTTACACAAAGGAGGGCTGCAGGTAT
Usps1_02    ACGAGACCAAGTGCAATCCCATGGGTTACACAAAGGAGGGCTGCAGGTAT
Usps1_04    ACGAGACCAAGTGCAATCCCATGGGTTACACAAAGGAGGGCTGCAGGTAT
Usps1_05    ACGAGACCAAGTGCAATCCCATGGGTTACACAAAGGAGGGCTGCAGGTAT
Usps1_03    ACGAGACCAAGTGCAATCCCATGGGTTACACAAAGGAGGGCTGCAGGTAT
Uatro_08    ACGAGACCAAGTGCAATCCCATGGGTTACACAAAGGAGGGCTGCAGGTAT
Uatro_09    ACGAGACCAAGTGCAATCCCATGGGTTACACAAAGGAGGGCTGCAGGTAT
Uatro_10    ACGAGACCAAGTGCAATCCCATGGGTTACACAAAGGAGGGCTGCAGGTAT
Uatro_11    ACGAGACCAAGTGCAATCCCATGGGTTACACAAAGGAGGGCTGCAGGTAT

SA_01       TATGCTGTTTTGTGAATCTGTAGGAAACAAGTGCTTTTTATCTTGAAATT
TA_01       TATGCTGTTTTGTGAACCTGTAGAAAACAAGTGCTTTTTATCTTGAAAGT
Uatro_01    TATGCTGTTTTGTGAACCTGTAGAAAACAAGTGCTTTTTATCTTGAAATT
Uatro_02    TATGCTGTTTTGTGAACCTGTAGAAAACAAGTGCTTTTTATCTTGAAATT
Uatro_03    TATGCTGTTTTGTGAACCTGTAGAAAACAAGTGCTTTTTATCTTGAAATT
Uatro_04    TATGCTGTTTTGTGAACCTGTAGAAAACAAGTGCTTTTTATCTTGAAATT
Uatro_05    TATGCTGTTTTGTGAACCTGTAGAAAACAAGTGCTTTTTATCTTGAAATT
Uatro_06    TATGCTGTTTTGTGAACCTGTAGAAAACAAGTGCTTTTTATCTTGAAATT
Uatro_07    TATGCTGTTTTGTGAACCTGTAGAAAACAAGTGCTTTTTATCTTGAAATT
Ugrac_01    TATGCTGTTTTGTGAACCTGTAGAAAACAAGTGCTTTTTATCTTGAAATT
Ugrac_02    TATGCTGTTTTGTGAACCTGTAGAAAACAAGTGCTTTTTATCTTGAAATT
Ugrac_03    TATGCTGTTTTGTGAACCTGTAGAAAACAAGTGCTTTTTATCTTGAAATT
Ugrac_04    TATGCTGTTTTGTGAACCTGTAGAAAACAAGTGCTTTTTATCTTGAAATT
Ugrac_05    TATGCTGTTTTGTGAACCTGTAGAAAACAAGTGCTTTTTATCTTGAAATT
UgracE2_06  TATGCTGTTTTGTGAACCTGTAGAAAACAAGTGCTTTTTATCTTGAAATT
UgracE2_07  TATGCTGTTTTGTGAACCTGTAGAAAACAAGTGCTTTTTATCTTGAAATT
UgracE2_08  TATGCTGTTTTGTGAACCTGTAGAAAACAAGTGCTTTTTATCTTGAAATT
UgracE2_09  TATGCTGTTTTGTGAACCTGTAGAAAACAAGTGCTTTTTATCTTGAAATT
UgracE2_10  TATGCTGTTTTGTGAACCTGTAGAAAACAAGTGCTTTTTATCTTGAAATT
Uinve_01    TATGCTGTTTTGTGAACCTGTAGAAAACAAGTGCTTTTTATCTTGAAATT
Uinve_02    TATGCTGTTTTGTGAACCTGTAGAAAACAAGTGCTTTTTATCTTGAAATT
Uinve_03    TATGCTGTTTTGTGAACCTGTAGAAAACAAGTGCTTTTTATCTTGAAATT
Uinve_04    TATGCTGTTTTGTGAACCTGTAGAAAACAAGTGCTTTTTATCTTGAAATT
Uinve_05    TATGCTGTTTTGTGAACCTGTAGAAAACAAGTGCTTTTTATCTTGAAATT
Uinve_06    TATGCTGTTTTGTGAACCTGTAGAAAACAAGTGCTTTTTATCTTGAAATT
Uinve_07    TATGCTGTTTTGTGAACCTGTAGAAAACAAGTGCTTTTTATCTTGAAATT
Univa_01    TATGCTGTTTTGTGAACCTGTAGAAAACAAGTGCTTTTTATCTTGAAATT
Univa_02    TATGCTGTTTTGTGAACCTGTAGAAAACAAGTGCTTTTTATCTTGAAATT
Univa_03    TATGCTGTTTTGTGAACCTGTAGAAAACAAGTGCTTTTTATCTTGAAATT
Univa_04    TATGCTGTTTTGTGAACCTGTAGAAAACAAGTGCTTTTTATCTTGAAATT
Univa_05    TATGCTGTTTTGTGAACCTGTAGAAAACAAGTGCTTTTTATCTTGAAATT
Univa_06    TATGCTGTTTTGTGAACCTGTAGAAAACAAGTGCTTTTTATCTTGAAATT
Univa_07    TATGCTGTTTTGTGAACCTGTAGAAAACAAGTGCTTTTTATCTTGAAATT
Univa_08    TATGCTGTTTTGTGAACCTGTAGAAAACAAGTGCTTTTTATCTTGAAATT
Univa_09    TATGCTGTTTTGTGAACCTGTAGAAAACAAGTGCTTTTTATCTTGAAATT
Univa_10    TATGCTGTTTTGTGAACCTGTAGAAAACAAGTGCTTTTTATCTTGAAATT
Univa_11    TATGCTGTTTTGTGAACCTGTAGAAAACAAGTGCTTTTTATCTTGAAATT
Univa_12    TATGCTGTTTTGTGAACCTGTAGAAAACAAGTGCTTTTTATCTTGAAATT
Univa_13    TATGCTGTTTTGTGAACCTGTAGAAAACAAGTGCTTTTTATCTTGAAATT
Univa_14    TATGCTGTTTTGTGAACCTGTAGAAAACAAGTGCTTTTTATCTTGAAATT
UsoriD2_07  TATGCTGTTTTGTGAACCTGTAGAAAACAAGTGCTTTTTATCTTGAAATT
UsoriD2_08  TATGCTGTTTTGTGAACCTGTAGAAAACAAGTGCTTTTTATCTTGAAATT
Usori_01    TATGCTGTTTTGTGAACCTGTAGAAAACAAGTGCTTTTTATCTTGAAATT
Usori_02    TATGCTGTTTTGTGAACCTGTAGAAAACAAGTGCTTTTTATCTTGAAATT
Usori_03    TATGCTGTTTTGTGAACCTGTAGAAAACAAGTGCTTTTTATCTTGAAATT
Usori_04    TATGCTGTTTTGTGAACCTGTAGAAAACAAGTGCTTTTTATCTTGAAATT
UsoriD2_05  TATGCTGTTTTGTGAACCTGTAGAAAACAAGTGCTTTTTATCTTGAAATT
UsoriD2_06  TATGCTGTTTTGTGAACCTGTAGAAAACAAGTGCTTTTTATCTTGAAATT
UsoriD2_09  TATGCTGTTTTGTGAACCTGTAGAAAACAAGTGCTTTTTATCTTGAAATT
Usps1_01    TATGCTGTTTTGTGAACCTGTAGAAAACAAGTGCTTTTTATCTTGAAATT
Usps1_02    TATGCTGTTTTGTGAACCTGTAGAAAACAAGTGCTTTTTATCTTGAAATT
Usps1_04    TATGCTGTTTTGTGAACCTGTAGAAAACAAGTGCTTTTTATCTTGAAATT
Usps1_05    TATGCTGTTTTGTGAACCTGTAGAAAACAAGTGCTTTTTATCTTGAAATT
Usps1_03    TATGCTGTTTTGTGAACCTGTAGAAAACAAGTGCTTTTTATCTTGAAATT
Uatro_08    TATGCTGTTTTGTGAACCTGTAGAAAACAAGTGCTTTTTATCTTGAAATT
Uatro_09    TATGCTGTTTTGTGAACCTGTAGAAAACAAGTGCTTTTTATCTTGAAATT
Uatro_10    TATGCTGTTTTGTGAACCTGTAGAAAACAAGTGCTTTTTATCTTGAAATT
Uatro_11    TATGCTGTTTTGTGAACCTGTAGAAAACAAGTGCTTTTTATCTTGAAATT

SA_01       CAACAAACAGAAAGAATATGCATAGAAGATTGCATTCTATGTAGCCATGT
TA_01       CAACAAACGGAAAGAATTTGCATAGAATAATGCATTCTATGTAGCCATGT
Uatro_01    CAACAAATGGAAAGAATATGCATAGAATAATGCATTCTATGTAGCCATGT
Uatro_02    CAACAAATGGAAAGAATATGCATAGAATAATGCATTCTATGTAGCCATGT
Uatro_03    CAACAAATGGAAAGAATATGCATAGAATAATGCATTCTATGTAGCCATGT
Uatro_04    CAACAAATGGAAAGAATATGCATAGAATAATGCATTCTATGTAGCCATGT
Uatro_05    CAACAAATGGAAAGAATATGCATAGAATAATGCATTCTATGTAGCCATGT
Uatro_06    CAACAAATGGAAAGAATATGCATAGAATAATGCATTCTATGTAGCCATGT
Uatro_07    CAACAAATGGAAAGAATATGCATAGAATAATGCATTCTATGTAGCCATGT
Ugrac_01    CAACAAATGGAAAGAATATGCATAGAATAATGCATTCTATGTAGCCATGT
Ugrac_02    CAACAAATGGAAAGAATATGCATAGAATAATGCATTCTATGTAGCCATGT
Ugrac_03    CAACAAATGGAAAGAATATGCATAGAATAATGCATTCTATGTAGCCATGT
Ugrac_04    CAACAAATGGAAAGAATATGCATAGAATAATGCATTCTATGTAGCCATGT
Ugrac_05    CAACAAATGGAAAGAATATGCATAGAATAATGCATTCTATGTAGCCATGT
UgracE2_06  CAACAAATGGAAAGAATATGCATAGAATAATGCATTCTATGTAGCCATGT
UgracE2_07  CAACAAATGGAAAGAATATGCATAGAATAATGCATTCTATGTAGCCATGT
UgracE2_08  CAACAAATGGAAAGAATATGCATAGAATAATGCATTCTATGTAGCCATGT
UgracE2_09  CAACAAATGGAAAGAATATGCATAGAATAATGCATTCTATGTAGCCATGT
UgracE2_10  CAACAAATGGAAAGAATATGCATAGAATAATGCATTCTATGTAGCCATGT
Uinve_01    CAACAAATGGAAAGAATATGCATAGAATAATGCATTCTATGTAGCCATGT
Uinve_02    CAACAAATGGAAAGAATATGCATAGAATAATGCATTCTATGTAGCCATGT
Uinve_03    CAACAAATGGAAAGAATATGCATAGAATAATGCATTCTATGTAGCCATGT
Uinve_04    CAACAAATGGAAAGAATATGCATAGAATAATGCATTCTATGTAGCCATGT
Uinve_05    CAACAAATGGAAAGAATATGCATAGAATAATGCATTCTATGTAGCCATGT
Uinve_06    CAACAAATGGAAAGAATATGCATAGAATAATGCATTCTATGTAGCCATGT
Uinve_07    CAACAAATGGAAAGAATATGCATAGAATAATGCATTCTATGTAGCCATGT
Univa_01    CAACAAATGGAAAGAATATGCATAGAATAATGCATTCTATGTAGCCATGT
Univa_02    CAACAAATGGAAAGAATATGCATAGAATAATGCATTCTATGTAGCCATGT
Univa_03    CAACAAATGGAAAGAATATGCATAGAATAATGCATTCTATGTAGCCATGT
Univa_04    CAACAAATGGAAAGAATATGCATAGAATAATGCATTCTATGTAGCCATGT
Univa_05    CAACAAATGGAAAGAATATGCATAGAATAATGCATTCTATGTAGCCATGT
Univa_06    CAACAAATGGAAAGAATATGCATAGAATAATGCATTCTATGTAGCCATGT
Univa_07    CAACAAATGGAAAGAATATGCATAGAATAATGCATTCTATGTAGCCATGT
Univa_08    CAACAAATGGAAAGAATATGCATAGAATAATGCATTCTATGTAGCCATGT
Univa_09    CAACAAATGGAAAGAATATGCATAGAATAATGCATTCTATGTAGCCATGT
Univa_10    CAACAAATGGAAAGAATATGCATAGAATAATGCATTCTATGTAGCCATGT
Univa_11    CAACAAATGGAAAGAATATGCATAGAATAATGCATTCTATGTAGCCATGT
Univa_12    CAACAAATGGAAAGAATATGCATAGAATAATGCATTCTATGTAGCCATGT
Univa_13    CAACAAATGGAAAGAATATGCATAGAATAATGCATTCTATGTAGCCATGT
Univa_14    CAACAAATGGAAAGAATATGCATAGAATAATGCATTCTATGTAGCCATGT
UsoriD2_07  CAACAAATGGAAAGAATATGCATAGAATAATGCATTCTATGTAGCCATGT
UsoriD2_08  CAACAAATGGAAAGAATATGCATAGAATAATGCATTCTATGTAGCCATGT
Usori_01    CAACAAATGGAAAGAATATGCATAGAATAATGCATTCTATGTAGCCATGT
Usori_02    CAACAAATGGAAAGAATATGCATAGAATAATGCATTCTATGTAGCCATGT
Usori_03    CAACAAATGGAAAGAATATGCATAGAATAATGCATTCTATGTAGCCATGT
Usori_04    CAACAAATGGAAAGAATATGCATAGAATAATGCATTCTATGTAGCCATGT
UsoriD2_05  CAACAAATGGAAAGAATATGCATAGAATAATGCATTCTATGTAGCCATGT
UsoriD2_06  CAACAAATGGAAAGAATATGCATAGAATAATGCATTCTATGTAGCCATGT
UsoriD2_09  CAACAAATGGAAAGAATATGCATAGAATAATGCATTCTATGTAGCCATGT
Usps1_01    CAACAAATGGAAAGAATATGCATAGAATAATGCATTCTATGTAGCCATGT
Usps1_02    CAACAAATGGAAAGAATATGCATAGAATAATGCATTCTATGTAGCCATGT
Usps1_04    CAACAAATGGAAAGAATATGCATAGAATAATGCATTCTATGTAGCCATGT
Usps1_05    CAACAAATGGAAAGAATATGCATAGAATAATGCATTCTATGTAGCCATGT
Usps1_03    CAACAAATGGAAAGAATATGCATAGAATAATGCATTCTATGTAGCCATGT
Uatro_08    CAACAAATGGAAAGAATATGCATAGAATAATGCATTCTATGTAGCCATGT
Uatro_09    CAACAAATGGAAAGAATATGCATAGAATAATGCATTCTATGTAGCCATGT
Uatro_10    CAACAAATGGAAAGAATATGCATAGAATAATGCATTCTATGTAGCCATGT
Uatro_11    CAACAAATGGAAAGAATATGCATAGAATAATGCATTCTATGTAGCCATGT

SA_01       CACTGTGAATAACAATTTCTTGCATATTTAGCCATTTTGATTCCTGTTTG
TA_01       CACTGTGAATAACGATTTCTTGCATATTTAGCCATTTTGATTCCTGTTTG
Uatro_01    CACTGTGAATAACGATTTCTTGCATATTTAGCCATTTTGATTCCTGTTTG
Uatro_02    CACTGTGAATAACGATTTCTTGCATATTTAGCCATTTTGATTCCTGTTTG
Uatro_03    CACTGTGAATAACGATTTCTTGCATATTTAGCCATTTTGATTCCTGTTTG
Uatro_04    CACTGTGAATAACGATTTCTTGCATATTTAGCCATTTTGATTCCTGTTTG
Uatro_05    CACTGTGAATAACGATTTCTTGCATATTTAGCCATTTTGATTCCTGTTTG
Uatro_06    CACTGTGAATAACGATTTCTTGCATATTTAGCCATTTTGATTCCTGTTTG
Uatro_07    CACTGTGAATAACGATTTCTTGCATATTTAGCCATTTTGATTCCTGTTTG
Ugrac_01    CACTGTGAATAACGATTTCTTGCATATTTAGCCATTTTGATTCCTGTTTG
Ugrac_02    CACTGTGAATAACGATTTCTTGCATATTTAGCCATTTTGATTCCTGTTTG
Ugrac_03    CACTGTGAATAACGATTTCTTGCATATTTAGCCATTTTGATTCCTGTTTG
Ugrac_04    CACTGTGAATAACGATTTCTTGCATATTTAGCCATTTTGATTCCTGTTTG
Ugrac_05    CACTGTGAATAACGATTTCTTGCATATTTAGCCATTTTGATTCCTGTTTG
UgracE2_06  CACTGTGAATAACGATTTCTTGCATATTTAGCCATTTTGATTCCTGTTTG
UgracE2_07  CACTGTGAATAACGATTTCTTGCATATTTAGCCATTTTGATTCCTGTTTG
UgracE2_08  CACTGTGAATAACGATTTCTTGCATATTTAGCCATTTTGATTCCTGTTTG
UgracE2_09  CACTGTGAATAACGATTTCTTGCATATTTAGCCATTTTGATTCCTGTTTG
UgracE2_10  CACTGTGAATAACGATTTCTTGCATATTTAGCCATTTTGATTCCTGTTTG
Uinve_01    CACTGTGAATAACGATTTCTTGCATATTTAGCCATTTTGATTCCTGTTTG
Uinve_02    CACTGTGAATAACGATTTCTTGCATATTTAGCCATTTTGATTCCTGTTTG
Uinve_03    CACTGTGAATAACGATTTCTTGCATATTTAGCCATTTTGATTCCTGTTTG
Uinve_04    CACTGTGAATAACGATTTCTTGCATATTTAGCCATTTTGATTCCTGTTTG
Uinve_05    CACTGTGAATAACGATTTCTTGCATATTTAGCCATTTTGATTCCTGTTTG
Uinve_06    CACTGTGAATAACGATTTCTTGCATATTTAGCCATTTTGATTCCTGTTTG
Uinve_07    CACTGTGAATAACGATTTCTTGCATATTTAGCCATTTTGATTCCTGTTTG
Univa_01    CACTGTGAATAACGATTTCTTGCATATTTAGCCATTTTGATTCCTGTTTG
Univa_02    CACTGTGAATAACGATTTCTTGCATATTTAGCCATTTTGATTCCTGTTTG
Univa_03    CACTGTGAATAACGATTTCTTGCATATTTAGCCATTTTGATTCCTGTTTG
Univa_04    CACTGTGAATAACGATTTCTTGCATATTTAGCCATTTTGATTCCTGTTTG
Univa_05    CACTGTGAATAACGATTTCTTGCATATTTAGCCATTTTGATTCCTGTTTG
Univa_06    CACTGTGAATAACGATTTCTTGCATATTTAGCCATTTTGATTCCTGTTTG
Univa_07    CACTGTGAATAACGATTTCTTGCATATTTAGCCATTTTGATTCCTGTTTG
Univa_08    CACTGTGAATAACGATTTCTTGCATATTTAGCCATTTTGATTCCTGTTTG
Univa_09    CACTGTGAATAACGATTTCTTGCATATTTAGCCATTTTGATTCCTGTTTG
Univa_10    CACTGTGAATAACGATTTCTTGCATATTTAGCCATTTTGATTCCTGTTTG
Univa_11    CACTGTGAATAACGATTTCTTGCATATTTAGCCATTTTGATTCCTGTTTG
Univa_12    CACTGTGAATAACGATTTCTTGCATATTTAGCCATTTTGATTCCTGTTTG
Univa_13    CACTGTGAATAACGATTTCTTGCATATTTAGCCATTTTGATTCCTGTTTG
Univa_14    CACTGTGAATAACGATTTCTTGCATATTTAGCCATTTTGATTCCTGTTTG
UsoriD2_07  CACTGTGAATAACGATTTCTTGCATATTTAGCCATTTTGATTCCTGTTTG
UsoriD2_08  CACTGTGAATAACGATTTCTTGCATATTTAGCCATTTTGATTCCTGTTTG
Usori_01    CACTGTGAATAACGATTTCTTGCATATTTAGCCATTTTGATTCCTGTTTG
Usori_02    CACTGTGAATAACGATTTCTTGCATATTTAGCCATTTTGATTCCTGTTTG
Usori_03    CACTGTGAATAACGATTTCTTGCATATTTAGCCATTTTGATTCCTGTTTG
Usori_04    CACTGTGAATAACGATTTCTTGCATATTTAGCCATTTTGATTCCTGTTTG
UsoriD2_05  CACTGTGAATAACGATTTCTTGCATATTTAGCCATTTTGATTCCTGTTTG
UsoriD2_06  CACTGTGAATAACGATTTCTTGCATATTTAGCCATTTTGATTCCTGTTTG
UsoriD2_09  CACTGTGAATAACGATTTCTTGCATATTTAGCCATTTTGATTCCTGTTTG
Usps1_01    CACTGTGAATAACGATTTCTTGCATATTTAGCCATTTTGATTCCTGTTTG
Usps1_02    CACTGTGAATAACGATTTCTTGCATATTTAGCCATTTTGATTCCTGTTTG
Usps1_04    CACTGTGAATAACGATTTCTTGCATATTTAGCCATTTTGATTCCTGTTTG
Usps1_05    CACTGTGAATAACGATTTCTTGCATATTTAGCCATTTTGATTCCTGTTTG
Usps1_03    CACTGTGAATAACGATTTCTTGCATATTTAGCCATTTTGATTCCTGTTTG
Uatro_08    CACTGTGAATAACGATTTCTTGCATATTTAGCCATTTTGATTCCTGTTTG
Uatro_09    CACTGTGAATAACGATTTCTTGCATATTTAGCCATTTTGATTCCTGTTTG
Uatro_10    CACTGTGAATAACGATTTCTTGCATATTTAGCCATTTTGATTCCTGTTTG
Uatro_11    CACTGTGAATAACGATTTCTTGCATATTTAGCCATTTTGATTCCTGTTTG

SA_01       ATTTTTACTTCTCTGTTGATACACAAAACCGATCAAAGAAAAGTAAACTT
TA_01       ATTTTTACATCTCTGTTGCTATACAAAACCGATCAAAGGAAAGTAAACTT
Uatro_01    ATTTTTACTTCTCTGTTGCTACACAAAACCGATCAAAGGAAAGTAAACTT
Uatro_02    ATTTTTACTTCTCTGTTGCTACACAAAACCGATCAAAGGAAAGTAAACTT
Uatro_03    ATTTTTACTTCTCTGTTGCTACACAAAACCGATCAAAGGAAAGTAAACTT
Uatro_04    ATTTTTACTTCTCTGTTGCTACACAAAACCGATCAAAGGAAAGTAAACTT
Uatro_05    ATTTTTACTTCTCTGTTGCTACACAAAACCGATCAAAGGAAAGTAAACTT
Uatro_06    ATTTTTACTTCTCTGTTGCTACACAAAACCGATCAAAGGAAAGTAAACTT
Uatro_07    ATTTTTACTTCTCTGTTGCTACACAAAACCGATCAAAGGAAAGTAAACTT
Ugrac_01    ATTTTTACTTCTCTGTTGCTACACAAAACCGATCAAAGGAAAGTAAACTT
Ugrac_02    ATTTTTACTTCTCTGTTGCTACACAAAACCGATCAAAGGAAAGTAAACTT
Ugrac_03    ATTTTTACTTCTCTGTTGCTACACAAAACCGATCAAAGGAAAGTAAACTT
Ugrac_04    ATTTTTACTTCTCTGTTGCTACACAAAACCGATCAAAGGAAAGTAAACTT
Ugrac_05    ATTTTTACTTCTCTGTTGCTACACAAAACCGATCAAAGGAAAGTAAACTT
UgracE2_06  ATTTTTACTTCTCTGTTGCTACACAAAACCGATCAAAGGAAAGTAAACTT
UgracE2_07  ATTTTTACTTCTCTGTTGCTACACAAAACCGATCAAAGGAAAGTAAACTT
UgracE2_08  ATTTTTACTTCTCTGTTGCTACACAAAACCGATCAAAGGAAAGTAAACTT
UgracE2_09  ATTTTTACTTCTCTGTTGCTACACAAAACCGATCAAAGGAAAGTAAACTT
UgracE2_10  ATTTTTACTTCTCTGTTGCTACACAAAACCGATCAAAGGAAAGTAAACTT
Uinve_01    ATTTTTACTTCTCTGTTGCTACACAAAACCGATCAAAGGAAAGTAAACTT
Uinve_02    ATTTTTACTTCTCTGTTGCTACACAAAACCGATCAAAGGAAAGTAAACTT
Uinve_03    ATTTTTACTTCTCTGTTGCTACACAAAACCGATCAAAGGAAAGTAAACTT
Uinve_04    ATTTTTACTTCTCTGTTGCTACACAAAACCGATCAAAGGAAAGTAAACTT
[truncated: 63,188 more chars]
